# Supplementary material for: Spatial mapping of DNA synthesis reveals dynamics and geometry of human replication nanostructures
Source: EMBO J. 2025 Oct 7;44(23):7263–94. doi: 10.1038/s44318-025-00574-2 (PMC12669658; doi:10.1038/s44318-025-00574-2)
Supplement: Supplementary file 3 — Movie EV1 [file 44318_2025_574_MOESM3_ESM.zip › Movie EV1.txt]

"Legend Movie EV1; Hawgood, Urien et al 2025"
Z stack projection movie of a human RPE1 cell nucleus showing nascent DNA synthesis.
The movie displays sequential optical sections along the Z-axis first of the entire nucleus and then zooming into a detailed segment, highlighting the close proximity of sequentially labeled replication events.
Newly synthesised DNA is labeled with EdU 15min (magenta) and Cy3-xx-dUTP 15min (cyan). Images were acquired using a Zeiss Elyra PS1 3D-SIM microscope with a 100? oil objective.
