# Supplementary material for: Spatial mapping of DNA synthesis reveals dynamics and geometry of human replication nanostructures
Source: EMBO J. 2025 Oct 7;44(23):7263–94. doi: 10.1038/s44318-025-00574-2 (PMC12669658; doi:10.1038/s44318-025-00574-2)
Supplement: Supplementary file 4 — Source data Fig. 1 [file 44318_2025_574_MOESM4_ESM.zip]

Archive with 98 entries (91 files):
- Figure 1/
- __MACOSX/._Figure 1
- Figure 1/.DS_Store
- __MACOSX/Figure 1/._.DS_Store
- Figure 1/1F/
- __MACOSX/Figure 1/._1F
- Figure 1/1G/
- __MACOSX/Figure 1/._1G
- Figure 1/1B/
- __MACOSX/Figure 1/._1B
- Figure 1/1E/
- __MACOSX/Figure 1/._1E
- Figure 1/1D/
- __MACOSX/Figure 1/._1D
- Figure 1/1C/
- __MACOSX/Figure 1/._1C
- Figure 1/1F/incorporation_percentage.csv
- __MACOSX/Figure 1/1F/._incorporation_percentage.csv
- Figure 1/1F/data_Fig1_Bii.csv
- __MACOSX/Figure 1/1F/._data_Fig1_Bii.csv
- Figure 1/1F/data_stats_boxplot_Fig1_Bii.csv
- __MACOSX/Figure 1/1F/._data_stats_boxplot_Fig1_Bii.csv
- Figure 1/1G/3_2min_cy5UTP_Image 64_event.png
- __MACOSX/Figure 1/1G/._3_2min_cy5UTP_Image 64_event.png
- Figure 1/1G/3_2min_cy5UTP_Image 64.png
- __MACOSX/Figure 1/1G/._3_2min_cy5UTP_Image 64.png
- Figure 1/1G/3_2min_cy5UTP_Image 70_event.png
- __MACOSX/Figure 1/1G/._3_2min_cy5UTP_Image 70_event.png
- Figure 1/1G/3_2min_cy5UTP_Image 70.png
- __MACOSX/Figure 1/1G/._3_2min_cy5UTP_Image 70.png
- Figure 1/1G/5minEDU_Image 73_event.png
- __MACOSX/Figure 1/1G/._5minEDU_Image 73_event.png
- Figure 1/1G/5minEDU_Image 73.png
- __MACOSX/Figure 1/1G/._5minEDU_Image 73.png
- Figure 1/1G/5minEDU_Image 78_event.png
- __MACOSX/Figure 1/1G/._5minEDU_Image 78_event.png
- Figure 1/1G/5minEDU_Image 78.png
- __MACOSX/Figure 1/1G/._5minEDU_Image 78.png
- Figure 1/1G/6_9min_cy5UTP_Image 23_event.png
- __MACOSX/Figure 1/1G/._6_9min_cy5UTP_Image 23_event.png
- Figure 1/1G/6_9min_cy5UTP_Image 23.png
- __MACOSX/Figure 1/1G/._6_9min_cy5UTP_Image 23.png
- Figure 1/1G/6_9min_cy5UTP_Image 29_event.png
- __MACOSX/Figure 1/1G/._6_9min_cy5UTP_Image 29_event.png
- Figure 1/1G/6_9min_cy5UTP_Image 29.png
- __MACOSX/Figure 1/1G/._6_9min_cy5UTP_Image 29.png
- Figure 1/1G/15minEDU_Image 43_event.png
- __MACOSX/Figure 1/1G/._15minEDU_Image 43_event.png
- Figure 1/1G/15minEDU_Image 43.png
- __MACOSX/Figure 1/1G/._15minEDU_Image 43.png
- Figure 1/1G/15minEDU_Image 49_event.png
- __MACOSX/Figure 1/1G/._15minEDU_Image 49_event.png
- Figure 1/1G/15minEDU_Image 49.png
- __MACOSX/Figure 1/1G/._15minEDU_Image 49.png
- Figure 1/1G/30minEDU_Image 6_event.png
- __MACOSX/Figure 1/1G/._30minEDU_Image 6_event.png
- Figure 1/1G/30minEDU_Image 6.png
- __MACOSX/Figure 1/1G/._30minEDU_Image 6.png
- Figure 1/1G/30minEDU_Image 14_event.png
- __MACOSX/Figure 1/1G/._30minEDU_Image 14_event.png
- Figure 1/1G/30minEDU_Image 14.png
- __MACOSX/Figure 1/1G/._30minEDU_Image 14.png
- Figure 1/1G/scale_bar_event.png
- __MACOSX/Figure 1/1G/._scale_bar_event.png
- Figure 1/1G/scale_bar_nuclei.png
- __MACOSX/Figure 1/1G/._scale_bar_nuclei.png
- Figure 1/1B/WellC05_ChannelDAPI,Cy5_1_Seq0013_XY10_Magenta Hot_EdU.png
- __MACOSX/Figure 1/1B/._WellC05_ChannelDAPI,Cy5_1_Seq0013_XY10_Magenta Hot_EdU.png
- Figure 1/1B/WellC10_ChannelDAPI,Cy5_1_Seq0018_XY01_Magenta Hot_EdU.png
- __MACOSX/Figure 1/1B/._WellC10_ChannelDAPI,Cy5_1_Seq0018_XY01_Magenta Hot_EdU.png
- Figure 1/1B/data_normalised.csv
- __MACOSX/Figure 1/1B/._data_normalised.csv
- Figure 1/1B/heatmap_summary.xlsm
- __MACOSX/Figure 1/1B/._heatmap_summary.xlsm
- Figure 1/1E/Cy5-dUTP_3+2min_2_ND Acquisition_Magenta Hot.png
- __MACOSX/Figure 1/1E/._Cy5-dUTP_3+2min_2_ND Acquisition_Magenta Hot.png
- Figure 1/1E/Cy5-dUTP_6+9min_2_ND Acquisition_Magenta Hot.png
- __MACOSX/Figure 1/1E/._Cy5-dUTP_6+9min_2_ND Acquisition_Magenta Hot.png
- Figure 1/1E/EdU_5min_1_ND Acquisition_Magenta Hot.png
- __MACOSX/Figure 1/1E/._EdU_5min_1_ND Acquisition_Magenta Hot.png
- Figure 1/1E/EdU_15min_2_ND Acquisition_Magenta Hot.png
- __MACOSX/Figure 1/1E/._EdU_15min_2_ND Acquisition_Magenta Hot.png
- Figure 1/1E/EdU_30min_2_ND Acquisition_Magenta Hot.png
- __MACOSX/Figure 1/1E/._EdU_30min_2_ND Acquisition_Magenta Hot.png
- Figure 1/1E/scale_bar.png
- __MACOSX/Figure 1/1E/._scale_bar.png
- Figure 1/1D/Nuclei_Exp2.5.xlsx
- __MACOSX/Figure 1/1D/._Nuclei_Exp2.5.xlsx
- Figure 1/1D/data.csv
- __MACOSX/Figure 1/1D/._data.csv
- Figure 1/1C/fold_changes_pairs.csv
- __MACOSX/Figure 1/1C/._fold_changes_pairs.csv
- Figure 1/1C/data_Cy3_X_UTP.csv
- __MACOSX/Figure 1/1C/._data_Cy3_X_UTP.csv
- Figure 1/1C/data_CTP_Cy3.csv
- __MACOSX/Figure 1/1C/._data_CTP_Cy3.csv
- Figure 1/1C/data_488_X_UTP.csv
- __MACOSX/Figure 1/1C/._data_488_X_UTP.csv
