# Supplementary material for: Spatial mapping of DNA synthesis reveals dynamics and geometry of human replication nanostructures
Source: EMBO J. 2025 Oct 7;44(23):7263–94. doi: 10.1038/s44318-025-00574-2 (PMC12669658; doi:10.1038/s44318-025-00574-2)
Supplement: Supplementary file 4 — Source data Fig. 1 [file 44318_2025_574_MOESM4_ESM.zip › Figure 1/1F/incorporation_percentage.csv]

condition	percentage_S
Cy5-dUTP_3+2min	31.8016378525933
Cy5-dUTP_6+9min	30.1148530270586
EdU_5min	8.6053412462908
EdU_15min	32.4115876598947
EdU_30min	50.4238021103615
