# Supplementary material for: Spatial mapping of DNA synthesis reveals dynamics and geometry of human replication nanostructures
Source: EMBO J. 2025 Oct 7;44(23):7263–94. doi: 10.1038/s44318-025-00574-2 (PMC12669658; doi:10.1038/s44318-025-00574-2)
Supplement: Supplementary file 4 — Source data Fig. 1 [file 44318_2025_574_MOESM4_ESM.zip › Figure 1/1F/data_Fig1_Bii.csv]

condition	ImageNumber	normalised_DAPI	normalised_dUTP	category
Cy5-dUTP_3+2min	1	1.25476027258687	1.31099115547268	G
Cy5-dUTP_3+2min	1	1.63787406711682	12.0751438070489	S
Cy5-dUTP_3+2min	1	1.45554959422985	1.32854258329347	G
Cy5-dUTP_3+2min	1	1.12405996504192	0.928550624544861	G
Cy5-dUTP_3+2min	1	1.30492640492164	1.33714309476726	G
Cy5-dUTP_3+2min	1	1.97850694180947	1.97847893035203	G
Cy5-dUTP_3+2min	1	1.79565075792918	10.3950799102805	S
Cy5-dUTP_3+2min	1	1.3556367444161	1.37534842890758	G
Cy5-dUTP_3+2min	1	1.83333786045237	8.7395791036156	S
Cy5-dUTP_3+2min	1	1.41719852776557	3.94543545355945	S
Cy5-dUTP_3+2min	1	1.5080748089059	6.05986924567072	S
Cy5-dUTP_3+2min	1	1.20479896568227	1.22591326810543	G
Cy5-dUTP_3+2min	1	1.49545438861349	1.15098487403988	G
Cy5-dUTP_3+2min	1	1.40707976829877	1.22926896257004	G
Cy5-dUTP_3+2min	1	3.40034719359429	2.65355808958208	G
Cy5-dUTP_3+2min	1	3.13841646084936	2.40213162504753	G
Cy5-dUTP_3+2min	1	1.32129680611482	1.03457601765594	G
Cy5-dUTP_3+2min	1	1.23294333258972	0.778981279984018	G
Cy5-dUTP_3+2min	1	1.32742462698589	9.09709094016755	S
Cy5-dUTP_3+2min	1	1.22100829806856	1.12416193114588	G
Cy5-dUTP_3+2min	1	1.50824020497206	1.11132830300227	G
Cy5-dUTP_3+2min	1	1.2443029837791	1.39271118499934	G
Cy5-dUTP_3+2min	1	3.19243828866951	2.51786522895633	G
Cy5-dUTP_3+2min	1	1.54574364742784	2.61423773442985	S
Cy5-dUTP_3+2min	1	2.45723270645583	1.92172625350262	G
Cy5-dUTP_3+2min	1	1.91725505151983	3.08047339780734	S
Cy5-dUTP_3+2min	1	2.66455431589195	2.01549957030019	G
Cy5-dUTP_3+2min	1	1.82767528142912	9.08984520264881	S
Cy5-dUTP_3+2min	1	1.44299126117686	1.21450245565556	G
Cy5-dUTP_3+2min	1	1.59640336738282	2.06525720187805	G
Cy5-dUTP_3+2min	1	1.1711527701618	1.03948966456716	G
Cy5-dUTP_3+2min	1	1.66226737740564	2.17398890509489	G
Cy5-dUTP_3+2min	1	2.55305935541991	2.08542715379518	G
Cy5-dUTP_3+2min	1	1.38171878535643	5.36973671375815	S
Cy5-dUTP_3+2min	1	2.41770108850421	1.95423172251159	G
Cy5-dUTP_3+2min	1	1.36578302690473	1.35155542739976	G
Cy5-dUTP_3+2min	1	1.34783313825891	1.37327545669213	G
Cy5-dUTP_3+2min	1	2.50769292509248	1.96342928352038	G
Cy5-dUTP_3+2min	1	2.47382014584994	2.16752086692585	G
Cy5-dUTP_3+2min	1	2.12081980517087	9.42208207696281	S
Cy5-dUTP_3+2min	1	1.09826763882837	1.12575847556706	G
Cy5-dUTP_3+2min	1	1.22214054307796	1.06613631244709	G
Cy5-dUTP_3+2min	1	1.54040802481663	1.57821669149798	G
Cy5-dUTP_3+2min	1	2.00660152451709	2.19647911504844	G
Cy5-dUTP_3+2min	1	1.42096827771289	1.69927590342168	G
Cy5-dUTP_3+2min	1	2.00064286384965	4.10585275663111	S
Cy5-dUTP_3+2min	1	1.80378514967011	1.71034895302055	G
Cy5-dUTP_3+2min	1	1.14404960278995	1.18790039193211	G
Cy5-dUTP_3+2min	1	1.45082389935292	1.50905920781805	G
Cy5-dUTP_3+2min	1	1.27874655207	1.33323571269675	G
Cy5-dUTP_3+2min	1	2.83660782480424	2.36314417438988	G
Cy5-dUTP_3+2min	1	2.06965692774315	2.12060612522725	G
Cy5-dUTP_3+2min	1	1.77843132099953	1.60342245606283	G
Cy5-dUTP_3+2min	1	1.76209624078059	2.93843509471836	S
Cy5-dUTP_3+2min	1	3.24935745219857	3.02934573413801	G
Cy5-dUTP_3+2min	1	2.62476371752558	2.21016226754854	G
Cy5-dUTP_3+2min	1	1.01894525704573	1.13036963328139	G
Cy5-dUTP_3+2min	1	1.13200587763493	3.23725456774735	S
Cy5-dUTP_3+2min	1	1.4498198154988	1.84794023712373	G
Cy5-dUTP_3+2min	1	1.31885922008039	1.46804143638436	G
Cy5-dUTP_3+2min	1	2.53500620931986	2.21922445124601	G
Cy5-dUTP_3+2min	1	1.43581343828755	7.63230781398985	S
Cy5-dUTP_3+2min	1	1.19532484110713	1.20485737082286	G
Cy5-dUTP_3+2min	1	1.78466787992523	1.7616260773941	G
Cy5-dUTP_3+2min	1	1.16033463031712	1.33877983422595	G
Cy5-dUTP_3+2min	1	1.4211657296631	1.4153183627793	G
Cy5-dUTP_3+2min	1	1.40844263406302	1.55931702175809	G
Cy5-dUTP_3+2min	1	1.27998453763254	1.48818572147551	G
Cy5-dUTP_3+2min	1	1.1047106707177	1.13244208445188	G
Cy5-dUTP_3+2min	1	2.22041356257535	13.4369835094403	S
Cy5-dUTP_3+2min	1	1.56527709601177	2.21326099973739	G
Cy5-dUTP_3+2min	1	1.58769377798505	2.03135349835353	G
Cy5-dUTP_3+2min	1	2.20816614935503	9.18448154708365	S
Cy5-dUTP_3+2min	1	1.14249611417617	1.78935502076932	G
Cy5-dUTP_3+2min	1	1.1722857207247	1.60092384952107	G
Cy5-dUTP_3+2min	1	1.05973505515149	1.11581479139046	G
Cy5-dUTP_3+2min	1	1.40499146099332	1.73369570774306	G
Cy5-dUTP_3+2min	1	2.63856474186336	2.66246505534213	G
Cy5-dUTP_3+2min	1	1.36037704478096	7.31033972455224	S
Cy5-dUTP_3+2min	1	2.18830128093441	1.83990272478201	G
Cy5-dUTP_3+2min	1	1.42372759105845	1.4983469311939	G
Cy5-dUTP_3+2min	1	1.01158140242892	0.891840060788833	G
Cy5-dUTP_3+2min	1	2.23329212557182	1.77617377248863	G
Cy5-dUTP_3+2min	1	2.36284593167027	2.3612098483086	G
Cy5-dUTP_3+2min	1	1.19934354773206	1.85687440974573	G
Cy5-dUTP_3+2min	1	1.68384380681806	3.54435987574918	S
Cy5-dUTP_3+2min	1	1.14486987138651	1.18745328685807	G
Cy5-dUTP_3+2min	1	2.13961309810949	5.15630575404211	S
Cy5-dUTP_3+2min	1	1.05985923538859	1.13461830639328	G
Cy5-dUTP_3+2min	1	1.15736887889607	1.01006909514209	G
Cy5-dUTP_3+2min	1	1.52675331368847	2.7004441586292	S
Cy5-dUTP_3+2min	1	1.46924267718213	2.77102640160942	S
Cy5-dUTP_3+2min	1	1.98020683254683	3.13639738417861	S
Cy5-dUTP_3+2min	1	1.33543224175029	1.33263465385451	G
Cy5-dUTP_3+2min	1	1.2433417811832	1.2101367285914	G
Cy5-dUTP_3+2min	1	1.9101343487124	6.85334480654732	S
Cy5-dUTP_3+2min	1	1.76476471165846	10.5345041490087	S
Cy5-dUTP_3+2min	1	2.66271212729967	2.16941075536361	G
Cy5-dUTP_3+2min	1	1.27441740608654	1.14836345070292	G
Cy5-dUTP_3+2min	2	1.24177571721711	1.64770278360904	G
Cy5-dUTP_3+2min	2	0.870533334898798	0.928571459743144	G
Cy5-dUTP_3+2min	2	1.16939260184887	8.35659830814267	S
Cy5-dUTP_3+2min	2	2.58536411054642	2.51316356814322	G
Cy5-dUTP_3+2min	2	3.30704540458787	2.60304940157358	G
Cy5-dUTP_3+2min	2	1.0013562604294	1.17593873135596	G
Cy5-dUTP_3+2min	2	1.49686030726272	1.47203881139818	G
Cy5-dUTP_3+2min	2	1.19205831158295	1.96310423165826	S
Cy5-dUTP_3+2min	2	1.31387745966117	1.19995783931301	G
Cy5-dUTP_3+2min	2	1.02059661682888	1.05815707794348	G
Cy5-dUTP_3+2min	2	1.04814410893856	4.55251845415527	S
Cy5-dUTP_3+2min	2	0.951558197779351	1.06840544439155	G
Cy5-dUTP_3+2min	2	1.0263360307095	3.76209839127614	S
Cy5-dUTP_3+2min	2	0.991581828790733	1.39851801085821	G
Cy5-dUTP_3+2min	2	1.01100138732046	1.1513954224815	G
Cy5-dUTP_3+2min	2	2.05367379680791	2.50204025701083	G
Cy5-dUTP_3+2min	2	2.64791732966071	2.37615215229109	G
Cy5-dUTP_3+2min	2	1.86326962839092	2.44874974268724	G
Cy5-dUTP_3+2min	2	1.11923944816615	1.19764709702909	G
Cy5-dUTP_3+2min	2	1.03141128903492	1.1941032918085	G
Cy5-dUTP_3+2min	2	1.75596762501885	9.20381159302187	S
Cy5-dUTP_3+2min	2	1.36258967945387	2.74600173992748	S
Cy5-dUTP_3+2min	2	1.25458304240414	1.63675522631674	G
Cy5-dUTP_3+2min	2	2.19548376427794	7.84087720093105	S
Cy5-dUTP_3+2min	2	2.74658229801374	2.44275141647534	G
Cy5-dUTP_3+2min	2	1.12683147999273	2.7796498011128	S
Cy5-dUTP_3+2min	2	1.70577510345342	5.61622854670039	S
Cy5-dUTP_3+2min	2	1.09717874184755	8.30871345994495	S
Cy5-dUTP_3+2min	2	1.4687780234312	6.88843271885734	S
Cy5-dUTP_3+2min	2	1.25063209348753	1.38876878303252	G
Cy5-dUTP_3+2min	2	1.19351015385061	1.77267683161489	G
Cy5-dUTP_3+2min	2	1.13209415284927	1.64675200362073	G
Cy5-dUTP_3+2min	2	1.27176157929633	1.74829473912944	G
Cy5-dUTP_3+2min	2	1.9818648317779	2.75404110084032	S
Cy5-dUTP_3+2min	2	1.26585787746981	3.49848944144228	S
Cy5-dUTP_3+2min	2	1.68739353159035	1.96084369514054	G
Cy5-dUTP_3+2min	2	1.02979142439273	1.04445897551215	G
Cy5-dUTP_3+2min	2	1.86721132348749	4.51676718133836	S
Cy5-dUTP_3+2min	2	1.12075479805343	1.61228535013177	G
Cy5-dUTP_3+2min	2	1.28890254222255	1.30297428495855	G
Cy5-dUTP_3+2min	2	2.12486845738586	2.6146171452385	G
Cy5-dUTP_3+2min	2	2.08037494898874	4.2624215101737	S
Cy5-dUTP_3+2min	2	2.19341663241369	1.87278962014273	G
Cy5-dUTP_3+2min	2	2.61612571651705	1.64784756249834	G
Cy5-dUTP_3+2min	2	1.93922010064785	1.91540356608539	G
Cy5-dUTP_3+2min	2	3.0858819288708	2.95250014148771	G
Cy5-dUTP_3+2min	2	1.69480544740949	2.03601222625077	G
Cy5-dUTP_3+2min	2	2.2535525020875	1.92633732014132	G
Cy5-dUTP_3+2min	2	1.97743235542166	5.57479208281664	S
Cy5-dUTP_3+2min	2	2.71444455061482	2.37777036545048	G
Cy5-dUTP_3+2min	2	1.88238136054424	14.6497608704051	S
Cy5-dUTP_3+2min	2	1.57167212882417	14.8512449544842	S
Cy5-dUTP_3+2min	2	2.03463915221345	6.12977191305364	S
Cy5-dUTP_3+2min	2	0.954657274673567	1.65946090997072	G
Cy5-dUTP_3+2min	2	1.20834354478494	1.48117658258155	G
Cy5-dUTP_3+2min	2	2.95134763710485	1.54172911551112	G
Cy5-dUTP_3+2min	2	2.33764373062879	2.74566493832026	G
Cy5-dUTP_3+2min	2	1.47765381205668	1.54663606968411	G
Cy5-dUTP_3+2min	2	2.0485734895536	1.96935371275511	G
Cy5-dUTP_3+2min	2	1.2803853885263	1.35274700110117	G
Cy5-dUTP_3+2min	2	2.7507338559637	2.71641636751582	G
Cy5-dUTP_3+2min	2	1.4663157656852	6.41035089298078	S
Cy5-dUTP_3+2min	2	1.15617064279459	3.06796957857714	S
Cy5-dUTP_3+2min	2	2.43851666726107	1.89906010194801	G
Cy5-dUTP_3+2min	2	2.14511011417807	1.8396984259943	G
Cy5-dUTP_3+2min	2	1.30942650908606	1.49813844358759	G
Cy5-dUTP_3+2min	2	1.52584142198454	3.13610656091083	S
Cy5-dUTP_3+2min	2	2.29192115037625	1.90903823118856	G
Cy5-dUTP_3+2min	2	3.42811271310557	2.83193502503883	G
Cy5-dUTP_3+2min	2	1.1547432617737	6.06811891471235	S
Cy5-dUTP_3+2min	2	2.39896092429991	2.49318901072189	G
Cy5-dUTP_3+2min	2	1.06644165605328	1.18171285017733	G
Cy5-dUTP_3+2min	2	2.08259499216004	10.1250886439063	S
Cy5-dUTP_3+2min	2	1.17799151384679	1.40251827851297	G
Cy5-dUTP_3+2min	2	1.23869271680495	7.15930247394552	S
Cy5-dUTP_3+2min	2	1.2292819967341	1.52340224147231	G
Cy5-dUTP_3+2min	2	2.49270560405772	2.68149418247795	G
Cy5-dUTP_3+2min	2	2.33630909296857	2.72375117930205	G
Cy5-dUTP_3+2min	2	1.46620405839659	2.10566579619981	G
Cy5-dUTP_3+2min	2	2.27189408543306	2.08506373071787	G
Cy5-dUTP_3+2min	2	1.21342609018129	1.8474045633179	G
Cy5-dUTP_3+2min	2	1.35977699121465	1.87226953874725	G
Cy5-dUTP_3+2min	2	1.22161032729029	2.10748119467891	S
Cy5-dUTP_3+2min	2	1.0529435727649	1.20690656537149	G
Cy5-dUTP_3+2min	2	1.17462620050015	1.38589703406074	G
Cy5-dUTP_3+2min	2	1.75478571620259	1.88604324450372	G
Cy5-dUTP_3+2min	2	1.38973757577854	1.44440517338086	G
Cy5-dUTP_3+2min	3	2.46048397198984	1.87442166227725	G
Cy5-dUTP_3+2min	3	0.919109932801463	1.0020339283276	G
Cy5-dUTP_3+2min	3	1.05994161249012	1.19414044043246	G
Cy5-dUTP_3+2min	3	1.28625235185887	1.47053320895468	G
Cy5-dUTP_3+2min	3	1.94708330943474	2.87222118798686	S
Cy5-dUTP_3+2min	3	1.00930415801984	1.18858309214918	G
Cy5-dUTP_3+2min	3	1.04924503917492	1.125629561655	G
Cy5-dUTP_3+2min	3	1.78362990660671	1.68475664866979	G
Cy5-dUTP_3+2min	3	0.949867223170496	1.05470586363129	G
Cy5-dUTP_3+2min	3	1.0041825494078	1.12791605736464	G
Cy5-dUTP_3+2min	3	0.828594060603517	0.892884515023463	G
Cy5-dUTP_3+2min	3	1.3091262089992	9.98888741830176	S
Cy5-dUTP_3+2min	3	1.76889056000494	1.61816672831631	G
Cy5-dUTP_3+2min	3	2.06938101044968	1.70055137393949	G
Cy5-dUTP_3+2min	3	2.78913011018236	2.825863233469	G
Cy5-dUTP_3+2min	3	1.8692704254598	2.6397621098965	S
Cy5-dUTP_3+2min	3	1.09386775137799	1.40160170072028	G
Cy5-dUTP_3+2min	3	1.33440584817848	16.0571034869431	S
Cy5-dUTP_3+2min	3	1.39254940401934	1.35220492296325	G
Cy5-dUTP_3+2min	3	0.990355785651923	2.35672223566447	S
Cy5-dUTP_3+2min	3	1.75598593190101	12.5846082810875	S
Cy5-dUTP_3+2min	3	4.14236460422935	4.73731245777161	S
Cy5-dUTP_3+2min	3	1.37017003447651	1.63324025807971	G
Cy5-dUTP_3+2min	3	0.915144361762989	1.1058462175005	G
Cy5-dUTP_3+2min	3	1.18586341415005	1.8112164885216	G
Cy5-dUTP_3+2min	3	1.04615950332587	1.02713742156947	G
Cy5-dUTP_3+2min	3	0.945829712237266	2.57586547814483	S
Cy5-dUTP_3+2min	3	0.921382315044919	0.882862702813102	G
Cy5-dUTP_3+2min	3	0.868362844188801	1.14286350810969	G
Cy5-dUTP_3+2min	3	1.05174378832922	2.20134883183173	S
Cy5-dUTP_3+2min	3	1.35052179692413	5.50239178300513	S
Cy5-dUTP_3+2min	3	2.53359881826661	2.5041124715827	G
Cy5-dUTP_3+2min	3	0.798862452781356	0.855536412679075	G
Cy5-dUTP_3+2min	3	0.859842902474815	0.995142538992472	G
Cy5-dUTP_3+2min	3	0.944581777326087	1.00006866260383	G
Cy5-dUTP_3+2min	3	0.839008641618967	0.957210277943322	G
Cy5-dUTP_3+2min	3	0.707065944738571	0.75338587708223	G
Cy5-dUTP_3+2min	3	1.63578070589324	3.86312596215299	S
Cy5-dUTP_3+2min	3	0.902777447114983	1.11413079061401	G
Cy5-dUTP_3+2min	3	2.24810854885458	13.7984214516926	S
Cy5-dUTP_3+2min	3	1.32885644025231	3.2356960378285	S
Cy5-dUTP_3+2min	3	1.21581830403645	1.78246099222108	G
Cy5-dUTP_3+2min	3	1.14607305146995	1.39310843574028	G
Cy5-dUTP_3+2min	3	0.928837320855641	0.978502219477334	G
Cy5-dUTP_3+2min	3	1.80491889257909	7.13533492666954	S
Cy5-dUTP_3+2min	3	0.969433004682285	1.11793939952335	G
Cy5-dUTP_3+2min	3	1.89020979030182	1.58967201253796	G
Cy5-dUTP_3+2min	3	1.33247638321939	1.76857689621197	G
Cy5-dUTP_3+2min	3	1.70492929599176	11.7776034782511	S
Cy5-dUTP_3+2min	3	1.29339007284658	9.15177702042499	S
Cy5-dUTP_3+2min	3	0.977264632946555	1.29786810781382	G
Cy5-dUTP_3+2min	3	2.08081181303051	4.92733696071551	S
Cy5-dUTP_3+2min	3	1.77476042031917	2.65163612734636	S
Cy5-dUTP_3+2min	3	2.12589133199724	2.05107580501259	G
Cy5-dUTP_3+2min	3	1.04182880284232	1.58055318277393	G
Cy5-dUTP_3+2min	3	1.92450537885955	1.86864236633479	G
Cy5-dUTP_3+2min	3	1.06083105189778	1.25740450150692	G
Cy5-dUTP_3+2min	3	0.91627064311349	0.890122796621622	G
Cy5-dUTP_3+2min	3	1.24603826749598	1.21537840481159	G
Cy5-dUTP_3+2min	3	0.974466729081861	0.949388205313673	G
Cy5-dUTP_3+2min	3	1.13017632444245	6.06832123920497	S
Cy5-dUTP_3+2min	3	1.8734686610242	8.5071878930323	S
Cy5-dUTP_3+2min	3	0.913059042090649	1.09846704792692	G
Cy5-dUTP_3+2min	3	1.89455384498573	2.45032447911691	G
Cy5-dUTP_3+2min	3	2.09627763354093	2.28753309066675	G
Cy5-dUTP_3+2min	3	0.957806185328718	1.0024235485154	G
Cy5-dUTP_3+2min	3	0.96614753801208	0.975429436250898	G
Cy5-dUTP_3+2min	3	1.06999329571316	1.00957503530554	G
Cy5-dUTP_3+2min	3	1.11954842765189	1.1651827740719	G
Cy5-dUTP_3+2min	3	1.13196218115966	1.1658356179844	G
Cy5-dUTP_3+2min	3	2.41069984485355	2.80860591621794	G
Cy5-dUTP_3+2min	3	1.04164584669313	1.35058265660873	G
Cy5-dUTP_3+2min	3	1.03824760999606	1.18985734535551	G
Cy5-dUTP_3+2min	3	2.06994379664076	2.3012768371636	G
Cy5-dUTP_3+2min	3	3.16044708410512	2.4854432439536	G
Cy5-dUTP_3+2min	3	1.1863025943093	1.87823120141187	G
Cy5-dUTP_3+2min	3	1.23975503598983	1.3703367635089	G
Cy5-dUTP_3+2min	3	1.07254510031424	1.29543437351312	G
Cy5-dUTP_3+2min	3	1.8577072530015	3.44581338430676	S
Cy5-dUTP_3+2min	3	1.01713617321223	1.21046389169202	G
Cy5-dUTP_3+2min	3	1.32954089216372	1.45616645274095	G
Cy5-dUTP_3+2min	3	1.05021819442972	0.964555836982837	G
Cy5-dUTP_3+2min	3	2.20220132547288	2.09792556491539	G
Cy5-dUTP_3+2min	3	2.30663994353876	2.00195092230337	G
Cy5-dUTP_3+2min	3	1.9848089823202	7.83404713584757	S
Cy5-dUTP_3+2min	3	2.32208149303391	2.34749782285666	G
Cy5-dUTP_3+2min	3	1.68993506414251	3.0300197521425	S
Cy5-dUTP_3+2min	3	1.17332378217112	1.77561307565587	G
Cy5-dUTP_3+2min	3	1.30487667939432	3.57723184361759	S
Cy5-dUTP_3+2min	3	1.06153772218605	2.2896096610292	S
Cy5-dUTP_3+2min	3	2.06375733500746	9.12574849552689	S
Cy5-dUTP_3+2min	3	1.13491737981255	1.71800106534157	G
Cy5-dUTP_3+2min	3	2.1754068426816	2.08608274746549	G
Cy5-dUTP_3+2min	3	1.05239014385168	1.6386483033912	G
Cy5-dUTP_3+2min	3	1.94340886402094	2.47603776027134	G
Cy5-dUTP_3+2min	4	1.46386026258482	1.5336881089674	G
Cy5-dUTP_3+2min	4	0.912992645402719	5.28635202052535	S
Cy5-dUTP_3+2min	4	0.872022601646845	1.01467082685959	G
Cy5-dUTP_3+2min	4	2.00120784085249	1.84395434258794	G
Cy5-dUTP_3+2min	4	1.16897645458205	1.33512498901394	G
Cy5-dUTP_3+2min	4	1.09974239105009	1.94518019730168	S
Cy5-dUTP_3+2min	4	1.05789950440155	0.959174287747472	G
Cy5-dUTP_3+2min	4	1.13631504664477	1.35902269316785	G
Cy5-dUTP_3+2min	4	1.58127206237895	1.5575678840933	G
Cy5-dUTP_3+2min	4	1.92280141778121	1.62859344656956	G
Cy5-dUTP_3+2min	4	0.897870956856095	1.01580103506134	G
Cy5-dUTP_3+2min	4	0.981330768886902	0.937804545853953	G
Cy5-dUTP_3+2min	4	1.17066412044161	1.09855051708388	G
Cy5-dUTP_3+2min	4	1.95126464558641	1.7809556659743	G
Cy5-dUTP_3+2min	4	1.51601302196506	1.91827525368012	G
Cy5-dUTP_3+2min	4	0.914558130700148	1.33010628901348	G
Cy5-dUTP_3+2min	4	0.924681035334626	1.4674054764401	G
Cy5-dUTP_3+2min	4	1.25847580613688	8.14097375810027	S
Cy5-dUTP_3+2min	4	1.07423305538128	1.1407692651169	G
Cy5-dUTP_3+2min	4	0.853944613024181	0.773847995962535	G
Cy5-dUTP_3+2min	4	2.19806026176385	1.8224439528765	G
Cy5-dUTP_3+2min	4	1.02783817208097	0.944771442488835	G
Cy5-dUTP_3+2min	4	0.860160265672675	0.961550955251826	G
Cy5-dUTP_3+2min	4	1.8065862445426	1.31275514308352	G
Cy5-dUTP_3+2min	4	1.01816289464957	0.83799421253464	G
Cy5-dUTP_3+2min	4	1.53370943937402	11.4264897400608	S
Cy5-dUTP_3+2min	4	0.947217408774445	0.802167472016075	G
Cy5-dUTP_3+2min	4	1.11934046755532	6.20059098597752	S
Cy5-dUTP_3+2min	4	0.908806505603608	0.673036133074856	G
Cy5-dUTP_3+2min	4	1.13313969590285	1.32467728277975	G
Cy5-dUTP_3+2min	4	1.36380909348075	1.23622410418008	G
Cy5-dUTP_3+2min	4	1.58229461882812	12.9859384941254	S
Cy5-dUTP_3+2min	4	1.37452775235483	1.43435157379877	G
Cy5-dUTP_3+2min	4	1.76443719525527	1.83986675618131	G
Cy5-dUTP_3+2min	4	1.07111518780042	1.26764533045738	G
Cy5-dUTP_3+2min	4	1.20522153707736	1.82740432455128	G
Cy5-dUTP_3+2min	4	3.92693590929748	3.11720823288644	G
Cy5-dUTP_3+2min	4	0.965551887199527	1.33538143420455	G
Cy5-dUTP_3+2min	4	1.04954289957926	1.21510666815617	G
Cy5-dUTP_3+2min	4	1.52968777566125	1.50343757763532	G
Cy5-dUTP_3+2min	4	0.823509364590219	0.996087765677773	G
Cy5-dUTP_3+2min	4	1.19799927194584	3.66335573713485	S
Cy5-dUTP_3+2min	4	0.908507084607243	1.64436223838609	G
Cy5-dUTP_3+2min	4	1.30736505195064	2.52342091015976	S
Cy5-dUTP_3+2min	4	2.85323172739992	2.89210932289322	G
Cy5-dUTP_3+2min	4	1.17854721742696	1.21938142486401	G
Cy5-dUTP_3+2min	4	0.883633387242632	0.962349436342376	G
Cy5-dUTP_3+2min	4	1.0369593824213	1.11171925335612	G
Cy5-dUTP_3+2min	4	1.34214276191277	1.21327046252744	G
Cy5-dUTP_3+2min	4	1.34885188448272	4.39280471619754	S
Cy5-dUTP_3+2min	4	1.36654838573592	1.36260432248994	G
Cy5-dUTP_3+2min	4	1.39720879190481	5.42393336220654	S
Cy5-dUTP_3+2min	4	0.969323636506432	0.954005996039092	G
Cy5-dUTP_3+2min	4	1.4003482356728	1.66687246154744	G
Cy5-dUTP_3+2min	4	1.01616885922386	1.05947242176426	G
Cy5-dUTP_3+2min	4	2.10348754791266	2.60933729051386	G
Cy5-dUTP_3+2min	4	1.70381693010876	6.4129003718567	S
Cy5-dUTP_3+2min	4	1.01717923286833	1.34706557251343	G
Cy5-dUTP_3+2min	4	1.91877049167461	1.97836597183286	G
Cy5-dUTP_3+2min	4	1.57564467575036	1.63829354239743	G
Cy5-dUTP_3+2min	4	1.35379933471546	7.9003209340396	S
Cy5-dUTP_3+2min	4	1.80273047147755	1.38440846638823	G
Cy5-dUTP_3+2min	4	1.23712454512445	5.9291875749365	S
Cy5-dUTP_3+2min	4	1.97502883898598	1.83819254867402	G
Cy5-dUTP_3+2min	4	0.965113081760803	0.99870384756154	G
Cy5-dUTP_3+2min	4	1.18247177416015	1.84860336466182	G
Cy5-dUTP_3+2min	4	1.70324307248785	1.57295062582038	G
Cy5-dUTP_3+2min	4	1.76663227999424	2.0583345637053	G
Cy5-dUTP_3+2min	4	1.44349673975326	2.13749061386321	G
Cy5-dUTP_3+2min	4	1.34229106558192	2.17226621268866	S
Cy5-dUTP_3+2min	4	1.78401411825684	1.42126589981305	G
Cy5-dUTP_3+2min	4	1.97742220127342	1.71054834263428	G
Cy5-dUTP_3+2min	4	3.11722666118054	5.43523636817954	S
Cy5-dUTP_3+2min	4	1.07654292559732	0.995870178428954	G
Cy5-dUTP_3+2min	4	1.06870321757354	0.873175306424666	G
Cy5-dUTP_3+2min	4	1.5137935758291	6.50068770549893	S
Cy5-dUTP_3+2min	4	1.37914976269803	6.44426391393734	S
Cy5-dUTP_3+2min	4	1.07258279484358	0.986240394960598	G
Cy5-dUTP_3+2min	4	1.00077886143363	1.05372587080748	G
Cy5-dUTP_3+2min	4	1.26859798981476	3.48307700345294	S
Cy5-dUTP_3+2min	4	1.1402469119067	1.33018883388488	G
Cy5-dUTP_3+2min	4	0.925268194010434	0.75943436880227	G
Cy5-dUTP_3+2min	4	2.11864549514047	1.99653168426001	G
Cy5-dUTP_3+2min	4	1.04124265424363	2.13653195187385	S
Cy5-dUTP_3+2min	4	1.24621684807117	7.44227531751027	S
Cy5-dUTP_3+2min	4	1.50943197617506	3.15703679495505	S
Cy5-dUTP_3+2min	4	1.10521976683	0.950449597303968	G
Cy5-dUTP_3+2min	4	1.19549553895855	1.2499798795886	G
Cy5-dUTP_3+2min	4	1.74260954950401	1.46479821041248	G
Cy5-dUTP_3+2min	4	1.02336104112274	0.743144900958853	G
Cy5-dUTP_3+2min	4	1.15707469802363	0.909168431873761	G
Cy5-dUTP_3+2min	4	2.14594549946231	1.82920544032707	G
Cy5-dUTP_3+2min	4	1.01882570593146	0.696877010660878	G
Cy5-dUTP_3+2min	4	1.54108636504534	1.37987808945013	G
Cy5-dUTP_3+2min	4	1.90057491759272	1.5918553594968	G
Cy5-dUTP_3+2min	4	0.839879947372364	0.794723238150657	G
Cy5-dUTP_3+2min	4	2.16510582616992	1.85909254429204	G
Cy5-dUTP_3+2min	4	1.34966361207953	1.38251277880928	G
Cy5-dUTP_3+2min	4	1.7893164967966	8.39312147423841	S
Cy5-dUTP_3+2min	4	1.87753276280403	1.74757124495367	G
Cy5-dUTP_3+2min	4	1.63328966132388	1.44222139249288	G
Cy5-dUTP_3+2min	4	0.928271676581562	0.805561687178675	G
Cy5-dUTP_3+2min	4	2.44564254649702	2.55512073775243	G
Cy5-dUTP_3+2min	4	2.09026425880828	1.89395400663934	G
Cy5-dUTP_3+2min	4	1.85091190461866	1.5168684552843	G
Cy5-dUTP_3+2min	4	1.81222766743563	5.85117999826218	S
Cy5-dUTP_3+2min	4	1.62153281005964	5.13769349454409	S
Cy5-dUTP_3+2min	4	1.19754282170891	1.37026157992359	G
Cy5-dUTP_3+2min	4	2.92523713828848	1.91688950708417	G
Cy5-dUTP_3+2min	4	0.874885779335506	1.092512130468	G
Cy5-dUTP_3+2min	5	0.849085308778644	0.962477851648413	G
Cy5-dUTP_3+2min	5	1.05657084072025	2.40517104324809	S
Cy5-dUTP_3+2min	5	0.765751621783535	1.06568984523238	G
Cy5-dUTP_3+2min	5	1.30153947803485	1.14245515901233	G
Cy5-dUTP_3+2min	5	1.06186047178773	2.42920633560702	S
Cy5-dUTP_3+2min	5	0.965236461738411	1.05716705393195	G
Cy5-dUTP_3+2min	5	0.944404586296949	1.32674420011631	G
Cy5-dUTP_3+2min	5	0.856088241424162	2.20876957676646	S
Cy5-dUTP_3+2min	5	0.888762721124426	1.27136230178248	G
Cy5-dUTP_3+2min	5	0.992944480986055	0.870397110265045	G
Cy5-dUTP_3+2min	5	2.08347891016337	1.98361702818208	G
Cy5-dUTP_3+2min	5	0.874589151703087	1.06612225974271	G
Cy5-dUTP_3+2min	5	2.12439181336509	2.25715455089907	G
Cy5-dUTP_3+2min	5	1.94668538062332	1.79666285140275	G
Cy5-dUTP_3+2min	5	1.03459033594535	1.31733370001522	G
Cy5-dUTP_3+2min	5	1.66170885707895	1.398988645451	G
Cy5-dUTP_3+2min	5	1.25438890751914	1.45711859325385	G
Cy5-dUTP_3+2min	5	2.02319528435119	1.61283857051399	G
Cy5-dUTP_3+2min	5	1.9962517297365	1.80264864382725	G
Cy5-dUTP_3+2min	5	1.47866826187636	11.8754427585849	S
Cy5-dUTP_3+2min	5	1.68945204059767	1.92791095541393	G
Cy5-dUTP_3+2min	5	1.25733686921641	1.74979114722499	G
Cy5-dUTP_3+2min	5	1.19799990840668	3.16763582201402	S
Cy5-dUTP_3+2min	5	2.9530293753331	2.2846867643327	G
Cy5-dUTP_3+2min	5	1.14396646034594	3.83133492100569	S
Cy5-dUTP_3+2min	5	0.859198750843706	0.754185812082879	G
Cy5-dUTP_3+2min	5	1.12591540758263	2.12742702335147	S
Cy5-dUTP_3+2min	5	1.31233123803449	1.45925947290443	G
Cy5-dUTP_3+2min	5	0.861341349517249	0.997311274253812	G
Cy5-dUTP_3+2min	5	1.13098996682136	9.77248387801173	S
Cy5-dUTP_3+2min	5	2.22307078948699	2.14841195160609	G
Cy5-dUTP_3+2min	5	0.803353622295132	0.899200322601466	G
Cy5-dUTP_3+2min	5	1.34488125264116	1.82518850880348	G
Cy5-dUTP_3+2min	5	1.19032931091565	1.35711436521662	G
Cy5-dUTP_3+2min	5	0.840085585338449	1.01106737040691	G
Cy5-dUTP_3+2min	5	2.30304236592932	2.20943121574611	G
Cy5-dUTP_3+2min	5	1.93600478676372	1.76100373919493	G
Cy5-dUTP_3+2min	5	1.08198252585467	0.962781617883911	G
Cy5-dUTP_3+2min	5	1.1413152417915	0.821525204943152	G
Cy5-dUTP_3+2min	5	0.984942674542523	1.32869143121714	G
Cy5-dUTP_3+2min	5	0.789611561624394	1.01315384392324	G
Cy5-dUTP_3+2min	5	1.30496995491665	1.0033687108538	G
Cy5-dUTP_3+2min	5	1.06470971221207	1.12694453127377	G
Cy5-dUTP_3+2min	5	1.24952460409354	2.66351959224201	S
Cy5-dUTP_3+2min	5	1.88271580259267	4.91701629903326	S
Cy5-dUTP_3+2min	5	2.1644706261528	2.52632071372273	G
Cy5-dUTP_3+2min	5	1.75954076774355	1.73670689415096	G
Cy5-dUTP_3+2min	5	0.804623068670679	0.854189176551622	G
Cy5-dUTP_3+2min	5	1.31787626937316	2.02587606364815	G
Cy5-dUTP_3+2min	5	1.43401662341256	1.39923654141263	G
Cy5-dUTP_3+2min	5	0.846601483044713	1.02342608538344	G
Cy5-dUTP_3+2min	5	0.927641985213578	1.07298380564266	G
Cy5-dUTP_3+2min	5	1.73090201935381	1.70775892734405	G
Cy5-dUTP_3+2min	5	1.59117793112797	5.33401570939599	S
Cy5-dUTP_3+2min	5	1.05777814815692	1.12209390143281	G
Cy5-dUTP_3+2min	5	1.24245595474571	1.84804810728753	G
Cy5-dUTP_3+2min	5	1.59571139256799	1.31975373502455	G
Cy5-dUTP_3+2min	5	0.894604329410804	1.09533848583222	G
Cy5-dUTP_3+2min	5	0.989992513705787	1.19851796805927	G
Cy5-dUTP_3+2min	5	1.08487642278151	1.00945606084561	G
Cy5-dUTP_3+2min	5	1.11632828592488	1.20321353472537	G
Cy5-dUTP_3+2min	5	1.15887438047807	1.18141435378846	G
Cy5-dUTP_3+2min	5	1.80077038724168	1.65939968834414	G
Cy5-dUTP_3+2min	5	1.11344912900599	1.52823537225459	G
Cy5-dUTP_3+2min	5	2.03325210583604	1.60343553399407	G
Cy5-dUTP_3+2min	5	1.98353753749199	2.42185550243108	G
Cy5-dUTP_3+2min	5	1.01588582589904	1.19313583013221	G
Cy5-dUTP_3+2min	5	1.19924355930551	1.36381805957577	G
Cy5-dUTP_3+2min	5	1.15707045568273	1.12948594764731	G
Cy5-dUTP_3+2min	5	1.83448921275108	4.352965420075	S
Cy5-dUTP_3+2min	5	0.933864428445741	1.21173850095124	G
Cy5-dUTP_3+2min	5	2.18623198442228	1.99564221532399	G
Cy5-dUTP_3+2min	5	1.02925905798204	1.17207836806487	G
Cy5-dUTP_3+2min	5	1.36985740146577	1.2354025862371	G
Cy5-dUTP_3+2min	5	1.45101165084516	1.45313295181589	G
Cy5-dUTP_3+2min	5	1.32297282802612	1.33307336710201	G
Cy5-dUTP_3+2min	5	1.11685427913743	2.65867741329475	S
Cy5-dUTP_3+2min	5	1.68953974802525	1.57956404938957	G
Cy5-dUTP_3+2min	5	1.31449371723904	2.25015967292948	S
Cy5-dUTP_3+2min	6	1.22709413854308	5.02830264438777	S
Cy5-dUTP_3+2min	6	1.19557044242333	3.95050687083537	S
Cy5-dUTP_3+2min	6	0.997891535343159	1.19595726246312	G
Cy5-dUTP_3+2min	6	0.932771181978767	0.796627700997712	G
Cy5-dUTP_3+2min	6	0.914631980871649	0.8283521549764	G
Cy5-dUTP_3+2min	6	0.851960718654011	4.25492559254314	S
Cy5-dUTP_3+2min	6	0.908653248819392	1.05294757385651	G
Cy5-dUTP_3+2min	6	0.917765321540681	1.62859141023746	G
Cy5-dUTP_3+2min	6	0.85078180881955	0.812823893875612	G
Cy5-dUTP_3+2min	6	1.43710587347187	12.2363740659652	S
Cy5-dUTP_3+2min	6	1.36419743903585	2.12592790476623	S
Cy5-dUTP_3+2min	6	1.75805815477319	1.62432501400767	G
Cy5-dUTP_3+2min	6	1.71346842551306	1.24364538170919	G
Cy5-dUTP_3+2min	6	0.924919016568393	1.32716499258541	G
Cy5-dUTP_3+2min	6	1.17551646383713	1.7432877426763	G
Cy5-dUTP_3+2min	6	1.58296105068372	5.45775848561904	S
Cy5-dUTP_3+2min	6	1.85852809310482	1.72262464398872	G
Cy5-dUTP_3+2min	6	1.0460378765047	2.19977516851047	S
Cy5-dUTP_3+2min	6	1.06296349694493	0.942747876488033	G
Cy5-dUTP_3+2min	6	1.06868625357634	4.41762301900082	S
Cy5-dUTP_3+2min	6	1.85296796353943	1.72174213837791	G
Cy5-dUTP_3+2min	6	1.08532195605746	1.16127487293634	G
Cy5-dUTP_3+2min	6	1.57666681062791	1.25398374737027	G
Cy5-dUTP_3+2min	6	0.950336418903244	1.34566860612692	G
Cy5-dUTP_3+2min	6	1.64574927833356	1.43886104492199	G
Cy5-dUTP_3+2min	6	3.41084986823482	2.78589352893626	G
Cy5-dUTP_3+2min	6	1.01291635428609	1.16263294178297	G
Cy5-dUTP_3+2min	6	1.0258673129168	1.12252647004573	G
Cy5-dUTP_3+2min	6	1.91437869584546	1.64023262520002	G
Cy5-dUTP_3+2min	6	1.81989641333317	5.38430969751685	S
Cy5-dUTP_3+2min	6	1.49503902485957	1.41999500254537	G
Cy5-dUTP_3+2min	6	1.59373269563847	1.59879704930358	G
Cy5-dUTP_3+2min	6	1.29868898698527	2.04495088401713	S
Cy5-dUTP_3+2min	6	1.0154894581764	1.06483139051525	G
Cy5-dUTP_3+2min	6	0.96588302947807	0.842450160231164	G
Cy5-dUTP_3+2min	6	1.35839668298978	1.77895588588992	G
Cy5-dUTP_3+2min	6	1.01725989911148	1.06543674674087	G
Cy5-dUTP_3+2min	6	2.47173828701433	2.05386751732238	G
Cy5-dUTP_3+2min	6	0.871562820594282	0.677956759810496	G
Cy5-dUTP_3+2min	6	1.1667779861455	9.67364509388218	S
Cy5-dUTP_3+2min	6	1.92884391494504	1.4973058979048	G
Cy5-dUTP_3+2min	6	0.946160482676042	0.923631763224343	G
Cy5-dUTP_3+2min	6	0.918072561539166	1.2928439261169	G
Cy5-dUTP_3+2min	6	1.01388018190583	1.03471129234219	G
Cy5-dUTP_3+2min	6	0.954461863172193	0.936417396825436	G
Cy5-dUTP_3+2min	6	1.21573904341532	1.13468783504047	G
Cy5-dUTP_3+2min	6	0.872013074779144	0.94896233471872	G
Cy5-dUTP_3+2min	6	2.04811386967844	2.37616036856606	G
Cy5-dUTP_3+2min	6	0.923894553388353	0.942837019722196	G
Cy5-dUTP_3+2min	6	1.57665501906625	10.2959027630588	S
Cy5-dUTP_3+2min	6	0.883476313434111	0.862235879941452	G
Cy5-dUTP_3+2min	6	4.16777548199588	15.6222046428711	S
Cy5-dUTP_3+2min	6	1.11120915655787	1.03584387246989	G
Cy5-dUTP_3+2min	6	1.98801718577525	1.80266371783252	G
Cy5-dUTP_3+2min	6	1.14903397972099	1.01240683012824	G
Cy5-dUTP_3+2min	6	1.29720329031315	1.16594390788803	G
Cy5-dUTP_3+2min	6	1.30003706644466	1.21944502138641	G
Cy5-dUTP_3+2min	6	2.44165041015002	2.60649089686304	G
Cy5-dUTP_3+2min	6	1.11735938699284	1.37172716882086	G
Cy5-dUTP_3+2min	6	1.07183693464899	1.93485306958031	S
Cy5-dUTP_3+2min	6	2.21305844948081	1.91978841672012	G
Cy5-dUTP_3+2min	6	0.986141974157255	1.01364755760643	G
Cy5-dUTP_3+2min	7	0.865127827169013	1.04748813813578	G
Cy5-dUTP_3+2min	7	0.996961705628214	0.773088242470035	G
Cy5-dUTP_3+2min	7	0.854473829215274	1.01239420394529	G
Cy5-dUTP_3+2min	7	0.92359818615104	1.05744387696283	G
Cy5-dUTP_3+2min	7	1.00111831685822	1.06115000698915	G
Cy5-dUTP_3+2min	7	1.96151681489016	1.60472136172392	G
Cy5-dUTP_3+2min	7	2.76934301206025	3.84410575844816	S
Cy5-dUTP_3+2min	7	0.901567309239494	1.06161349016577	G
Cy5-dUTP_3+2min	7	1.51098613433121	1.56257007828733	G
Cy5-dUTP_3+2min	7	0.875591398646661	0.914782511689499	G
Cy5-dUTP_3+2min	7	0.885733912681062	0.853284480497685	G
Cy5-dUTP_3+2min	7	1.23074871739922	6.29464100041199	S
Cy5-dUTP_3+2min	7	1.2035214778349	1.25644677799245	G
Cy5-dUTP_3+2min	7	1.33304542057189	4.09538404030705	S
Cy5-dUTP_3+2min	7	1.78686256444663	2.01363647954404	G
Cy5-dUTP_3+2min	7	1.03447222683257	1.19140796720457	G
Cy5-dUTP_3+2min	7	0.91550548287719	2.24048161971184	S
Cy5-dUTP_3+2min	7	1.08926081087623	1.04042622190926	G
Cy5-dUTP_3+2min	7	0.847151340406821	0.929787910618503	G
Cy5-dUTP_3+2min	7	2.0818845800913	1.9248083247925	G
Cy5-dUTP_3+2min	7	1.32374024660711	1.23028901249798	G
Cy5-dUTP_3+2min	7	1.03063470441536	1.23326341887419	G
Cy5-dUTP_3+2min	7	0.94708772397246	1.18517637256777	G
Cy5-dUTP_3+2min	7	2.01201613088289	1.80477931838848	G
Cy5-dUTP_3+2min	7	1.88491482505098	1.70136561342241	G
Cy5-dUTP_3+2min	7	1.00461866294265	1.33334361222914	G
Cy5-dUTP_3+2min	7	1.01936461356516	2.60202379240292	S
Cy5-dUTP_3+2min	7	1.19196507152151	4.61238348856846	S
Cy5-dUTP_3+2min	7	2.56917294048486	2.11405699609691	G
Cy5-dUTP_3+2min	7	1.41338112064238	14.0301216867167	S
Cy5-dUTP_3+2min	7	1.46004274979378	2.11103458296877	G
Cy5-dUTP_3+2min	7	1.52742717641189	3.34500977300236	S
Cy5-dUTP_3+2min	7	1.01846547541852	1.08587295031714	G
Cy5-dUTP_3+2min	7	1.29895868190337	4.51226822746949	S
Cy5-dUTP_3+2min	7	3.54063816899874	2.72564388514435	G
Cy5-dUTP_3+2min	7	0.95908794795217	1.05162370687552	G
Cy5-dUTP_3+2min	7	2.39587409235746	1.80312320259137	G
Cy5-dUTP_3+2min	7	1.330336288297	8.64541507801257	S
Cy5-dUTP_3+2min	7	1.08174324935627	1.251131372757	G
Cy5-dUTP_3+2min	7	1.28679568603594	1.40903781565604	G
Cy5-dUTP_3+2min	7	1.01349609193087	1.62229946480221	G
Cy5-dUTP_3+2min	7	1.17421411878817	2.34885754624375	S
Cy5-dUTP_3+2min	7	0.994306364626077	1.11112013152076	G
Cy5-dUTP_3+2min	7	0.930189206371723	0.95147837597225	G
Cy5-dUTP_3+2min	7	0.969270826032852	2.35784346202804	S
Cy5-dUTP_3+2min	7	1.20302417743105	8.28496384442122	S
Cy5-dUTP_3+2min	7	1.25485698144211	1.09123806007288	G
Cy5-dUTP_3+2min	7	1.26300651699884	1.19825475324414	G
Cy5-dUTP_3+2min	7	0.992446251735308	0.976498835306229	G
Cy5-dUTP_3+2min	7	2.13823233171762	1.8811538976242	G
Cy5-dUTP_3+2min	7	1.15720015916911	1.4147736384986	G
Cy5-dUTP_3+2min	7	1.02460635758411	1.46994825630809	G
Cy5-dUTP_3+2min	7	0.839810345927105	1.42381094403217	G
Cy5-dUTP_3+2min	7	1.18282629426857	1.79647077258753	G
Cy5-dUTP_3+2min	7	1	1.1151215310211	G
Cy5-dUTP_3+2min	7	2.48721463243333	2.11550657845375	G
Cy5-dUTP_3+2min	7	1.01367520435554	1.13128876713118	G
Cy5-dUTP_3+2min	7	2.66096134367964	4.12404401774993	S
Cy5-dUTP_3+2min	7	1.21418441544433	10.8330014812956	S
Cy5-dUTP_3+2min	7	1.29796163498499	6.40959741347664	S
Cy5-dUTP_3+2min	7	2.48369144223426	2.40301667813586	G
Cy5-dUTP_3+2min	7	0.967896228393106	1.08607441454112	G
Cy5-dUTP_3+2min	7	1.03708240743473	1.17929776097021	G
Cy5-dUTP_3+2min	7	1.91869705718938	7.87577241207577	S
Cy5-dUTP_3+2min	7	0.923402648840769	0.929423920628449	G
Cy5-dUTP_3+2min	7	0.932118789845714	0.856477979180352	G
Cy5-dUTP_3+2min	7	1.15060731879512	0.987993559421791	G
Cy5-dUTP_3+2min	7	0.982958411307717	0.956293643723349	G
Cy5-dUTP_3+2min	7	1.13924371499469	1.35031281439223	G
Cy5-dUTP_3+2min	7	1.09174770999061	1.06379237672905	G
Cy5-dUTP_3+2min	7	0.969903316627648	1.16837348867842	G
Cy5-dUTP_3+2min	7	0.950089252244473	0.991108041423429	G
Cy5-dUTP_3+2min	8	1.91698871483054	1.91678943741533	G
Cy5-dUTP_3+2min	8	1.48597420401257	1.32533487120416	G
Cy5-dUTP_3+2min	8	1.92917728762444	1.77844964039924	G
Cy5-dUTP_3+2min	8	0.8434948938909	0.913564216862793	G
Cy5-dUTP_3+2min	8	0.77512144661605	0.983608035619421	G
Cy5-dUTP_3+2min	8	1.06353194980902	3.6764411880513	S
Cy5-dUTP_3+2min	8	0.947535534292165	1.05791183010453	G
Cy5-dUTP_3+2min	8	0.849489377325369	0.870946409115803	G
Cy5-dUTP_3+2min	8	1.67064897040084	1.79597115350826	G
Cy5-dUTP_3+2min	8	0.970954816859168	1.12184154276573	G
Cy5-dUTP_3+2min	8	1.01517945671626	1.18304455659142	G
Cy5-dUTP_3+2min	8	1.49626407549275	1.55569197807329	G
Cy5-dUTP_3+2min	8	1.53437137396601	1.70131171711364	G
Cy5-dUTP_3+2min	8	1.97457096397811	1.67519182257841	G
Cy5-dUTP_3+2min	8	0.91448545536578	0.972471237705449	G
Cy5-dUTP_3+2min	8	1.35453493698837	2.68171149715988	S
Cy5-dUTP_3+2min	8	0.986982350927106	1.08705268055795	G
Cy5-dUTP_3+2min	8	1.14256678442828	0.700945946034217	G
Cy5-dUTP_3+2min	8	2.89814606510973	2.1960326798422	G
Cy5-dUTP_3+2min	8	2.31392142130768	1.76537176789843	G
Cy5-dUTP_3+2min	8	1.63422126982872	1.69596483139172	G
Cy5-dUTP_3+2min	8	0.93150053621702	0.974516096922513	G
Cy5-dUTP_3+2min	8	1.20639207856976	1.39324779530014	G
Cy5-dUTP_3+2min	8	1.29729967051215	9.43955237983393	S
Cy5-dUTP_3+2min	8	0.977861602137148	1.04435143236262	G
Cy5-dUTP_3+2min	8	0.926735350798622	1.15015345360299	G
Cy5-dUTP_3+2min	8	1.74758811474162	13.0839218511423	S
Cy5-dUTP_3+2min	8	0.98995818979315	1.23231548235917	G
Cy5-dUTP_3+2min	8	2.91691335436101	2.80947980594299	G
Cy5-dUTP_3+2min	8	1.17502106955547	1.35746804320246	G
Cy5-dUTP_3+2min	8	1.04125611093845	1.03537648426103	G
Cy5-dUTP_3+2min	8	0.847698640121634	0.955439309188126	G
Cy5-dUTP_3+2min	8	0.832432697180419	0.801619810216611	G
Cy5-dUTP_3+2min	8	0.906241146961324	1.13840990759031	G
Cy5-dUTP_3+2min	8	1.89724236297306	11.7978845694849	S
Cy5-dUTP_3+2min	8	1.34950146176589	1.45856273681218	G
Cy5-dUTP_3+2min	8	1.1185588802811	1.24320355902118	G
Cy5-dUTP_3+2min	8	1.21322870354699	2.46426904537873	S
Cy5-dUTP_3+2min	8	1.04613157481171	1.09056555273575	G
Cy5-dUTP_3+2min	8	1.31346799855106	4.51767736700837	S
Cy5-dUTP_3+2min	8	1.15602066676395	1.33981866058115	G
Cy5-dUTP_3+2min	8	1.13333167849993	1.39359976528809	G
Cy5-dUTP_3+2min	8	0.812383130940459	0.871179265720501	G
Cy5-dUTP_3+2min	8	1.08485366241061	1.11189120907882	G
Cy5-dUTP_3+2min	8	1.10553282221615	1.08016859014191	G
Cy5-dUTP_3+2min	8	0.927538519504303	1.03197589578484	G
Cy5-dUTP_3+2min	8	0.912745682380752	1.09138914528899	G
Cy5-dUTP_3+2min	8	1.11153935479711	1.1261986483344	G
Cy5-dUTP_3+2min	8	1.08148127795156	1.14503736637472	G
Cy5-dUTP_3+2min	8	1.84350277078081	8.92205918984068	S
Cy5-dUTP_3+2min	8	1.29346735104863	5.96077655854834	S
Cy5-dUTP_3+2min	8	1.67394234963894	1.40235424834922	G
Cy5-dUTP_3+2min	8	1.14797910433427	7.79164371054348	S
Cy5-dUTP_3+2min	8	1.01468678512141	1.17019109475138	G
Cy5-dUTP_3+2min	8	1.49227967268612	1.5951644423824	G
Cy5-dUTP_3+2min	8	2.18073175480086	11.8573247615337	S
Cy5-dUTP_3+2min	8	1.00874519591758	1.23907071133063	G
Cy5-dUTP_3+2min	8	1.0039942868896	1.04021040469534	G
Cy5-dUTP_3+2min	8	1.01331135487429	1.12240169743456	G
Cy5-dUTP_3+2min	8	1.06855470078728	1.61989140359721	G
Cy5-dUTP_3+2min	8	1.27785320124428	1.37433794191987	G
Cy5-dUTP_3+2min	8	1.07726815360971	1.20901866776563	G
Cy5-dUTP_3+2min	8	2.70612475761254	4.05246952105538	S
Cy5-dUTP_3+2min	8	1.06354335604161	0.787107500310825	G
Cy5-dUTP_3+2min	8	2.16589318774192	1.66872873747123	G
Cy5-dUTP_3+2min	8	0.882950227244832	1.10988041907377	G
Cy5-dUTP_3+2min	8	1.25005604167495	3.12960932607551	S
Cy5-dUTP_3+2min	8	2.5048529830873	2.54869457424013	G
Cy5-dUTP_3+2min	8	3.1127432714143	5.96260748938068	S
Cy5-dUTP_3+2min	8	1.99192808137637	1.71261545961123	G
Cy5-dUTP_3+2min	8	0.949743643591892	0.986236580014014	G
Cy5-dUTP_3+2min	8	2.2318261388044	2.51862171989568	G
Cy5-dUTP_3+2min	8	0.972246366651486	1.64238751795688	G
Cy5-dUTP_3+2min	8	2.20708724983724	1.75401239007568	G
Cy5-dUTP_3+2min	8	1.13165246505272	1.03705586426964	G
Cy5-dUTP_3+2min	8	1.08171803037601	1.06147870121616	G
Cy5-dUTP_3+2min	8	1.29407500146493	2.48864720643319	S
Cy5-dUTP_3+2min	8	0.862869973343414	0.902103566579026	G
Cy5-dUTP_3+2min	8	1	0.968642185288995	G
Cy5-dUTP_3+2min	8	1.08416379444185	1.02437467460708	G
Cy5-dUTP_3+2min	8	0.968169604172857	2.43389361010179	S
Cy5-dUTP_3+2min	8	1.02509637528749	1.1717469732477	G
Cy5-dUTP_3+2min	8	1.36693431434923	3.4167902180753	S
Cy5-dUTP_3+2min	8	1.00219437087866	2.77866475128211	S
Cy5-dUTP_3+2min	8	0.935134846848313	1.13505099677035	G
Cy5-dUTP_3+2min	8	0.972077309752299	1.10716366233026	G
Cy5-dUTP_3+2min	8	1.58387613716646	4.22224037094633	S
Cy5-dUTP_3+2min	8	1.5529626407219	1.87449395883137	G
Cy5-dUTP_3+2min	8	1.37972543785917	1.43605112606754	G
Cy5-dUTP_3+2min	8	1.06399691289741	1.07972732776696	G
Cy5-dUTP_3+2min	8	1.17778975368688	2.87229211642676	S
Cy5-dUTP_3+2min	8	1.5160770249196	10.3757162359891	S
Cy5-dUTP_3+2min	8	1.1650216754557	2.02606278484095	S
Cy5-dUTP_3+2min	8	1.48766156188268	9.32119988125659	S
Cy5-dUTP_3+2min	8	1.10720124016571	3.15162563492332	S
Cy5-dUTP_3+2min	8	1.5308278779326	1.48517152462235	G
Cy5-dUTP_3+2min	8	1.16651456901843	1.22634823999281	G
Cy5-dUTP_3+2min	8	1.20394405604881	1.01698309565011	G
Cy5-dUTP_3+2min	8	1.02245879091205	0.954988515551425	G
Cy5-dUTP_3+2min	8	1.41262535305065	5.81749549527892	S
Cy5-dUTP_3+2min	8	0.998581299451599	1.20834130537193	G
Cy5-dUTP_3+2min	8	1.28214387053543	1.51263564549974	G
Cy5-dUTP_3+2min	8	1.00417853165437	1.20830639767022	G
Cy5-dUTP_3+2min	8	1.21539627364418	4.63736904812035	S
Cy5-dUTP_3+2min	8	1.1739481752107	9.15857787960264	S
Cy5-dUTP_3+2min	8	1.91389762876324	12.9003404402268	S
Cy5-dUTP_3+2min	8	1.15721804947903	1.33322583198179	G
Cy5-dUTP_3+2min	8	1.04776365515139	1.25574670675054	G
Cy5-dUTP_3+2min	8	1.3040274401673	1.50526807090869	G
Cy5-dUTP_3+2min	8	2.03700573993102	2.05284081887409	G
Cy5-dUTP_3+2min	8	1.1208441409427	1.15044896000561	G
Cy5-dUTP_3+2min	8	0.992714157911413	0.867742236436321	G
Cy5-dUTP_3+2min	9	1.1185704414563	1.47819065810911	G
Cy5-dUTP_3+2min	9	0.862115549209504	1.42643057390536	G
Cy5-dUTP_3+2min	9	0.744987477626865	0.820483867078693	G
Cy5-dUTP_3+2min	9	1.87963169792607	1.7671532473083	G
Cy5-dUTP_3+2min	9	1.15173658520303	4.92057960169645	S
Cy5-dUTP_3+2min	9	1.97652191838331	2.26687013519229	G
Cy5-dUTP_3+2min	9	1.28213075610384	8.57423370758725	S
Cy5-dUTP_3+2min	9	1.31228284521763	1.82307345833108	G
Cy5-dUTP_3+2min	9	0.894340391686011	1.48354139210601	G
Cy5-dUTP_3+2min	9	0.812332663930165	1.2198776220078	G
Cy5-dUTP_3+2min	9	1.03607816939597	1.34207343887571	G
Cy5-dUTP_3+2min	9	0.79853480994988	1.1081900915115	G
Cy5-dUTP_3+2min	9	0.931314266466459	2.65893564963924	S
Cy5-dUTP_3+2min	9	0.934681225270106	1.13185389895072	G
Cy5-dUTP_3+2min	9	1.29154864263795	12.7589048006929	S
Cy5-dUTP_3+2min	9	1.17949127319807	1.47896291998023	G
Cy5-dUTP_3+2min	9	1.23066821743441	1.31178221423009	G
Cy5-dUTP_3+2min	9	1.09699073306524	2.62226555249765	S
Cy5-dUTP_3+2min	9	1.0172794524489	4.2153822588613	S
Cy5-dUTP_3+2min	9	0.742023500176172	0.793565653145139	G
Cy5-dUTP_3+2min	9	3.60305640071765	2.72008343633014	G
Cy5-dUTP_3+2min	9	2.5603003359943	1.67538600504249	G
Cy5-dUTP_3+2min	9	0.984259192956479	0.960423660480011	G
Cy5-dUTP_3+2min	9	0.826191356613478	1.00036012538086	G
Cy5-dUTP_3+2min	9	1.02305434009365	1.81005791653353	G
Cy5-dUTP_3+2min	9	1.87709566381047	7.98977007768518	S
Cy5-dUTP_3+2min	9	2.11920000054292	2.91549287777645	S
Cy5-dUTP_3+2min	9	0.955832852829805	1.18156202663863	G
Cy5-dUTP_3+2min	9	1.99912318746576	1.91898993100979	G
Cy5-dUTP_3+2min	9	1.8308110979841	1.58969695372884	G
Cy5-dUTP_3+2min	9	1.83913493327359	2.68613239163169	S
Cy5-dUTP_3+2min	9	0.965001006149154	1.18768489876261	G
Cy5-dUTP_3+2min	9	0.975466957232293	1.20203617641052	G
Cy5-dUTP_3+2min	9	0.978162290910548	1.24927964137472	G
Cy5-dUTP_3+2min	9	0.912592982981367	1.55835003921877	G
Cy5-dUTP_3+2min	9	0.971341874564313	1.20474287127778	G
Cy5-dUTP_3+2min	9	1.95986105062752	1.96078646698197	G
Cy5-dUTP_3+2min	9	1.76494909774667	1.50326649901045	G
Cy5-dUTP_3+2min	9	1.252021087383	1.85935201279729	G
Cy5-dUTP_3+2min	9	1.58502083608166	1.43819397341352	G
Cy5-dUTP_3+2min	9	0.964208072995134	1.67833404634628	G
Cy5-dUTP_3+2min	9	1.25856716377668	1.53519001426865	G
Cy5-dUTP_3+2min	9	1.09224551044878	1.39245173761308	G
Cy5-dUTP_3+2min	9	1.57831104539948	1.65026657884665	G
Cy5-dUTP_3+2min	9	1.08738364098201	5.60627908186171	S
Cy5-dUTP_3+2min	9	1.11894543733344	1.57603033211397	G
Cy5-dUTP_3+2min	9	1.01401914451675	1.26226135913846	G
Cy5-dUTP_3+2min	9	0.789622535325981	0.933100275196325	G
Cy5-dUTP_3+2min	9	2.24406536821333	2.12097755206976	G
Cy5-dUTP_3+2min	9	1.05744505251518	1.35422343723693	G
Cy5-dUTP_3+2min	9	1.59945503638349	1.53603046505138	G
Cy5-dUTP_3+2min	9	1.01113026489917	1.14900527314532	G
Cy5-dUTP_3+2min	9	1.12008266635088	1.37199843854873	G
Cy5-dUTP_3+2min	9	1.09339260309802	1.68324938046638	G
Cy5-dUTP_3+2min	9	1.05683579909405	1.18752476307163	G
Cy5-dUTP_3+2min	9	2.06529353431781	1.66480102408821	G
Cy5-dUTP_3+2min	9	1.96028043643582	1.68472363606698	G
Cy5-dUTP_3+2min	9	1.80540272779251	2.01152200621389	G
Cy5-dUTP_3+2min	9	0.919068978731511	1.18446370352154	G
Cy5-dUTP_3+2min	9	1.20231515854671	2.77551348627893	S
Cy5-dUTP_3+2min	9	0.801251909013735	1.01012015655715	G
Cy5-dUTP_3+2min	9	1.11116641551016	1.11346896651325	G
Cy5-dUTP_3+2min	9	1.17987268785027	1.59058438897264	G
Cy5-dUTP_3+2min	9	1.08648898047332	1.36815523938243	G
Cy5-dUTP_3+2min	9	0.835428905012286	0.830886010423457	G
Cy5-dUTP_3+2min	9	1.04721057733336	1.16732200875157	G
Cy5-dUTP_3+2min	9	1.25119838502666	1.31450999838342	G
Cy5-dUTP_3+2min	9	1.21944068190852	1.37504580672707	G
Cy5-dUTP_3+2min	9	0.962652804811149	1.13258839314764	G
Cy5-dUTP_3+2min	9	0.88669274683631	1.00687588684546	G
Cy5-dUTP_3+2min	9	2.06488631457386	1.88357977104283	G
Cy5-dUTP_3+2min	9	1.21041945189895	1.45402826675086	G
Cy5-dUTP_3+2min	9	1.04337318331456	2.70320413405484	S
Cy5-dUTP_3+2min	9	0.922590324372531	1.3130771049742	G
Cy5-dUTP_3+2min	9	1.04611376745341	1.25822532087349	G
Cy5-dUTP_3+2min	9	1.35581229880825	3.13456601017758	S
Cy5-dUTP_3+2min	9	2.11663300155525	2.88124121291125	S
Cy5-dUTP_3+2min	9	0.951381200032645	0.966701982520248	G
Cy5-dUTP_3+2min	9	2.2159327415923	2.07268107143254	G
Cy5-dUTP_3+2min	9	1.82516476025816	1.60580056163805	G
Cy5-dUTP_3+2min	9	2.0547009020052	1.99604048274605	G
Cy5-dUTP_3+2min	9	2.45569809997358	2.74722452748818	G
Cy5-dUTP_3+2min	9	3.08958080039438	4.15547012845239	S
Cy5-dUTP_3+2min	9	1.8111259092255	1.76207793159981	G
Cy5-dUTP_3+2min	9	1.1694182353994	1.56138309433526	G
Cy5-dUTP_3+2min	9	0.951110461660659	1.20842624658812	G
Cy5-dUTP_3+2min	9	1.63793625335235	2.29209693921561	G
Cy5-dUTP_3+2min	9	0.963419341694249	1.02670356700837	G
Cy5-dUTP_3+2min	9	0.906478701954737	1.19154679746987	G
Cy5-dUTP_3+2min	9	1.04550687064166	1.24669427375427	G
Cy5-dUTP_3+2min	9	1.14085375342789	1.78559328049663	G
Cy5-dUTP_3+2min	9	0.988302587009002	1.2556311496063	G
Cy5-dUTP_3+2min	9	0.983273688498044	1.20614250723595	G
Cy5-dUTP_3+2min	9	1.87440768963375	1.73121130173857	G
Cy5-dUTP_3+2min	9	0.942416472992141	1.04477366785234	G
Cy5-dUTP_3+2min	10	1.10016097474057	1.22500063593305	G
Cy5-dUTP_3+2min	10	0.833224309947509	1.07166152588535	G
Cy5-dUTP_3+2min	10	1.04806106917548	1.37491370813812	G
Cy5-dUTP_3+2min	10	1.09366659102297	1.53443558078038	G
Cy5-dUTP_3+2min	10	1.0798780534065	1.65610534782976	G
Cy5-dUTP_3+2min	10	1.30341146286354	2.86891996202352	S
Cy5-dUTP_3+2min	10	1.24025461517885	1.88439821650353	G
Cy5-dUTP_3+2min	10	1.01769291736621	1.71092146757514	G
Cy5-dUTP_3+2min	10	1.96506188442507	2.1595589717686	G
Cy5-dUTP_3+2min	10	1.16068432566572	1.71664244278155	G
Cy5-dUTP_3+2min	10	0.911590089690248	2.30123150757296	S
Cy5-dUTP_3+2min	10	2.44990769389969	2.18848241514454	G
Cy5-dUTP_3+2min	10	1.22197820499934	7.65812599446092	S
Cy5-dUTP_3+2min	10	1.08840698791302	1.3581855748949	G
Cy5-dUTP_3+2min	10	1.86239738772136	2.17259832687124	G
Cy5-dUTP_3+2min	10	1.20511813002377	1.75260783339409	G
Cy5-dUTP_3+2min	10	2.23622503061847	2.02289369079496	G
Cy5-dUTP_3+2min	10	0.970489764004681	0.864027139091124	G
Cy5-dUTP_3+2min	10	0.867906407168801	1.2618835147645	G
Cy5-dUTP_3+2min	10	0.712805374972945	0.951428011813662	G
Cy5-dUTP_3+2min	10	1.14768453734738	1.4807685723779	G
Cy5-dUTP_3+2min	10	1.02269046611035	1.27040501516699	G
Cy5-dUTP_3+2min	10	2.14302710462052	2.00924247679932	G
Cy5-dUTP_3+2min	10	0.981808367443541	1.09362931716579	G
Cy5-dUTP_3+2min	10	1.12279002111985	4.76570243097578	S
Cy5-dUTP_3+2min	10	1.51963683392126	1.8421343358804	G
Cy5-dUTP_3+2min	10	1.74206658976523	1.68844494932332	G
Cy5-dUTP_3+2min	10	1.49546511397204	1.40416272145128	G
Cy5-dUTP_3+2min	10	0.970921131397744	1.07916873755291	G
Cy5-dUTP_3+2min	10	0.899047858107676	1.00553056330605	G
Cy5-dUTP_3+2min	10	2.09678638436585	2.02391554672607	G
Cy5-dUTP_3+2min	10	1.75892380228937	1.8967739652611	G
Cy5-dUTP_3+2min	10	1.33799105564387	4.59854232283534	S
Cy5-dUTP_3+2min	10	1.65386052136488	1.45065778173736	G
Cy5-dUTP_3+2min	10	2.24788970870691	2.31359017899158	G
Cy5-dUTP_3+2min	10	1.32406044661806	1.51037663515865	G
Cy5-dUTP_3+2min	10	1.70632253827082	1.65741692224176	G
Cy5-dUTP_3+2min	10	1.96062090819198	2.01857013405333	G
Cy5-dUTP_3+2min	10	1.05515040236936	7.66349775801676	S
Cy5-dUTP_3+2min	10	1.37488832494369	1.51106786381569	G
Cy5-dUTP_3+2min	10	2.04886533649393	2.05901534803449	G
Cy5-dUTP_3+2min	10	1.10233215385091	1.1650375830324	G
Cy5-dUTP_3+2min	10	1.41525713820541	6.98728644664843	S
Cy5-dUTP_3+2min	10	1.18792930194989	1.40995887991303	G
Cy5-dUTP_3+2min	10	2.16795996882629	2.02808307079945	G
Cy5-dUTP_3+2min	10	1.87772607004512	5.52650953905936	S
Cy5-dUTP_3+2min	10	1.78657182896865	1.91597038643374	G
Cy5-dUTP_3+2min	10	1.23058697612524	1.47918876706193	G
Cy5-dUTP_3+2min	10	1.51771759579284	6.33862294640381	S
Cy5-dUTP_3+2min	10	1.61667876357529	2.20763755134208	G
Cy5-dUTP_3+2min	10	2.14981222185369	1.93705342557139	G
Cy5-dUTP_3+2min	10	1.4949933402599	1.28859332457772	G
Cy5-dUTP_3+2min	10	2.17232884001586	2.55609506210878	G
Cy5-dUTP_3+2min	10	1.52310139684232	2.18558453175925	G
Cy5-dUTP_3+2min	10	1.12851453862524	5.14278692077186	S
Cy5-dUTP_3+2min	10	2.07157807852396	2.16782279151989	G
Cy5-dUTP_3+2min	10	1.78769473136998	20.8178376932817	S
Cy5-dUTP_3+2min	10	1.29282305178232	1.11679628399216	G
Cy5-dUTP_3+2min	10	2.20743954752819	2.05179766807679	G
Cy5-dUTP_3+2min	10	1.44347787487906	1.5749157760497	G
Cy5-dUTP_3+2min	10	0.929629962369825	1.68281992294388	G
Cy5-dUTP_3+2min	10	1.78015917720586	17.6913575486811	S
Cy5-dUTP_3+2min	10	1.34042062149814	1.42660498734989	G
Cy5-dUTP_3+2min	10	2.17685479103648	5.46960520183149	S
Cy5-dUTP_3+2min	10	1.01962058811037	1.19360248082653	G
Cy5-dUTP_3+2min	10	1.83604139581869	12.1427725339585	S
Cy5-dUTP_3+2min	10	1.19530172017597	1.54814224893988	G
Cy5-dUTP_3+2min	10	1.03045698405959	1.14896970217551	G
Cy5-dUTP_3+2min	10	1.44459584398185	11.2409529603057	S
Cy5-dUTP_3+2min	10	1.45278735881172	1.61352687419166	G
Cy5-dUTP_3+2min	10	1.28835070839987	1.34631428245403	G
Cy5-dUTP_3+2min	10	2.31087867209941	2.18367921293335	G
Cy5-dUTP_3+2min	10	1.15154878207924	1.99619488760256	S
Cy5-dUTP_3+2min	10	1.40073748451627	6.08824461146719	S
Cy5-dUTP_3+2min	10	2.5605022362124	1.96068476884142	G
Cy5-dUTP_3+2min	10	1.77969884890106	1.72876547153943	G
Cy5-dUTP_3+2min	10	1.79249670005692	1.72525055016015	G
Cy5-dUTP_3+2min	10	1.20296998793486	0.987373902013738	G
Cy5-dUTP_3+2min	10	0.859040293466318	1.05264984435078	G
Cy5-dUTP_3+2min	10	2.11515809542931	1.61649278281642	G
Cy5-dUTP_3+2min	10	1.35621943391375	1.31139103024747	G
Cy5-dUTP_3+2min	10	1.43221232239048	5.12760287701176	S
Cy5-dUTP_3+2min	10	1.49648121581759	2.55614743488079	S
Cy5-dUTP_3+2min	10	0.99595556000771	1.83561390910009	S
Cy5-dUTP_3+2min	10	1.40251701831142	1.56450989068485	G
Cy5-dUTP_3+2min	10	1.53667122522592	3.31850347628461	S
Cy5-dUTP_3+2min	10	1.08393123233329	1.26104820183475	G
Cy5-dUTP_3+2min	10	0.988049713443155	1.43034609041478	G
Cy5-dUTP_3+2min	10	1.04116780834059	1.30081619597535	G
Cy5-dUTP_3+2min	10	1.86228290746953	1.66325221517199	G
Cy5-dUTP_3+2min	10	1.67183554258303	2.17597229486729	G
Cy5-dUTP_3+2min	10	1.28511927438497	1.26151689183103	G
Cy5-dUTP_3+2min	10	1.13993342510582	1.27107241368974	G
Cy5-dUTP_3+2min	10	1.05118661479723	1.36963157025325	G
Cy5-dUTP_3+2min	10	1.49903563099715	2.19350848006091	G
Cy5-dUTP_3+2min	10	1.96313463915896	2.88122666820053	S
Cy5-dUTP_3+2min	10	1.37897707842496	1.4673922147077	G
Cy5-dUTP_3+2min	10	1.04198040343411	1.2030862225563	G
Cy5-dUTP_3+2min	10	1.99880597312071	1.97131884582526	G
Cy5-dUTP_3+2min	10	2.07280796912806	1.48194548224432	G
Cy5-dUTP_3+2min	10	2.00753379421435	5.39973520122802	S
Cy5-dUTP_3+2min	10	1.06539558111522	1.30657219503788	G
Cy5-dUTP_3+2min	10	1.17209008978628	2.33735251738362	S
Cy5-dUTP_3+2min	10	0.754662392929763	0.879042640814406	G
Cy5-dUTP_3+2min	10	0.88290070963378	1.28537001611825	G
Cy5-dUTP_3+2min	10	1.69361687261352	4.23503384167063	S
Cy5-dUTP_3+2min	10	1.36968309378501	2.59429561279907	S
Cy5-dUTP_3+2min	10	1.35639433056545	1.49342161769359	G
Cy5-dUTP_3+2min	10	0.878645161707329	1.07053701749957	G
Cy5-dUTP_3+2min	10	1.93085274206928	1.57904000950441	G
Cy5-dUTP_3+2min	10	1.15281540957879	1.1876650416373	G
Cy5-dUTP_3+2min	10	1.43648281716119	1.6145671495072	G
Cy5-dUTP_3+2min	10	1.02293157406809	1.14360585394911	G
Cy5-dUTP_3+2min	10	1.43199248033355	1.92128131378447	G
Cy5-dUTP_3+2min	10	1.18549718757269	1.36372344322474	G
Cy5-dUTP_3+2min	10	1.19656642446597	1.60103823060185	G
Cy5-dUTP_3+2min	10	3.07411491531803	3.28519754199048	G
Cy5-dUTP_3+2min	10	1.19459692513276	0.662188291048435	G
Cy5-dUTP_3+2min	10	2.10202496968662	1.67228681615559	G
Cy5-dUTP_3+2min	10	0.761377219694024	0.972724831503142	G
Cy5-dUTP_3+2min	10	1.07922954154778	3.79609479163398	S
Cy5-dUTP_3+2min	10	1.0836074638304	1.52304660503063	G
Cy5-dUTP_3+2min	10	1.84920862260199	1.69919722563436	G
Cy5-dUTP_3+2min	10	2.86161479825805	4.69037595262936	S
Cy5-dUTP_3+2min	10	1.12864404054696	1.72064526979326	G
Cy5-dUTP_3+2min	10	1.09000829367302	1.50435501140685	G
Cy5-dUTP_3+2min	10	1.75572279872561	13.0374026835352	S
Cy5-dUTP_3+2min	10	1.91434782505589	1.43476814115101	G
Cy5-dUTP_3+2min	11	1.12401415772086	1.08329691200815	G
Cy5-dUTP_3+2min	11	0.986414912172002	1.19997761130241	G
Cy5-dUTP_3+2min	11	1.12604859758167	0.898476199805911	G
Cy5-dUTP_3+2min	11	1.23490160674686	1.13789301087172	G
Cy5-dUTP_3+2min	11	1.14368639778651	2.78413556749569	S
Cy5-dUTP_3+2min	11	0.99383294502765	1.22713476971796	G
Cy5-dUTP_3+2min	11	1.0602108971038	1.23776631209366	G
Cy5-dUTP_3+2min	11	2.39403301743516	2.05884681259735	G
Cy5-dUTP_3+2min	11	1.06680205599492	1.37829836036049	G
Cy5-dUTP_3+2min	11	1.99634084353037	2.57897181877789	G
Cy5-dUTP_3+2min	11	1.09562782678322	1.19197120788503	G
Cy5-dUTP_3+2min	11	0.998313008041216	1.88070019319744	S
Cy5-dUTP_3+2min	11	1.72900941561827	2.47046232291774	S
Cy5-dUTP_3+2min	11	1.3446344183603	6.48786073478525	S
Cy5-dUTP_3+2min	11	1.09660173895161	1.36782592313532	G
Cy5-dUTP_3+2min	11	1.0107844400781	1.06029126518582	G
Cy5-dUTP_3+2min	11	1.17049771230974	1.28537358357674	G
Cy5-dUTP_3+2min	11	1.11337391553482	1.49728171864729	G
Cy5-dUTP_3+2min	11	1.14617540693703	1.43445472386951	G
Cy5-dUTP_3+2min	11	0.879085665597278	1.00138651034422	G
Cy5-dUTP_3+2min	11	1.02377424850145	1.403976301534	G
Cy5-dUTP_3+2min	11	1.20158040859639	5.10649728675833	S
Cy5-dUTP_3+2min	11	2.5260492313297	2.51380952363691	G
Cy5-dUTP_3+2min	11	1.58165832412691	9.42384143654615	S
Cy5-dUTP_3+2min	11	2.57197271685541	2.56096663802269	G
Cy5-dUTP_3+2min	11	1.13925929172902	1.41357967472211	G
Cy5-dUTP_3+2min	11	1.15961227285475	1.20323750048314	G
Cy5-dUTP_3+2min	11	2.21778475185781	2.11757535690082	G
Cy5-dUTP_3+2min	11	1.09497016628138	11.2389976944211	S
Cy5-dUTP_3+2min	11	1.83987860648315	2.66369421126666	S
Cy5-dUTP_3+2min	11	1.33534618903753	1.21871783666807	G
Cy5-dUTP_3+2min	11	1.055063790052	1.22680266048514	G
Cy5-dUTP_3+2min	11	1.76665869440259	1.85533870614943	G
Cy5-dUTP_3+2min	11	1.09745641234946	1.55380060239703	G
Cy5-dUTP_3+2min	11	0.796190108893063	0.828780965400011	G
Cy5-dUTP_3+2min	11	1.16124078639076	1.45024533786687	G
Cy5-dUTP_3+2min	11	1.49652228680629	1.48865828020578	G
Cy5-dUTP_3+2min	11	0.969358416954418	1.80949775790489	S
Cy5-dUTP_3+2min	11	1.06437920253088	1.15125292609245	G
Cy5-dUTP_3+2min	11	1.25502196815127	9.75554080366246	S
Cy5-dUTP_3+2min	11	2.73410006770604	7.84694228029359	S
Cy5-dUTP_3+2min	11	1.78166968928742	2.11406118359558	G
Cy5-dUTP_3+2min	11	1.08428141226508	1.37897463974627	G
Cy5-dUTP_3+2min	11	1.07376396566835	3.04630067174691	S
Cy5-dUTP_3+2min	11	1.18839366566449	3.11034777197434	S
Cy5-dUTP_3+2min	11	2.13429310886879	2.07969538909751	G
Cy5-dUTP_3+2min	11	1.14978040645474	1.85874334914068	G
Cy5-dUTP_3+2min	11	1.90242107970278	1.71364753548099	G
Cy5-dUTP_3+2min	11	1.14342515753576	1.40788724281339	G
Cy5-dUTP_3+2min	11	1.21566799130218	2.78145745123442	S
Cy5-dUTP_3+2min	11	0.914450330709545	1.19117609428258	G
Cy5-dUTP_3+2min	11	1.51858712995405	6.75799463251205	S
Cy5-dUTP_3+2min	11	1.0166699180507	1.39453795044194	G
Cy5-dUTP_3+2min	11	1.12258075676632	1.168648674658	G
Cy5-dUTP_3+2min	11	1.10454562651002	1.16965463195349	G
Cy5-dUTP_3+2min	11	1.14091570240456	1.30019273187032	G
Cy5-dUTP_3+2min	11	0.91944185451415	1.04807360621759	G
Cy5-dUTP_3+2min	11	1.13414270840384	1.587238325425	G
Cy5-dUTP_3+2min	11	1.29137757559011	1.22383195950079	G
Cy5-dUTP_3+2min	11	1.31131207904	1.52158834112118	G
Cy5-dUTP_3+2min	11	1.31584057372631	1.73530746476286	G
Cy5-dUTP_3+2min	11	1.29371237823027	1.65302764321993	G
Cy5-dUTP_3+2min	11	1.39202367739886	1.51715975966894	G
Cy5-dUTP_3+2min	11	1.1158746925157	1.31948298007193	G
Cy5-dUTP_3+2min	11	1.92436785554282	5.80607842764978	S
Cy5-dUTP_3+2min	11	3.48159981306006	3.20910564696384	G
Cy5-dUTP_3+2min	11	1.32376146083343	2.88895554902066	S
Cy5-dUTP_3+2min	11	1.42878959236461	12.2343968099379	S
Cy5-dUTP_3+2min	11	0.969122133554493	1.21749167699949	G
Cy5-dUTP_3+2min	11	1.39892814832527	1.57854703993545	G
Cy5-dUTP_3+2min	11	1.26930190480647	1.64992213546683	G
Cy5-dUTP_3+2min	11	1.30753316311486	1.39626081180005	G
Cy5-dUTP_3+2min	11	1.16640115564153	1.510864646386	G
Cy5-dUTP_3+2min	11	1.06816826123827	1.05805109627888	G
Cy5-dUTP_3+2min	11	1.15399067891468	3.75191351608554	S
Cy5-dUTP_3+2min	11	2.47870116020312	2.82800857945486	G
Cy5-dUTP_3+2min	11	1.25693228302186	1.52448678019976	G
Cy5-dUTP_3+2min	11	1.18527169180739	1.9242256708154	G
Cy5-dUTP_3+2min	11	2.02453047557702	3.27255952613221	S
Cy5-dUTP_3+2min	11	1.31759129545134	2.89806852519613	S
Cy5-dUTP_3+2min	11	1.34696059999713	1.72537903575281	G
Cy5-dUTP_3+2min	11	1.86596014833127	6.48577353827368	S
Cy5-dUTP_3+2min	11	2.99010649670838	2.88521447829422	G
Cy5-dUTP_3+2min	11	1.19882946053519	2.10628040551057	S
Cy5-dUTP_3+2min	11	3.28583871571991	3.92999248708786	S
Cy5-dUTP_3+2min	11	2.4490302559743	2.36168190249313	G
Cy5-dUTP_3+2min	11	2.14306550388545	2.62544211342465	G
Cy5-dUTP_3+2min	11	1.66638804748406	3.30519514946361	S
Cy5-dUTP_3+2min	11	1.65713324566321	4.49091853706194	S
Cy5-dUTP_3+2min	11	1.06421402491027	1.61244640911836	G
Cy5-dUTP_3+2min	11	1.46373261689192	1.99321170199844	G
Cy5-dUTP_3+2min	11	1.57367159280972	1.87013085778096	G
Cy5-dUTP_3+2min	11	2.15831910460006	5.23295806376508	S
Cy5-dUTP_3+2min	11	1.71227201778524	1.91552610635388	G
Cy5-dUTP_3+2min	11	1.16761825304953	1.55691407200734	G
Cy5-dUTP_3+2min	11	2.73858281015503	15.4550033692098	S
Cy5-dUTP_3+2min	11	0.873075946064703	1.09228424276441	G
Cy5-dUTP_3+2min	11	1.06046040907194	1.38573004855908	G
Cy5-dUTP_3+2min	11	0.902912295038399	1.08290074691501	G
Cy5-dUTP_3+2min	11	1.37279981173706	4.33592039052755	S
Cy5-dUTP_3+2min	11	1.07492679538063	1.21159590853681	G
Cy5-dUTP_3+2min	11	1.91609933912484	1.85779548192233	G
Cy5-dUTP_3+2min	11	1.07344848553679	1.07729036919129	G
Cy5-dUTP_3+2min	11	0.789107859990183	0.913988942742782	G
Cy5-dUTP_3+2min	11	2.05973710841525	1.86105464909778	G
Cy5-dUTP_3+2min	11	1.32823503043131	2.34735215927989	S
Cy5-dUTP_3+2min	11	1.84497997206958	15.1979800813798	S
Cy5-dUTP_3+2min	11	0.890984708589413	1.40233675589023	G
Cy5-dUTP_3+2min	11	1.3882646777574	1.20291334617787	G
Cy5-dUTP_3+2min	11	1.44315589517055	1.19681708430452	G
Cy5-dUTP_3+2min	12	2.16653227541229	5.13707280164582	S
Cy5-dUTP_3+2min	12	1.78583681340838	1.76718938354094	G
Cy5-dUTP_3+2min	12	1.51147210794459	3.64238421646561	S
Cy5-dUTP_3+2min	12	2.21665780552527	2.06120140944282	G
Cy5-dUTP_3+2min	12	0.944437882232115	1.17396775228688	G
Cy5-dUTP_3+2min	12	1.2107745015127	1.49147460075245	G
Cy5-dUTP_3+2min	12	1.9301172674466	7.87333249321243	S
Cy5-dUTP_3+2min	12	2.73942104591151	2.25456259613532	G
Cy5-dUTP_3+2min	12	1.98489813327736	7.79350644689666	S
Cy5-dUTP_3+2min	12	1.23695784738224	1.65875890007202	G
Cy5-dUTP_3+2min	12	0.859742985515749	1.05067633298345	G
Cy5-dUTP_3+2min	12	1.58785004531687	10.9040366436704	S
Cy5-dUTP_3+2min	12	1.53933522176199	7.79576372251115	S
Cy5-dUTP_3+2min	12	2.36431159781979	1.90465032886055	G
Cy5-dUTP_3+2min	12	1.85936152560885	2.74906436855213	S
Cy5-dUTP_3+2min	12	2.47928302557513	5.83093599889511	S
Cy5-dUTP_3+2min	12	1.26780346996344	1.71997839066554	G
Cy5-dUTP_3+2min	12	1.64681930367575	3.99153524003953	S
Cy5-dUTP_3+2min	12	1.55112294759014	2.04090983362313	G
Cy5-dUTP_3+2min	12	1.63283295701378	1.93378631402788	G
Cy5-dUTP_3+2min	12	1.57813038917629	5.34770975104256	S
Cy5-dUTP_3+2min	12	1.37894506348788	8.44478414811547	S
Cy5-dUTP_3+2min	12	1.97447520822046	9.16540319522447	S
Cy5-dUTP_3+2min	12	2.01836407701098	1.88172602378746	G
Cy5-dUTP_3+2min	12	2.73088671150248	2.2036697501664	G
Cy5-dUTP_3+2min	12	0.943769352903534	1.16428090400209	G
Cy5-dUTP_3+2min	12	3.16307616667703	2.09670072056357	G
Cy5-dUTP_3+2min	12	1.41024767179226	3.50829903260582	S
Cy5-dUTP_3+2min	12	2.47548870770891	2.39135996843826	G
Cy5-dUTP_3+2min	12	1.21303852314736	1.20679003015429	G
Cy5-dUTP_3+2min	12	1.11828103873276	1.203202310645	G
Cy5-dUTP_3+2min	12	1.34243014072608	1.21897184492584	G
Cy5-dUTP_3+2min	12	2.24802521696335	2.02676067224786	G
Cy5-dUTP_3+2min	12	2.95021902026148	2.75190516666197	G
Cy5-dUTP_3+2min	12	1.06179661673287	1.353576134748	G
Cy5-dUTP_3+2min	12	1.31278479739754	1.04943377673319	G
Cy5-dUTP_3+2min	12	2.27862003946119	2.04472160015066	G
Cy5-dUTP_3+2min	12	2.63734999301551	2.18736554457155	G
Cy5-dUTP_3+2min	12	1.23905537075766	1.11047209382718	G
Cy5-dUTP_3+2min	12	2.18086637545118	14.3525073905462	S
Cy5-dUTP_3+2min	12	1.83345519312495	3.32960424587075	S
Cy5-dUTP_3+2min	12	1.53274277119441	2.89125964245424	S
Cy5-dUTP_3+2min	12	2.41848118932994	4.31503079402956	S
Cy5-dUTP_3+2min	12	1.69004734496249	8.18913408035372	S
Cy5-dUTP_3+2min	12	1.88477591735625	2.34741000747866	G
Cy5-dUTP_3+2min	12	3.02401969058113	2.99789172426688	G
Cy5-dUTP_3+2min	12	1.41379092291651	1.72974625104542	G
Cy5-dUTP_3+2min	12	1.76048510366539	2.52782669927781	S
Cy5-dUTP_3+2min	12	1.68409666727921	4.50950470834423	S
Cy5-dUTP_3+2min	12	1.33048979404843	1.4059424588749	G
Cy5-dUTP_3+2min	12	2.14527950704335	8.63448286267265	S
Cy5-dUTP_3+2min	12	2.56948435239537	2.56110973663278	G
Cy5-dUTP_3+2min	12	2.11290103959362	2.10663049095913	G
Cy5-dUTP_3+2min	12	2.55720909073873	10.7091313704646	S
Cy5-dUTP_3+2min	12	1.64123288437458	2.10454714800229	G
Cy5-dUTP_3+2min	12	2.85285252278885	2.79056428673512	G
Cy5-dUTP_3+2min	12	1.59999575512832	1.71492590457944	G
Cy5-dUTP_3+2min	12	1.98532896387551	2.10996707241265	G
Cy5-dUTP_3+2min	12	1.27595714808068	1.50900423510103	G
Cy5-dUTP_3+2min	12	1.53649721217962	1.67225142601708	G
Cy5-dUTP_3+2min	12	2.26538023221825	3.04954873396626	S
Cy5-dUTP_3+2min	12	2.10812237987737	7.50313561608305	S
Cy5-dUTP_3+2min	12	1.77114411109212	8.76368303135467	S
Cy5-dUTP_3+2min	12	2.46048764434348	14.0470260971548	S
Cy5-dUTP_3+2min	12	2.97745544988458	8.81002579538286	S
Cy5-dUTP_3+2min	12	1.97524424505614	3.1023622129948	S
Cy5-dUTP_3+2min	12	1.75880106851112	5.50584374407142	S
Cy5-dUTP_3+2min	12	1.90836766080401	1.65046354769676	G
Cy5-dUTP_3+2min	12	1.56859455793168	1.81759248553581	G
Cy5-dUTP_3+2min	12	1.48581988845832	1.647777579463	G
Cy5-dUTP_3+2min	12	1.6299438165696	4.06217878714236	S
Cy5-dUTP_3+2min	12	2.58208265310399	5.28216621401096	S
Cy5-dUTP_3+2min	12	2.98344670658815	2.72679117530483	G
Cy5-dUTP_3+2min	12	2.49299788445604	3.19522412615092	S
Cy5-dUTP_3+2min	12	2.0334973831382	3.56098098325799	S
Cy5-dUTP_3+2min	12	2.59671099687187	2.42668590919432	G
Cy5-dUTP_3+2min	12	1.54127305546866	2.29219332593152	S
Cy5-dUTP_3+2min	12	1.22686941154559	1.36636259462937	G
Cy5-dUTP_3+2min	12	1.44364972671638	1.5689666511323	G
Cy5-dUTP_3+2min	12	1.39606427244486	1.49108866285761	G
Cy5-dUTP_3+2min	12	1.66905191557391	2.02717242348164	G
Cy5-dUTP_3+2min	12	1.56059193409608	6.65638754646718	S
Cy5-dUTP_3+2min	12	1.37023021668563	1.57483765560558	G
Cy5-dUTP_3+2min	12	1.20958231687132	1.83734010560786	G
Cy5-dUTP_3+2min	12	1.41756828671703	2.86777613867637	S
Cy5-dUTP_3+2min	12	4.55149255831818	4.20969805213713	G
Cy5-dUTP_3+2min	12	1.57302317648009	1.91369214989702	G
Cy5-dUTP_3+2min	12	1.30775014320761	1.59740347515397	G
Cy5-dUTP_3+2min	12	2.18188178097126	5.8952149268367	S
Cy5-dUTP_3+2min	12	2.15815255135024	2.24311178201865	G
Cy5-dUTP_3+2min	12	1.26566139706019	1.50063887857144	G
Cy5-dUTP_3+2min	12	1.63959565989378	1.88503065089729	G
Cy5-dUTP_3+2min	12	1.26800611471233	1.88788051994101	G
Cy5-dUTP_3+2min	12	1.41480348783315	1.66906228576486	G
Cy5-dUTP_3+2min	13	1.76698575511721	4.320471266552	S
Cy5-dUTP_3+2min	13	0.916208635880128	1.18791023667879	G
Cy5-dUTP_3+2min	13	1.15749169134266	1.40692363634175	G
Cy5-dUTP_3+2min	13	1.18079656502449	1.58926798491284	G
Cy5-dUTP_3+2min	13	2.57423156915031	2.34009045646873	G
Cy5-dUTP_3+2min	13	1.35279387387248	1.82562008911392	G
Cy5-dUTP_3+2min	13	0.956461605437382	1.04943998670462	G
Cy5-dUTP_3+2min	13	1.37779038023564	2.6650811019176	S
Cy5-dUTP_3+2min	13	1.32125357782134	1.77535923898985	G
Cy5-dUTP_3+2min	13	2.71416757017591	2.8816584184528	G
Cy5-dUTP_3+2min	13	2.88458991572602	2.86777799582708	G
Cy5-dUTP_3+2min	13	1.42716565923179	1.66706053435526	G
Cy5-dUTP_3+2min	13	1.84878024959326	2.75829006895803	S
Cy5-dUTP_3+2min	13	1.84794162497406	4.37768261210949	S
Cy5-dUTP_3+2min	13	2.17480661272858	9.00460380187298	S
Cy5-dUTP_3+2min	13	2.26772636495524	2.35472190318664	G
Cy5-dUTP_3+2min	13	1.35002807639889	2.87616258680192	S
Cy5-dUTP_3+2min	13	1.33036732060274	2.35278390933169	S
Cy5-dUTP_3+2min	13	1.06468181711311	1.31897647653366	G
Cy5-dUTP_3+2min	13	1.46349941719883	3.54830945619088	S
Cy5-dUTP_3+2min	13	1.10080149985379	1.22114116524905	G
Cy5-dUTP_3+2min	13	1.87209643945502	1.96958646871465	G
Cy5-dUTP_3+2min	13	1.01988589123919	1.38602453102093	G
Cy5-dUTP_3+2min	13	1.77364154743326	1.98642087466848	G
Cy5-dUTP_3+2min	13	1.61804741047596	8.30182211020791	S
Cy5-dUTP_3+2min	13	0.956407919668386	1.28214674098718	G
Cy5-dUTP_3+2min	13	2.3169388784579	3.37416057841717	S
Cy5-dUTP_3+2min	13	1.46277842862171	1.76114565580185	G
Cy5-dUTP_3+2min	13	0.984422422854946	1.47404832172475	G
Cy5-dUTP_3+2min	13	1.78630124969032	6.21052285078238	S
Cy5-dUTP_3+2min	13	1.71993051084337	2.09453530857245	G
Cy5-dUTP_3+2min	13	3.47722970006356	3.48353439677234	G
Cy5-dUTP_3+2min	13	1.50595851060864	1.69561462549895	G
Cy5-dUTP_3+2min	13	2.84329959642476	3.35160734710356	S
Cy5-dUTP_3+2min	13	1.83651816552227	1.742565340748	G
Cy5-dUTP_3+2min	13	1.91385978236002	2.03625500646835	G
Cy5-dUTP_3+2min	13	2.34387533518228	5.24308368040472	S
Cy5-dUTP_3+2min	13	1.36154779386139	1.73899343572839	G
Cy5-dUTP_3+2min	13	1.33697605229801	1.66915645663731	G
Cy5-dUTP_3+2min	13	1.32523067239317	2.50332543368198	S
Cy5-dUTP_3+2min	13	1.419089515102	2.07190308862647	G
Cy5-dUTP_3+2min	13	2.433041910079	2.60305649095274	G
Cy5-dUTP_3+2min	13	1.45634791537133	2.93808971319365	S
Cy5-dUTP_3+2min	13	1.00775553668558	1.45573547762141	G
Cy5-dUTP_3+2min	13	1.86453851626429	3.35614925104747	S
Cy5-dUTP_3+2min	13	2.05453647797237	1.99766997113335	G
Cy5-dUTP_3+2min	13	1.68652800032918	6.64346489124383	S
Cy5-dUTP_3+2min	13	1.84297348201841	2.32047995008451	G
Cy5-dUTP_3+2min	13	1.12688411947341	1.7925936022145	G
Cy5-dUTP_3+2min	13	1.35044484213842	1.42680000467383	G
Cy5-dUTP_3+2min	13	2.12942739728162	14.5227268852172	S
Cy5-dUTP_3+2min	13	1.39257952691824	3.17973180065241	S
Cy5-dUTP_3+2min	13	1.30100923953742	1.30940132556868	G
Cy5-dUTP_3+2min	13	1.97435901492684	9.69650751934032	S
Cy5-dUTP_3+2min	13	1.38065017207436	1.16720060791829	G
Cy5-dUTP_3+2min	13	1.66063460268885	5.40938113280001	S
Cy5-dUTP_3+2min	13	0.971082852676096	1.02067368606356	G
Cy5-dUTP_3+2min	13	0.97831367855517	1.58149763432649	G
Cy5-dUTP_3+2min	13	1.62810128038002	3.04194445911531	S
Cy5-dUTP_3+2min	13	1.91975367344107	1.87899853463995	G
Cy5-dUTP_3+2min	13	2.04415799738509	3.04919592746853	S
Cy5-dUTP_3+2min	13	1.36462508334361	2.14150130307691	S
Cy5-dUTP_3+2min	13	2.48917223523449	3.19445511297361	S
Cy5-dUTP_3+2min	13	3.28474560408647	2.50430658837993	G
Cy5-dUTP_3+2min	13	1.25332459998982	1.37698242289826	G
Cy5-dUTP_3+2min	13	1.12715858134323	0.990899867962013	G
Cy5-dUTP_3+2min	13	1.18984304740633	1.59909141330112	G
Cy5-dUTP_3+2min	13	1.28303140885232	1.20027962565213	G
Cy5-dUTP_3+2min	13	1.32387307611599	1.0253408731041	G
Cy5-dUTP_3+2min	13	2.02089740343217	1.98279316009208	G
Cy5-dUTP_3+2min	13	1.34404203031147	2.38423949322714	S
Cy5-dUTP_3+2min	13	1.92286545613265	2.0435898218844	G
Cy5-dUTP_3+2min	13	1.43879244462795	1.34731345923551	G
Cy5-dUTP_3+2min	13	2.72936781336893	2.63961150579726	G
Cy5-dUTP_3+2min	13	2.11776564318915	2.09829470793769	G
Cy5-dUTP_3+2min	13	1.82720327832206	2.86548748685039	S
Cy5-dUTP_3+2min	13	1.38538440307133	1.65532985046419	G
Cy5-dUTP_3+2min	13	1.08323028514241	2.70033768297835	S
Cy5-dUTP_3+2min	13	1.4645184937379	12.369483067988	S
Cy5-dUTP_3+2min	13	1.33507475394616	1.84940113034676	G
Cy5-dUTP_3+2min	13	1.44308385985377	5.83002506416111	S
Cy5-dUTP_3+2min	13	1.31625365466432	1.66186455730794	G
Cy5-dUTP_3+2min	13	1.15205594665327	1.30590130396305	G
Cy5-dUTP_3+2min	13	1.19673848944344	1.48350084431547	G
Cy5-dUTP_3+2min	13	2.71538022749951	3.00651390645879	G
Cy5-dUTP_3+2min	13	1.51571286603994	2.43678064525864	S
Cy5-dUTP_3+2min	13	2.24195544209486	2.26566919984097	G
Cy5-dUTP_3+2min	13	1.90487472166369	5.8339454756552	S
Cy5-dUTP_3+2min	13	1.47990892372064	2.30140277593871	S
Cy5-dUTP_3+2min	13	1.72292463051914	14.7157588262792	S
Cy5-dUTP_3+2min	13	1.09244112986268	1.32997571825107	G
Cy5-dUTP_3+2min	13	1.2929382474404	3.11840098331128	S
Cy5-dUTP_3+2min	13	2.31237514297668	17.9677564974762	S
Cy5-dUTP_3+2min	13	1.1432942262107	1.88048394139442	G
Cy5-dUTP_3+2min	13	1.29695087645759	2.00399665300854	G
Cy5-dUTP_3+2min	13	1.29059146671424	1.61058686635163	G
Cy5-dUTP_3+2min	13	1.07214774933774	1.32460237374124	G
Cy5-dUTP_3+2min	13	0.978407827969311	1.27606996005723	G
Cy5-dUTP_3+2min	13	1.2894543673098	2.93443275509323	S
Cy5-dUTP_3+2min	13	1.2419209621351	1.84171293954033	G
Cy5-dUTP_3+2min	13	1.68498028139982	1.90431411495507	G
Cy5-dUTP_3+2min	13	1.28635512016069	1.51691076024036	G
Cy5-dUTP_3+2min	13	1.01440294436688	1.27928857284246	G
Cy5-dUTP_3+2min	13	1.04380245733443	1.07598281167616	G
Cy5-dUTP_3+2min	13	1.62310467808903	4.88526893029627	S
Cy5-dUTP_3+2min	13	1.14800064004695	1.65278693695263	G
Cy5-dUTP_3+2min	13	1.44661209204285	2.14053008156139	G
Cy5-dUTP_3+2min	13	1.31078950463701	1.64713177444207	G
Cy5-dUTP_3+2min	13	1.16216128778292	2.03721091441012	S
Cy5-dUTP_3+2min	13	1.32028818345478	3.20121404964681	S
Cy5-dUTP_3+2min	13	1.40699184167242	2.67797249477399	S
Cy5-dUTP_3+2min	13	1.70724355347826	2.37975640400553	S
Cy5-dUTP_3+2min	13	1.64081636170707	6.77576452764934	S
Cy5-dUTP_3+2min	13	1.00135968657907	1.16253034245575	G
Cy5-dUTP_3+2min	13	1.21562917860632	1.52323283256717	G
Cy5-dUTP_3+2min	13	1.00370797668535	3.93387510648891	S
Cy5-dUTP_3+2min	13	2.44101218940349	13.9376015137104	S
Cy5-dUTP_3+2min	13	1.07987116541594	2.54827636950662	S
Cy5-dUTP_3+2min	13	1.48376289069825	3.46621727682647	S
Cy5-dUTP_3+2min	13	2.23308563256307	2.81184864457374	S
Cy5-dUTP_3+2min	13	2.12464197248889	15.2027259544573	S
Cy5-dUTP_3+2min	13	1.27514720075877	1.55540133233698	G
Cy5-dUTP_3+2min	13	1.0551844522158	1.27819698235405	G
Cy5-dUTP_3+2min	13	1.62077202605387	2.8170925782154	S
Cy5-dUTP_3+2min	13	1.33036948769236	1.40967360994826	G
Cy5-dUTP_3+2min	13	1.84205491055413	2.73696556557953	S
Cy5-dUTP_3+2min	13	1.37055653964239	1.96310552552605	G
Cy5-dUTP_3+2min	13	1.00440401146333	1.39080926599998	G
Cy5-dUTP_3+2min	13	2.52928650716015	2.5440211056216	G
Cy5-dUTP_3+2min	13	3.07885354748144	3.69274519829555	S
Cy5-dUTP_3+2min	13	1.64952527212781	2.10694701075146	G
Cy5-dUTP_3+2min	13	1.08322605411273	1.58400844764137	G
Cy5-dUTP_3+2min	13	1.62011879609113	4.65096001988232	S
Cy5-dUTP_3+2min	13	1.57598093886787	2.3275250588991	S
Cy5-dUTP_3+2min	13	1.41925824653567	3.62178491724068	S
Cy5-dUTP_3+2min	13	1.09662848157905	5.78694673022534	S
Cy5-dUTP_3+2min	13	1.46656544709601	6.49949699107621	S
Cy5-dUTP_3+2min	13	1.35782772893547	1.81923379362484	G
Cy5-dUTP_3+2min	13	1.43894069036128	1.57890125051568	G
Cy5-dUTP_3+2min	13	1.79398909515838	11.8099388110699	S
Cy5-dUTP_3+2min	13	1.16083939183955	1.31752557424028	G
Cy5-dUTP_3+2min	13	1.05008002118206	1.32330936918643	G
Cy5-dUTP_3+2min	14	0.823154828385157	1.15415760880084	G
Cy5-dUTP_3+2min	14	1.19091527750149	1.41047018307054	G
Cy5-dUTP_3+2min	14	1.40913032848562	2.80138964628245	S
Cy5-dUTP_3+2min	14	1.51876013546016	2.66653159041088	S
Cy5-dUTP_3+2min	14	1.88207290773477	2.72968813704443	S
Cy5-dUTP_3+2min	14	0.860455036295452	1.48858975669026	G
Cy5-dUTP_3+2min	14	1.00814688953171	0.901939256258753	G
Cy5-dUTP_3+2min	14	1.31863737593207	4.74716763096366	S
Cy5-dUTP_3+2min	14	1.04778430367868	4.12783985000355	S
Cy5-dUTP_3+2min	14	0.916524064228854	1.349757763918	G
Cy5-dUTP_3+2min	14	1.19736594964403	1.70495860046844	G
Cy5-dUTP_3+2min	14	1.10818319841944	1.22007907105251	G
Cy5-dUTP_3+2min	14	1.21140656060201	1.17700165018285	G
Cy5-dUTP_3+2min	14	1.14217871822128	1.45710571364307	G
Cy5-dUTP_3+2min	14	1.46139677428057	12.690904517257	S
Cy5-dUTP_3+2min	14	1.0852581137846	1.43360835152148	G
Cy5-dUTP_3+2min	14	1.13484260993605	2.09390335397563	S
Cy5-dUTP_3+2min	14	2.1819279852221	2.27817092301194	G
Cy5-dUTP_3+2min	14	1.04719784234718	1.65668334936054	G
Cy5-dUTP_3+2min	14	1.6456763975061	12.1988677474475	S
Cy5-dUTP_3+2min	14	1.44146499999799	2.03939987043929	G
Cy5-dUTP_3+2min	14	1.58059106573269	5.6305697073647	S
Cy5-dUTP_3+2min	14	0.966597028910147	1.28096741200707	G
Cy5-dUTP_3+2min	14	1.11658590631654	0.878235152806891	G
Cy5-dUTP_3+2min	14	0.960992279423699	1.60871919838555	G
Cy5-dUTP_3+2min	14	0.624991582149239	0.89244621755597	G
Cy5-dUTP_3+2min	14	2.47512574357124	2.60741788004546	G
Cy5-dUTP_3+2min	14	1.32035827219321	3.99199260168046	S
Cy5-dUTP_3+2min	14	1.02574997883609	2.2365752470628	S
Cy5-dUTP_3+2min	14	2.14174077693452	2.19711854906567	G
Cy5-dUTP_3+2min	14	1.15080942825013	1.54749565393694	G
Cy5-dUTP_3+2min	14	1.31979410816038	1.92304570529589	G
Cy5-dUTP_3+2min	14	1.55263887461312	6.51462938802939	S
Cy5-dUTP_3+2min	14	0.986780407770646	1.18743773899558	G
Cy5-dUTP_3+2min	14	1.04993450861238	1.45328199773005	G
Cy5-dUTP_3+2min	14	1.03177888333579	1.28895321649481	G
Cy5-dUTP_3+2min	14	1.53067144239299	4.70459478949477	S
Cy5-dUTP_3+2min	14	1.18865043747697	1.60012009660398	G
Cy5-dUTP_3+2min	14	1.80056888356605	1.99404508551094	G
Cy5-dUTP_3+2min	14	2.70799459352806	4.0535020470235	S
Cy5-dUTP_3+2min	14	0.895798270790918	1.48640673608573	G
Cy5-dUTP_3+2min	14	1.10398333101398	1.39513679707053	G
Cy5-dUTP_3+2min	14	3.2497823559793	5.41669865506748	S
Cy5-dUTP_3+2min	14	1.07258335112289	1.75596648220665	G
Cy5-dUTP_3+2min	14	2.41150367952972	3.1444380419291	S
Cy5-dUTP_3+2min	14	1.50514479893281	3.27867818303884	S
Cy5-dUTP_3+2min	14	1.01272372672081	1.45568484122591	G
Cy5-dUTP_3+2min	14	0.936194230321189	1.52794679188898	G
Cy5-dUTP_3+2min	14	1.00669457348322	5.30209701091621	S
Cy5-dUTP_3+2min	14	1.52919872111982	5.36463908089263	S
Cy5-dUTP_3+2min	14	1.92314255035973	2.15828868266168	G
Cy5-dUTP_3+2min	14	1.41973765679867	16.9871773571932	S
Cy5-dUTP_3+2min	14	1.04544354411272	1.73226286449144	G
Cy5-dUTP_3+2min	14	0.775012274904706	1.04513476421152	G
Cy5-dUTP_3+2min	14	2.50971541572285	2.2139503593643	G
Cy5-dUTP_3+2min	14	1.19447118720125	7.65665236022044	S
Cy5-dUTP_3+2min	14	0.933549704349481	2.83166645095136	S
Cy5-dUTP_3+2min	14	2.08268791311201	15.927618076345	S
Cy5-dUTP_3+2min	14	1.22703951880912	7.48108447344998	S
Cy5-dUTP_3+2min	14	2.12617154478475	1.96035572879104	G
Cy5-dUTP_3+2min	14	1.09558054645175	1.93810439765265	S
Cy5-dUTP_3+2min	14	1.65396966329706	6.08626487263926	S
Cy5-dUTP_3+2min	14	0.815441902774806	1.19182000717447	G
Cy5-dUTP_3+2min	14	1.89874812977638	2.09734685523865	G
Cy5-dUTP_3+2min	14	3.32789882149444	4.97636690071939	S
Cy5-dUTP_3+2min	14	1.19614515418679	1.73391612295592	G
Cy5-dUTP_3+2min	14	2.55347879272388	1.66805097810661	G
Cy5-dUTP_3+2min	14	1.39043939572604	1.87407426058966	G
Cy5-dUTP_3+2min	14	0.820477191845099	1.28481667034207	G
Cy5-dUTP_3+2min	14	2.6905170794715	4.39194188193097	S
Cy5-dUTP_3+2min	14	1.32123480229888	2.22873848782925	S
Cy5-dUTP_3+2min	14	1.67268467631589	3.50297042899493	S
Cy5-dUTP_3+2min	14	1.10720246975352	1.68282328053245	G
Cy5-dUTP_3+2min	14	1.0085714118886	1.24463285791322	G
Cy5-dUTP_3+2min	14	1.32118977933576	2.30370435654309	S
Cy5-dUTP_3+2min	14	1.32091909061421	3.07487845740141	S
Cy5-dUTP_3+2min	14	0.979560601255737	1.93632148083189	S
Cy5-dUTP_3+2min	14	1.26691830654153	1.46651587551042	G
Cy5-dUTP_3+2min	14	1.73176137040056	6.26090069018183	S
Cy5-dUTP_3+2min	14	1.46995668060324	2.16345565080369	G
Cy5-dUTP_3+2min	14	1.38467089761932	8.66760710506218	S
Cy5-dUTP_3+2min	14	1.01066560483602	1.05420589278894	G
Cy5-dUTP_3+2min	14	1.89975244553606	16.6851783345709	S
Cy5-dUTP_3+2min	14	1.57418182995239	4.59918466335283	S
Cy5-dUTP_3+2min	14	2.32094846695167	3.09027109931251	S
Cy5-dUTP_3+2min	14	1.01039028792366	1.133001546814	G
Cy5-dUTP_3+2min	14	1.51696573003236	2.57945921623475	S
Cy5-dUTP_3+2min	14	3.03802184666826	3.61835317265242	S
Cy5-dUTP_3+2min	14	1.26226494869441	1.69257596461198	G
Cy5-dUTP_3+2min	14	1.42255514268369	1.94397705798633	G
Cy5-dUTP_3+2min	14	2.85300074648659	3.27296145175839	G
Cy5-dUTP_3+2min	14	2.41434224963189	2.22369887145441	G
Cy5-dUTP_3+2min	14	1.39816114126438	1.61358025209535	G
Cy5-dUTP_3+2min	14	1.01172920375648	1.48948401039625	G
Cy5-dUTP_3+2min	14	2.23960881164977	2.24056643982385	G
Cy5-dUTP_3+2min	14	1.60076520821327	6.26283695986967	S
Cy5-dUTP_3+2min	14	2.34902260337308	3.17193239430301	S
Cy5-dUTP_3+2min	14	1.15920681579092	1.87431190196432	G
Cy5-dUTP_3+2min	14	1.64262937100477	1.68624788327407	G
Cy5-dUTP_3+2min	14	1.08454560655986	1.56842927889813	G
Cy5-dUTP_3+2min	14	1.2711329106017	1.61279981057749	G
Cy5-dUTP_3+2min	14	2.75059455734432	1.84914487258715	G
Cy5-dUTP_3+2min	14	1.14983739272173	2.59271665158252	S
Cy5-dUTP_3+2min	14	2.18120698724995	2.22578416560744	G
Cy5-dUTP_3+2min	14	1.32565760375311	1.38843410784306	G
Cy5-dUTP_3+2min	14	1.42369177760702	3.39484367579325	S
Cy5-dUTP_3+2min	14	1.28095903552409	2.184493437237	S
Cy5-dUTP_3+2min	14	1.73859506034792	3.49146709031354	S
Cy5-dUTP_3+2min	14	1.54513324355964	1.74053557929507	G
Cy5-dUTP_3+2min	14	1.45417732828063	1.93266947843321	G
Cy5-dUTP_3+2min	14	1.03715307134416	1.17664631072689	G
Cy5-dUTP_3+2min	14	1.2169675476201	1.93195519840444	G
Cy5-dUTP_3+2min	14	1.30963032455083	1.34274356273743	G
Cy5-dUTP_3+2min	14	2.88350583640314	2.49631236368703	G
Cy5-dUTP_3+2min	14	1.46796798463174	3.24029177571418	S
Cy5-dUTP_3+2min	14	1.22089124607938	1.717747406537	G
Cy5-dUTP_3+2min	14	3.24345905013302	3.79314467967974	S
Cy5-dUTP_3+2min	14	1.56718184608321	2.51128458172131	S
Cy5-dUTP_3+2min	14	1.51225564740218	1.7189396916842	G
Cy5-dUTP_3+2min	14	1.26863782539723	2.6887487305731	S
Cy5-dUTP_3+2min	14	1.913421342267	3.58610208478329	S
Cy5-dUTP_3+2min	14	0.936364676945377	1.14330068363112	G
Cy5-dUTP_3+2min	14	2.57252268004971	2.55213109369882	G
Cy5-dUTP_3+2min	14	1.02599574199637	1.39008221822505	G
Cy5-dUTP_3+2min	14	1.38185564790538	1.96072039095878	G
Cy5-dUTP_3+2min	14	1.66031127971018	3.61212568664809	S
Cy5-dUTP_3+2min	14	1.13730346936823	1.30056612112847	G
Cy5-dUTP_3+2min	14	1.06768349494391	2.38886151434917	S
Cy5-dUTP_3+2min	14	1.6418115704534	1.70797022344534	G
Cy5-dUTP_3+2min	14	1.72153268039099	2.61733705498042	S
Cy5-dUTP_3+2min	14	0.901120433205823	1.14591105414948	G
Cy5-dUTP_3+2min	14	1.65335713601659	1.89078825962243	G
Cy5-dUTP_3+2min	14	1.42896696895098	2.60505097611169	S
Cy5-dUTP_3+2min	14	2.7441736607161	10.4927952667224	S
Cy5-dUTP_3+2min	14	1.68005972307505	1.91292373201108	G
Cy5-dUTP_3+2min	14	2.17369919465643	2.1371581673866	G
Cy5-dUTP_3+2min	14	1.77420608690175	1.74824068772813	G
Cy5-dUTP_3+2min	14	2.34902760520347	1.94695268728374	G
Cy5-dUTP_3+2min	14	1.11755889209537	1.39697429689704	G
Cy5-dUTP_3+2min	14	1.55075971145768	9.82237385005691	S
Cy5-dUTP_3+2min	14	2.08029233444588	2.82659796063472	S
Cy5-dUTP_3+2min	14	1.32106374734201	3.19194416799506	S
Cy5-dUTP_3+2min	14	1.08015872961826	1.8213304666208	G
Cy5-dUTP_3+2min	15	1.09315003124122	1.5955025527067	G
Cy5-dUTP_3+2min	15	1.82298132289297	4.1468031231955	S
Cy5-dUTP_3+2min	15	1.29161912548683	1.74134906377428	G
Cy5-dUTP_3+2min	15	0.997381726951082	1.58101571658618	G
Cy5-dUTP_3+2min	15	1.61152138737474	2.50080331907045	S
Cy5-dUTP_3+2min	15	0.823418092398106	0.904940265955924	G
Cy5-dUTP_3+2min	15	1.0416882730711	1.5706820205306	G
Cy5-dUTP_3+2min	15	2.53177496163134	3.24049910705608	S
Cy5-dUTP_3+2min	15	1.59071843257366	1.93281261367154	G
Cy5-dUTP_3+2min	15	1.61562391993344	1.57058517876657	G
Cy5-dUTP_3+2min	15	1.13569734130944	1.7263240525682	G
Cy5-dUTP_3+2min	15	1.60720888399652	6.7591826776931	S
Cy5-dUTP_3+2min	15	1.03938404441704	1.36015255455627	G
Cy5-dUTP_3+2min	15	0.798033330525539	1.21716926138062	G
Cy5-dUTP_3+2min	15	1.70229286087848	1.74248457911087	G
Cy5-dUTP_3+2min	15	0.82503918220612	1.42260309485326	G
Cy5-dUTP_3+2min	15	1.89406909339443	2.14372100702777	G
Cy5-dUTP_3+2min	15	4.45652445651877	5.41015035551724	S
Cy5-dUTP_3+2min	15	1.1708293429307	1.50196545967194	G
Cy5-dUTP_3+2min	15	0.968228320544308	1.66036940414205	G
Cy5-dUTP_3+2min	15	1.20313628125612	1.02146234946612	G
Cy5-dUTP_3+2min	15	1.11363441523492	0.914439270441884	G
Cy5-dUTP_3+2min	15	1.45262489897412	2.47535278019388	S
Cy5-dUTP_3+2min	15	1.3263973016103	1.4862501582837	G
Cy5-dUTP_3+2min	15	1.45426308768944	6.01778474409338	S
Cy5-dUTP_3+2min	15	0.86430932757155	1.56305964802975	G
Cy5-dUTP_3+2min	15	1.02106738091507	0.984732697447823	G
Cy5-dUTP_3+2min	15	1.68635690952451	5.60336464416232	S
Cy5-dUTP_3+2min	15	0.943719722998618	0.804908737011276	G
Cy5-dUTP_3+2min	15	1.14876634581231	1.54930711702524	G
Cy5-dUTP_3+2min	15	0.957422001640594	1.63604230549261	G
Cy5-dUTP_3+2min	15	1.09753549373844	2.31623874913338	S
Cy5-dUTP_3+2min	15	1.17261018407347	2.0319480337394	S
Cy5-dUTP_3+2min	15	1.12699128020977	1.56002122407139	G
Cy5-dUTP_3+2min	15	0.977166710040622	1.41126571377294	G
Cy5-dUTP_3+2min	15	1.56379756315811	2.4834599020289	S
Cy5-dUTP_3+2min	15	1.86968838670266	1.76912360105744	G
Cy5-dUTP_3+2min	15	1.60497943540239	2.12586828587259	G
Cy5-dUTP_3+2min	15	1.57223263700123	5.26447675679636	S
Cy5-dUTP_3+2min	15	1.5165965380348	7.895829129607	S
Cy5-dUTP_3+2min	15	1.68301823328541	1.92106967581962	G
Cy5-dUTP_3+2min	15	0.856384771896343	1.65081858620718	G
Cy5-dUTP_3+2min	15	1.11416002625279	1.3359090580474	G
Cy5-dUTP_3+2min	15	1.13495656483003	2.09282825114452	S
Cy5-dUTP_3+2min	15	1.30636067788933	1.56224644238713	G
Cy5-dUTP_3+2min	15	1.18444477141298	1.84063505098316	G
Cy5-dUTP_3+2min	15	1.10221922625487	3.23203711500254	S
Cy5-dUTP_3+2min	15	1.28175803493062	2.14497169804693	S
Cy5-dUTP_3+2min	15	1.03956480761656	1.69768729082915	G
Cy5-dUTP_3+2min	15	1.41826577442962	5.6885448810588	S
Cy5-dUTP_3+2min	15	1.02855775256714	1.52811780880682	G
Cy5-dUTP_3+2min	15	1.09351426393121	1.26456191778198	G
Cy5-dUTP_3+2min	15	0.828572041676312	1.60755500379781	G
Cy5-dUTP_3+2min	15	1.10427948493271	1.49468201849592	G
Cy5-dUTP_3+2min	15	0.987709436580296	1.30475394648581	G
Cy5-dUTP_3+2min	15	1.27743396592305	1.54912476581234	G
Cy5-dUTP_3+2min	15	1.88227267531064	2.43836095050058	G
Cy5-dUTP_3+2min	15	0.998044990438159	2.31518572191092	S
Cy5-dUTP_3+2min	15	1.04321286439164	1.53904029489449	G
Cy5-dUTP_3+2min	15	1.5747731850203	2.76851930853567	S
Cy5-dUTP_3+2min	15	1.77847768525669	2.74619304888971	S
Cy5-dUTP_3+2min	15	1.37454993960996	5.2439356779923	S
Cy5-dUTP_3+2min	15	0.907650664793052	1.37011230104063	G
Cy5-dUTP_3+2min	15	1.05119751126529	1.3865634485708	G
Cy5-dUTP_3+2min	15	0.94693168826168	1.35964921391593	G
Cy5-dUTP_3+2min	15	1.01017827415827	1.58885713387578	G
Cy5-dUTP_3+2min	15	1.53419680522622	2.42873557727019	S
Cy5-dUTP_3+2min	15	1.03823968910692	1.09993139179405	G
Cy5-dUTP_3+2min	15	0.851185922543738	1.03618973346156	G
Cy5-dUTP_3+2min	15	1.24530061512015	1.39010560816051	G
Cy5-dUTP_3+2min	15	1.85347594822639	16.5641947820697	S
Cy5-dUTP_3+2min	15	1.24651365312974	2.76590608002472	S
Cy5-dUTP_3+2min	15	1.16537590671249	3.36163365435781	S
Cy5-dUTP_3+2min	15	1.94719989868877	2.27060509032276	G
Cy5-dUTP_3+2min	15	2.26999553339538	2.46767416750695	G
Cy5-dUTP_3+2min	15	1.40800302258958	14.7352894778226	S
Cy5-dUTP_3+2min	15	1.63224802510513	6.13195807906694	S
Cy5-dUTP_3+2min	15	1.39345004487689	2.48616855073223	S
Cy5-dUTP_3+2min	15	2.01767395493211	2.09744645666	G
Cy5-dUTP_3+2min	15	1.48127407842314	1.63467686975016	G
Cy5-dUTP_3+2min	15	1.45410036791772	5.90974557495082	S
Cy5-dUTP_3+2min	15	1.07340149250658	2.12649902876768	S
Cy5-dUTP_3+2min	15	1.31717058156508	6.37333609342183	S
Cy5-dUTP_3+2min	15	1.08766127905234	1.26895042728081	G
Cy5-dUTP_3+2min	15	2.05839818297317	2.87937970376906	S
Cy5-dUTP_3+2min	15	1.34319068609187	1.54257121489459	G
Cy5-dUTP_3+2min	15	0.98728678340052	1.22916427510321	G
Cy5-dUTP_3+2min	15	1.36370126619091	2.98499263222065	S
Cy5-dUTP_3+2min	15	1.57568771343385	1.80051418368803	G
Cy5-dUTP_3+2min	15	1.064642307513	1.45379934355705	G
Cy5-dUTP_3+2min	15	1.86308640059266	2.371199378831	G
Cy5-dUTP_3+2min	15	2.05584730464434	2.40883373944264	G
Cy5-dUTP_3+2min	15	1.34788302080517	9.41920924597305	S
Cy5-dUTP_3+2min	15	1.77705345886895	2.10084508437045	G
Cy5-dUTP_3+2min	15	1.04917271903573	1.5260676988822	G
Cy5-dUTP_3+2min	15	1.29896112082198	3.77893387660808	S
Cy5-dUTP_3+2min	16	1.04000055296949	1.39999853417747	G
Cy5-dUTP_3+2min	16	1.0059931671951	1.91252396877094	S
Cy5-dUTP_3+2min	16	0.947958557019004	1.14385456431159	G
Cy5-dUTP_3+2min	16	0.859559662462725	1.09812079854393	G
Cy5-dUTP_3+2min	16	1.42924767138398	1.53821565299171	G
Cy5-dUTP_3+2min	16	1.29076444499975	3.88218167512062	S
Cy5-dUTP_3+2min	16	0.908559907253553	1.23820910097521	G
Cy5-dUTP_3+2min	16	1.52647261755851	1.73375891422421	G
Cy5-dUTP_3+2min	16	0.82744435466899	1.25189508935896	G
Cy5-dUTP_3+2min	16	1.69322804838621	9.94374733557094	S
Cy5-dUTP_3+2min	16	0.843892405878071	1.09392417778946	G
Cy5-dUTP_3+2min	16	1.89889626513509	1.83398209399466	G
Cy5-dUTP_3+2min	16	1.9415010705464	1.84559305469179	G
Cy5-dUTP_3+2min	16	0.919535860796465	1.57821558473119	G
Cy5-dUTP_3+2min	16	0.892552555582471	1.19065457646616	G
Cy5-dUTP_3+2min	16	1.88192076562564	1.89905188435309	G
Cy5-dUTP_3+2min	16	1.10473581328702	1.85029717520663	G
Cy5-dUTP_3+2min	16	0.97576097412927	1.50462718595121	G
Cy5-dUTP_3+2min	16	1.65783571646149	1.74648373834891	G
Cy5-dUTP_3+2min	16	0.885458958097446	0.977740360686054	G
Cy5-dUTP_3+2min	16	0.892553705785265	1.04872208147014	G
Cy5-dUTP_3+2min	16	1.94107027209533	1.89731157310394	G
Cy5-dUTP_3+2min	16	1.34438791021347	1.50318224449125	G
Cy5-dUTP_3+2min	16	1.14760265905323	1.4124279446251	G
Cy5-dUTP_3+2min	16	1.62460458511479	7.17691858954624	S
Cy5-dUTP_3+2min	16	0.996571712046086	1.63044884242566	G
Cy5-dUTP_3+2min	16	0.82325338744396	0.918472033284329	G
Cy5-dUTP_3+2min	16	0.952650524911865	2.63054889081053	S
Cy5-dUTP_3+2min	16	1.90621784163339	2.78260219391737	S
Cy5-dUTP_3+2min	16	1.71931194232993	9.49872311211784	S
Cy5-dUTP_3+2min	16	0.878008720288615	1.06375199525052	G
Cy5-dUTP_3+2min	16	1.29129811974505	9.18288956898293	S
Cy5-dUTP_3+2min	16	0.88516367654931	1.11688813870596	G
Cy5-dUTP_3+2min	16	1.22989363140506	1.65789059796833	G
Cy5-dUTP_3+2min	16	0.838762335710976	1.24544552898154	G
Cy5-dUTP_3+2min	16	1.16068547586299	1.55818475511532	G
Cy5-dUTP_3+2min	16	0.91093985513332	0.962444059293085	G
Cy5-dUTP_3+2min	16	0.970584697490742	1.03566648454837	G
Cy5-dUTP_3+2min	16	0.898721567885773	1.36449849841157	G
Cy5-dUTP_3+2min	16	1.5328996393558	3.50961379697446	S
Cy5-dUTP_3+2min	16	0.92000225715456	1.80850313490447	S
Cy5-dUTP_3+2min	16	1.76325118264949	1.45952932733035	G
Cy5-dUTP_3+2min	16	0.931917179437401	1.46976044385775	G
Cy5-dUTP_3+2min	16	0.88181377068311	1.43505802132412	G
Cy5-dUTP_3+2min	16	1.23731241849083	1.74122509500447	G
Cy5-dUTP_3+2min	16	1.77510194404658	3.15594843402137	S
Cy5-dUTP_3+2min	16	0.910275080490579	1.12101651247162	G
Cy5-dUTP_3+2min	16	1.92996135072695	1.88887225492028	G
Cy5-dUTP_3+2min	16	2.17865554486962	1.857248025373	G
Cy5-dUTP_3+2min	16	1.75274257212938	2.17619385116529	G
Cy5-dUTP_3+2min	16	0.922634270932644	1.43342740076125	G
Cy5-dUTP_3+2min	16	1.52106068093303	5.08995702437264	S
Cy5-dUTP_3+2min	16	1.22767916996743	1.16022746996348	G
Cy5-dUTP_3+2min	16	1.83506780494566	3.02411325457566	S
Cy5-dUTP_3+2min	16	2.01736421583361	1.86450091562785	G
Cy5-dUTP_3+2min	16	0.950148656953243	0.984896419736367	G
Cy5-dUTP_3+2min	16	1.13933351070584	1.43943739389223	G
Cy5-dUTP_3+2min	16	2.16099008857506	2.09483466028019	G
Cy5-dUTP_3+2min	16	1.40719218265232	1.85738452166052	G
Cy5-dUTP_3+2min	16	2.06148151649604	1.21545509609442	G
Cy5-dUTP_3+2min	16	1.05605821637825	1.2827342701499	G
Cy5-dUTP_3+2min	16	1.56516887340221	3.14960834357084	S
Cy5-dUTP_3+2min	16	0.959005194423716	1.03695819358546	G
Cy5-dUTP_3+2min	16	1.06711639396747	3.08501660320867	S
Cy5-dUTP_3+2min	16	1.22374424041344	4.69173328990117	S
Cy5-dUTP_3+2min	16	1.18270289822956	7.08568499036389	S
Cy5-dUTP_3+2min	16	0.990633764042454	1.69388587524397	G
Cy5-dUTP_3+2min	16	0.847114898153842	1.66152438788263	G
Cy5-dUTP_3+2min	16	1.00187476942094	1.80936196910336	S
Cy5-dUTP_3+2min	16	0.917061101396822	1.27721694168254	G
Cy5-dUTP_3+2min	16	1.08605692819773	2.09857464073906	S
Cy5-dUTP_3+2min	16	1.29599047514521	1.86710736857456	G
Cy5-dUTP_3+2min	16	1.11551402134488	1.98614027430921	S
Cy5-dUTP_3+2min	16	2.43894799320297	10.1052801552907	S
Cy5-dUTP_3+2min	16	0.929121630163021	1.22796106781113	G
Cy5-dUTP_3+2min	16	1.62282624191835	4.57623489802383	S
Cy5-dUTP_3+2min	16	1.14147791759266	1.39921249975851	G
Cy5-dUTP_3+2min	16	1.96656426103473	1.74350251054067	G
Cy5-dUTP_3+2min	16	1.37553812291312	10.4005210625703	S
Cy5-dUTP_3+2min	16	2.92501500843554	2.87814045692969	G
Cy5-dUTP_3+2min	16	0.881589947575312	0.907440099048711	G
Cy5-dUTP_3+2min	16	1.12000574656818	1.23460557687579	G
Cy5-dUTP_3+2min	16	1.61634609815141	2.28847482710986	G
Cy5-dUTP_3+2min	16	2.64015339455057	4.8266745261936	S
Cy5-dUTP_3+2min	16	1.21886146226615	1.53718460337261	G
Cy5-dUTP_3+2min	16	1.56471474890827	13.3312086643734	S
Cy5-dUTP_3+2min	16	1.37869748572996	4.19817619903588	S
Cy5-dUTP_3+2min	16	1.04521064723813	1.38373982349531	G
Cy5-dUTP_3+2min	16	0.948514120775937	1.10226268845975	G
Cy5-dUTP_3+2min	16	1.13426329959736	2.09102446381718	S
Cy5-dUTP_3+2min	16	0.907751321067398	1.34917902190281	G
Cy5-dUTP_3+2min	16	1.03283998033304	1.09506181591398	G
Cy5-dUTP_3+2min	16	1.3780867235769	2.29556934015918	S
Cy5-dUTP_3+2min	16	2.11210136041755	2.0586648494458	G
Cy5-dUTP_3+2min	16	1.26182509682612	1.65749658404177	G
Cy5-dUTP_3+2min	16	1.03744705692576	1.25606320377396	G
Cy5-dUTP_3+2min	16	1.25695975514485	1.71371172267499	G
Cy5-dUTP_3+2min	16	0.954092455404214	1.20095025141972	G
Cy5-dUTP_3+2min	16	1.72884657637632	1.52871773448353	G
Cy5-dUTP_3+2min	16	0.767122352752184	1.01392033899162	G
Cy5-dUTP_3+2min	16	1.06530979200926	6.45953062961273	S
Cy5-dUTP_3+2min	16	1.92767594569024	1.82425505595212	G
Cy5-dUTP_3+2min	16	1.16177002290492	11.257728348597	S
Cy5-dUTP_3+2min	16	1.18233998322001	2.06110888717112	S
Cy5-dUTP_3+2min	16	1.27057048800012	2.73811252047612	S
Cy5-dUTP_3+2min	16	2.94035686348691	2.88527034229838	G
Cy5-dUTP_3+2min	16	4.13702208618066	4.29976826948266	G
Cy5-dUTP_3+2min	16	1.77671427200522	1.768317900244	G
Cy5-dUTP_3+2min	16	0.884298900277561	1.13101635433827	G
Cy5-dUTP_3+2min	16	1.49433422023818	1.79556612537125	G
Cy5-dUTP_3+2min	16	0.958197534352222	1.18939457791449	G
Cy5-dUTP_3+2min	16	1.74653394806506	2.02932470738393	G
Cy5-dUTP_3+2min	16	1.01947855329275	1.38136889408508	G
Cy5-dUTP_3+2min	16	1.11197190024454	1.45384432039465	G
Cy5-dUTP_3+2min	16	0.989977083827181	0.999794012188502	G
Cy5-dUTP_3+2min	16	1.12948118259142	1.98849712131649	S
Cy5-dUTP_3+2min	16	1.40014310489994	2.36499997117671	S
Cy5-dUTP_3+2min	16	1.12593281155259	1.88324120402049	G
Cy5-dUTP_3+2min	16	1.00986901363173	1.34361849290245	G
Cy5-dUTP_3+2min	16	3.2406645214673	3.58456169343237	G
Cy5-dUTP_3+2min	16	1.11880427735953	1.95044799242613	S
Cy5-dUTP_3+2min	16	2.03768040819445	3.05229361855744	S
Cy5-dUTP_3+2min	16	2.49231918352935	2.48650404560228	G
Cy5-dUTP_3+2min	16	1.2509647265356	3.90982123899304	S
Cy5-dUTP_3+2min	16	1.09093391363136	1.42617452568567	G
Cy5-dUTP_3+2min	16	1.08708911255865	1.04824795069544	G
Cy5-dUTP_3+2min	17	0.88950180346734	1.15208724906979	G
Cy5-dUTP_3+2min	17	1.44348005486479	12.1248530358939	S
Cy5-dUTP_3+2min	17	1.66422716109167	1.63816012354196	G
Cy5-dUTP_3+2min	17	0.925318510606854	1.49773298647119	G
Cy5-dUTP_3+2min	17	1.63441172612036	2.1007104399539	G
Cy5-dUTP_3+2min	17	1.21922634037422	1.47339645786513	G
Cy5-dUTP_3+2min	17	1.20714642833451	1.34006950792089	G
Cy5-dUTP_3+2min	17	1.3188470457982	1.38105844897069	G
Cy5-dUTP_3+2min	17	1.13903155470761	7.29469457911103	S
Cy5-dUTP_3+2min	17	1.1952274365437	1.34452301109494	G
Cy5-dUTP_3+2min	17	1.07580845620638	2.49417875490687	S
Cy5-dUTP_3+2min	17	1.71268907949659	13.7083661341207	S
Cy5-dUTP_3+2min	17	1.86564745269264	1.69217220361404	G
Cy5-dUTP_3+2min	17	1.01621772156583	1.31922630224251	G
Cy5-dUTP_3+2min	17	0.882202409976289	1.04469463731198	G
Cy5-dUTP_3+2min	17	0.999410643502953	1.34600290909427	G
Cy5-dUTP_3+2min	17	1.33452440204707	2.14835443372144	S
Cy5-dUTP_3+2min	17	0.968273726923461	2.02014786112922	S
Cy5-dUTP_3+2min	17	1.69774163204337	1.96475632098895	G
Cy5-dUTP_3+2min	17	1.01477386732897	1.29219408176018	G
Cy5-dUTP_3+2min	17	1.78513690999308	1.93263863052632	G
Cy5-dUTP_3+2min	17	0.881654392303977	1.10664764468941	G
Cy5-dUTP_3+2min	17	1.92888523654972	2.08283069573794	G
Cy5-dUTP_3+2min	17	1.43792630324036	1.87964492076293	G
Cy5-dUTP_3+2min	17	1.3608863694101	1.40990405469892	G
Cy5-dUTP_3+2min	17	1.95194875831417	1.75881874627523	G
Cy5-dUTP_3+2min	17	1.19947957934423	1.69085406614758	G
Cy5-dUTP_3+2min	17	1.27643722659073	1.37115790131016	G
Cy5-dUTP_3+2min	17	1.12357001988321	3.55109920806492	S
Cy5-dUTP_3+2min	17	1.31181574452762	11.8049523996871	S
Cy5-dUTP_3+2min	17	1.98159817044965	1.90267416244086	G
Cy5-dUTP_3+2min	17	1.16467780284546	0.966954368246023	G
Cy5-dUTP_3+2min	17	0.976700177550084	1.45595537145934	G
Cy5-dUTP_3+2min	17	1.12787707390941	0.989350050944262	G
Cy5-dUTP_3+2min	17	1.38882656386528	15.4910681599534	S
Cy5-dUTP_3+2min	17	1.74261146457769	4.03697958794186	S
Cy5-dUTP_3+2min	17	0.806756958220741	1.06210948271939	G
Cy5-dUTP_3+2min	17	1.88749680511284	1.74702085418541	G
Cy5-dUTP_3+2min	17	0.919700983044022	1.0090616651274	G
Cy5-dUTP_3+2min	17	0.986345877728894	1.01540939207078	G
Cy5-dUTP_3+2min	17	1.23862871590608	2.05497311563732	S
Cy5-dUTP_3+2min	17	0.915019773491896	1.1095195203751	G
Cy5-dUTP_3+2min	17	1.33310459909825	10.534851287039	S
Cy5-dUTP_3+2min	17	1.4845578657455	6.23335679036006	S
Cy5-dUTP_3+2min	17	1.24293184197983	1.36142340760607	G
Cy5-dUTP_3+2min	17	1.51046331515564	1.4962590238965	G
Cy5-dUTP_3+2min	17	2.25039708766539	2.06444758118307	G
Cy5-dUTP_3+2min	17	1.34294438724666	1.42002869689541	G
Cy5-dUTP_3+2min	17	0.871032387460362	1.05976896002726	G
Cy5-dUTP_3+2min	17	0.843078677200331	1.77125766752559	S
Cy5-dUTP_3+2min	17	1.0914793612269	1.36368590290961	G
Cy5-dUTP_3+2min	17	1.0267391533793	1.23685130172561	G
Cy5-dUTP_3+2min	17	2.2628023372866	1.17533137773636	G
Cy5-dUTP_3+2min	17	1.93679455281397	1.92347700511982	G
Cy5-dUTP_3+2min	17	1.54143167288549	1.66466037462037	G
Cy5-dUTP_3+2min	17	1.04330942441873	1.49482941184953	G
Cy5-dUTP_3+2min	17	1.07564862148497	1.40614087272554	G
Cy5-dUTP_3+2min	17	1.28949907602487	2.08203761582771	S
Cy5-dUTP_3+2min	17	1.27629238205867	1.50631730562348	G
Cy5-dUTP_3+2min	17	0.936746786063097	1.10764696435402	G
Cy5-dUTP_3+2min	17	1.53750624266017	7.71454459438211	S
Cy5-dUTP_3+2min	17	0.996863984069947	6.72316414907534	S
Cy5-dUTP_3+2min	17	1.99045636524422	5.53774896203932	S
Cy5-dUTP_3+2min	17	1.28111345988333	2.08263850373817	S
Cy5-dUTP_3+2min	17	1.90952684971466	8.85154786639078	S
Cy5-dUTP_3+2min	17	0.933238216861596	1.29503101905564	G
Cy5-dUTP_3+2min	17	0.904512482692887	1.24775896756582	G
Cy5-dUTP_3+2min	17	1.01232446042031	1.39336809068657	G
Cy5-dUTP_3+2min	17	3.1947612920689	6.09180453905265	S
Cy5-dUTP_3+2min	17	1.27705723937066	4.33825039497538	S
Cy5-dUTP_3+2min	17	0.84528901429418	1.13448248129349	G
Cy5-dUTP_3+2min	17	1.05513497769757	1.44335084074116	G
Cy5-dUTP_3+2min	17	2.01482808186076	17.3934811155325	S
Cy5-dUTP_3+2min	17	1.13432510889071	1.38654297503512	G
Cy5-dUTP_3+2min	17	1.54695999577407	1.6094487500801	G
Cy5-dUTP_3+2min	17	2.23937613750085	1.84435991420883	G
Cy5-dUTP_3+2min	17	0.947243784275768	1.0877430875545	G
Cy5-dUTP_3+2min	17	1.21167579042258	1.3108324882111	G
Cy5-dUTP_3+2min	17	0.925712450102259	0.933739132731271	G
Cy5-dUTP_3+2min	17	1.91696731836652	1.65211894082861	G
Cy5-dUTP_3+2min	17	1.21975594725941	1.27338225313706	G
Cy5-dUTP_3+2min	17	2.28805179672612	2.32042357856475	G
Cy5-dUTP_3+2min	17	1.20924763076605	0.673634154413129	G
Cy5-dUTP_3+2min	17	1.4124658267909	0.866278885161463	G
Cy5-dUTP_3+2min	17	1.8362344496084	8.5809360895995	S
Cy5-dUTP_3+2min	17	1.82143890828376	2.01014568000503	G
Cy5-dUTP_3+2min	17	1.08977060906483	2.65153058192079	S
Cy5-dUTP_3+2min	17	2.04136711244341	1.80677476215134	G
Cy5-dUTP_3+2min	17	1.61320061361921	19.0036611913019	S
Cy5-dUTP_3+2min	17	1.07397405373962	1.24201663380629	G
Cy5-dUTP_3+2min	17	1.07806122171925	1.12674352374782	G
Cy5-dUTP_3+2min	17	1.04888522432319	1.05013262175405	G
Cy5-dUTP_3+2min	17	1.60801310558067	1.45184961711618	G
Cy5-dUTP_3+2min	17	0.87557403333975	0.981052028007398	G
Cy5-dUTP_3+2min	17	1.17308052010606	2.77968359841789	S
Cy5-dUTP_3+2min	17	0.897537274060412	1.10390216018707	G
Cy5-dUTP_3+2min	17	1.36891725715825	1.87398680687427	G
Cy5-dUTP_3+2min	17	0.983267345230348	1.008810020546	G
Cy5-dUTP_3+2min	17	0.81053102478908	1.28411347448038	G
Cy5-dUTP_3+2min	17	1.04073724755192	0.973805768123769	G
Cy5-dUTP_3+2min	17	1.19711559932455	1.3989572860687	G
Cy5-dUTP_3+2min	17	1.43311477867707	5.97369223955701	S
Cy5-dUTP_3+2min	17	1.3587203327414	1.18627576916087	G
Cy5-dUTP_3+2min	17	1.78039384821994	2.57795074787904	S
Cy5-dUTP_3+2min	17	2.05492111631109	2.02322840525253	G
Cy5-dUTP_3+2min	17	0.812301444589243	0.947974516651131	G
Cy5-dUTP_3+2min	17	0.993617188498499	1.35980927470051	G
Cy5-dUTP_3+2min	17	1.269549658732	3.45469926309063	S
Cy5-dUTP_3+2min	17	2.0737436434052	1.73946708769611	G
Cy5-dUTP_3+2min	17	0.907013838852828	1.04186009933117	G
Cy5-dUTP_3+2min	17	2.11473284858585	1.21078997112474	G
Cy5-dUTP_3+2min	17	0.797872372685552	1.04158385146264	G
Cy5-dUTP_3+2min	17	0.935219079764327	1.22613269798566	G
Cy5-dUTP_3+2min	17	2.0168627024482	2.37283669675187	G
Cy5-dUTP_3+2min	17	0.931364156238722	1.32950971366568	G
Cy5-dUTP_3+2min	17	1.02073440083861	1.38815411003482	G
Cy5-dUTP_3+2min	17	1.13341989517525	2.79004107247026	S
Cy5-dUTP_3+2min	17	1.08721510899257	1.28085489533666	G
Cy5-dUTP_3+2min	17	0.872901157349116	1.04117122643086	G
Cy5-dUTP_3+2min	17	0.873719258505305	1.13886439539941	G
Cy5-dUTP_3+2min	17	0.829064382152077	0.933295772977164	G
Cy5-dUTP_3+2min	17	1.14396346250595	1.11538489564903	G
Cy5-dUTP_3+2min	17	2.3489803014967	2.63535953350399	G
Cy5-dUTP_3+2min	17	0.981256136405792	1.33448843410829	G
Cy5-dUTP_3+2min	17	2.36412624225166	1.81602805649058	G
Cy5-dUTP_3+2min	17	2.12385269827907	2.76897838147432	S
Cy5-dUTP_3+2min	17	1.6816733501016	1.78173870908708	G
Cy5-dUTP_3+2min	17	0.931868675507111	1.40209548403012	G
Cy5-dUTP_3+2min	17	1.00235742598819	1.16142890986054	G
Cy5-dUTP_3+2min	17	1.13368394836631	2.4013881186539	S
Cy5-dUTP_3+2min	17	2.04696197066517	1.92533479039104	G
Cy5-dUTP_3+2min	17	1.04034982501951	2.8242629955354	S
Cy5-dUTP_3+2min	17	1.60986896261206	6.94925247326941	S
Cy5-dUTP_3+2min	17	1.98597237204701	2.41221723441064	G
Cy5-dUTP_3+2min	17	1.77915355872812	9.42390461464867	S
Cy5-dUTP_3+2min	17	1.02533036972074	1.33232401107962	G
Cy5-dUTP_3+2min	17	1.98454383094656	1.91139655223498	G
Cy5-dUTP_3+2min	17	0.966028198650127	1.07934488407413	G
Cy5-dUTP_3+2min	17	2.09208590825382	1.79414149938455	G
Cy5-dUTP_3+2min	17	1.07647416678418	3.86944507023232	S
Cy5-dUTP_3+2min	17	1.05553857855132	1.56371801257684	G
Cy5-dUTP_3+2min	17	1.18036484102032	1.39100513072318	G
Cy5-dUTP_3+2min	17	2.38011580381699	2.34417547394887	G
Cy5-dUTP_3+2min	17	1.92369429161122	14.5490621504978	S
Cy5-dUTP_3+2min	17	1.41869656923536	2.44008994692372	S
Cy5-dUTP_3+2min	18	1.1506850021135	1.07191847199187	G
Cy5-dUTP_3+2min	18	0.950968818539016	1.25500556073343	G
Cy5-dUTP_3+2min	18	1.11171950500536	1.39105387696955	G
Cy5-dUTP_3+2min	18	0.995610561630206	1.25153265062433	G
Cy5-dUTP_3+2min	18	1.11634223407367	0.782837178919742	G
Cy5-dUTP_3+2min	18	1.94268124112836	2.83499894984116	S
Cy5-dUTP_3+2min	18	0.998905840778138	0.586510251564407	G
Cy5-dUTP_3+2min	18	1.13323187146155	1.09269322807117	G
Cy5-dUTP_3+2min	18	2.21846808669414	4.81805139826716	S
Cy5-dUTP_3+2min	18	1.9829692145236	2.22004112931168	G
Cy5-dUTP_3+2min	18	2.31655254555621	2.13977952868654	G
Cy5-dUTP_3+2min	18	0.896012040188735	1.31427716256772	G
Cy5-dUTP_3+2min	18	1.70614906341911	1.79358096622392	G
Cy5-dUTP_3+2min	18	0.916236908395346	1.14055310075967	G
Cy5-dUTP_3+2min	18	1.29140702807846	1.47445840719863	G
Cy5-dUTP_3+2min	18	1.30588769083942	1.51138255054615	G
Cy5-dUTP_3+2min	18	2.00629458809336	1.98516962003642	G
Cy5-dUTP_3+2min	18	1.01302189662373	1.28504797536136	G
Cy5-dUTP_3+2min	18	0.88381852899471	1.07711458664258	G
Cy5-dUTP_3+2min	18	1.03836549609222	1.29034278463702	G
Cy5-dUTP_3+2min	18	1.02809084079764	1.05568989645087	G
Cy5-dUTP_3+2min	18	1.02292025145494	1.47420249295249	G
Cy5-dUTP_3+2min	18	2.38530643491115	2.31740066551065	G
Cy5-dUTP_3+2min	18	1.71346363644123	1.77398164201209	G
Cy5-dUTP_3+2min	18	0.91839064584124	0.713375490125415	G
Cy5-dUTP_3+2min	18	0.970719115432751	1.66504712295624	G
Cy5-dUTP_3+2min	18	1.0252912516018	1.243975161584	G
Cy5-dUTP_3+2min	18	3.31163361866285	3.69696492651905	S
Cy5-dUTP_3+2min	18	1.09954183751172	1.3806421135973	G
Cy5-dUTP_3+2min	18	0.840917149513987	0.938221256089319	G
Cy5-dUTP_3+2min	18	0.92396388046189	2.81746025775807	S
Cy5-dUTP_3+2min	18	1.56198700471006	6.34800840730873	S
Cy5-dUTP_3+2min	18	2.55718143677209	3.65217006461068	S
Cy5-dUTP_3+2min	18	1.18187191611853	1.93533442469767	G
Cy5-dUTP_3+2min	18	1.08884945642272	1.37785116256091	G
Cy5-dUTP_3+2min	18	0.807325588280025	0.986393697010128	G
Cy5-dUTP_3+2min	18	2.17204916394325	2.17081617297381	G
Cy5-dUTP_3+2min	18	0.984645103824219	0.965038167203319	G
Cy5-dUTP_3+2min	18	1.46172445571802	13.5833912852434	S
Cy5-dUTP_3+2min	18	1.03054793019317	1.11068722764395	G
Cy5-dUTP_3+2min	18	1.20131763588085	6.24415605443202	S
Cy5-dUTP_3+2min	18	1.04886398807066	1.20854288707026	G
Cy5-dUTP_3+2min	18	0.854161155364272	1.11397858708166	G
Cy5-dUTP_3+2min	18	1.21227938646914	3.32949734652027	S
Cy5-dUTP_3+2min	18	1.22835912617062	1.4188367509719	G
Cy5-dUTP_3+2min	18	2.49847654247786	3.6512273395351	S
Cy5-dUTP_3+2min	18	3.57029791877997	7.96893098657898	S
Cy5-dUTP_3+2min	18	0.843653883334704	1.10014532974832	G
Cy5-dUTP_3+2min	18	1.23561450101691	8.05131031846763	S
Cy5-dUTP_3+2min	18	0.832737869997841	0.991386704775826	G
Cy5-dUTP_3+2min	18	1.15774606481431	3.42591814121214	S
Cy5-dUTP_3+2min	18	1.05591473670336	1.1457385862914	G
Cy5-dUTP_3+2min	18	1.40575453468063	9.29198079222473	S
Cy5-dUTP_3+2min	18	0.887922868723083	1.03363597304149	G
Cy5-dUTP_3+2min	18	1.50362951470809	12.471862852473	S
Cy5-dUTP_3+2min	18	0.883259197894631	0.997962331302229	G
Cy5-dUTP_3+2min	18	0.883071905714489	1.26544163601681	G
Cy5-dUTP_3+2min	18	1.14169476681571	1.41500399613345	G
Cy5-dUTP_3+2min	18	0.990420505151744	1.19397205513811	G
Cy5-dUTP_3+2min	18	0.827241756931059	0.921127651887245	G
Cy5-dUTP_3+2min	18	1.00371269556931	1.54796518737266	G
Cy5-dUTP_3+2min	18	0.889639367762091	1.24695832639912	G
Cy5-dUTP_3+2min	18	0.908615753920421	1.05869041579161	G
Cy5-dUTP_3+2min	18	0.845420811792896	2.0330244304383	S
Cy5-dUTP_3+2min	18	0.889258394791738	1.11086508876273	G
Cy5-dUTP_3+2min	18	1.2155355010936	1.58118693578429	G
Cy5-dUTP_3+2min	18	1.58864498836168	5.44136331692752	S
Cy5-dUTP_3+2min	18	1.07173826544872	1.34134716194372	G
Cy5-dUTP_3+2min	18	1.49266608190015	7.65564887450612	S
Cy5-dUTP_3+2min	18	1.48004986685625	1.69378442162167	G
Cy5-dUTP_3+2min	18	2.13804436428806	1.97476172209832	G
Cy5-dUTP_3+2min	18	1.9144082302853	15.0975095761903	S
Cy5-dUTP_3+2min	18	1.81881352384716	1.84255981676409	G
Cy5-dUTP_3+2min	18	1.22604086955569	1.44777006648321	G
Cy5-dUTP_3+2min	18	1.03661907505681	1.25200629038263	G
Cy5-dUTP_3+2min	18	3.13310576893041	12.6026387118988	S
Cy5-dUTP_3+2min	18	0.969312287274298	1.11388847369414	G
Cy5-dUTP_3+2min	18	1.0712084295453	1.62891637696368	G
Cy5-dUTP_3+2min	18	1.44317693654841	1.83622416592011	G
Cy5-dUTP_3+2min	18	1.14091695440639	1.20265602355945	G
Cy5-dUTP_3+2min	18	0.909560267125515	1.157407588558	G
Cy5-dUTP_3+2min	18	2.10519985146081	2.4327257579699	G
Cy5-dUTP_3+2min	18	1.85431423508117	1.55887017209177	G
Cy5-dUTP_3+2min	18	0.992887530579106	1.04736339390325	G
Cy5-dUTP_3+2min	18	1.67710077162344	14.4680880900363	S
Cy5-dUTP_3+2min	18	1.95798979116688	1.75399856473038	G
Cy5-dUTP_3+2min	18	1.89823525103514	1.86829613708083	G
Cy5-dUTP_3+2min	18	1.94301724708277	2.08423578699383	G
Cy5-dUTP_3+2min	18	1.01385940589886	1.70431911332376	G
Cy5-dUTP_3+2min	18	1.00518050439907	2.75476107606528	S
Cy5-dUTP_3+2min	18	1.144948713319	1.3808796064791	G
Cy5-dUTP_3+2min	18	1.97463065761093	1.78852520735517	G
Cy5-dUTP_3+2min	19	0.820257149159136	0.897429444261923	G
Cy5-dUTP_3+2min	19	1.42014173921668	1.6845015366151	G
Cy5-dUTP_3+2min	19	1.4851417293207	10.4021596133119	S
Cy5-dUTP_3+2min	19	1.07441589076287	1.47417253765269	G
Cy5-dUTP_3+2min	19	2.21490497474105	13.0603943367203	S
Cy5-dUTP_3+2min	19	1.08279800309485	1.30376166769268	G
Cy5-dUTP_3+2min	19	2.57030375787028	2.13117478747611	G
Cy5-dUTP_3+2min	19	1.19598370730014	3.5212042699466	S
Cy5-dUTP_3+2min	19	1.51884422289517	6.57781935908596	S
Cy5-dUTP_3+2min	19	1.20190724976524	1.32923987177917	G
Cy5-dUTP_3+2min	19	3.20829898760786	2.82996136220878	G
Cy5-dUTP_3+2min	19	1.50494605255596	8.35545103547135	S
Cy5-dUTP_3+2min	19	0.905579975400049	1.10928648293909	G
Cy5-dUTP_3+2min	19	0.908273746814369	0.892509220436911	G
Cy5-dUTP_3+2min	19	1.19409400440021	1.46940182336954	G
Cy5-dUTP_3+2min	19	1.22184016717995	1.24985712780027	G
Cy5-dUTP_3+2min	19	0.960996822044372	2.06182103154257	S
Cy5-dUTP_3+2min	19	1.42940050454784	1.34181894422133	G
Cy5-dUTP_3+2min	19	1.07822529053414	3.86799849040112	S
Cy5-dUTP_3+2min	19	2.28012034411216	2.4053016077408	G
Cy5-dUTP_3+2min	19	1.12479564550118	1.35689145796358	G
Cy5-dUTP_3+2min	19	1.03306080938725	1.32812057153299	G
Cy5-dUTP_3+2min	19	0.936807158521404	1.02022737724124	G
Cy5-dUTP_3+2min	19	1.17761605157503	0.997612533599836	G
Cy5-dUTP_3+2min	19	1.07508458007323	1.24090599300378	G
Cy5-dUTP_3+2min	19	1.51518305720794	1.46396557068422	G
Cy5-dUTP_3+2min	19	2.2592325411804	1.95528971401538	G
Cy5-dUTP_3+2min	19	1.59257573794734	1.61217695397325	G
Cy5-dUTP_3+2min	19	1.27952552208617	3.11921902817124	S
Cy5-dUTP_3+2min	19	2.22498148168039	1.79220057527048	G
Cy5-dUTP_3+2min	19	1.68327024415929	8.2208821605365	S
Cy5-dUTP_3+2min	19	1.19415653344935	1.36307025183894	G
Cy5-dUTP_3+2min	19	1.47926371447034	3.34503162653168	S
Cy5-dUTP_3+2min	19	0.918994310846708	1.03007199061098	G
Cy5-dUTP_3+2min	19	2.4641245084868	2.73357712084949	G
Cy5-dUTP_3+2min	19	0.883627403887849	1.03850517768941	G
Cy5-dUTP_3+2min	19	1.06703227539549	1.01056407860423	G
Cy5-dUTP_3+2min	19	0.94694522991994	1.43856622059658	G
Cy5-dUTP_3+2min	19	0.943136042182745	1.12263314533699	G
Cy5-dUTP_3+2min	19	2.22716163718957	2.35118042501416	G
Cy5-dUTP_3+2min	19	1.02481179289663	0.988740543188234	G
Cy5-dUTP_3+2min	19	2.48407503483667	2.58910708976337	G
Cy5-dUTP_3+2min	19	1.26816352344593	1.07680463980423	G
Cy5-dUTP_3+2min	19	1.89240531843205	1.7959019861937	G
Cy5-dUTP_3+2min	19	1.19998854099914	1.45394037448655	G
Cy5-dUTP_3+2min	19	2.95713351285198	2.86016118190898	G
Cy5-dUTP_3+2min	19	0.988282164745005	1.04605950350181	G
Cy5-dUTP_3+2min	19	2.64094527103991	2.4301497219708	G
Cy5-dUTP_3+2min	19	1.49030745781297	2.42162157304796	S
Cy5-dUTP_3+2min	19	1.20130691561933	1.16869899096889	G
Cy5-dUTP_3+2min	19	2.25599115971132	1.9068166740468	G
Cy5-dUTP_3+2min	19	1.22045919666373	1.34649167235546	G
Cy5-dUTP_3+2min	19	1.28329092604033	2.03287548417935	S
Cy5-dUTP_3+2min	19	2.12268260885903	1.78405178336887	G
Cy5-dUTP_3+2min	19	1.21269736117485	5.01838467422489	S
Cy5-dUTP_3+2min	19	2.67200679655629	2.79099178217195	G
Cy5-dUTP_3+2min	19	1.18851641614988	1.4628376727014	G
Cy5-dUTP_3+2min	19	2.61470312162613	2.86086840060725	G
Cy5-dUTP_3+2min	19	0.943113751521831	1.10505413150249	G
Cy5-dUTP_3+2min	19	1.2905810927692	1.49913189316442	G
Cy5-dUTP_3+2min	19	1.11429788589208	1.60598539400166	G
Cy5-dUTP_3+2min	19	1.19014793862242	1.92071973061432	G
Cy5-dUTP_3+2min	19	1.17798006858359	1.40074669037755	G
Cy5-dUTP_3+2min	19	1.00158083870412	1.19234745810564	G
Cy5-dUTP_3+2min	19	1.06762002885249	0.944599914095593	G
Cy5-dUTP_3+2min	19	1.19095713202041	1.33857655178938	G
Cy5-dUTP_3+2min	19	2.28007578518272	1.87089795936017	G
Cy5-dUTP_3+2min	19	1.43166597933522	1.06778695413738	G
Cy5-dUTP_3+2min	19	1.98516752791046	1.62520259526523	G
Cy5-dUTP_3+2min	19	1.25758037903283	0.971618987680007	G
Cy5-dUTP_3+2min	19	1.93165914792735	1.57105422679563	G
Cy5-dUTP_3+2min	19	1.28972636085752	0.775802975750831	G
Cy5-dUTP_3+2min	19	1.30076663285212	0.842522312582216	G
Cy5-dUTP_3+2min	19	1.2434910075871	0.755401225488118	G
Cy5-dUTP_3+2min	19	1.58857460123761	3.22570172220616	S
Cy5-dUTP_3+2min	19	1.28628918539909	1.95258014498629	G
Cy5-dUTP_3+2min	19	2.04341016288066	11.8336520092145	S
Cy5-dUTP_3+2min	19	2.11998723595987	2.16253562566675	G
Cy5-dUTP_3+2min	19	2.60481307521324	2.53933515832302	G
Cy5-dUTP_3+2min	19	1.13548574743575	1.31298481468135	G
Cy5-dUTP_3+2min	19	1.29587308418893	6.82039973630354	S
Cy5-dUTP_3+2min	19	1.00012088040594	0.978767291443179	G
Cy5-dUTP_3+2min	19	1.2748850778469	1.4586170667201	G
Cy5-dUTP_3+2min	19	2.84607603403659	1.77818530330806	G
Cy5-dUTP_3+2min	19	1.92245606869118	1.53794713302163	G
Cy5-dUTP_3+2min	19	1.03165586078873	1.09228577290084	G
Cy5-dUTP_3+2min	19	2.00272796241877	1.61964401614113	G
Cy5-dUTP_3+2min	19	2.01511140281958	8.28176253435411	S
Cy5-dUTP_3+2min	19	1.27353635064685	4.43659705165547	S
Cy5-dUTP_3+2min	19	1.18564746032695	2.33066490645121	S
Cy5-dUTP_3+2min	19	1.18950336042759	1.0460439374902	G
Cy5-dUTP_3+2min	19	1.19716877906501	1.22030167604009	G
Cy5-dUTP_3+2min	19	1.13998372947576	0.995539533005756	G
Cy5-dUTP_3+2min	19	1.91182899035377	1.37327928285818	G
Cy5-dUTP_3+2min	19	1.18887108899476	1.11127654664062	G
Cy5-dUTP_3+2min	19	2.17830133242686	1.92043132778018	G
Cy5-dUTP_3+2min	19	1.18187637782264	2.51157204674054	S
Cy5-dUTP_3+2min	19	1.04976074359996	1.10073876958687	G
Cy5-dUTP_3+2min	19	1.08815172417541	1.02921803918734	G
Cy5-dUTP_3+2min	19	2.0488359345957	8.31273853052722	S
Cy5-dUTP_3+2min	19	1.12937904332462	1.32732488738797	G
Cy5-dUTP_3+2min	19	1.06246145634537	1.05998074285515	G
Cy5-dUTP_3+2min	19	2.1664387742269	2.40325125362792	G
Cy5-dUTP_3+2min	19	1.97499926398148	1.54789107491585	G
Cy5-dUTP_3+2min	20	0.863856973064263	2.40453095487232	S
Cy5-dUTP_3+2min	20	1.80336063404381	1.63966824013458	G
Cy5-dUTP_3+2min	20	1.73862651281608	1.55234119641249	G
Cy5-dUTP_3+2min	20	0.842426304072567	1.07007510339752	G
Cy5-dUTP_3+2min	20	0.868261553198353	0.910391762258367	G
Cy5-dUTP_3+2min	20	1.02356303603792	1.39835189453477	G
Cy5-dUTP_3+2min	20	1.71741474555207	1.62959602944728	G
Cy5-dUTP_3+2min	20	1.92777770312206	1.99808262850357	G
[truncated: 24,023 more rows]
