# Supplementary material for: Spatial mapping of DNA synthesis reveals dynamics and geometry of human replication nanostructures
Source: EMBO J. 2025 Oct 7;44(23):7263–94. doi: 10.1038/s44318-025-00574-2 (PMC12669658; doi:10.1038/s44318-025-00574-2)
Supplement: Supplementary file 4 — Source data Fig. 1 [file 44318_2025_574_MOESM4_ESM.zip › Figure 1/1F/data_stats_boxplot_Fig1_Bii.csv]

condition	category	min	lower_quartile	median	mean	upper_quartile	max
Cy5-dUTP_3+2min	G	0.565631345232449	1.20021091008584	1.45781770721178	1.54717755850591	1.80696562200517	4.71679464284907
Cy5-dUTP_3+2min	S	1.69760414043686	2.6443023334787	3.73243659123898	5.28927877971857	6.91362856418159	24.2998948583265
Cy5-dUTP_6+9min	G	0.389281279647861	1.24466106626417	1.55321791563296	1.65120137627954	1.94213000356713	4.46210070969328
Cy5-dUTP_6+9min	S	1.79238695434188	3.09026043218461	4.78443647700953	5.92634238669636	7.95694223513146	27.7679235115329
EdU_5min	G	0.418032676445105	1.47032977250137	1.9289592810114	2.05954473209399	2.50177930366461	5.54003118329833
EdU_5min	S	2.29743801888078	3.05808447190624	3.62132441365094	3.88327547975162	4.51127888899799	7.2657653634846
EdU_15min	G	0.128767347730453	1.40535454255166	1.82758181396433	1.97579264503367	2.41888202780108	5.69490020628583
EdU_15min	S	2.11532595402778	3.25365565395753	3.80525578656914	3.95908615152439	4.44843235214471	9.07271506338666
EdU_30min	G	0.434541395733137	1.3058474091242	1.7922256634405	1.94153609937702	2.36676580018578	5.67190967145291
EdU_30min	S	1.80297106538374	5.80580791229015	12.8447596659193	12.4815900729862	17.836732744158	46.864278187396
