# Supplementary material for: Spatial mapping of DNA synthesis reveals dynamics and geometry of human replication nanostructures
Source: EMBO J. 2025 Oct 7;44(23):7263–94. doi: 10.1038/s44318-025-00574-2 (PMC12669658; doi:10.1038/s44318-025-00574-2)
Supplement: Supplementary file 4 — Source data Fig. 1 [file 44318_2025_574_MOESM4_ESM.zip › Figure 1/1B/data_normalised.csv]

well	ImageNumber	condition	concentration	time	normalised_DAPI	normalised_EdU
B02	1	EdU	0	0	1.790795501	1.442742981
B02	1	EdU	0	0	1.453875076	1.420523724
B02	1	EdU	0	0	1.680349426	1.986150826
B02	1	EdU	0	0	1.53376108	1.485964391
B02	1	EdU	0	0	1.861670403	1.908132659
B02	1	EdU	0	0	3.497883331	2.599004014
B02	1	EdU	0	0	3.294649058	2.757739301
B02	1	EdU	0	0	2.150607449	1.880211795
B02	1	EdU	0	0	2.845889356	2.326639491
B02	1	EdU	0	0	3.568065995	2.906468389
B02	1	EdU	0	0	1.881724649	1.62522469
B02	1	EdU	0	0	3.72148665	3.23306126
B02	1	EdU	0	0	3.367018596	2.70426226
B02	1	EdU	0	0	3.133902349	2.889708432
B02	1	EdU	0	0	1.340674982	1.528828879
B02	1	EdU	0	0	1.446741969	1.387738706
B02	1	EdU	0	0	3.823490652	3.013804001
B02	1	EdU	0	0	1.610275014	1.709812967
B02	1	EdU	0	0	1.559745226	1.837792644
B02	1	EdU	0	0	1.798497152	1.866646172
B02	1	EdU	0	0	1.285438765	1.519360992
B02	1	EdU	0	0	1.335337239	1.281056871
B02	1	EdU	0	0	1.301609118	1.260396219
B02	1	EdU	0	0	1.593867509	1.436202202
B02	1	EdU	0	0	1.608054112	1.553059593
B02	1	EdU	0	0	1.631996555	1.573562379
B02	1	EdU	0	0	3.510902336	2.795644795
B02	1	EdU	0	0	1.446628797	1.741222682
B02	1	EdU	0	0	1.604767104	1.36294467
B02	1	EdU	0	0	3.577129144	3.211528183
B02	1	EdU	0	0	1.095435428	1.012500141
B02	1	EdU	0	0	1.423630681	1.592467991
B02	1	EdU	0	0	1.728387728	1.940568828
B02	1	EdU	0	0	1.454172883	1.31510378
B02	1	EdU	0	0	1.584956521	1.459925967
B02	1	EdU	0	0	1.705825003	1.476105056
B02	1	EdU	0	0	3.017205025	2.352810413
B02	1	EdU	0	0	1.566012099	1.58656984
B02	1	EdU	0	0	0.950439626	0.733433875
B02	1	EdU	0	0	1.167020829	1.180826627
B02	1	EdU	0	0	1.575678055	1.594859072
B02	1	EdU	0	0	5.092061449	4.375367847
B02	1	EdU	0	0	1.710704924	1.591973366
B02	1	EdU	0	0	3.839835325	3.134699159
B02	1	EdU	0	0	1.658668633	1.806160128
B02	1	EdU	0	0	2.124191947	2.037917753
B02	1	EdU	0	0	1.669112667	1.675560434
B02	1	EdU	0	0	1.598542975	1.48254242
B02	1	EdU	0	0	1.610137124	1.699469624
B02	1	EdU	0	0	1.367044719	1.123381786
B02	1	EdU	0	0	3.265825412	2.899983588
B02	1	EdU	0	0	5.067343045	3.602780106
B02	1	EdU	0	0	2.842343635	2.935439389
B02	1	EdU	0	0	1.646447232	1.361501601
B02	1	EdU	0	0	1.391734964	1.56558846
B02	1	EdU	0	0	1.242203991	1.070805383
B02	1	EdU	0	0	3.483703638	2.42884403
B02	1	EdU	0	0	1.41525657	1.315940936
B02	1	EdU	0	0	1.397846149	1.701958575
B02	1	EdU	0	0	1.438795191	1.723823504
B02	1	EdU	0	0	1.530622552	1.38022015
B02	1	EdU	0	0	1.39617385	1.570579231
B02	1	EdU	0	0	3.365360294	2.725721324
B02	1	EdU	0	0	1.82043896	2.041322188
B02	1	EdU	0	0	1.534620881	1.315076515
B02	1	EdU	0	0	1.746975589	1.832770637
B02	1	EdU	0	0	1.533979536	1.609243293
B02	1	EdU	0	0	1.918237443	1.994490691
B02	1	EdU	0	0	1.677578921	1.875362591
B02	1	EdU	0	0	1.522177666	1.814428821
B02	1	EdU	0	0	1.357813303	1.425835824
B02	1	EdU	0	0	1.461452279	1.730090005
B02	1	EdU	0	0	1.947289759	1.962356147
B02	1	EdU	0	0	2.289843315	2.59556073
B02	1	EdU	0	0	1.313374978	1.527655
B02	1	EdU	0	0	1.353523756	1.251173836
B02	1	EdU	0	0	1.670130976	1.985151479
B02	1	EdU	0	0	1.800070062	1.813983481
B02	1	EdU	0	0	1.346719587	1.652653617
B02	1	EdU	0	0	6.458888641	4.43466345
B02	1	EdU	0	0	1.608869657	1.928928907
B02	1	EdU	0	0	1.448784273	1.485253179
B02	1	EdU	0	0	1.361946206	1.518532986
B02	1	EdU	0	0	1.421624435	1.258609951
B02	1	EdU	0	0	1.441696255	1.832390031
B02	1	EdU	0	0	1.858590956	1.754282445
B02	1	EdU	0	0	1.537629043	1.518572091
B02	1	EdU	0	0	1.348598479	1.411113897
B02	1	EdU	0	0	1.36340184	1.473585628
B02	1	EdU	0	0	2.734949908	2.317906545
B02	1	EdU	0	0	2.817092748	2.658868472
B02	1	EdU	0	0	1.671577933	1.66169349
B02	1	EdU	0	0	1.519293276	1.534431634
B02	1	EdU	0	0	1.607925648	1.772333136
B02	1	EdU	0	0	1.588306413	1.573911795
B02	1	EdU	0	0	1.6211711	1.362268834
B02	1	EdU	0	0	2.802073312	2.816004746
B02	1	EdU	0	0	3.956149692	3.211152095
B02	1	EdU	0	0	4.873398716	3.67209404
B02	1	EdU	0	0	1.521449667	1.498306832
B02	1	EdU	0	0	1.711212629	1.853647144
B02	1	EdU	0	0	1.903881031	1.906760226
B02	1	EdU	0	0	1.811072181	1.768103082
B02	1	EdU	0	0	3.138535863	3.127738475
B02	1	EdU	0	0	1.616052987	1.845273186
B02	1	EdU	0	0	1.842732011	1.856781049
B02	1	EdU	0	0	1.3493192	1.327481452
B02	1	EdU	0	0	1.376705653	1.581930212
B02	1	EdU	0	0	1.479148135	1.586704397
B02	1	EdU	0	0	1.295013086	1.160693105
B02	1	EdU	0	0	1.338065367	1.320684894
B02	1	EdU	0	0	4.284621262	4.127001222
B02	1	EdU	0	0	1.373885448	1.266047336
B02	1	EdU	0	0	1.329916579	1.504638066
B02	1	EdU	0	0	3.681577602	3.239595809
B02	1	EdU	0	0	2.112226141	2.095348776
B02	1	EdU	0	0	0.925400436	1.057838612
B02	1	EdU	0	0	3.165959772	2.419351185
B02	1	EdU	0	0	3.298334571	2.470965167
B02	1	EdU	0	0	1.598164491	1.644120027
B02	1	EdU	0	0	1.762632416	1.608657461
B02	1	EdU	0	0	1.299617686	1.538990701
B02	1	EdU	0	0	2.166463941	1.818850784
B02	1	EdU	0	0	1.315309699	1.401541577
B02	1	EdU	0	0	1.676920379	1.74377804
B02	1	EdU	0	0	1.46607053	1.545565968
B02	1	EdU	0	0	1.605516327	1.494607165
B02	1	EdU	0	0	1.81013694	2.032216736
B02	1	EdU	0	0	1.349339862	1.487075483
B02	1	EdU	0	0	1.655423802	1.62168075
B02	1	EdU	0	0	1.347193679	1.337049103
B02	1	EdU	0	0	3.214777688	3.257442942
B02	1	EdU	0	0	1.430760724	1.360297562
B02	1	EdU	0	0	1.501769136	1.600495481
B02	1	EdU	0	0	3.112509497	3.052218441
B02	1	EdU	0	0	3.123214585	2.972260713
B02	1	EdU	0	0	1.178003743	1.242466789
B02	1	EdU	0	0	1.318290784	1.332996387
B02	1	EdU	0	0	1.209235268	1.219288538
B02	1	EdU	0	0	1.545661206	1.490086227
B02	1	EdU	0	0	1.493978627	1.550419246
B02	1	EdU	0	0	1.423001003	1.256268212
B02	1	EdU	0	0	1.390733556	1.398594467
B02	1	EdU	0	0	1.451967746	1.293450613
B02	1	EdU	0	0	1.084823393	1.631732945
B02	1	EdU	0	0	1.489300159	1.816173447
B02	1	EdU	0	0	3.779385036	1.966082026
B02	1	EdU	0	0	1.17430195	1.298351975
B02	1	EdU	0	0	1.307605491	1.422568655
B02	1	EdU	0	0	3.27553629	2.51508382
B02	1	EdU	0	0	1.28182779	1.459821286
B02	1	EdU	0	0	1.077968307	1.616699614
B02	1	EdU	0	0	1.77182657	1.990422491
B02	1	EdU	0	0	1.725584125	1.505629991
B02	1	EdU	0	0	1.37646513	1.290119348
B02	1	EdU	0	0	4.738282179	4.481330835
B02	1	EdU	0	0	1.396086648	1.473599651
B02	1	EdU	0	0	1.217291665	1.308656602
B02	1	EdU	0	0	1.361998874	1.602930993
B02	1	EdU	0	0	3.365623572	3.298022332
B02	1	EdU	0	0	1.519732637	1.447675826
B02	1	EdU	0	0	1.311440366	1.656588739
B02	1	EdU	0	0	1.394551762	1.498224674
B02	1	EdU	0	0	1.303415882	1.34041253
B02	1	EdU	0	0	1.527415127	1.437580896
B02	1	EdU	0	0	1.195100988	1.105969101
B02	1	EdU	0	0	1.352242338	1.673028521
B02	1	EdU	0	0	2.717663318	2.806618422
B02	1	EdU	0	0	1.375529628	1.644011341
B02	1	EdU	0	0	1.11345408	1.236030927
B02	1	EdU	0	0	1.317537966	1.313441351
B02	1	EdU	0	0	1.271207984	1.292850262
B02	1	EdU	0	0	1.575426317	1.502697577
B02	1	EdU	0	0	1.374137931	1.567237546
B02	1	EdU	0	0	1.47564024	1.423865656
B02	1	EdU	0	0	1.317041202	1.486238617
B02	1	EdU	0	0	1.209637649	1.312770079
B02	1	EdU	0	0	1.270021476	1.852475135
B02	1	EdU	0	0	1.261845933	1.386008897
B02	1	EdU	0	0	1.21545565	1.22566276
B02	1	EdU	0	0	1.365083097	1.273032131
B02	1	EdU	0	0	3.226188252	2.630222043
B02	1	EdU	0	0	1.367779368	1.458170775
B02	1	EdU	0	0	1.284923852	1.442176961
B02	1	EdU	0	0	1.458115193	1.457854166
B02	1	EdU	0	0	1.149074851	1.379153319
B02	1	EdU	0	0	1.375788821	1.56931392
B02	1	EdU	0	0	1.342521602	1.410831288
B02	1	EdU	0	0	1.374476371	1.269708475
B02	1	EdU	0	0	1.536317027	1.514247018
B02	1	EdU	0	0	1.414427533	1.751124868
B02	1	EdU	0	0	3.161857324	2.743590198
B02	1	EdU	0	0	1.606451919	1.726994841
B02	1	EdU	0	0	1.47770146	1.393534616
B02	1	EdU	0	0	1.211327856	1.417497956
B02	1	EdU	0	0	3.211689574	2.868508982
B02	1	EdU	0	0	2.81259985	2.998787266
B02	1	EdU	0	0	1.697335722	1.599571203
B02	1	EdU	0	0	2.580742774	2.779362789
B02	1	EdU	0	0	1.587732612	1.769362377
B02	1	EdU	0	0	2.927541436	2.933918186
B02	1	EdU	0	0	1.031648215	1.145383243
B02	1	EdU	0	0	1.719719008	1.844543692
B02	1	EdU	0	0	2.615342607	2.366614096
B02	1	EdU	0	0	1.684641822	1.514406383
B02	1	EdU	0	0	1.460851753	1.609532886
B02	1	EdU	0	0	1.482111699	1.368023725
B02	1	EdU	0	0	1.343672005	1.231847232
B02	1	EdU	0	0	1.513281596	1.350929143
B02	1	EdU	0	0	1.73944263	1.814288839
B02	1	EdU	0	0	2.935656051	3.028478689
B02	1	EdU	0	0	1.23431519	1.387024354
B02	1	EdU	0	0	1.150686345	1.367490049
B02	1	EdU	0	0	1.277073648	1.276091704
B02	1	EdU	0	0	2.947290031	2.074247917
B02	1	EdU	0	0	1.513423889	1.271198257
B02	1	EdU	0	0	1.142783625	1.064585705
B02	1	EdU	0	0	1.270194344	1.495860004
B02	1	EdU	0	0	1.757208422	1.556400561
B02	1	EdU	0	0	1.330390655	1.660013996
B02	1	EdU	0	0	2.320202528	1.833888119
B02	1	EdU	0	0	1.502309595	1.619193138
B02	1	EdU	0	0	1.445385095	1.485925121
B02	1	EdU	0	0	1.409456023	1.235023798
B02	1	EdU	0	0	1.238095557	1.271684152
B02	1	EdU	0	0	3.100292378	3.580801163
B02	1	EdU	0	0	3.020755482	2.178161209
B02	1	EdU	0	0	2.842200431	2.550835925
B02	1	EdU	0	0	1.565179632	1.689031732
B02	1	EdU	0	0	1.420895195	1.444848061
B02	1	EdU	0	0	2.940707859	2.32644101
B02	1	EdU	0	0	1.578912641	1.751216822
B02	1	EdU	0	0	1.478895115	1.281548196
B02	1	EdU	0	0	1.334424936	1.347064436
B02	1	EdU	0	0	0.729428456	1.061529695
B02	1	EdU	0	0	1.431115173	1.613099302
B02	1	EdU	0	0	1.378294773	1.491993971
B02	1	EdU	0	0	1.025326153	1.142282573
B02	1	EdU	0	0	1.384483714	1.394836175
B02	1	EdU	0	0	1.533976043	1.581904264
B02	1	EdU	0	0	2.795330696	2.867146906
B02	1	EdU	0	0	2.841094071	2.935620615
B02	1	EdU	0	0	1.118254593	1.122763262
B02	1	EdU	0	0	3.290226487	3.003665047
B02	1	EdU	0	0	2.890911995	3.061958178
B02	1	EdU	0	0	1.448802045	1.608612491
B02	1	EdU	0	0	1.498833018	1.640265501
B02	1	EdU	0	0	1.566294317	1.518378848
B02	1	EdU	0	0	1.233233906	1.425472929
B02	1	EdU	0	0	1.179572394	1.31849012
B02	1	EdU	0	0	1.469454103	1.596152463
B02	1	EdU	0	0	1.301730197	1.531320662
B02	1	EdU	0	0	1.267914106	1.410069212
B02	1	EdU	0	0	1.394195506	1.567345576
B02	1	EdU	0	0	1.205691974	1.268142133
B02	1	EdU	0	0	1.1123277	1.163748851
B02	1	EdU	0	0	1.407105952	1.497942683
B02	1	EdU	0	0	1.370081738	1.519412455
B02	1	EdU	0	0	0.962010115	1.292024566
B02	1	EdU	0	0	1.407807051	1.555719431
B02	1	EdU	0	0	3.000489984	3.0945559
B02	1	EdU	0	0	1.423804272	1.68705968
B02	1	EdU	0	0	4.400574259	4.106231869
B02	1	EdU	0	0	0.996917093	1.122551803
B02	1	EdU	0	0	1.199727261	1.383723645
B02	1	EdU	0	0	3.003812524	2.421794797
B02	1	EdU	0	0	1.297683568	1.546075141
B02	1	EdU	0	0	1.718184218	1.874728466
B02	1	EdU	0	0	1.414198201	1.71047134
B02	1	EdU	0	0	2.581040722	2.687956512
B02	1	EdU	0	0	2.890203344	2.838697075
B02	1	EdU	0	0	1.338050517	1.455204833
B02	1	EdU	0	0	3.08253502	3.238673192
B02	1	EdU	0	0	0.970666587	1.302332478
B02	1	EdU	0	0	1.525215937	1.70460722
B02	1	EdU	0	0	2.903613771	3.113326628
B02	1	EdU	0	0	1.35025124	1.24075383
B02	1	EdU	0	0	4.266816894	4.236765464
B02	1	EdU	0	0	1.42114368	1.73447858
B02	1	EdU	0	0	1.371525443	1.923834639
B02	1	EdU	0	0	1.500635071	1.566402148
B02	1	EdU	0	0	2.041278675	2.719308478
B02	1	EdU	0	0	1.183535505	1.25832885
B02	1	EdU	0	0	1.563677453	2.147987964
B02	1	EdU	0	0	0.74284834	0.885105769
B02	1	EdU	0	0	1.103722095	1.158426048
B02	1	EdU	0	0	1.771770185	1.79633625
B02	1	EdU	0	0	1.568025248	1.542612283
B02	1	EdU	0	0	1.192290019	1.28862239
B02	1	EdU	0	0	1.050447276	1.322786827
B02	1	EdU	0	0	2.886774798	2.978427751
B02	1	EdU	0	0	1.277122827	1.593381749
B02	1	EdU	0	0	1.476224354	1.585420255
B02	1	EdU	0	0	1.22616674	1.375939985
B02	1	EdU	0	0	2.77830319	3.100565386
B02	1	EdU	0	0	1.759476102	1.747988843
B02	1	EdU	0	0	0.762451849	0.84766416
B02	1	EdU	0	0	1.701626292	1.908875976
B02	1	EdU	0	0	2.308900528	2.527777766
B02	1	EdU	0	0	1.156541328	1.274884673
B02	1	EdU	0	0	1.316463343	1.45354518
B02	1	EdU	0	0	4.632149051	4.515473741
B02	1	EdU	0	0	1.585775135	1.589413145
B02	1	EdU	0	0	1.25675016	1.590571984
B02	1	EdU	0	0	1.453434699	1.290651831
B02	1	EdU	0	0	1.449624347	1.395085881
B02	1	EdU	0	0	2.647955978	2.694199039
B02	1	EdU	0	0	1.580164815	1.740399711
B02	1	EdU	0	0	2.951490661	3.4770251
B02	1	EdU	0	0	1.22452615	1.27251313
B02	1	EdU	0	0	2.633371516	2.560298055
B02	1	EdU	0	0	1.259969865	1.569008512
B02	1	EdU	0	0	1.511299844	1.645025432
B02	1	EdU	0	0	1.480349038	1.670382279
B02	1	EdU	0	0	1.533366941	1.307654521
B02	1	EdU	0	0	1.183076323	1.291175749
B02	1	EdU	0	0	1.397661697	1.469123885
B02	1	EdU	0	0	1.366854406	1.968027501
B02	1	EdU	0	0	3.175439033	3.144677033
B02	1	EdU	0	0	1.42808678	1.674308694
B02	1	EdU	0	0	1.367648727	1.571558912
B02	1	EdU	0	0	1.24736012	1.350646611
B02	1	EdU	0	0	1.204648375	1.42990136
B02	1	EdU	0	0	1.463997931	1.675971371
B02	1	EdU	0	0	2.753195402	2.717305544
B02	1	EdU	0	0	1.150634077	1.673689051
B02	1	EdU	0	0	1.761954065	2.046373024
B02	1	EdU	0	0	1.566914046	1.6745624
B02	1	EdU	0	0	3.401208668	3.794518439
B02	1	EdU	0	0	4.342041805	4.034508462
B02	1	EdU	0	0	1.69064384	1.684481176
B02	1	EdU	0	0	1.339975639	1.467829682
B02	1	EdU	0	0	1.320531212	1.667868249
B02	1	EdU	0	0	1.257485572	1.332910442
B02	1	EdU	0	0	1.245529839	1.260770064
B02	1	EdU	0	0	1.35534752	1.513445882
B02	1	EdU	0	0	1.23780461	1.282749129
B02	1	EdU	0	0	3.377133658	2.25885378
B02	1	EdU	0	0	1.417918978	1.440036404
B02	1	EdU	0	0	1.29070485	1.510182687
B02	1	EdU	0	0	1.414511361	1.401777936
B02	1	EdU	0	0	1.193541805	1.556176438
B02	1	EdU	0	0	1.453419269	1.443375303
B02	1	EdU	0	0	2.719206302	3.034819187
B02	1	EdU	0	0	1.573979074	1.86846204
B02	1	EdU	0	0	1.441764393	1.593346442
B02	1	EdU	0	0	1.365770069	1.345638394
B02	1	EdU	0	0	1.46574324	1.748642209
B02	1	EdU	0	0	1.529356505	1.640239668
B02	1	EdU	0	0	1.163134635	1.331206656
B02	1	EdU	0	0	1.108894555	1.33381092
B02	1	EdU	0	0	1.161218277	1.45424699
B02	1	EdU	0	0	0.928463262	1.23894569
B02	1	EdU	0	0	3.06968222	3.033443919
B02	1	EdU	0	0	1.170045206	1.451662198
B02	1	EdU	0	0	1.219119539	1.263186173
B02	1	EdU	0	0	1.318059993	1.687398313
B02	1	EdU	0	0	5.109891571	3.065902378
B02	1	EdU	0	0	1.441666644	1.777072544
B02	1	EdU	0	0	2.411284887	2.801261555
B02	1	EdU	0	0	1.369125472	1.671358653
B02	1	EdU	0	0	1.828081171	1.411783131
B02	1	EdU	0	0	3.377243493	2.762077926
B02	1	EdU	0	0	1.326901861	1.543945795
B02	1	EdU	0	0	1.264708654	1.278092812
B02	1	EdU	0	0	1.572234142	1.676701713
B02	1	EdU	0	0	1.037199273	1.037279909
B02	1	EdU	0	0	1.296824225	1.448083881
B02	1	EdU	0	0	3.071997562	2.120424999
B02	1	EdU	0	0	1.350611211	1.447770419
B02	1	EdU	0	0	0.964748661	1.111051187
B02	1	EdU	0	0	1.539905683	1.459465984
B02	1	EdU	0	0	1.725283317	1.744773395
B02	1	EdU	0	0	1.204925175	1.247296638
B02	1	EdU	0	0	1.206458806	1.313944551
B02	1	EdU	0	0	1.307301966	1.556464253
B02	1	EdU	0	0	1.524910778	1.564449027
B02	1	EdU	0	0	1.216394994	1.351935216
B02	1	EdU	0	0	1.184116973	1.456550194
B02	1	EdU	0	0	1.613114956	1.819639399
B02	1	EdU	0	0	1.34643725	1.657200091
B02	1	EdU	0	0	1.305274938	1.227704012
B02	1	EdU	0	0	1.381787331	1.215931488
B02	1	EdU	0	0	1.513066623	1.518608656
B02	1	EdU	0	0	1.56747934	1.80159998
B02	1	EdU	0	0	1.416069149	1.300005082
B02	1	EdU	0	0	1.331337835	1.922021065
B02	1	EdU	0	0	1.516132997	1.896068133
B02	1	EdU	0	0	1.425410154	1.380709949
B02	1	EdU	0	0	1.468824577	1.668630633
B02	1	EdU	0	0	1.085638548	1.133932149
B02	1	EdU	0	0	1.311446693	1.347888852
B02	1	EdU	0	0	1.891568543	1.8990166
B02	1	EdU	0	0	1.33156046	1.727692964
B02	1	EdU	0	0	1.176339728	1.404642082
B02	1	EdU	0	0	1.328671007	1.716730277
B02	1	EdU	0	0	1.111648931	1.13156421
B02	1	EdU	0	0	1.537246574	1.579548452
B02	1	EdU	0	0	2.972175218	2.978690897
B02	1	EdU	0	0	1.136364914	1.540974173
B02	1	EdU	0	0	0.997221709	1.202477393
B02	1	EdU	0	0	2.661451864	2.480077058
B02	1	EdU	0	0	1.431030207	1.666059465
B02	1	EdU	0	0	1.314212508	1.350039844
B02	1	EdU	0	0	3.41221792	2.697602553
B02	1	EdU	0	0	1.406934158	1.403024368
B02	1	EdU	0	0	1.359061732	1.437827109
B02	1	EdU	0	0	1.170428186	1.409778402
B02	1	EdU	0	0	1.411481706	1.576535708
B02	1	EdU	0	0	2.694349462	3.065138562
B02	1	EdU	0	0	1.314764057	1.624505459
B02	1	EdU	0	0	1.267850637	1.634057967
B02	1	EdU	0	0	1.056028254	1.449211809
B02	1	EdU	0	0	1.560760569	1.862080794
B02	1	EdU	0	0	1.249705599	1.477934508
B02	1	EdU	0	0	3.23569534	2.763591981
B02	1	EdU	0	0	2.799027598	2.980905059
B02	1	EdU	0	0	1.061354049	1.285526606
B02	1	EdU	0	0	1.445614366	2.029088881
B02	1	EdU	0	0	1.233457234	1.250201029
B02	1	EdU	0	0	1.470248391	1.714394894
B02	1	EdU	0	0	1.393299125	1.800968447
B02	1	EdU	0	0	1.259854883	1.583154545
B02	1	EdU	0	0	1.18532339	1.318911751
B02	1	EdU	0	0	0.974263905	1.386406235
B02	1	EdU	0	0	1.191545084	1.422362125
B02	1	EdU	0	0	1.365035771	1.364252961
B02	1	EdU	0	0	1.213031482	1.663047503
B02	1	EdU	0	0	1.376241529	1.746630436
B02	1	EdU	0	0	1.226321822	1.233608647
B02	1	EdU	0	0	4.275104611	3.79938539
B02	1	EdU	0	0	2.627517541	2.854393355
B02	1	EdU	0	0	1.095298953	1.306564512
B02	1	EdU	0	0	1.252192109	1.393294995
B02	1	EdU	0	0	1.417759051	2.018194009
B02	1	EdU	0	0	2.678987381	2.136440578
B02	1	EdU	0	0	2.474457463	2.17137452
B02	1	EdU	0	0	1.02769843	1.189878752
B02	1	EdU	0	0	1.05586405	1.303361682
B02	1	EdU	0	0	1.484976061	1.612764512
B02	1	EdU	0	0	1.334776314	1.54249571
B02	1	EdU	0	0	1.361751313	1.466879124
B02	1	EdU	0	0	1.123385372	1.287046142
B02	1	EdU	0	0	1.04237989	1.223879945
B02	1	EdU	0	0	0.999128533	1.256522024
B02	1	EdU	0	0	0.662196612	1.068651455
B02	1	EdU	0	0	2.718052953	2.682936605
B02	1	EdU	0	0	1.052495452	1.341319664
B02	1	EdU	0	0	1.148460327	1.530364915
B02	1	EdU	0	0	4.906857488	4.260950485
B02	1	EdU	0	0	1.42482182	1.559907245
B02	1	EdU	0	0	1.075632648	1.261004351
B02	1	EdU	0	0	2.509600823	2.162438925
B02	1	EdU	0	0	1.24029301	1.25709053
B02	1	EdU	0	0	1.27119617	1.636445364
B02	1	EdU	0	0	1.256098606	1.459353109
B02	1	EdU	0	0	1.448286545	1.540864089
B02	1	EdU	0	0	2.308763001	2.511395084
B02	1	EdU	0	0	1.193306372	1.378888229
B02	1	EdU	0	0	1.713633787	1.740624132
B02	1	EdU	0	0	1.025894106	1.506829781
B02	1	EdU	0	0	1.091317404	1.270029549
B02	1	EdU	0	0	1.231446896	1.595054171
B02	1	EdU	0	0	1.268455841	1.541609765
B02	1	EdU	0	0	1.274223086	1.707490292
B02	1	EdU	0	0	1.152824621	1.240708243
B02	1	EdU	0	0	0.695400354	0.933280248
B02	1	EdU	0	0	1.27465193	1.148607371
B02	1	EdU	0	0	1.004373806	1.462822769
B02	1	EdU	0	0	1.213744979	1.653116051
B02	1	EdU	0	0	0.96998349	1.279866283
B02	1	EdU	0	0	1.230308951	1.41433624
B02	1	EdU	0	0	1.28028966	1.347824229
B02	1	EdU	0	0	1.225964425	1.352601917
B02	1	EdU	0	0	1.0013072	1.168145305
B02	1	EdU	0	0	1.171212036	1.489398225
B02	1	EdU	0	0	0.980581943	1.328381226
B02	1	EdU	0	0	0.887492649	1.191635264
B02	1	EdU	0	0	1.412633694	1.574013612
B02	1	EdU	0	0	1.160978888	1.346105688
B02	1	EdU	0	0	0.899289594	1.043979297
B02	1	EdU	0	0	1.235490115	1.296924045
B02	1	EdU	0	0	1.515535134	1.755974312
B02	1	EdU	0	0	1.146235162	1.217597225
B02	1	EdU	0	0	1.284683665	1.247087532
B02	1	EdU	0	0	1.209793432	1.319891909
B02	1	EdU	0	0	1.022473105	1.341873616
B02	1	EdU	0	0	1.20959517	1.40096093
B02	1	EdU	0	0	1.04344659	1.11567869
B02	1	EdU	0	0	1.197736083	1.488286933
B02	1	EdU	0	0	1.003083381	1.19687386
B02	1	EdU	0	0	1.474676025	1.54604352
B02	1	EdU	0	0	1.16030931	1.249046196
B02	1	EdU	0	0	2.8938296	2.837398607
B02	1	EdU	0	0	1.382870708	1.761996026
B02	1	EdU	0	0	0.915842396	1.210853856
B02	1	EdU	0	0	1.223266951	1.527477411
B02	1	EdU	0	0	0.778228321	1.226453859
B02	1	EdU	0	0	0.986063657	1.174926651
B02	1	EdU	0	0	1.013017866	1.240843123
B02	1	EdU	0	0	1.254080792	1.42561595
B02	1	EdU	0	0	1.305275028	1.662848395
B02	1	EdU	0	0	2.614602382	2.699652245
B02	1	EdU	0	0	1.335851649	1.671175113
B02	1	EdU	0	0	1.269350854	1.429556717
B02	1	EdU	0	0	0.89021767	1.259772829
B02	1	EdU	0	0	3.590379139	3.417710065
B02	1	EdU	0	0	1.218195177	1.173394947
B02	1	EdU	0	0	0.990283447	1.475044917
B02	1	EdU	0	0	0.961056916	1.169637911
B02	1	EdU	0	0	1.32317494	1.590635051
B02	1	EdU	0	0	2.554950572	2.890783218
B02	1	EdU	0	0	4.163785966	3.270602881
B02	1	EdU	0	0	1.289244009	1.510291905
B02	1	EdU	0	0	1.293178036	1.520679324
B02	1	EdU	0	0	1.17251769	1.378136437
B02	1	EdU	0	0	1.155533803	1.175282599
B02	1	EdU	0	0	1.132643296	1.287852507
B02	1	EdU	0	0	1.547649526	1.788656588
B02	1	EdU	0	0	1.25199681	1.674401281
B02	1	EdU	0	0	1.457089166	1.881515379
B02	1	EdU	0	0	1.08474299	1.313091141
B02	1	EdU	0	0	0.980590411	1.368956206
B02	1	EdU	0	0	2.744388912	2.886984724
B02	1	EdU	0	0	1.222646363	1.411454436
B02	1	EdU	0	0	1.014985039	1.498370238
B02	1	EdU	0	0	1.498842752	1.929298707
B02	1	EdU	0	0	1.029470452	0.905186648
B02	1	EdU	0	0	0.963751737	1.299568951
B02	2	EdU	0	0	1.08030861	1.435388124
B02	2	EdU	0	0	1.140567904	1.447591391
B02	2	EdU	0	0	1.371749544	1.626831369
B02	2	EdU	0	0	1.491464338	1.75455285
B02	2	EdU	0	0	1.517330978	1.822302884
B02	2	EdU	0	0	2.750412687	2.751534549
B02	2	EdU	0	0	1.268327061	1.858087653
B02	2	EdU	0	0	1.410641975	1.936389777
B02	2	EdU	0	0	1.643691457	2.306940278
B02	2	EdU	0	0	1.200871586	1.44340782
B02	2	EdU	0	0	1.193905306	1.487319999
B02	2	EdU	0	0	1.452091105	1.852079142
B02	2	EdU	0	0	1.438054054	2.051684961
B02	2	EdU	0	0	1.11529666	1.56634248
B02	2	EdU	0	0	2.65052845	2.70748552
B02	2	EdU	0	0	1.27945772	1.634749311
B02	2	EdU	0	0	1.394223206	1.841942548
B02	2	EdU	0	0	2.271776414	2.943751792
B02	2	EdU	0	0	1.213567904	1.645453655
B02	2	EdU	0	0	1.258978737	1.82619188
B02	2	EdU	0	0	1.494166155	1.763992276
B02	2	EdU	0	0	1.544142068	2.235836732
B02	2	EdU	0	0	1.499179558	1.962187558
B02	2	EdU	0	0	1.417384046	2.076893419
B02	2	EdU	0	0	3.084468448	3.01075534
B02	2	EdU	0	0	1.137824175	1.765744891
B02	2	EdU	0	0	1.813050551	2.765886472
B02	2	EdU	0	0	2.34302907	2.725532633
B02	2	EdU	0	0	3.915984021	4.180070072
B02	2	EdU	0	0	1.318678351	2.090616308
B02	2	EdU	0	0	2.192809925	3.160569128
B02	2	EdU	0	0	1.492228732	1.992712817
B02	2	EdU	0	0	3.095606284	3.087205357
B02	2	EdU	0	0	1.266660357	1.567223232
B02	2	EdU	0	0	1.13830004	1.740026312
B02	2	EdU	0	0	1.267539488	1.546148992
B02	2	EdU	0	0	2.356630709	2.873465099
B02	2	EdU	0	0	1.077801354	1.730089982
B02	2	EdU	0	0	3.226843656	3.021703789
B02	2	EdU	0	0	2.966055983	3.392819654
B02	2	EdU	0	0	2.754865749	3.460849923
B02	2	EdU	0	0	1.251989888	1.777655044
B02	2	EdU	0	0	1.800600619	1.559805971
B02	2	EdU	0	0	1.526950303	2.01762306
B02	2	EdU	0	0	1.173709723	1.364145062
B02	2	EdU	0	0	2.145696131	1.831223367
B02	2	EdU	0	0	1.026837033	1.549580677
B02	2	EdU	0	0	1.457884627	1.992376688
B02	2	EdU	0	0	3.478106151	2.659655793
B02	2	EdU	0	0	1.286818032	1.500259499
B02	2	EdU	0	0	1.182417569	2.003933232
B02	2	EdU	0	0	1.114957058	1.485133066
B02	2	EdU	0	0	1.428607254	1.875503137
B02	2	EdU	0	0	1.183950967	1.5404334
B02	2	EdU	0	0	3.123159826	2.933231979
B02	2	EdU	0	0	2.976287869	3.183331026
B02	2	EdU	0	0	1.25903913	1.5629362
B02	2	EdU	0	0	1.823209966	2.281926528
B02	2	EdU	0	0	1.121503593	1.745583756
B02	2	EdU	0	0	1.577303513	2.295962118
B02	2	EdU	0	0	1.284773946	1.684646791
B02	2	EdU	0	0	0.974030378	1.41372059
B02	2	EdU	0	0	2.453079875	2.795006525
B02	2	EdU	0	0	1.506245362	1.960872037
B02	2	EdU	0	0	1.098532449	1.741068768
B02	2	EdU	0	0	1.084923375	1.786649001
B02	2	EdU	0	0	2.934210141	3.152094487
B02	2	EdU	0	0	1.619279393	2.152770468
B02	2	EdU	0	0	2.425641767	2.828763888
B02	2	EdU	0	0	3.100971515	3.834752155
B02	2	EdU	0	0	1.436865872	1.807733809
B02	2	EdU	0	0	1.267244036	1.517779525
B02	2	EdU	0	0	0.964449444	1.6246228
B02	2	EdU	0	0	2.367892725	3.299851084
B02	2	EdU	0	0	2.977370673	3.22870513
B02	2	EdU	0	0	0.639556501	0.754864796
B02	2	EdU	0	0	1.177662692	1.588269233
B02	2	EdU	0	0	1.298720881	1.951984213
B02	2	EdU	0	0	1.040713553	1.781488951
B02	2	EdU	0	0	1.389033411	1.952506024
B02	2	EdU	0	0	0.894469705	1.322148791
B02	2	EdU	0	0	1.538757963	1.957098038
B02	2	EdU	0	0	1.313614604	1.873433484
B02	2	EdU	0	0	1.339444532	1.810469314
B02	2	EdU	0	0	0.987159745	1.556534695
B02	2	EdU	0	0	2.497150024	2.69978259
B02	2	EdU	0	0	1.366275721	2.230068794
B02	2	EdU	0	0	1.335009597	1.864003047
B02	2	EdU	0	0	2.577933508	3.179922573
B02	2	EdU	0	0	1.320800943	1.824759354
B02	2	EdU	0	0	1.525272129	1.921843262
B02	2	EdU	0	0	3.086926501	3.050176555
B02	2	EdU	0	0	1.337913168	1.871442997
B02	2	EdU	0	0	1.259436405	1.331411045
B02	2	EdU	0	0	1.039752435	1.756008935
B02	2	EdU	0	0	1.256643217	1.883129249
B02	2	EdU	0	0	1.141062523	1.649231395
B02	2	EdU	0	0	1.310637394	1.959059045
B02	2	EdU	0	0	1.514010358	2.084745318
B02	2	EdU	0	0	2.063633181	2.735208705
B02	2	EdU	0	0	1.454095359	1.622619383
B02	2	EdU	0	0	1.975744755	2.500173497
B02	2	EdU	0	0	1.349053622	1.744786436
B02	2	EdU	0	0	1.26141907	1.610361158
B02	2	EdU	0	0	1.043975427	1.832162486
B02	2	EdU	0	0	2.148256942	2.634737629
B02	2	EdU	0	0	2.868613652	3.061312818
B02	2	EdU	0	0	1.180306334	1.690413376
B02	2	EdU	0	0	2.449068565	2.786702576
B02	2	EdU	0	0	2.897972153	2.852206147
B02	2	EdU	0	0	1.112757225	1.760871565
B02	2	EdU	0	0	1.419089595	2.0068658
B02	2	EdU	0	0	1.252071415	1.830902062
B02	2	EdU	0	0	1.313799216	1.982390772
B02	2	EdU	0	0	1.291883186	1.911924534
B02	2	EdU	0	0	1.901222027	2.592848028
B02	2	EdU	0	0	1.198169837	1.683265963
B02	2	EdU	0	0	1.905880218	2.726494224
B02	2	EdU	0	0	1.906627143	2.650315155
B02	2	EdU	0	0	1.139850333	1.700226685
B02	2	EdU	0	0	2.601465636	3.165224569
B02	2	EdU	0	0	1.367498234	2.233888618
B02	2	EdU	0	0	1.636125664	2.309032434
B02	2	EdU	0	0	2.499975166	2.863033865
B02	2	EdU	0	0	1.241857415	1.74582706
B02	2	EdU	0	0	4.250869176	4.450398451
B02	2	EdU	0	0	1.20581343	1.720109567
B02	2	EdU	0	0	1.307439497	1.901831375
B02	2	EdU	0	0	1.037152201	1.868981161
B02	2	EdU	0	0	2.61258257	3.289421224
B02	2	EdU	0	0	1.569888257	2.385605625
B02	2	EdU	0	0	2.764217397	2.964078294
B02	2	EdU	0	0	2.813622747	3.746431371
B02	2	EdU	0	0	1.420281666	2.062391257
B02	2	EdU	0	0	1.397622949	1.963648429
B02	2	EdU	0	0	1.155866653	1.787326085
B02	2	EdU	0	0	1.559190856	2.163263366
B02	2	EdU	0	0	2.590102929	2.82479476
B02	2	EdU	0	0	1.492778363	2.159146391
B02	2	EdU	0	0	1.230515758	1.62250194
B02	2	EdU	0	0	1.49002296	2.047349827
B02	2	EdU	0	0	1.036166344	1.613790122
B02	2	EdU	0	0	1.312456302	2.045441332
B02	2	EdU	0	0	1.310396376	1.831286886
B02	2	EdU	0	0	2.796559639	3.541221417
B02	2	EdU	0	0	0.434454981	0.769483235
B02	2	EdU	0	0	1.160942425	2.125247717
B02	2	EdU	0	0	0.668011077	1.13170956
B02	2	EdU	0	0	1.205171656	2.280780131
B02	2	EdU	0	0	1.557743119	2.753275751
B02	2	EdU	0	0	1.723630122	2.820363481
B02	2	EdU	0	0	1.484084839	2.482858757
B02	2	EdU	0	0	1.517554273	2.58204468
B02	2	EdU	0	0	1.201194078	1.859671962
B02	2	EdU	0	0	2.199485951	3.21191891
B02	2	EdU	0	0	1.331553571	2.244425435
B02	2	EdU	0	0	1.68563142	2.543761582
B02	2	EdU	0	0	1.552353579	1.618788019
B02	2	EdU	0	0	1.274055077	1.728870332
B02	2	EdU	0	0	1.341626948	1.733637849
B02	2	EdU	0	0	1.401523683	2.016518165
B02	2	EdU	0	0	1.360427991	2.288211521
B02	2	EdU	0	0	1.297439611	1.882165122
B02	2	EdU	0	0	2.271948753	2.657360757
B02	2	EdU	0	0	1.745349073	1.632094088
B02	2	EdU	0	0	2.619309134	2.725706199
B02	2	EdU	0	0	2.160539697	3.028900491
B02	2	EdU	0	0	1.137294774	1.608927146
B02	2	EdU	0	0	1.438895519	1.872712307
B02	2	EdU	0	0	1.199559031	2.054637691
B02	2	EdU	0	0	1.474055086	2.423270452
B02	2	EdU	0	0	1.586919667	2.23394466
B02	2	EdU	0	0	1.100231488	1.567912609
B02	2	EdU	0	0	1.587686917	2.309093066
B02	2	EdU	0	0	1.120487218	1.8173666
B02	2	EdU	0	0	1.426338404	2.370621336
B02	2	EdU	0	0	1.415192068	2.220374511
B02	2	EdU	0	0	3.206318745	3.638569538
B02	2	EdU	0	0	2.214459033	2.324045946
B02	2	EdU	0	0	1.206077924	2.098263368
B02	2	EdU	0	0	1.151567032	1.661257416
B02	2	EdU	0	0	1.526452016	1.813997663
B02	2	EdU	0	0	1.25812624	1.169312687
B02	2	EdU	0	0	1.686404439	2.233756649
B02	2	EdU	0	0	1.498026746	1.818817553
B02	2	EdU	0	0	1.369429526	2.717355328
B02	2	EdU	0	0	1.287316768	1.504574124
B02	2	EdU	0	0	1.001218583	1.778971533
B02	2	EdU	0	0	1.280153831	1.838565524
B02	2	EdU	0	0	1.459712969	1.286279591
B02	2	EdU	0	0	1.169420985	1.819086855
B02	2	EdU	0	0	1.637316636	3.652119798
B02	2	EdU	0	0	1.120530138	1.837775719
B02	2	EdU	0	0	1.393097345	2.306395527
B02	2	EdU	0	0	1.122924447	1.430292089
B02	2	EdU	0	0	1.168001313	1.932326782
B02	2	EdU	0	0	0.908473831	1.408740903
B02	2	EdU	0	0	1.351173444	2.064363869
B02	2	EdU	0	0	1.086859174	1.873387758
B02	2	EdU	0	0	1.925059429	2.756318297
B02	2	EdU	0	0	1.283019696	1.69931419
B02	2	EdU	0	0	1.22249591	1.749809569
B02	2	EdU	0	0	1.269372828	2.057794925
B02	2	EdU	0	0	1.149566657	1.700991398
B02	2	EdU	0	0	1.238591514	1.504530065
B02	2	EdU	0	0	2.413838456	2.887054712
B02	2	EdU	0	0	3.179320618	4.249517605
B02	2	EdU	0	0	0.98383086	1.497217307
B02	2	EdU	0	0	1.046648692	1.625282708
B02	2	EdU	0	0	2.543296338	3.16485226
B02	2	EdU	0	0	1.141192159	2.059661045
B02	2	EdU	0	0	0.961312147	1.645396743
B02	2	EdU	0	0	1.086897416	1.518589706
B02	2	EdU	0	0	0.911152809	2.063886136
B02	2	EdU	0	0	3.027861058	3.383249306
B02	2	EdU	0	0	2.494140432	3.519104016
B02	2	EdU	0	0	1.452324347	2.521543577
B02	2	EdU	0	0	1.271403854	1.823267046
B02	2	EdU	0	0	1.140621343	1.783547316
B02	2	EdU	0	0	2.088334658	2.927354876
B02	2	EdU	0	0	1.393689204	2.122117646
B02	2	EdU	0	0	1.255690447	2.355425487
B02	2	EdU	0	0	3.52859345	4.259673888
B02	2	EdU	0	0	1.808385261	2.522106002
B02	2	EdU	0	0	0.995125668	2.111670342
B02	2	EdU	0	0	2.920987383	3.543178915
B02	2	EdU	0	0	1.35045574	2.137174668
B02	2	EdU	0	0	2.521263246	2.518255045
B02	2	EdU	0	0	1.065748237	1.550266862
B02	2	EdU	0	0	1.275280015	1.974920941
B02	2	EdU	0	0	1.23347369	1.906714882
B02	2	EdU	0	0	3.742677984	3.755256912
B02	2	EdU	0	0	0.809494083	1.506713831
B02	2	EdU	0	0	1.176868342	1.920426295
B02	2	EdU	0	0	1.488335725	2.364364196
B02	2	EdU	0	0	1.206324388	1.578939221
B02	2	EdU	0	0	1.402899768	2.061837654
B02	2	EdU	0	0	2.50630611	3.492457072
B02	2	EdU	0	0	2.262437801	2.920060078
B02	2	EdU	0	0	1.071977192	2.041371502
B02	2	EdU	0	0	1.212232746	1.975604891
B02	2	EdU	0	0	1.17903231	1.877668751
B02	2	EdU	0	0	1.523822602	2.465200291
B02	2	EdU	0	0	1.306614691	2.286911982
B02	2	EdU	0	0	1.231909951	1.940325081
B02	2	EdU	0	0	2.879513224	3.331563939
B02	2	EdU	0	0	1.1043346	1.933890458
B02	2	EdU	0	0	1.146158584	2.115551947
B02	2	EdU	0	0	1.305457828	1.96123122
B02	2	EdU	0	0	1.527821696	2.500066293
B02	2	EdU	0	0	2.597854307	3.254302004
B02	2	EdU	0	0	2.629542788	3.334140867
B02	2	EdU	0	0	1.378023376	1.805112019
B02	2	EdU	0	0	1.212413126	1.98293312
B02	2	EdU	0	0	1.286022462	2.059769585
B02	2	EdU	0	0	2.684024302	3.646901033
B02	2	EdU	0	0	1.155190507	1.475487266
B02	3	EdU	0	0	1.315409728	1.436660709
B02	3	EdU	0	0	1.228047898	1.545467182
B02	3	EdU	0	0	1.139232	1.640234573
B02	3	EdU	0	0	1.27487192	1.366472881
B02	3	EdU	0	0	1.213994126	1.438563021
B02	3	EdU	0	0	2.701805044	2.082639523
B02	3	EdU	0	0	2.789462391	2.915925735
B02	3	EdU	0	0	0.995824797	1.261264193
B02	3	EdU	0	0	1.659719345	2.118180093
B02	3	EdU	0	0	1.302454567	1.293275154
B02	3	EdU	0	0	1.175035219	1.655537004
B02	3	EdU	0	0	1.359169836	1.805405721
B02	3	EdU	0	0	1.2500045	1.600801002
B02	3	EdU	0	0	2.035687662	2.467546544
B02	3	EdU	0	0	2.130747029	1.83025667
B02	3	EdU	0	0	1.533589984	1.526269762
B02	3	EdU	0	0	1.415296084	1.673549587
B02	3	EdU	0	0	3.011611659	2.810997758
B02	3	EdU	0	0	1.523354375	2.045719355
B02	3	EdU	0	0	1.721922958	1.694435849
B02	3	EdU	0	0	1.403349847	1.520001844
B02	3	EdU	0	0	1.437420602	1.726932983
B02	3	EdU	0	0	1.849359142	1.54076414
B02	3	EdU	0	0	1.242001449	1.376792058
B02	3	EdU	0	0	1.191202347	1.580909865
B02	3	EdU	0	0	1.148589223	1.498887569
B02	3	EdU	0	0	1.590145574	1.817469941
B02	3	EdU	0	0	1.309247833	1.541538037
B02	3	EdU	0	0	1.234696293	1.575527242
B02	3	EdU	0	0	1.267444027	1.593972053
B02	3	EdU	0	0	1.730613727	1.38602977
B02	3	EdU	0	0	4.233643763	4.188115977
B02	3	EdU	0	0	1.136908606	1.729240207
B02	3	EdU	0	0	1.155478319	1.287952484
B02	3	EdU	0	0	1.578046638	1.561871573
B02	3	EdU	0	0	1.206123709	1.367680935
B02	3	EdU	0	0	1.718852695	1.728770048
B02	3	EdU	0	0	2.824440591	2.845496017
B02	3	EdU	0	0	2.979216859	2.496573357
B02	3	EdU	0	0	1.271009287	1.42239811
B02	3	EdU	0	0	2.73903917	2.491673804
B02	3	EdU	0	0	1.474363682	1.738914865
B02	3	EdU	0	0	1.252389369	1.50046702
B02	3	EdU	0	0	1.212648813	1.455218375
B02	3	EdU	0	0	1.234096457	1.297797309
B02	3	EdU	0	0	1.187481504	1.320337891
B02	3	EdU	0	0	2.548854792	2.256441917
B02	3	EdU	0	0	1.520373983	2.164888463
B02	3	EdU	0	0	1.168252428	1.518871504
B02	3	EdU	0	0	1.243237656	2.077161366
B02	3	EdU	0	0	1.153980584	1.321495959
B02	3	EdU	0	0	1.814056535	1.917419253
B02	3	EdU	0	0	2.98368967	2.526817862
B02	3	EdU	0	0	1.371580966	1.709145291
B02	3	EdU	0	0	1.373883729	2.049876205
B02	3	EdU	0	0	1.546017226	1.801544134
B02	3	EdU	0	0	1.346942977	1.651643732
B02	3	EdU	0	0	1.419480708	1.954920589
B02	3	EdU	0	0	1.146055742	1.512692087
B02	3	EdU	0	0	2.899533352	2.360214126
B02	3	EdU	0	0	1.432210884	1.142311336
B02	3	EdU	0	0	2.694213799	2.543231005
B02	3	EdU	0	0	1.220306516	1.306492255
B02	3	EdU	0	0	1.121391268	1.330810612
B02	3	EdU	0	0	1.319170147	2.182068313
B02	3	EdU	0	0	2.120945149	2.725922259
B02	3	EdU	0	0	1.46722203	1.460946224
B02	3	EdU	0	0	1.273274936	1.403040675
B02	3	EdU	0	0	3.083115971	2.770514217
B02	3	EdU	0	0	1.343670045	2.008535207
B02	3	EdU	0	0	1.36188265	1.584563934
B02	3	EdU	0	0	2.151228519	2.083978942
B02	3	EdU	0	0	1.206144509	1.213460066
B02	3	EdU	0	0	1.48909374	1.508130301
B02	3	EdU	0	0	1.255630086	1.463178555
B02	3	EdU	0	0	1.199311455	1.457736824
B02	3	EdU	0	0	3.015629625	2.937167316
B02	3	EdU	0	0	1.496839846	1.873956395
B02	3	EdU	0	0	1.266925559	1.861227119
B02	3	EdU	0	0	1.287813717	1.868880344
B02	3	EdU	0	0	1.688827076	2.366363341
B02	3	EdU	0	0	1.204615907	1.811687129
B02	3	EdU	0	0	1.032142324	1.353016523
B02	3	EdU	0	0	3.328944034	4.099371949
B02	3	EdU	0	0	1.428008599	1.605493616
B02	3	EdU	0	0	1.210995383	1.437581961
B02	3	EdU	0	0	1.364997718	1.93751708
B02	3	EdU	0	0	1.274662177	1.59834171
B02	3	EdU	0	0	1.218498234	1.353185096
B02	3	EdU	0	0	1.134789172	1.499802866
B02	3	EdU	0	0	1.163400474	1.251956522
B02	3	EdU	0	0	1.604848625	1.968456018
B02	3	EdU	0	0	1.396719684	1.542126158
B02	3	EdU	0	0	1.336445101	1.818337689
B02	3	EdU	0	0	1.380586485	1.715449168
B02	3	EdU	0	0	1.364893445	1.693925374
B02	3	EdU	0	0	1.132569612	1.450189673
B02	3	EdU	0	0	1.113924986	1.270240279
B02	3	EdU	0	0	1.220605744	1.627300978
B02	3	EdU	0	0	1.436463209	1.764884922
B02	3	EdU	0	0	1.187249265	1.360564589
B02	3	EdU	0	0	1.058605596	1.438640116
B02	3	EdU	0	0	1.460384584	1.609836951
B02	3	EdU	0	0	1.11145232	1.407929827
B02	3	EdU	0	0	1.189457264	1.591787089
B02	3	EdU	0	0	1.228251997	1.468016569
B02	3	EdU	0	0	1.243126451	1.323316971
B02	3	EdU	0	0	1.203534367	1.680048745
B02	3	EdU	0	0	2.242272556	1.930116709
B02	3	EdU	0	0	1.950025043	2.086556282
B02	3	EdU	0	0	1.204235841	1.604464383
B02	3	EdU	0	0	1.218039919	1.852927803
B02	3	EdU	0	0	1.078950905	1.826631161
B02	3	EdU	0	0	1.445682123	1.716447425
B02	3	EdU	0	0	2.035785721	2.346705701
B02	3	EdU	0	0	0.949158179	1.659050606
B02	3	EdU	0	0	1.530949513	1.58264095
B02	3	EdU	0	0	1.378883548	1.560016347
B02	3	EdU	0	0	2.442579589	3.169924657
B02	3	EdU	0	0	2.080189129	2.208771914
B02	3	EdU	0	0	1.3308627	1.496309968
B02	3	EdU	0	0	1.244683807	1.721067878
B02	3	EdU	0	0	2.662527823	2.336670073
B02	3	EdU	0	0	1.244308797	1.456074416
B02	3	EdU	0	0	2.725144369	3.027572906
B02	3	EdU	0	0	1.262593347	1.815550749
B02	3	EdU	0	0	1.168502674	1.651447761
B02	3	EdU	0	0	1.253434817	1.530302859
B02	3	EdU	0	0	1.286604072	1.639626459
B02	3	EdU	0	0	2.804392307	3.489213581
B02	3	EdU	0	0	1.267105487	2.042467415
B02	3	EdU	0	0	2.901398816	3.361381259
B02	3	EdU	0	0	1.917462889	2.114230971
B02	3	EdU	0	0	1.224225664	1.613707598
B02	3	EdU	0	0	1.271472235	1.419023458
B02	3	EdU	0	0	1.108337157	1.266521253
B02	3	EdU	0	0	1.393826916	2.098665919
B02	3	EdU	0	0	1.014057522	1.527564959
B02	3	EdU	0	0	1.212161954	1.564087989
B02	3	EdU	0	0	1.277873702	1.511120243
B02	3	EdU	0	0	1.273851322	1.879631086
B02	3	EdU	0	0	1.129097997	1.710227928
B02	3	EdU	0	0	2.854192135	3.913330165
B02	3	EdU	0	0	1.340298057	1.728638595
B02	3	EdU	0	0	1.393386283	1.668740669
B02	3	EdU	0	0	1.320910623	1.74099576
B02	3	EdU	0	0	1.2972928	1.411086698
B02	3	EdU	0	0	1.263755033	1.636394632
B02	3	EdU	0	0	1.335945095	1.739668695
B02	3	EdU	0	0	1.328293256	1.390268676
B02	3	EdU	0	0	1.257855686	1.489660231
B02	3	EdU	0	0	1.803383798	1.924931363
B02	3	EdU	0	0	1.159644094	1.492327365
B02	3	EdU	0	0	2.068044558	2.111298093
B02	3	EdU	0	0	1.105876122	1.307580677
B02	3	EdU	0	0	1.166512515	1.521206066
B02	3	EdU	0	0	1.053897091	1.490557705
B02	3	EdU	0	0	1.159372357	1.392406334
B02	3	EdU	0	0	1.583918256	1.958520572
B02	3	EdU	0	0	1.176506734	1.602928464
B02	3	EdU	0	0	1.220043132	1.829363961
B02	3	EdU	0	0	3.274872703	3.785145694
B02	3	EdU	0	0	1.297090721	1.722510496
B02	3	EdU	0	0	1.37230732	1.814953543
B02	3	EdU	0	0	1.116717464	1.301590686
B02	3	EdU	0	0	1.100788359	1.698988594
B02	3	EdU	0	0	2.346306832	2.35257476
B02	3	EdU	0	0	1.124349817	1.561583991
B02	3	EdU	0	0	1.585355079	1.425748027
B02	3	EdU	0	0	1.215788289	1.443752577
B02	3	EdU	0	0	1.211300457	1.484517781
B02	3	EdU	0	0	2.555178247	2.973034216
B02	3	EdU	0	0	1.036965783	1.796176678
B02	3	EdU	0	0	1.124412205	1.590415027
B02	3	EdU	0	0	1.097793749	1.391521074
B02	3	EdU	0	0	2.333108253	2.66880015
B02	3	EdU	0	0	2.791008734	3.095143224
B02	3	EdU	0	0	1.241683219	1.851160734
B02	3	EdU	0	0	2.567406339	3.069944554
B02	3	EdU	0	0	1.0466091	1.452772596
B02	3	EdU	0	0	1.06658201	1.484750288
B02	3	EdU	0	0	1.136380506	1.585327654
B02	3	EdU	0	0	1.182653743	1.557346758
B02	3	EdU	0	0	2.38818321	2.60739535
B02	3	EdU	0	0	1.247409495	1.824996511
B02	3	EdU	0	0	1.079637562	1.517945754
B02	3	EdU	0	0	1.152337144	1.637323532
B02	3	EdU	0	0	1.274652235	1.633853182
B02	3	EdU	0	0	1.111661014	1.533826881
B02	3	EdU	0	0	1.150726359	1.595093536
B02	3	EdU	0	0	1.192299589	1.676254927
B02	3	EdU	0	0	1.031434881	1.311667695
B02	3	EdU	0	0	2.653807169	2.543666243
B02	3	EdU	0	0	1.065671856	1.703232526
B02	3	EdU	0	0	0.894636737	1.473896829
B02	3	EdU	0	0	1.252591492	1.551614234
B02	3	EdU	0	0	1.107173752	1.470246136
B02	3	EdU	0	0	1.267904113	1.459543643
B02	3	EdU	0	0	1.305798877	1.637973308
B02	3	EdU	0	0	1.013918271	1.587712857
B02	3	EdU	0	0	2.987039264	3.499230547
B02	3	EdU	0	0	0.992984345	1.606153475
B02	3	EdU	0	0	1.286397173	2.066197389
B02	3	EdU	0	0	0.956459356	1.216834971
B02	3	EdU	0	0	1.340489595	1.765242282
B02	3	EdU	0	0	1.061309995	1.413881323
B02	3	EdU	0	0	0.949229404	1.525050789
B02	3	EdU	0	0	2.422933508	2.954751958
B02	3	EdU	0	0	1.229446756	1.692165837
B02	3	EdU	0	0	1.300291877	1.834493923
B02	3	EdU	0	0	1.811963804	2.373209946
B02	3	EdU	0	0	1.335938202	1.618878812
B02	3	EdU	0	0	1.233091193	1.54561369
B02	3	EdU	0	0	2.372863201	2.419521391
B02	3	EdU	0	0	1.162433399	1.70719851
B02	3	EdU	0	0	1.180905724	1.408482472
B02	3	EdU	0	0	4.020257814	4.649149474
B02	3	EdU	0	0	2.651881309	2.920621156
B02	3	EdU	0	0	1.142476411	1.958742486
B02	3	EdU	0	0	1.270844873	1.44183541
B02	3	EdU	0	0	2.522443746	2.20032439
B02	3	EdU	0	0	1.427744927	2.023832072
B02	3	EdU	0	0	1.102427176	1.807271346
B02	3	EdU	0	0	1.215681486	1.696507265
B02	3	EdU	0	0	1.251801805	1.69986067
B02	3	EdU	0	0	1.231678552	1.484147313
B02	3	EdU	0	0	0.962158756	1.431325665
B02	3	EdU	0	0	2.300921607	2.747592682
B02	3	EdU	0	0	1.26096325	1.910998201
B02	3	EdU	0	0	1.444321606	2.140632202
B02	3	EdU	0	0	1.194017894	1.810535445
B02	3	EdU	0	0	1.393568309	1.855698104
B02	3	EdU	0	0	1.228266459	2.103300269
B02	3	EdU	0	0	1.988696441	2.994719847
B02	3	EdU	0	0	0.966498627	1.466069571
B02	3	EdU	0	0	1.93672734	2.312720544
B02	3	EdU	0	0	2.668792617	2.8452498
B02	3	EdU	0	0	1.220750339	1.564167092
B02	3	EdU	0	0	1.16219362	1.461502781
B02	3	EdU	0	0	1.277727736	1.915832234
B02	3	EdU	0	0	2.526183442	3.21935898
B02	3	EdU	0	0	0.733784446	1.854298318
B02	3	EdU	0	0	1.426689045	1.719027622
B02	3	EdU	0	0	1.60767534	2.321751894
B02	3	EdU	0	0	1.384343825	2.152859555
B02	3	EdU	0	0	1.098405913	1.66157613
B02	3	EdU	0	0	1.43650118	1.860644684
B02	3	EdU	0	0	1.155886301	1.646267652
B02	3	EdU	0	0	1.194185415	2.18873577
B02	3	EdU	0	0	2.82851369	3.289435617
B02	3	EdU	0	0	1.082746695	1.397204432
B02	3	EdU	0	0	1.176852001	1.520981768
B02	3	EdU	0	0	1.224774936	1.657195227
B02	3	EdU	0	0	1.525109324	1.951077283
B02	3	EdU	0	0	1.194087929	1.738625237
B02	3	EdU	0	0	1.367192043	1.692374629
B02	3	EdU	0	0	1.299134541	1.842821754
B02	3	EdU	0	0	1.3646292	2.026042801
B02	3	EdU	0	0	2.973174711	4.096212773
B02	3	EdU	0	0	1.392293816	1.816487739
B02	3	EdU	0	0	2.450242558	3.135668331
B02	3	EdU	0	0	1.155915714	1.507736198
B02	3	EdU	0	0	1.175039893	1.723351461
B02	3	EdU	0	0	1.183124197	1.845880512
B02	3	EdU	0	0	1.075916387	1.477269273
B02	3	EdU	0	0	1.107741498	1.628888041
B02	3	EdU	0	0	1.049723221	1.3003928
B02	3	EdU	0	0	1.211176603	2.062430586
B02	3	EdU	0	0	1.067274033	1.621748142
B02	3	EdU	0	0	1.398909552	1.750543585
B02	3	EdU	0	0	1.308583259	1.836060104
B02	3	EdU	0	0	1.891818642	2.698336244
B02	3	EdU	0	0	1.17301861	1.595518391
B02	3	EdU	0	0	1.1801366	1.753064315
B02	3	EdU	0	0	1.213852408	1.751260359
B02	3	EdU	0	0	1.519122837	1.996891465
B02	3	EdU	0	0	1.10662983	1.692825335
B02	3	EdU	0	0	1.205213124	1.490628792
B02	3	EdU	0	0	1.068260716	1.578698578
B02	3	EdU	0	0	2.462869673	2.942284901
B02	3	EdU	0	0	1.157573957	1.891460335
B02	3	EdU	0	0	1.170562417	1.946928066
B02	3	EdU	0	0	0.977117332	1.719473304
B02	3	EdU	0	0	1.240473451	1.774535982
B02	3	EdU	0	0	1.132601213	1.615892986
B02	3	EdU	0	0	1.256065159	1.713323068
B02	3	EdU	0	0	1.273254332	1.92521153
B02	3	EdU	0	0	1.139935096	1.424651053
B02	3	EdU	0	0	1.170043078	2.1748802
B02	3	EdU	0	0	1.082794722	1.812368739
B02	3	EdU	0	0	1.079978121	1.519867831
B02	3	EdU	0	0	2.134514139	2.921440705
B02	3	EdU	0	0	2.820737662	3.886096735
B02	3	EdU	0	0	1.909591114	2.501626507
B02	3	EdU	0	0	1.135958284	1.915148806
B02	3	EdU	0	0	1.327447935	2.028780449
B02	3	EdU	0	0	1.029195033	1.42221176
B02	3	EdU	0	0	2.561368282	3.041787953
B02	3	EdU	0	0	1.201156075	1.692033339
B02	3	EdU	0	0	1.686769064	2.372671394
B02	3	EdU	0	0	1.115192472	1.68111141
B02	3	EdU	0	0	2.741302219	3.159110938
B02	3	EdU	0	0	1.169744159	1.744190724
B02	3	EdU	0	0	1.41807831	2.050533086
B02	3	EdU	0	0	1.105591674	1.792902895
B02	3	EdU	0	0	1.156508698	1.689736333
B02	3	EdU	0	0	1.315525603	1.678800612
B02	3	EdU	0	0	1.282320548	1.809977011
B02	3	EdU	0	0	1.006524625	1.585754847
B02	3	EdU	0	0	1.293656527	2.076344684
B02	3	EdU	0	0	2.141586791	2.398440124
B02	3	EdU	0	0	1.046995465	1.784188136
B02	3	EdU	0	0	1.207538024	1.776637144
B02	3	EdU	0	0	1.395876524	1.738270209
B02	3	EdU	0	0	1.005103026	1.831603283
B02	3	EdU	0	0	1.179959838	1.783725366
B02	3	EdU	0	0	1.08698949	1.651103631
B02	3	EdU	0	0	2.408856059	3.460660779
B02	3	EdU	0	0	1.072893532	1.543881377
B02	3	EdU	0	0	1.359171627	1.959726386
B02	3	EdU	0	0	2.612540718	3.852965929
B02	3	EdU	0	0	1.225347826	1.318966385
B02	3	EdU	0	0	1.184507387	1.817866804
B02	3	EdU	0	0	2.830631748	3.276844323
B02	3	EdU	0	0	2.238766863	2.232539052
B02	3	EdU	0	0	1.692508238	2.342844347
B02	3	EdU	0	0	1.13634678	1.498191838
B02	3	EdU	0	0	3.006444443	4.248520128
B02	3	EdU	0	0	1.10280686	1.398018845
B02	3	EdU	0	0	1.342800823	1.970746786
B02	3	EdU	0	0	1.303790737	1.843087566
B02	3	EdU	0	0	0.992374949	1.734646106
B02	3	EdU	0	0	1.136045233	1.5642391
B02	3	EdU	0	0	0.995393858	1.760975134
B02	3	EdU	0	0	1.050571209	1.799176899
B02	3	EdU	0	0	1.300587608	1.692748549
B02	3	EdU	0	0	2.175878398	2.189418141
B02	3	EdU	0	0	1.345193481	1.994119408
B02	3	EdU	0	0	2.753524222	3.643143234
B02	3	EdU	0	0	1.136585322	1.528576038
B02	3	EdU	0	0	1.185387765	1.856118968
B02	3	EdU	0	0	0.974406017	1.431018847
B02	3	EdU	0	0	1.082794831	1.38321181
B02	3	EdU	0	0	1.167916707	1.926011013
B02	3	EdU	0	0	1.064585613	1.376276331
B02	3	EdU	0	0	1.109721302	1.790799832
B02	3	EdU	0	0	1.11669604	1.83431702
B02	3	EdU	0	0	1.164539294	1.891811726
B02	3	EdU	0	0	0.971318544	1.321652148
B02	3	EdU	0	0	1.327771158	1.941352548
B02	3	EdU	0	0	1.101893245	1.65491374
B02	3	EdU	0	0	2.037824032	2.498265421
B02	3	EdU	0	0	1.081207933	1.559272312
B02	3	EdU	0	0	1.298066838	1.840039796
B02	3	EdU	0	0	1.085929344	1.699800452
B02	3	EdU	0	0	1.025546486	1.285019412
B02	3	EdU	0	0	1.227741013	1.719691742
B02	3	EdU	0	0	1.416100371	2.039649572
B02	3	EdU	0	0	1.1266228	1.700061079
B02	3	EdU	0	0	0.965198228	1.350677013
B02	3	EdU	0	0	1.161405914	1.968269487
B02	3	EdU	0	0	0.915882714	1.515168582
B02	3	EdU	0	0	1.043950749	1.704511054
B02	3	EdU	0	0	1.159994191	1.900881228
B02	3	EdU	0	0	1.411916573	2.39916098
B02	3	EdU	0	0	1.845631994	2.699668157
B02	3	EdU	0	0	1.155780477	1.498509301
B02	3	EdU	0	0	1.04202792	1.5344538
B02	3	EdU	0	0	1.083869501	1.258113713
B02	3	EdU	0	0	2.956022947	3.17938984
B02	3	EdU	0	0	1.278412025	2.098448024
B02	3	EdU	0	0	0.850331728	1.271892857
B02	3	EdU	0	0	1.033814107	1.714863721
B02	3	EdU	0	0	1.302399871	1.732215062
B02	3	EdU	0	0	1.13094127	1.65673188
B02	3	EdU	0	0	1.021215815	1.527055487
B02	3	EdU	0	0	1.095620826	1.9945864
B02	3	EdU	0	0	0.962083879	1.49766971
B02	3	EdU	0	0	2.140928999	3.09194316
B02	3	EdU	0	0	2.275001855	2.60366418
B02	3	EdU	0	0	1.27019318	2.017375059
B02	3	EdU	0	0	1.232743988	1.744235112
B02	3	EdU	0	0	1.109573026	1.60868301
B02	3	EdU	0	0	0.984028592	1.315107151
B02	3	EdU	0	0	2.128171313	2.825938963
B02	3	EdU	0	0	0.939762423	1.391289766
B02	3	EdU	0	0	1.195756033	1.700214442
B02	3	EdU	0	0	1.061526819	1.800872783
B02	3	EdU	0	0	1.168747786	1.699548956
B02	3	EdU	0	0	1.080938637	1.390388708
B02	4	EdU	0	0	1.536537711	1.918443099
B02	4	EdU	0	0	1.718742329	1.796801562
B02	4	EdU	0	0	2.722946189	2.417956603
B02	4	EdU	0	0	5.206921606	3.508597367
B02	4	EdU	0	0	2.686081004	2.410019112
B02	4	EdU	0	0	1.488196838	1.352344693
B02	4	EdU	0	0	1.195707235	1.278898624
B02	4	EdU	0	0	3.623396772	2.555949658
B02	4	EdU	0	0	3.362759545	2.821052134
B02	4	EdU	0	0	1.560916084	1.454005504
B02	4	EdU	0	0	1.121037814	1.130684514
B02	4	EdU	0	0	1.201741608	1.352668008
B02	4	EdU	0	0	1.618410629	1.496133932
B02	4	EdU	0	0	1.422921202	1.712596786
B02	4	EdU	0	0	1.249089003	1.190901965
B02	4	EdU	0	0	2.574231404	2.364429038
B02	4	EdU	0	0	4.01577189	3.612744984
B02	4	EdU	0	0	1.721965887	1.76469162
B02	4	EdU	0	0	1.922711536	2.157462825
B02	4	EdU	0	0	2.896778158	2.618169213
B02	4	EdU	0	0	1.255141833	1.484210535
B02	4	EdU	0	0	1.450299762	1.669165404
B02	4	EdU	0	0	3.019295429	2.335411576
B02	4	EdU	0	0	1.354124999	1.580325558
B02	4	EdU	0	0	1.606358481	1.823315832
B02	4	EdU	0	0	1.669097392	1.732487001
B02	4	EdU	0	0	3.059405369	2.84797239
B02	4	EdU	0	0	3.121864898	3.133715875
B02	4	EdU	0	0	1.215255354	1.358297991
B02	4	EdU	0	0	1.406224549	1.516627643
B02	4	EdU	0	0	1.329777107	1.266316024
B02	4	EdU	0	0	1.384408019	1.604720064
B02	4	EdU	0	0	4.614539139	3.687549491
B02	4	EdU	0	0	1.488531537	1.525019765
B02	4	EdU	0	0	0.93967186	1.307543727
B02	4	EdU	0	0	1.399820921	1.390684329
B02	4	EdU	0	0	1.396327294	1.433325474
B02	4	EdU	0	0	2.819470743	2.333748496
B02	4	EdU	0	0	2.87889835	2.918599788
B02	4	EdU	0	0	4.503020439	4.603742128
B02	4	EdU	0	0	1.51601902	1.349074931
B02	4	EdU	0	0	1.570987105	1.71045061
B02	4	EdU	0	0	1.335741346	1.822614343
B02	4	EdU	0	0	3.564339862	3.624133421
B02	4	EdU	0	0	4.12996449	4.217036131
B02	4	EdU	0	0	1.842241651	1.941720902
B02	4	EdU	0	0	3.075446515	2.612066526
B02	4	EdU	0	0	3.10498701	2.384378764
B02	4	EdU	0	0	1.275993875	1.269028659
B02	4	EdU	0	0	1.799966187	1.460624433
B02	4	EdU	0	0	1.480587055	1.694273953
B02	4	EdU	0	0	1.893777188	1.831563752
B02	4	EdU	0	0	1.520775887	1.499204196
B02	4	EdU	0	0	1.379368243	1.594904708
B02	4	EdU	0	0	1.308431629	1.338113838
B02	4	EdU	0	0	1.443739894	1.495004254
B02	4	EdU	0	0	1.714234662	1.736371772
B02	4	EdU	0	0	4.286257928	4.076495613
B02	4	EdU	0	0	1.859387802	1.675402603
B02	4	EdU	0	0	1.498376057	1.784032728
B02	4	EdU	0	0	2.938675152	2.07921906
B02	4	EdU	0	0	1.668584763	1.454877136
B02	4	EdU	0	0	3.12159143	2.688493389
B02	4	EdU	0	0	1.573300375	1.455707302
B02	4	EdU	0	0	1.17619498	1.23424609
B02	4	EdU	0	0	2.709472828	2.117448758
B02	4	EdU	0	0	1.245505059	1.180651899
B02	4	EdU	0	0	1.423672253	1.407118649
B02	4	EdU	0	0	1.21996985	1.564956636
B02	4	EdU	0	0	1.276088239	1.478442675
B02	4	EdU	0	0	3.047486814	3.18060203
B02	4	EdU	0	0	3.100067816	2.893756515
B02	4	EdU	0	0	1.336545934	1.452620617
B02	4	EdU	0	0	1.445518217	1.748669689
B02	4	EdU	0	0	1.474676699	1.704914097
B02	4	EdU	0	0	3.103185344	2.86879978
B02	4	EdU	0	0	1.518323791	1.57287085
B02	4	EdU	0	0	3.097377713	2.402468612
B02	4	EdU	0	0	1.274514221	1.137159957
B02	4	EdU	0	0	1.406869166	1.341209754
B02	4	EdU	0	0	1.333058394	1.71551132
B02	4	EdU	0	0	3.376598606	3.37544572
B02	4	EdU	0	0	3.114922349	2.735036481
B02	4	EdU	0	0	1.248845867	1.400817877
B02	4	EdU	0	0	1.111338903	0.955954851
B02	4	EdU	0	0	3.013585626	2.888490449
B02	4	EdU	0	0	1.176053145	1.244073696
B02	4	EdU	0	0	1.352520727	1.225252635
B02	4	EdU	0	0	2.785949482	2.63902914
B02	4	EdU	0	0	1.19576971	1.337627223
B02	4	EdU	0	0	4.247020927	3.376871026
B02	4	EdU	0	0	1.360652562	1.363997455
B02	4	EdU	0	0	1.883825691	1.976620666
B02	4	EdU	0	0	1.270794368	1.394096819
B02	4	EdU	0	0	1.254854257	1.516647625
B02	4	EdU	0	0	4.597077215	3.504890911
B02	4	EdU	0	0	1.381634587	1.359577957
B02	4	EdU	0	0	1.217461068	1.251669775
B02	4	EdU	0	0	1.173685238	1.245857384
B02	4	EdU	0	0	1.875284839	1.999611555
B02	4	EdU	0	0	1.280931212	1.353156444
B02	4	EdU	0	0	2.841088409	2.705202621
B02	4	EdU	0	0	0.733081225	0.824483229
B02	4	EdU	0	0	1.428911655	1.476760626
B02	4	EdU	0	0	1.314499315	1.371530798
B02	4	EdU	0	0	4.536087487	3.4924658
B02	4	EdU	0	0	1.394270254	1.583894797
B02	4	EdU	0	0	1.036100208	1.551990486
B02	4	EdU	0	0	1.33974	1.34473858
B02	4	EdU	0	0	4.598680166	3.989463912
B02	4	EdU	0	0	1.240959028	1.211866109
B02	4	EdU	0	0	2.873434297	2.41545025
B02	4	EdU	0	0	1.388188447	1.491756046
B02	4	EdU	0	0	1.324501698	1.566711569
B02	4	EdU	0	0	1.417708492	1.372591717
B02	4	EdU	0	0	1.22798228	1.397300014
B02	4	EdU	0	0	1.282796682	1.16764382
B02	4	EdU	0	0	1.235837208	1.313663908
B02	4	EdU	0	0	1.379218432	1.515911814
B02	4	EdU	0	0	1.736217772	2.1250283
B02	4	EdU	0	0	1.242707833	1.396102741
B02	4	EdU	0	0	1.196551765	1.515938588
B02	4	EdU	0	0	3.23322799	2.861937276
B02	4	EdU	0	0	2.946404575	2.971586196
B02	4	EdU	0	0	1.286233993	1.23714993
B02	4	EdU	0	0	1.420392438	1.483810695
B02	4	EdU	0	0	1.57845609	1.897790816
B02	4	EdU	0	0	3.103755046	2.79805349
B02	4	EdU	0	0	1.259517803	1.603773923
B02	4	EdU	0	0	0.68143384	0.984584234
B02	4	EdU	0	0	1.249497456	1.384747948
B02	4	EdU	0	0	1.407999286	1.547884478
B02	4	EdU	0	0	1.189444186	1.027262266
B02	4	EdU	0	0	4.831763334	3.461296975
B02	4	EdU	0	0	1.645928769	1.5138075
B02	4	EdU	0	0	1.220694961	1.364281455
B02	4	EdU	0	0	1.583307694	1.928001302
B02	4	EdU	0	0	2.99674084	3.202886117
B02	4	EdU	0	0	1.791081801	1.951174374
B02	4	EdU	0	0	1.601331841	1.893733128
B02	4	EdU	0	0	4.393526031	4.110620006
B02	4	EdU	0	0	1.440045921	1.710466555
B02	4	EdU	0	0	1.68938258	1.808685166
B02	4	EdU	0	0	1.443237895	1.636526481
B02	4	EdU	0	0	1.464260119	1.471996783
B02	4	EdU	0	0	1.351816749	1.190905468
B02	4	EdU	0	0	1.306035614	1.50507021
B02	4	EdU	0	0	1.952180263	1.321557221
B02	4	EdU	0	0	2.677549423	2.606810648
B02	4	EdU	0	0	1.462451336	1.541983241
B02	4	EdU	0	0	2.957361784	3.259883772
B02	4	EdU	0	0	1.255856799	1.493709372
B02	4	EdU	0	0	1.505721103	1.497831885
B02	4	EdU	0	0	2.965497748	3.477057469
B02	4	EdU	0	0	2.996853307	2.688775397
B02	4	EdU	0	0	1.318848745	1.470678982
B02	4	EdU	0	0	1.46040738	1.572602981
B02	4	EdU	0	0	1.338844042	1.442742602
B02	4	EdU	0	0	1.202610078	1.406230989
B02	4	EdU	0	0	1.312585552	1.566669769
B02	4	EdU	0	0	4.304500592	4.326978114
B02	4	EdU	0	0	1.434050999	1.323676703
B02	4	EdU	0	0	1.520213268	1.54800759
B02	4	EdU	0	0	1.437125108	1.562705515
B02	4	EdU	0	0	1.083967095	1.391714996
B02	4	EdU	0	0	1.249590975	1.37866648
B02	4	EdU	0	0	3.051658634	2.688717718
B02	4	EdU	0	0	1.58767098	1.886759282
B02	4	EdU	0	0	3.016911382	2.480842325
B02	4	EdU	0	0	1.321820225	1.596866511
B02	4	EdU	0	0	1.395369137	1.503281405
B02	4	EdU	0	0	3.98605473	2.87472285
B02	4	EdU	0	0	2.795602436	2.20036663
B02	4	EdU	0	0	0.959810825	1.147151525
B02	4	EdU	0	0	0.972277574	1.115856045
B02	4	EdU	0	0	1.040716371	1.071803921
B02	4	EdU	0	0	1.538074075	1.585778313
B02	4	EdU	0	0	1.680543155	1.608322874
B02	4	EdU	0	0	3.103728256	3.346911539
B02	4	EdU	0	0	1.216941841	1.39264963
B02	4	EdU	0	0	1.519785439	1.709235921
B02	4	EdU	0	0	1.33815131	1.175811446
B02	4	EdU	0	0	1.241075691	1.497872566
B02	4	EdU	0	0	2.888335005	2.653476732
B02	4	EdU	0	0	1.979632729	2.1533845
B02	4	EdU	0	0	1.628468383	1.651996071
B02	4	EdU	0	0	1.230268848	1.371222453
B02	4	EdU	0	0	2.381210641	2.310746953
B02	4	EdU	0	0	1.320421722	1.674907606
B02	4	EdU	0	0	1.351208487	1.53888545
B02	4	EdU	0	0	1.506419653	1.610138195
B02	4	EdU	0	0	1.395732726	1.491930616
B02	4	EdU	0	0	1.213166273	1.65836354
B02	4	EdU	0	0	1.31514781	1.681832298
B02	4	EdU	0	0	3.009133529	2.924248208
B02	4	EdU	0	0	1.568704581	1.73899458
B02	4	EdU	0	0	1.285095269	1.547658835
B02	4	EdU	0	0	1.534552246	1.741747764
B02	4	EdU	0	0	1.418302594	2.026140661
B02	4	EdU	0	0	1.855669561	2.099753166
B02	4	EdU	0	0	1.270092348	1.408798985
B02	4	EdU	0	0	2.7822402	2.539707928
B02	4	EdU	0	0	1.364823007	1.537485672
B02	4	EdU	0	0	1.276419204	1.439812789
B02	4	EdU	0	0	1.158887583	1.391867262
B02	4	EdU	0	0	1.522458963	1.873240164
B02	4	EdU	0	0	1.273153258	1.169969419
B02	4	EdU	0	0	1.665200226	1.756101228
B02	4	EdU	0	0	1.554400243	1.570882952
B02	4	EdU	0	0	3.11341389	3.31864533
B02	4	EdU	0	0	1.659430478	1.677315791
B02	4	EdU	0	0	1.234836679	1.473634712
B02	4	EdU	0	0	1.756055253	1.974868243
B02	4	EdU	0	0	2.551276022	2.517695862
B02	4	EdU	0	0	1.13049534	1.190777695
B02	4	EdU	0	0	1.001485479	1.401091436
B02	4	EdU	0	0	3.61577185	3.727302766
B02	4	EdU	0	0	1.223445831	1.677532056
B02	4	EdU	0	0	1.779869099	1.84846498
B02	4	EdU	0	0	1.128915648	1.274442968
B02	4	EdU	0	0	1.378515771	1.573900906
B02	4	EdU	0	0	1.140400219	1.197189812
B02	4	EdU	0	0	4.703575596	4.225402922
B02	4	EdU	0	0	1.370183984	1.563170086
B02	4	EdU	0	0	1.392857647	1.777239632
B02	4	EdU	0	0	1.004208519	1.17336866
B02	4	EdU	0	0	1.851663938	1.938423941
B02	4	EdU	0	0	3.076457148	3.135775037
B02	4	EdU	0	0	1.225865623	1.267859476
B02	4	EdU	0	0	0.977955185	1.443011277
B02	4	EdU	0	0	3.917082165	3.014792173
B02	4	EdU	0	0	3.184062307	3.267812206
B02	4	EdU	0	0	1.696632936	2.052836383
B02	4	EdU	0	0	1.340912125	1.871016049
B02	4	EdU	0	0	1.326490584	1.60981237
B02	4	EdU	0	0	1.917895341	1.99456947
B02	4	EdU	0	0	6.495569515	4.678035164
B02	4	EdU	0	0	1.276672506	1.456984123
B02	4	EdU	0	0	1.734572612	1.884865178
B02	4	EdU	0	0	4.609939828	4.602951847
B02	4	EdU	0	0	3.830002718	3.994026557
B02	4	EdU	0	0	1.094863361	1.526092027
B02	4	EdU	0	0	3.077114108	3.231465916
B02	4	EdU	0	0	1.440762903	2.019712412
B02	4	EdU	0	0	3.692895333	4.139178129
B02	4	EdU	0	0	1.286395462	1.763131388
B02	4	EdU	0	0	1.229872311	1.491345777
B02	4	EdU	0	0	1.217437739	1.374805976
B02	4	EdU	0	0	1.353072541	1.677986052
B02	4	EdU	0	0	1.191771976	1.5457741
B02	4	EdU	0	0	0.801725772	1.007902309
B02	4	EdU	0	0	1.539022184	1.840143702
B02	4	EdU	0	0	1.055081436	1.566309585
B02	4	EdU	0	0	1.647809281	1.856416898
B02	4	EdU	0	0	1.190630907	1.235389508
B02	4	EdU	0	0	1.035533773	1.199676169
B02	4	EdU	0	0	1.381378899	1.306699738
B02	4	EdU	0	0	1.692197067	1.838213567
B02	4	EdU	0	0	4.796057573	4.617380734
B02	4	EdU	0	0	1.30691162	1.325188096
B02	4	EdU	0	0	1.321304046	1.793147905
B02	4	EdU	0	0	2.997555526	2.728531947
B02	4	EdU	0	0	1.238980278	1.501250885
B02	4	EdU	0	0	3.114161598	3.108042124
B02	4	EdU	0	0	1.525181494	1.878989448
B02	4	EdU	0	0	1.736793762	2.112725937
B02	4	EdU	0	0	1.15821521	1.64341099
B02	4	EdU	0	0	1.165450255	1.438394135
B02	4	EdU	0	0	1.66552685	2.002258161
B02	4	EdU	0	0	1.635808209	2.004699384
B02	4	EdU	0	0	1.369574571	1.616812484
B02	4	EdU	0	0	1.156123415	1.379373056
B02	4	EdU	0	0	2.441038063	2.758336991
B02	4	EdU	0	0	1.343472581	1.515502219
B02	4	EdU	0	0	1.193480799	1.816649296
B02	4	EdU	0	0	1.205256963	1.423890481
B02	4	EdU	0	0	1.468027208	1.484149524
B02	4	EdU	0	0	1.567796616	1.924347465
B02	4	EdU	0	0	1.410130555	1.549368785
B02	4	EdU	0	0	1.406620904	1.474216895
B02	4	EdU	0	0	1.17168624	1.513433882
B02	4	EdU	0	0	2.474282299	2.357301242
B02	4	EdU	0	0	1.965218771	2.120949235
B02	4	EdU	0	0	1.450018923	1.369644186
B02	4	EdU	0	0	1.279449452	1.671104877
B02	4	EdU	0	0	3.188433512	3.270760182
B02	4	EdU	0	0	2.978669346	2.71638519
B02	4	EdU	0	0	0.983368702	1.343113728
B02	4	EdU	0	0	1.246269228	1.248892079
B02	4	EdU	0	0	1.475548958	1.525618915
B02	4	EdU	0	0	0.989169682	1.180372464
B02	4	EdU	0	0	3.789502311	4.215692444
B02	4	EdU	0	0	2.691666039	3.216117187
B02	4	EdU	0	0	1.23323532	1.587691256
B02	4	EdU	0	0	3.492674292	3.169211605
B02	4	EdU	0	0	1.225695385	1.621305723
B02	4	EdU	0	0	2.680813494	2.775353198
B02	4	EdU	0	0	1.04555447	1.545619356
B02	4	EdU	0	0	1.139586203	1.322187636
B02	4	EdU	0	0	1.513491504	1.486335286
B02	4	EdU	0	0	1.409510464	1.531031479
B02	4	EdU	0	0	1.193768112	1.3141222
B02	4	EdU	0	0	1.488548262	1.589404559
B02	4	EdU	0	0	2.699179929	2.664350969
B02	4	EdU	0	0	1.389407664	1.669716033
B02	4	EdU	0	0	1.401165479	1.737408268
B02	4	EdU	0	0	1.446229187	1.522521475
B02	4	EdU	0	0	2.783487216	2.890774784
B02	4	EdU	0	0	3.072346113	3.964206521
B02	4	EdU	0	0	1.41594446	1.598334682
B02	4	EdU	0	0	1.180554507	1.549383936
B02	4	EdU	0	0	1.862487942	2.069850625
B02	4	EdU	0	0	1.467158047	1.558156518
B02	4	EdU	0	0	3.047509834	2.846840914
B02	4	EdU	0	0	1.430655295	1.776641152
B02	4	EdU	0	0	1.38519554	1.337948423
B02	4	EdU	0	0	1.073858853	1.216282023
B02	4	EdU	0	0	1.430466342	1.920657045
B02	4	EdU	0	0	1.318807386	1.391570683
B02	4	EdU	0	0	2.707237111	2.309732238
B02	4	EdU	0	0	2.970276206	3.011708944
B02	4	EdU	0	0	3.101152754	3.546326817
B02	4	EdU	0	0	1.581389344	1.778021692
B02	4	EdU	0	0	1.415839646	1.883309077
B02	4	EdU	0	0	1.419014059	1.747447906
B02	4	EdU	0	0	0.818196681	1.250431665
B02	4	EdU	0	0	0.969776958	1.30403541
B02	4	EdU	0	0	1.23578679	1.33197357
B02	4	EdU	0	0	1.229709651	1.587299179
B02	4	EdU	0	0	1.093286208	1.281708892
B02	4	EdU	0	0	1.278336471	1.663959315
B02	4	EdU	0	0	1.130429503	1.450154676
B02	4	EdU	0	0	1.104969907	1.413029782
B02	4	EdU	0	0	1.317816242	1.730837084
B02	4	EdU	0	0	1.112366224	1.708217755
B02	4	EdU	0	0	1.078925809	1.652800383
B02	4	EdU	0	0	1.376888202	1.784596449
B02	4	EdU	0	0	1.406868293	1.622886157
B02	4	EdU	0	0	1.13294369	1.466034521
B02	4	EdU	0	0	1.202421482	1.887744008
B02	4	EdU	0	0	1.116453381	1.586690944
B02	4	EdU	0	0	1.156130212	1.471110499
B02	4	EdU	0	0	1.097355712	1.25146631
B02	4	EdU	0	0	1.19664307	1.319781946
B02	4	EdU	0	0	1.087213625	1.692252095
B02	4	EdU	0	0	1.158265116	1.287473465
B02	4	EdU	0	0	1.440304952	1.688377413
B02	4	EdU	0	0	1.241066335	1.581818581
B02	4	EdU	0	0	1.215130025	1.555019622
B02	4	EdU	0	0	1.158237213	1.321188612
B02	4	EdU	0	0	1.503916389	2.043081789
B02	4	EdU	0	0	1.142783407	1.120889776
B02	4	EdU	0	0	1.739100243	1.895257145
B02	4	EdU	0	0	1.216083615	1.573231912
B02	4	EdU	0	0	1.206946891	1.4005963
B02	4	EdU	0	0	1.561080537	2.099655067
B02	4	EdU	0	0	1.523283117	1.807521215
B02	4	EdU	0	0	1.886469724	1.958984224
B02	4	EdU	0	0	1.224527682	1.256357232
B02	4	EdU	0	0	1.204113832	1.50684754
B02	4	EdU	0	0	1.008380916	1.100595078
B02	4	EdU	0	0	1.030448016	1.673913689
B02	4	EdU	0	0	1.278440091	1.384907042
B02	4	EdU	0	0	0.977968431	1.185250517
B02	4	EdU	0	0	0.915736279	1.260437086
B02	4	EdU	0	0	1.411198363	1.36766963
B02	4	EdU	0	0	3.811412949	3.460273285
B02	4	EdU	0	0	2.000697564	2.061070538
B02	4	EdU	0	0	1.135883268	1.322034939
B02	4	EdU	0	0	1.126570186	1.33621764
B02	4	EdU	0	0	1.217594955	1.592771698
B02	4	EdU	0	0	1.317887516	1.624424366
B02	4	EdU	0	0	1.03980914	1.365778247
B02	4	EdU	0	0	1.219104564	1.395820613
B02	4	EdU	0	0	1.012205383	1.350558732
B02	4	EdU	0	0	1.210823433	1.368630571
B02	4	EdU	0	0	0.961308552	1.122125712
B02	4	EdU	0	0	1.231719185	1.589181374
B02	4	EdU	0	0	1.457011257	1.68999136
B02	4	EdU	0	0	1.311431413	1.827381245
B02	4	EdU	0	0	1.04841075	1.614035279
B02	4	EdU	0	0	3.697471704	4.683615429
B02	4	EdU	0	0	1.273220486	1.561441391
B02	4	EdU	0	0	1.255280577	1.353348661
B02	4	EdU	0	0	4.282086531	4.745225462
B02	4	EdU	0	0	1.450441312	1.801317862
B02	4	EdU	0	0	0.766458758	0.979240369
B02	4	EdU	0	0	0.985010528	1.103798731
B02	4	EdU	0	0	1.115700428	1.335895532
B02	4	EdU	0	0	1.35458452	1.549664272
B02	4	EdU	0	0	1.450206183	1.882457777
B02	4	EdU	0	0	1.583041197	2.153743938
B02	4	EdU	0	0	1.088868017	1.693845431
B02	4	EdU	0	0	1.194914549	1.382706787
B02	4	EdU	0	0	1.019687435	1.284621333
B02	4	EdU	0	0	1.237142098	1.414234376
B02	4	EdU	0	0	1.284066919	1.442442949
B02	4	EdU	0	0	1.114491627	1.503175363
B02	4	EdU	0	0	0.95836489	1.159826132
B02	4	EdU	0	0	2.494210876	2.336180028
B02	4	EdU	0	0	0.861694574	1.195811709
B02	4	EdU	0	0	2.02707968	2.015866796
B02	4	EdU	0	0	1.014873924	1.320466415
B02	4	EdU	0	0	1.046470188	1.253562253
B02	4	EdU	0	0	0.845851376	1.038274497
B02	4	EdU	0	0	1.151474559	1.266996027
B02	4	EdU	0	0	3.486011239	3.636896038
B02	4	EdU	0	0	1.031745661	1.302084704
B02	4	EdU	0	0	1.143779458	1.48847842
B02	4	EdU	0	0	2.958586283	2.492807062
B02	4	EdU	0	0	3.25001277	3.263672822
B02	4	EdU	0	0	2.241883402	3.671343868
B02	4	EdU	0	0	1.060411614	1.381157016
B02	4	EdU	0	0	2.175210507	2.712412773
B02	4	EdU	0	0	1.301913449	1.471748196
B02	4	EdU	0	0	1.201064541	1.333853244
B02	4	EdU	0	0	1.035723941	1.365586094
B02	4	EdU	0	0	1.123787773	1.493262392
B02	4	EdU	0	0	1.22123243	1.490063432
B02	4	EdU	0	0	0.995543563	1.15378566
B02	4	EdU	0	0	1.932146156	2.105680674
B02	4	EdU	0	0	1.134750251	1.47986523
B02	4	EdU	0	0	1.012678823	1.288711248
B02	4	EdU	0	0	1.070394643	1.448663569
B02	4	EdU	0	0	1.385214677	1.941846149
B02	4	EdU	0	0	1.34378244	1.646564743
B02	4	EdU	0	0	1.339932023	1.703128288
B02	4	EdU	0	0	2.445965693	2.88972364
B02	4	EdU	0	0	1.161828699	1.371229004
B02	4	EdU	0	0	1.468618224	1.579224695
B02	4	EdU	0	0	1.117825054	1.445187445
B02	4	EdU	0	0	2.588720406	3.398429771
B02	4	EdU	0	0	1.640530911	1.944690147
B02	4	EdU	0	0	1.227286427	1.71125922
B02	4	EdU	0	0	1.139778492	1.395628321
B02	4	EdU	0	0	1.024452603	1.141740306
B02	4	EdU	0	0	1.162019018	1.507988199
B02	4	EdU	0	0	3.908736765	4.062941376
B02	4	EdU	0	0	0.691987265	0.944828211
B02	4	EdU	0	0	1.108072834	1.290423892
B02	4	EdU	0	0	1.459032073	1.622224492
B02	4	EdU	0	0	1.14109218	1.437782668
B02	4	EdU	0	0	1.094887081	1.600861578
B02	4	EdU	0	0	1.11842921	1.224940397
B02	4	EdU	0	0	1.464838377	1.75636775
B02	4	EdU	0	0	2.041465313	2.122187201
B02	4	EdU	0	0	1.209035394	1.315451577
B02	4	EdU	0	0	0.962723068	1.309729733
B02	4	EdU	0	0	2.349886078	2.625461888
B02	4	EdU	0	0	1.173597772	1.621577419
B02	4	EdU	0	0	2.161287712	2.534258899
B02	4	EdU	0	0	1.039709202	1.519106133
B02	4	EdU	0	0	1.366307806	1.572383809
B02	4	EdU	0	0	0.755628149	0.997806898
B02	4	EdU	0	0	1.39626706	1.941031443
B02	4	EdU	0	0	1.11455555	1.437115642
B02	5	EdU	0	0	1.022227999	1.214683909
B02	5	EdU	0	0	1.139693085	1.476197835
B02	5	EdU	0	0	2.389781187	2.833242444
B02	5	EdU	0	0	1.496507468	1.350979874
B02	5	EdU	0	0	1.029895685	0.953794598
B02	5	EdU	0	0	1.186675236	1.492574317
B02	5	EdU	0	0	5.356888742	5.229489633
B02	5	EdU	0	0	1.436011275	1.464726653
B02	5	EdU	0	0	1.130054633	1.235246759
B02	5	EdU	0	0	1.331627117	1.309579343
B02	5	EdU	0	0	0.773532462	1.101797042
B02	5	EdU	0	0	3.128526909	2.774915682
B02	5	EdU	0	0	1.214929007	1.571681525
B02	5	EdU	0	0	2.080807511	2.36447828
B02	5	EdU	0	0	0.63035129	0.810822848
B02	5	EdU	0	0	1.222711834	1.329812152
B02	5	EdU	0	0	4.572198474	4.223486557
B02	5	EdU	0	0	1.146521892	1.37944431
B02	5	EdU	0	0	1.36270491	1.301689528
B02	5	EdU	0	0	1.453458433	1.532750663
B02	5	EdU	0	0	1.666212494	1.949154949
B02	5	EdU	0	0	1.625599218	1.313164457
B02	5	EdU	0	0	3.137574946	2.864339721
B02	5	EdU	0	0	4.335842207	3.191445679
B02	5	EdU	0	0	1.182100066	1.497051465
B02	5	EdU	0	0	1.897389188	1.975339503
B02	5	EdU	0	0	1.504971312	1.560586601
B02	5	EdU	0	0	1.629221785	1.894715424
B02	5	EdU	0	0	1.441059846	1.572092685
B02	5	EdU	0	0	1.386277564	1.675100908
B02	5	EdU	0	0	2.72276967	2.992829004
B02	5	EdU	0	0	1.55511296	1.761931279
B02	5	EdU	0	0	1.61184323	1.482899408
B02	5	EdU	0	0	1.67495639	1.666458293
B02	5	EdU	0	0	1.590071677	1.544373847
B02	5	EdU	0	0	1.321544655	1.20393689
B02	5	EdU	0	0	1.256013627	1.466070799
B02	5	EdU	0	0	1.40372206	1.569075244
B02	5	EdU	0	0	1.284293272	1.303118235
B02	5	EdU	0	0	1.652803117	1.572759065
B02	5	EdU	0	0	1.440424942	1.142336298
B02	5	EdU	0	0	1.382308576	1.606174725
B02	5	EdU	0	0	1.278807633	1.267844099
B02	5	EdU	0	0	2.955466329	2.088125329
B02	5	EdU	0	0	1.190833858	1.396773636
B02	5	EdU	0	0	1.161092417	1.495675084
B02	5	EdU	0	0	1.422574104	1.861272067
B02	5	EdU	0	0	1.424604473	1.426547564
B02	5	EdU	0	0	1.393276082	1.444540207
B02	5	EdU	0	0	1.636830857	1.59623763
B02	5	EdU	0	0	1.409453937	1.33548368
B02	5	EdU	0	0	1.361770655	1.13981446
B02	5	EdU	0	0	2.770448843	2.86364852
B02	5	EdU	0	0	1.515393353	1.514334295
B02	5	EdU	0	0	1.31566731	1.413881644
B02	5	EdU	0	0	1.209918824	1.041069563
B02	5	EdU	0	0	1.675907654	1.501293773
B02	5	EdU	0	0	3.037779968	3.081881506
B02	5	EdU	0	0	2.334243867	2.145115518
B02	5	EdU	0	0	1.361679767	1.406044129
B02	5	EdU	0	0	1.21595274	1.432392242
B02	5	EdU	0	0	1.118135193	1.079642299
B02	5	EdU	0	0	1.953829892	2.028942008
B02	5	EdU	0	0	3.263724955	2.876860968
B02	5	EdU	0	0	1.469474336	1.274476571
B02	5	EdU	0	0	1.399576144	1.306526402
B02	5	EdU	0	0	1.263855403	1.214589397
B02	5	EdU	0	0	1.586623383	1.434295555
B02	5	EdU	0	0	3.195194845	3.134559132
B02	5	EdU	0	0	3.713909283	3.208730654
B02	5	EdU	0	0	1.250683566	1.673589716
B02	5	EdU	0	0	3.07922209	3.01077933
B02	5	EdU	0	0	1.365715641	1.387171713
B02	5	EdU	0	0	1.366021284	1.687665272
B02	5	EdU	0	0	2.61710667	2.31870674
B02	5	EdU	0	0	4.06653479	3.8707172
B02	5	EdU	0	0	1.49473809	1.458779267
B02	5	EdU	0	0	3.318801892	2.929990228
B02	5	EdU	0	0	1.792912967	1.603850318
B02	5	EdU	0	0	2.5198565	1.836128126
B02	5	EdU	0	0	1.771311102	1.69821102
B02	5	EdU	0	0	2.967705612	2.561328497
B02	5	EdU	0	0	2.995165408	2.783944154
B02	5	EdU	0	0	1.955611748	1.823758706
B02	5	EdU	0	0	3.091378256	2.909261784
B02	5	EdU	0	0	4.071552699	4.171779171
B02	5	EdU	0	0	1.303747994	1.385519539
B02	5	EdU	0	0	1.494048334	1.369054141
B02	5	EdU	0	0	1.266783377	1.460164462
B02	5	EdU	0	0	1.298215254	1.142139127
B02	5	EdU	0	0	1.615344656	1.660481789
B02	5	EdU	0	0	1.437465134	1.58172054
B02	5	EdU	0	0	1.589777442	1.562705536
B02	5	EdU	0	0	1.361394251	1.783695192
B02	5	EdU	0	0	1.436373119	1.551066571
B02	5	EdU	0	0	1.388645319	1.684831141
B02	5	EdU	0	0	1.256278749	1.293422699
B02	5	EdU	0	0	1.576315233	1.632774967
B02	5	EdU	0	0	1.148913141	1.202548929
B02	5	EdU	0	0	1.12487074	1.148812049
B02	5	EdU	0	0	1.355801428	1.522017341
B02	5	EdU	0	0	1.506699957	1.223266154
B02	5	EdU	0	0	1.88318144	1.483103268
B02	5	EdU	0	0	1.164540434	1.289722816
B02	5	EdU	0	0	4.128337199	3.481116346
B02	5	EdU	0	0	1.329864903	1.491855709
B02	5	EdU	0	0	2.69746139	2.364539812
B02	5	EdU	0	0	1.543554742	1.573587555
B02	5	EdU	0	0	5.191235772	4.159357823
B02	5	EdU	0	0	1.539599615	1.52216483
B02	5	EdU	0	0	1.111235591	1.316143654
B02	5	EdU	0	0	2.709217158	2.161774493
B02	5	EdU	0	0	2.671058474	2.179005795
B02	5	EdU	0	0	1.370656783	1.438202081
B02	5	EdU	0	0	2.705599404	2.418398676
B02	5	EdU	0	0	1.402156011	1.344576773
B02	5	EdU	0	0	1.664937027	1.733701177
B02	5	EdU	0	0	3.054704651	2.886450952
B02	5	EdU	0	0	2.869378184	2.800007651
B02	5	EdU	0	0	1.246122878	1.17994831
B02	5	EdU	0	0	0.940761874	1.242531972
B02	5	EdU	0	0	1.22419499	1.27528766
B02	5	EdU	0	0	2.922765634	3.08723233
B02	5	EdU	0	0	1.24585642	1.397297943
B02	5	EdU	0	0	1.277689407	1.299420688
B02	5	EdU	0	0	1.401122376	1.556362154
B02	5	EdU	0	0	1.370431528	1.619181073
B02	5	EdU	0	0	1.444678612	1.478058589
B02	5	EdU	0	0	2.81574535	3.14886206
B02	5	EdU	0	0	1.141669139	1.469571727
B02	5	EdU	0	0	1.155912084	1.281368293
B02	5	EdU	0	0	1.407715434	1.585962842
B02	5	EdU	0	0	1.318073112	1.518065294
B02	5	EdU	0	0	2.556856089	2.215688799
B02	5	EdU	0	0	1.346190248	1.147006163
B02	5	EdU	0	0	1.023743624	1.058978261
B02	5	EdU	0	0	1.089332206	1.200083442
B02	5	EdU	0	0	1.339985403	1.577284385
B02	5	EdU	0	0	4.20514852	3.530639861
B02	5	EdU	0	0	2.89149434	2.555027755
B02	5	EdU	0	0	2.529951519	2.518930424
B02	5	EdU	0	0	2.204198001	2.250613361
B02	5	EdU	0	0	1.063975096	1.149253381
B02	5	EdU	0	0	1.249404972	1.122873134
B02	5	EdU	0	0	2.244534141	1.792092943
B02	5	EdU	0	0	1.426894338	1.546306813
B02	5	EdU	0	0	1.200510307	1.242366867
B02	5	EdU	0	0	2.496077502	2.225124206
B02	5	EdU	0	0	2.760767974	2.844282924
B02	5	EdU	0	0	0.970328868	1.225576083
B02	5	EdU	0	0	0.769387769	1.092687386
B02	5	EdU	0	0	1.08250739	1.509886222
B02	5	EdU	0	0	1.348896001	1.626037538
B02	5	EdU	0	0	1.142501416	1.351256344
B02	5	EdU	0	0	1.125149926	1.246940101
B02	5	EdU	0	0	2.831049362	2.428564872
B02	5	EdU	0	0	1.112879563	1.251763363
B02	5	EdU	0	0	1.144513096	1.003695898
B02	5	EdU	0	0	1.126358798	1.338637618
B02	5	EdU	0	0	2.768462629	2.624000441
B02	5	EdU	0	0	1.384028285	1.375878911
B02	5	EdU	0	0	1.144094269	1.258631766
B02	5	EdU	0	0	1.316691474	1.383950104
B02	5	EdU	0	0	1.211522399	1.347589097
B02	5	EdU	0	0	1.189431898	1.287046387
B02	5	EdU	0	0	1.478550577	1.765614805
B02	5	EdU	0	0	1.110393468	1.364341812
B02	5	EdU	0	0	3.067265097	2.944617719
B02	5	EdU	0	0	1.156599867	1.111274793
B02	5	EdU	0	0	1.279274566	1.375824599
B02	5	EdU	0	0	1.717371666	1.601740638
B02	5	EdU	0	0	1.320053739	1.565967198
B02	5	EdU	0	0	1.427148542	1.547572431
B02	5	EdU	0	0	2.424933373	2.437535321
B02	5	EdU	0	0	1.405503723	1.564465537
B02	5	EdU	0	0	1.459801089	1.769766497
B02	5	EdU	0	0	1.049875854	1.374175397
B02	5	EdU	0	0	2.729817001	2.660481494
B02	5	EdU	0	0	3.924682449	4.11475252
B02	5	EdU	0	0	1.304612077	1.524975218
B02	5	EdU	0	0	1.385034323	1.452280563
B02	5	EdU	0	0	1.35380053	1.585336447
B02	5	EdU	0	0	1.089264378	1.271586788
B02	5	EdU	0	0	1.182365997	1.340559315
B02	5	EdU	0	0	2.496575362	2.605360734
B02	5	EdU	0	0	1.304882754	1.668518314
B02	5	EdU	0	0	4.511950905	4.133060799
B02	5	EdU	0	0	1.214204258	1.666890636
B02	5	EdU	0	0	2.714337919	2.717688135
B02	5	EdU	0	0	1.336495168	1.38784482
B02	5	EdU	0	0	1.527188074	1.700818313
B02	5	EdU	0	0	2.921033173	2.626209893
B02	5	EdU	0	0	1.426969952	1.493149567
B02	5	EdU	0	0	1.908987077	2.480369583
B02	5	EdU	0	0	2.757512161	2.473696692
B02	5	EdU	0	0	0.85815443	1.034766136
B02	5	EdU	0	0	2.649022472	2.891776074
B02	5	EdU	0	0	1.054900632	1.313940175
B02	5	EdU	0	0	1.246257295	1.403882368
B02	5	EdU	0	0	1.389398518	1.744266425
B02	5	EdU	0	0	1.583375788	1.818598633
B02	5	EdU	0	0	1.504810307	1.594046085
B02	5	EdU	0	0	1.378046913	1.564111168
B02	5	EdU	0	0	1.133943099	1.116635265
B02	5	EdU	0	0	1.058601604	1.243711765
B02	5	EdU	0	0	1.250689012	1.490128678
B02	5	EdU	0	0	2.872200051	3.309923589
B02	5	EdU	0	0	0.964117238	1.103384271
B02	5	EdU	0	0	1.139465455	1.221234151
B02	5	EdU	0	0	1.073720146	1.293423722
B02	5	EdU	0	0	2.751901183	2.301633312
B02	5	EdU	0	0	3.084250927	2.909355604
B02	5	EdU	0	0	2.876958557	2.969277596
B02	5	EdU	0	0	1.216889122	1.293674243
B02	5	EdU	0	0	1.23637975	1.657753663
B02	5	EdU	0	0	1.165406992	1.234576404
B02	5	EdU	0	0	0.978606994	1.205490759
B02	5	EdU	0	0	1.376347412	1.485507702
B02	5	EdU	0	0	2.836557273	2.690654879
B02	5	EdU	0	0	1.313369163	1.489268775
B02	5	EdU	0	0	1.081918268	1.395613321
B02	5	EdU	0	0	1.37962236	1.422727811
B02	5	EdU	0	0	1.064033775	1.403249528
B02	5	EdU	0	0	1.168543957	1.30464273
B02	5	EdU	0	0	1.254617957	1.343948277
B02	5	EdU	0	0	1.393562636	1.074432276
B02	5	EdU	0	0	1.261342397	1.573394982
B02	5	EdU	0	0	1.418763738	1.840356303
B02	5	EdU	0	0	1.059127205	1.234812926
B02	5	EdU	0	0	1.200685326	1.205055622
B02	5	EdU	0	0	1.14999588	1.267257499
B02	5	EdU	0	0	1.277802328	1.85648741
B02	5	EdU	0	0	1.140216789	1.32873228
B02	5	EdU	0	0	1.185230488	1.306484134
B02	5	EdU	0	0	2.566040598	2.478536848
B02	5	EdU	0	0	1.216900485	1.542287133
B02	5	EdU	0	0	1.174277952	1.203069893
B02	5	EdU	0	0	1.58513931	2.059910378
B02	5	EdU	0	0	1.17235273	1.68262191
B02	5	EdU	0	0	2.324051565	2.793280214
B02	5	EdU	0	0	1.194913189	1.592380081
B02	5	EdU	0	0	1.211370628	1.240894524
B02	5	EdU	0	0	1.159201863	1.261945772
B02	5	EdU	0	0	1.346182031	1.40890201
B02	5	EdU	0	0	1.111157793	1.263786497
B02	5	EdU	0	0	1.086554038	1.214048085
B02	5	EdU	0	0	2.655315901	2.527635118
B02	5	EdU	0	0	0.94671085	1.149961758
B02	5	EdU	0	0	1.361477924	1.33192431
B02	5	EdU	0	0	0.999370949	1.248708342
B02	5	EdU	0	0	2.032699524	2.48836353
B02	5	EdU	0	0	1.190313646	1.389958065
B02	5	EdU	0	0	1.291282606	1.380207968
B02	5	EdU	0	0	1.23556737	1.365604519
B02	5	EdU	0	0	1.28357335	1.786150466
B02	5	EdU	0	0	1.238728545	1.66367195
B02	5	EdU	0	0	2.057946182	2.160330938
B02	5	EdU	0	0	1.548864408	1.714826382
B02	5	EdU	0	0	1.263218429	1.482267737
B02	5	EdU	0	0	1.335527234	1.602937486
B02	5	EdU	0	0	2.61408541	2.681898863
B02	5	EdU	0	0	1.448282613	2.356181491
B02	5	EdU	0	0	1.491938298	2.125340042
B02	5	EdU	0	0	1.210750816	1.577345336
B02	5	EdU	0	0	1.144991604	1.339396268
B02	5	EdU	0	0	2.886542249	3.167346491
B02	5	EdU	0	0	1.341620859	1.793662948
B02	5	EdU	0	0	1.414669943	1.457911007
B02	5	EdU	0	0	1.20343775	1.853655186
B02	5	EdU	0	0	1.143812628	1.652348437
B02	5	EdU	0	0	1.591609999	1.985468343
B02	5	EdU	0	0	2.39846768	2.969819966
B02	5	EdU	0	0	1.029664876	1.129367891
B02	5	EdU	0	0	0.922731128	1.002861571
B02	5	EdU	0	0	1.450044055	2.080267273
B02	5	EdU	0	0	1.711473406	1.964312967
B02	5	EdU	0	0	2.710418597	2.534055268
B02	5	EdU	0	0	1.185455409	1.106021111
B02	5	EdU	0	0	1.464556924	1.644148177
B02	5	EdU	0	0	2.516248114	2.38628166
B02	5	EdU	0	0	1.233937433	1.07629353
B02	5	EdU	0	0	1.047853031	1.62252509
B02	5	EdU	0	0	4.526772942	4.219318247
B02	5	EdU	0	0	1.439352926	1.816047139
B02	5	EdU	0	0	1.04231506	1.054360402
B02	5	EdU	0	0	1.347294437	1.435642914
B02	5	EdU	0	0	1.104999905	1.30913627
B02	5	EdU	0	0	1.394198588	1.37086198
B02	5	EdU	0	0	2.751842317	2.849353033
B02	5	EdU	0	0	4.043477999	3.841259546
B02	5	EdU	0	0	1.557941101	1.623428612
B02	5	EdU	0	0	1.545782331	1.753779207
B02	5	EdU	0	0	2.591443763	1.881041402
B02	5	EdU	0	0	1.462897518	1.396374918
B02	5	EdU	0	0	2.576483804	2.351757987
B02	5	EdU	0	0	0.995620341	1.074443037
B02	5	EdU	0	0	2.733380123	2.800516557
B02	5	EdU	0	0	1.300206029	1.366842541
B02	5	EdU	0	0	2.98224874	1.752959956
B02	5	EdU	0	0	1.135203635	1.165142572
B02	5	EdU	0	0	1.451315696	1.358770393
B02	5	EdU	0	0	1.756500442	1.82965722
B02	5	EdU	0	0	2.830760489	2.646824284
B02	5	EdU	0	0	1.43807047	1.513425789
B02	5	EdU	0	0	1.090464611	1.274608714
B02	5	EdU	0	0	3.332067126	3.842511044
B02	5	EdU	0	0	2.765559815	2.894928394
B02	5	EdU	0	0	3.787611339	2.937288325
B02	5	EdU	0	0	1.583867294	1.830699227
B02	5	EdU	0	0	2.966450236	3.390922713
B02	5	EdU	0	0	1.229708352	1.301110009
B02	5	EdU	0	0	4.14146261	4.191424016
B02	5	EdU	0	0	1.196204483	1.090050984
B02	5	EdU	0	0	1.390963633	1.464895082
B02	5	EdU	0	0	1.220634365	1.509311836
B02	5	EdU	0	0	1.621648637	1.554944669
B02	5	EdU	0	0	3.282021046	2.643289694
B02	5	EdU	0	0	1.357315765	1.387127712
B02	5	EdU	0	0	1.535863252	1.765564828
B02	5	EdU	0	0	1.236593513	1.489551141
B02	5	EdU	0	0	1.314953756	1.387804228
B02	5	EdU	0	0	2.801623167	2.991942329
B02	5	EdU	0	0	1.541727712	1.624581456
B02	5	EdU	0	0	0.735577614	0.906076401
B02	5	EdU	0	0	3.247304257	3.443492378
B02	5	EdU	0	0	1.320115307	1.601795337
B02	5	EdU	0	0	0.612634902	0.796452655
B02	5	EdU	0	0	1.184140991	1.385347546
B02	5	EdU	0	0	1.327365283	1.487967023
B02	5	EdU	0	0	2.490249254	3.131773393
B02	5	EdU	0	0	1.195314254	1.179174594
B02	5	EdU	0	0	2.590443775	2.575225076
B02	5	EdU	0	0	1.227713261	1.168485747
B02	5	EdU	0	0	3.6225051	3.535174979
B02	5	EdU	0	0	1.262691732	1.384670746
B02	5	EdU	0	0	1.213334934	1.408994602
B02	5	EdU	0	0	2.988249318	2.498605373
B02	5	EdU	0	0	1.163063109	1.257481893
B02	5	EdU	0	0	4.354480855	4.28546898
B02	5	EdU	0	0	1.863383516	1.801286193
B02	5	EdU	0	0	1.251984864	1.426360163
B02	5	EdU	0	0	2.797975302	3.236522527
B02	5	EdU	0	0	1.554212129	1.748637005
B02	5	EdU	0	0	1.403345511	1.564498351
B02	5	EdU	0	0	1.364432468	1.602289453
B02	5	EdU	0	0	2.689276655	3.072426003
B02	5	EdU	0	0	1.321085007	1.587108423
B02	5	EdU	0	0	1.209816069	1.19376071
B02	5	EdU	0	0	1.033396828	1.250752705
B02	5	EdU	0	0	1.236607689	1.60420716
B02	5	EdU	0	0	1.057223719	1.130147543
B02	5	EdU	0	0	3.11004565	2.916912501
B02	5	EdU	0	0	1.647250853	1.660387792
B02	5	EdU	0	0	1.00076884	1.230096957
B02	5	EdU	0	0	1.591198591	1.945854655
B02	5	EdU	0	0	1.229842746	1.587082227
B02	5	EdU	0	0	2.604984008	2.632161392
B02	5	EdU	0	0	3.614987119	3.346588471
B02	5	EdU	0	0	2.74941858	2.038494875
B02	5	EdU	0	0	2.200016357	2.323736901
B02	5	EdU	0	0	2.001194432	1.671550145
B02	5	EdU	0	0	1.396504865	1.694001198
B02	5	EdU	0	0	1.301943821	1.613858472
B02	5	EdU	0	0	4.210720583	3.617329269
B02	5	EdU	0	0	1.353863761	1.758532208
B02	5	EdU	0	0	0.974893311	1.018649841
B02	5	EdU	0	0	1.092010168	1.548296037
[truncated: 225,409 more rows]
