# Supplementary material for: Spatial mapping of DNA synthesis reveals dynamics and geometry of human replication nanostructures
Source: EMBO J. 2025 Oct 7;44(23):7263–94. doi: 10.1038/s44318-025-00574-2 (PMC12669658; doi:10.1038/s44318-025-00574-2)
Supplement: Supplementary file 4 — Source data Fig. 1 [file 44318_2025_574_MOESM4_ESM.zip › Figure 1/1B/heatmap_summary.xlsm]

## Sheet: summary
condition	Concentration	Time	mean	sd	n	se
EdU	0	0	2.0025	0.464624	9522	0.00476143
EdU	0	15mins	2.10549	0.413675	9331	0.00428248
EdU	0	1hr	2.00496	0.40479	8830	0.00430774
EdU	0	4hrs	1.89806	0.378415	9227	0.00393947
EdU	0.1	0	2.03275	0.399945	10009	0.00399766
EdU	0.1	15mins	2.03158	0.403678	10058	0.00402512
EdU	0.1	1hr	2.42029	0.557384	10246	0.00550653
EdU	0.1	4hrs	3.96273	1.39037	10979	0.0132693
EdU	1	0	2.16189	0.450069	8822	0.00479177
EdU	1	15mins	5.65414	2.16606	12188	0.0196202
EdU	1	1hr	18.499	5.79657	11841	0.0532693
EdU	1	4hrs	43.4038	12.04	12547	0.107487
EdU	10	0	2.11977	0.355583	9142	0.00371895
EdU	10	15mins	23.455	9.1727	10910	0.0878183
EdU	10	1hr	51.6369	9.40566	13126	0.0820962
EdU	10	4hrs	127.803	27.6757	13014	0.242601
EdU	100	0	2.23588	0.361092	9748	0.00365729
EdU	100	15mins	36.4159	11.3564	12299	0.102402
EdU	100	1hr	69.3926	15.7215	11664	0.145569
EdU	100	4hrs	129.843	0.77479	13311	0.00671551
F-ara-EdU	0	0	1.84173	0.32752	9168	0.00342058
F-ara-EdU	0	15mins	1.75831	0.341255	10206	0.00337793
F-ara-EdU	0	1hr	1.79306	0.373454	10512	0.00364246
F-ara-EdU	0	4hrs	1.70586	0.442821	10849	0.00425141
F-ara-EdU	0.1	0	1.87197	0.326555	9510	0.00334863
F-ara-EdU	0.1	15mins	1.76133	0.312633	12072	0.00284541
F-ara-EdU	0.1	1hr	1.7808	0.335692	10397	0.00329221
F-ara-EdU	0.1	4hrs	1.70943	0.367952	11133	0.00348727
F-ara-EdU	1	0	1.89215	0.329276	9118	0.00344835
F-ara-EdU	1	15mins	1.73496	0.338195	11119	0.00320726
F-ara-EdU	1	1hr	1.87574	0.382139	10620	0.00370816
F-ara-EdU	1	4hrs	2.28152	0.680219	10813	0.00654147
F-ara-EdU	10	0	1.81167	0.298084	9799	0.00301125
F-ara-EdU	10	15mins	1.938	0.367612	10702	0.00355351
F-ara-EdU	10	1hr	2.34667	0.603316	9397	0.00622372
F-ara-EdU	10	4hrs	4.43275	1.5683	10513	0.0152956
F-ara-EdU	100	0	2.0951	0.361847	9391	0.00373396
F-ara-EdU	100	15mins	2.41047	0.53453	10405	0.00524024
F-ara-EdU	100	1hr	6.04221	2.29474	9493	0.0235522
F-ara-EdU	100	4hrs	21.3592	8.20481	9883	0.0825323
