# Supplementary material for: Spatial mapping of DNA synthesis reveals dynamics and geometry of human replication nanostructures
Source: EMBO J. 2025 Oct 7;44(23):7263–94. doi: 10.1038/s44318-025-00574-2 (PMC12669658; doi:10.1038/s44318-025-00574-2)
Supplement: Supplementary file 4 — Source data Fig. 1 [file 44318_2025_574_MOESM4_ESM.zip › Figure 1/1D/Nuclei_Exp2.5.xlsx]

## Sheet: Nuclei
ImageNumber	ObjectNumber	Metadata_FileLocation	Metadata_Frame	Metadata_Series	Metadata_Well	Metadata_Well_1	AreaShape_Area	AreaShape_EquivalentDiameter	AreaShape_FormFactor	Intensity_IntegratedIntensity_Cy5x	Intensity_IntegratedIntensity_DAPIx	Intensity_IntegratedIntensity_YFPx	Location_Center_X	Location_Center_Y	Location_Center_Z	Number_Object_Number
1	1	nan	0	0	B03	B03	226	16.9633	0.853079	0.172568	13.2117	0.404206	20.5885	11.5885	0	1
1	2	nan	0	0	B03	B03	279	18.8476	0.880198	0.269728	17.0496	1.55683	266.616	9.82796	0	2
1	3	nan	0	0	B03	B03	323	20.2795	0.7956	0.327994	18.2717	1.41831	347.344	25.6533	0	3
1	4	nan	0	0	B03	B03	282	18.9487	0.948847	0.288267	16.8004	2.76868	624.426	35.2589	0	4
1	5	nan	0	0	B03	B03	336	20.6835	0.892805	0.363831	48.8006	3.66554	194.259	38.3304	0	5
1	6	nan	0	0	B03	B03	345	20.9587	0.859732	0.365651	22.9601	6.72797	228.206	38.8812	0	6
1	7	nan	0	0	B03	B03	367	21.6166	0.812172	0.385031	22.6013	14.2385	391.087	44.5531	0	7
1	8	nan	0	0	B03	B03	307	19.7708	0.900433	0.332327	24.6493	9.89819	190.629	56.1238	0	8
1	9	nan	0	0	B03	B03	631	28.3446	0.889308	0.654546	42.0848	2.45733	744.016	58.523	0	9
1	10	nan	0	0	B03	B03	298	19.4788	0.837457	0.297803	15.7101	23.7932	875.785	61.2987	0	10
1	11	nan	0	0	B03	B03	446	23.8299	0.922596	0.483069	27.3591	7.44372	296.715	64.63	0	11
1	12	nan	0	0	B03	B03	244	17.6258	0.843707	0.249568	15.6262	0.752862	824.902	65.0041	0	12
1	13	nan	0	0	B03	B03	363	21.4985	0.875462	0.382368	20.808	1.47192	610.647	67.5069	0	13
1	14	nan	0	0	B03	B03	349	21.0799	0.861355	0.37302	27.3722	17.5822	442.883	73.6132	0	14
1	15	nan	0	0	B03	B03	317	20.0902	0.900066	0.344349	20.5832	1.61037	765.044	74.2776	0	15
1	16	nan	0	0	B03	B03	319	20.1535	0.813818	0.356114	18.0166	2.57453	251.357	76.4107	0	16
1	17	nan	0	0	B03	B03	411	22.8758	0.929877	0.390195	37.6939	1.3449	963.273	81.6861	0	17
1	18	nan	0	0	B03	B03	508	25.4324	0.926381	0.554296	45.498	6.2226	367.23	81.7224	0	18
1	19	nan	0	0	B03	B03	339	20.7757	0.945802	0.35417	21.3733	1.77057	629.788	82.646	0	19
1	20	nan	0	0	B03	B03	267	18.4379	0.805822	0.284279	17.3604	0.993979	796.569	83.985	0	20
1	21	nan	0	0	B03	B03	323	20.2795	0.78801	0.333415	22.7759	5.9355	522.7	89.4644	0	21
1	22	nan	0	0	B03	B03	283	18.9823	0.803529	0.300573	17.4247	1.12471	653.728	93.6608	0	22
1	23	nan	0	0	B03	B03	372	21.7634	0.924397	0.424213	30.6322	48.9558	219.038	96.7124	0	23
1	24	nan	0	0	B03	B03	323	20.2795	0.837952	0.342135	45.2946	4.21525	589.118	98.3684	0	24
1	25	nan	0	0	B03	B03	269	18.5068	0.919653	0.302148	18.5336	1.10055	328.896	102.743	0	25
1	26	nan	0	0	B03	B03	477	24.6442	0.913329	0.529366	36.4573	9.89297	187.696	108.392	0	26
1	27	nan	0	0	B03	B03	541	26.2454	0.848761	0.581438	36.4433	23.3213	531.665	109.939	0	27
1	28	nan	0	0	B03	B03	549	26.4388	0.747286	0.591875	49.7016	13.3471	411.998	111.896	0	28
1	29	nan	0	0	B03	B03	251	17.8769	0.81944	0.260996	13.0414	1.06881	862.94	120.633	0	29
1	30	nan	0	0	B03	B03	293	19.3147	0.895755	0.321841	16.7409	1.05507	288.375	122.16	0	30
1	31	nan	0	0	B03	B03	547	26.3906	0.870911	0.582017	41.4413	50.6542	387.528	121.23	0	31
1	32	nan	0	0	B03	B03	590	27.4082	0.761553	0.598458	37.364	4.81456	936.268	122.934	0	32
1	33	nan	0	0	B03	B03	371	21.7341	0.921912	0.383483	24.5729	54.0743	481.445	130.585	0	33
1	34	nan	0	0	B03	B03	230	17.1127	0.321328	0.243391	10.0805	2.04215	659.161	130.065	0	34
1	35	nan	0	0	B03	B03	316	20.0585	0.833768	0.3469	17.874	4.25156	238.595	134.07	0	35
1	36	nan	0	0	B03	B03	260	18.1946	0.92426	0.276755	16.633	2.30283	701.388	150.388	0	36
1	37	nan	0	0	B03	B03	312	19.9311	0.870473	0.326748	21.803	6.74521	435.772	151.856	0	37
1	38	nan	0	0	B03	B03	226	16.9633	0.943295	0.247855	19.0081	2.05424	749.08	152.872	0	38
1	39	nan	0	0	B03	B03	299	19.5115	0.809888	0.317219	16.4897	3.31083	232.181	160.147	0	39
1	40	nan	0	0	B03	B03	358	21.3499	0.863404	0.365343	24.4957	41.7982	954.855	167.696	0	40
1	41	nan	0	0	B03	B03	290	19.2156	0.844301	0.311392	16.8774	6.0217	824.776	168.452	0	41
1	42	nan	0	0	B03	B03	291	19.2487	0.721674	0.327891	14.6159	7.50197	105.316	180.306	0	42
1	43	nan	0	0	B03	B03	280	18.8814	0.82377	0.312743	16.7403	1.43867	774.554	180.739	0	43
1	44	nan	0	0	B03	B03	252	17.9125	0.799358	0.249605	13.5416	9.61649	600.262	184.679	0	44
1	45	nan	0	0	B03	B03	336	20.6835	0.865631	0.351964	25.0952	3.24753	433.905	185.836	0	45
1	46	nan	0	0	B03	B03	276	18.746	0.746031	0.290865	16.214	1.28987	54.3551	191.025	0	46
1	47	nan	0	0	B03	B03	408	22.7921	0.881049	0.410669	29.8073	52.5205	475.203	190.444	0	47
1	48	nan	0	0	B03	B03	288	19.1492	0.950722	0.312355	16.7702	1.83685	132.347	194.531	0	48
1	49	nan	0	0	B03	B03	313	19.9631	0.885085	0.33061	20.8608	1.65712	347.086	197.109	0	49
1	50	nan	0	0	B03	B03	445	23.8032	0.672566	0.461998	30.6684	2.61212	381.596	196.196	0	50
1	51	nan	0	0	B03	B03	352	21.1703	0.732702	0.375307	21.4779	11.9314	826.625	198.33	0	51
1	52	nan	0	0	B03	B03	448	23.8833	0.8136	0.445263	28.231	7.21572	445.944	199.268	0	52
1	53	nan	0	0	B03	B03	764	31.189	0.728418	0.804858	78.5695	5.58251	403.518	200.843	0	53
1	54	nan	0	0	B03	B03	302	19.6091	0.857476	0.305857	15.8761	1.76335	673.113	206.828	0	54
1	55	nan	0	0	B03	B03	321	20.2166	0.852948	0.323368	17.5857	4.46288	721.125	205.757	0	55
1	56	nan	0	0	B03	B03	309	19.8351	0.893009	0.327598	16.3699	2.59758	68.9709	209.43	0	56
1	57	nan	0	0	B03	B03	269	18.5068	0.777409	0.281178	15.5033	4.04282	294.364	209.546	0	57
1	58	nan	0	0	B03	B03	276	18.746	0.764495	0.283667	15.3968	1.36808	777.417	211.21	0	58
1	59	nan	0	0	B03	B03	362	21.4689	0.6873	0.374221	22.7808	2.07358	345.865	214.942	0	59
1	60	nan	0	0	B03	B03	291	19.2487	0.853505	0.27647	16.5412	2.20085	628.924	217.234	0	60
1	61	nan	0	0	B03	B03	228	17.0382	0.779483	0.226751	12.1192	1.42976	985.504	220.075	0	61
1	62	nan	0	0	B03	B03	301	19.5766	0.833743	0.314785	20.8366	1.40801	701.681	226.003	0	62
1	63	nan	0	0	B03	B03	586	27.3152	0.711004	0.613795	49.1363	11.919	402.768	226.852	0	63
1	64	nan	0	0	B03	B03	405	22.7082	0.734253	0.438406	27.4624	30.422	178.138	228.373	0	64
1	65	nan	0	0	B03	B03	491	25.0032	0.867825	0.51106	44.2917	18.8281	378.743	233.878	0	65
1	66	nan	0	0	B03	B03	256	18.0541	0.48274	0.265269	12.5035	5.40301	253.031	236.555	0	66
1	67	nan	0	0	B03	B03	317	20.0902	0.824068	0.31644	19.5055	1.88082	718.136	237.517	0	67
1	68	nan	0	0	B03	B03	302	19.6091	0.788964	0.29642	16.8772	9.01128	667.02	241.308	0	68
1	69	nan	0	0	B03	B03	318	20.1219	0.779535	0.339105	18.1126	4.33176	126.739	242.814	0	69
1	70	nan	0	0	B03	B03	503	25.3069	0.611078	0.515208	39.06	42.867	409.437	245.744	0	70
1	71	nan	0	0	B03	B03	468	24.4106	0.841519	0.45101	29.7736	14.9565	611.818	242.795	0	71
1	72	nan	0	0	B03	B03	271	18.5755	0.771104	0.29314	13.6715	5.11762	766.288	243.934	0	72
1	73	nan	0	0	B03	B03	635	28.4343	0.868729	0.69335	44.4806	5.83037	159.326	248.312	0	73
1	74	nan	0	0	B03	B03	616	28.0056	0.883604	0.599017	41.2641	5.31029	476.17	250.649	0	74
1	75	nan	0	0	B03	B03	365	21.5577	0.876977	0.364837	26.8835	7.88752	341.71	265.786	0	75
1	76	nan	0	0	B03	B03	255	18.0188	0.789754	0.269503	16.6352	1.73092	213.075	266.788	0	76
1	77	nan	0	0	B03	B03	1204	39.1533	0.787965	1.23042	108.764	10.5478	413.935	271.186	0	77
1	78	nan	0	0	B03	B03	238	17.4078	0.83919	0.258693	16.275	4.20936	58.8992	272.937	0	78
1	79	nan	0	0	B03	B03	235	17.2977	0.683435	0.224749	11.3558	0.920376	523.511	271.655	0	79
1	80	nan	0	0	B03	B03	233	17.224	0.76916	0.229508	14.0473	1.11062	978.056	281.086	0	80
1	81	nan	0	0	B03	B03	268	18.4724	0.78025	0.241567	15.4062	17.2689	581.399	281.567	0	81
1	82	nan	0	0	B03	B03	225	16.9257	0.809153	0.232426	11.7893	0.797121	705.449	282.929	0	82
1	83	nan	0	0	B03	B03	450	23.9365	0.939121	0.489611	38.339	2.15455	840.427	282.409	0	83
1	84	nan	0	0	B03	B03	304	19.674	0.726248	0.294062	20.5993	3.65462	346.135	287.312	0	84
1	85	nan	0	0	B03	B03	284	19.0158	0.759987	0.278714	16.6143	2.28167	288.961	309.514	0	85
1	86	nan	0	0	B03	B03	351	21.1402	0.901679	0.34835	19.7537	1.43466	359.909	308.328	0	86
1	87	nan	0	0	B03	B03	509	25.4574	0.807288	0.460397	29.9117	23.7152	591.697	313.652	0	87
1	88	nan	0	0	B03	B03	224	16.888	0.746015	0.237302	10.573	3.1081	79.875	314.79	0	88
1	89	nan	0	0	B03	B03	249	17.8055	0.728735	0.260267	13.4719	2.05371	789.357	312.39	0	89
1	90	nan	0	0	B03	B03	565	26.8213	0.848086	0.568114	42.2624	6.77412	249.338	321.313	0	90
1	91	nan	0	0	B03	B03	625	28.2095	0.756209	0.622532	43.9275	2.03163	404.125	321.301	0	91
1	92	nan	0	0	B03	B03	197	15.8376	0.922643	0.212111	17.871	2.20767	908.883	319.812	0	92
1	93	nan	0	0	B03	B03	230	17.1127	0.63318	0.225452	10.6833	1.01335	732.357	319.67	0	93
1	94	nan	0	0	B03	B03	253	17.948	0.867827	0.279086	21.0223	2.36596	917.336	330.834	0	94
1	95	nan	0	0	B03	B03	428	23.3441	0.906848	0.445581	32.427	35.7739	166.528	329.082	0	95
1	96	nan	0	0	B03	B03	381	22.0251	0.869996	0.3943	23.923	25.0758	223.591	330.512	0	96
1	97	nan	0	0	B03	B03	583	27.2452	0.609458	0.542534	33.7152	3.23321	495.688	338.736	0	97
1	98	nan	0	0	B03	B03	294	19.3477	0.877948	0.304896	15.5943	1.83441	936.98	347.439	0	98
1	99	nan	0	0	B03	B03	296	19.4134	0.861769	0.282703	17.1652	3.52997	340.118	347.166	0	99
1	100	nan	0	0	B03	B03	508	25.4324	0.871258	0.52425	37.4912	37.9871	791.661	351.38	0	100
1	101	nan	0	0	B03	B03	419	23.0973	0.87992	0.408494	27.0092	14.7889	290.408	360.155	0	101
1	102	nan	0	0	B03	B03	355	21.2603	0.896868	0.366213	28.7207	32.799	212.158	360.121	0	102
1	103	nan	0	0	B03	B03	367	21.6166	0.905781	0.327833	24.2852	30.2019	633.444	363.3	0	103
1	104	nan	0	0	B03	B03	212	16.4294	0.580065	0.206779	10.2689	1.03235	985.797	362.892	0	104
1	105	nan	0	0	B03	B03	358	21.3499	0.819696	0.366828	21.4097	4.46337	450.447	364.43	0	105
1	106	nan	0	0	B03	B03	282	18.9487	0.814979	0.289296	19.2583	2.20639	166.433	366.206	0	106
1	107	nan	0	0	B03	B03	421	23.1524	0.842249	0.432182	49.3695	6.36847	194.888	367.409	0	107
1	108	nan	0	0	B03	B03	301	19.5766	0.771665	0.299836	22.1236	5.38702	787.708	370.678	0	108
1	109	nan	0	0	B03	B03	576	27.0811	0.834116	0.547827	41.9018	2.72432	401.339	373.462	0	109
1	110	nan	0	0	B03	B03	233	17.224	0.783976	0.210997	12.4386	1.74796	581.798	375.305	0	110
1	111	nan	0	0	B03	B03	315	20.0267	0.910349	0.301399	28.9416	8.85156	350.898	377.956	0	111
1	112	nan	0	0	B03	B03	311	19.8992	0.810813	0.326476	21.002	3.69636	801.659	383.019	0	112
1	113	nan	0	0	B03	B03	334	20.6219	0.666506	0.327954	19.993	1.9987	772.272	381.629	0	113
1	114	nan	0	0	B03	B03	430	23.3986	0.823337	0.472796	39.0251	62.4493	885.207	388.133	0	114
1	115	nan	0	0	B03	B03	207	16.2345	0.902103	0.193487	19.8825	1.75409	635.304	395.087	0	115
1	116	nan	0	0	B03	B03	386	22.1691	0.817859	0.366252	26.69	23.336	438.192	395.073	0	116
1	117	nan	0	0	B03	B03	272	18.6097	0.700749	0.289097	14.8745	2.47442	855.36	396.989	0	117
1	118	nan	0	0	B03	B03	333	20.591	0.86995	0.376402	25.3523	18.5635	907.613	400.556	0	118
1	119	nan	0	0	B03	B03	253	17.948	0.895091	0.266934	15.9488	3.1231	951.518	400.684	0	119
1	120	nan	0	0	B03	B03	279	18.8476	0.864084	0.3046	15.7346	1.95841	486.978	400.581	0	120
1	121	nan	0	0	B03	B03	265	18.3687	0.968845	0.264929	16.2949	1.42159	199.374	406.498	0	121
1	122	nan	0	0	B03	B03	313	19.9631	0.837591	0.302087	19.5356	2.51937	392.224	412.198	0	122
1	123	nan	0	0	B03	B03	266	18.4033	0.871231	0.270049	15.2075	1.20378	992.929	415.026	0	123
1	124	nan	0	0	B03	B03	248	17.7697	0.75414	0.256211	14.4299	0.810378	775.488	418.766	0	124
1	125	nan	0	0	B03	B03	314	19.9949	0.795552	0.305662	16.5411	1.12329	366.605	420.153	0	125
1	126	nan	0	0	B03	B03	423	23.2073	0.833878	0.419025	28.9671	36.638	316.225	430.896	0	126
1	127	nan	0	0	B03	B03	302	19.6091	0.816309	0.286717	17.6073	4.75071	425.381	431.391	0	127
1	128	nan	0	0	B03	B03	220	16.7366	0.976323	0.215694	15.8369	2.63652	251.345	433.314	0	128
1	129	nan	0	0	B03	B03	263	18.2992	0.672314	0.263645	13.7881	1.274	473.54	438.38	0	129
1	130	nan	0	0	B03	B03	248	17.7697	0.88459	0.236298	14.4976	0.79891	1003.4	442.27	0	130
1	131	nan	0	0	B03	B03	227	17.0007	0.832769	0.211767	15.585	4.27889	665.145	444.128	0	131
1	132	nan	0	0	B03	B03	227	17.0007	0.882	0.226843	17.5669	1.17695	295.3	460.026	0	132
1	133	nan	0	0	B03	B03	367	21.6166	0.731703	0.369497	19.3928	9.55103	553.076	459.371	0	133
1	134	nan	0	0	B03	B03	421	23.1524	0.952502	0.448147	35.2785	1.26539	101.23	462.017	0	134
1	135	nan	0	0	B03	B03	340	20.8063	0.812251	0.308438	20.7747	30.3575	617.871	460.747	0	135
1	136	nan	0	0	B03	B03	256	18.0541	0.89237	0.248027	14.5586	0.791478	473.977	475.777	0	136
1	137	nan	0	0	B03	B03	239	17.4443	0.873788	0.233979	13.6597	1.09332	338.736	475.987	0	137
1	138	nan	0	0	B03	B03	336	20.6835	0.784668	0.34543	21.4496	6.00348	252.301	481.131	0	138
1	139	nan	0	0	B03	B03	529	25.9527	0.907274	0.582324	48.6802	3.25531	924.773	485.56	0	139
1	140	nan	0	0	B03	B03	221	16.7746	0.77663	0.221186	13.1643	2.72305	183.602	488.362	0	140
1	141	nan	0	0	B03	B03	265	18.3687	0.805835	0.259381	16.6301	1.20647	996.792	489.717	0	141
1	142	nan	0	0	B03	B03	243	17.5897	0.847054	0.22863	13.7396	0.507159	688.897	495.412	0	142
1	143	nan	0	0	B03	B03	509	25.4574	0.851529	0.563254	38.3323	13.0203	943.8	501.187	0	143
1	144	nan	0	0	B03	B03	515	25.607	0.866411	0.513489	38.6879	5.69253	31.6544	501.911	0	144
1	145	nan	0	0	B03	B03	267	18.4379	0.805822	0.248276	16.7531	0.885387	538.524	505.704	0	145
1	146	nan	0	0	B03	B03	242	17.5535	0.921206	0.236488	18.5323	0.573525	685.541	516.277	0	146
1	147	nan	0	0	B03	B03	181	15.1808	0.948458	0.179734	16.9695	1.03236	437.895	519.271	0	147
1	148	nan	0	0	B03	B03	331	20.5291	0.858706	0.337146	31.6391	5.59773	984.323	518.127	0	148
1	149	nan	0	0	B03	B03	565	26.8213	0.843606	0.585511	41.608	4.27519	257.54	518.883	0	149
1	150	nan	0	0	B03	B03	280	18.8814	0.82377	0.30608	14.1892	1.32769	855.157	524.989	0	150
1	151	nan	0	0	B03	B03	249	17.8055	0.851277	0.243201	19.1479	0.765329	570.996	526.522	0	151
1	152	nan	0	0	B03	B03	273	18.6439	0.760053	0.289268	15.7718	1.30097	226.366	540.359	0	152
1	153	nan	0	0	B03	B03	309	19.8351	0.791509	0.322213	21.0532	6.00976	833.265	543.194	0	153
1	154	nan	0	0	B03	B03	257	18.0893	0.942826	0.249375	16.9729	0.679069	708.646	545.428	0	154
1	155	nan	0	0	B03	B03	432	23.4529	0.901556	0.439144	32.4684	6.47413	30.7523	555.847	0	155
1	156	nan	0	0	B03	B03	286	19.0826	0.926444	0.302517	20.2584	1.24255	971.951	555.871	0	156
1	157	nan	0	0	B03	B03	260	18.1946	0.945972	0.282647	16.5348	3.05439	925.927	560.927	0	157
1	158	nan	0	0	B03	B03	232	17.187	0.795794	0.24046	15.9939	1.504	284.116	559.789	0	158
1	159	nan	0	0	B03	B03	265	18.3687	0.805835	0.292209	17.6688	1.4661	119	574.604	0	159
1	160	nan	0	0	B03	B03	270	18.5412	0.840733	0.295502	14.6201	1.68267	190.981	581.096	0	160
1	161	nan	0	0	B03	B03	429	23.3713	0.708667	0.473916	34.6335	42.8604	880.531	579.184	0	161
1	162	nan	0	0	B03	B03	343	20.8979	0.742641	0.338778	16.1355	0.489155	635.169	585.329	0	162
1	163	nan	0	0	B03	B03	230	17.1127	0.875526	0.230545	15.7205	0.746107	386.378	585.857	0	163
1	164	nan	0	0	B03	B03	362	21.4689	0.908292	0.367687	22.84	2.10744	988.373	590.238	0	164
1	165	nan	0	0	B03	B03	288	19.1492	0.898792	0.300796	17.0995	1.886	946.882	590.708	0	165
1	166	nan	0	0	B03	B03	276	18.746	0.812001	0.299738	22.8412	1.82785	66.3478	605.337	0	166
1	167	nan	0	0	B03	B03	549	26.4388	0.866002	0.589539	55.4726	5.91871	867.077	602.479	0	167
1	168	nan	0	0	B03	B03	366	21.5872	0.841238	0.384508	24.0583	1.54801	44.4617	602.328	0	168
1	169	nan	0	0	B03	B03	265	18.3687	0.867956	0.276187	16.8388	8.33852	243.977	604.381	0	169
1	170	nan	0	0	B03	B03	332	20.56	0.873438	0.370661	19.1207	2.60316	908.386	603.539	0	170
1	171	nan	0	0	B03	B03	409	22.8201	0.833482	0.423447	28.3846	16.328	314	606.509	0	171
1	172	nan	0	0	B03	B03	333	20.591	0.806941	0.33543	17.747	5.66032	357.444	606.586	0	172
1	173	nan	0	0	B03	B03	472	24.5147	0.721496	0.49687	35.9051	2.82329	845.96	606.833	0	173
1	174	nan	0	0	B03	B03	229	17.0755	0.830341	0.227037	16.086	1.55153	533.175	615.799	0	174
1	175	nan	0	0	B03	B03	308	19.803	0.946673	0.320736	21.4824	8.21245	205.153	618.477	0	175
1	176	nan	0	0	B03	B03	299	19.5115	0.870503	0.302626	18.1485	0.766384	557.605	629.221	0	176
1	177	nan	0	0	B03	B03	338	20.745	0.926763	0.363956	24.3579	1.31667	830.506	630.834	0	177
1	178	nan	0	0	B03	B03	561	26.7262	0.93635	0.58566	56.5183	10.3536	27.0357	633.85	0	178
1	179	nan	0	0	B03	B03	288	19.1492	0.847306	0.298457	21.1941	1.23756	306.844	639.017	0	179
1	180	nan	0	0	B03	B03	312	19.9311	0.757548	0.324919	34.2085	11.9559	768.753	639.885	0	180
1	181	nan	0	0	B03	B03	285	19.0492	0.866653	0.299675	23.0225	1.50454	806.214	641.211	0	181
1	182	nan	0	0	B03	B03	502	25.2817	0.947447	0.541578	40.6316	46.4766	958.508	641.444	0	182
1	183	nan	0	0	B03	B03	356	21.2902	0.844813	0.360619	23.3828	8.80318	354.767	653.545	0	183
1	184	nan	0	0	B03	B03	399	22.5394	0.882988	0.438517	28.261	22.5766	913.464	652.11	0	184
1	185	nan	0	0	B03	B03	647	28.7017	0.918522	0.710612	55.3242	6.37118	840.042	661.512	0	185
1	186	nan	0	0	B03	B03	317	20.0902	0.730598	0.337374	18.0457	9.86975	160.656	667.259	0	186
1	187	nan	0	0	B03	B03	293	19.3147	0.840571	0.3218	17.462	2.67369	922.939	677.427	0	187
1	188	nan	0	0	B03	B03	289	19.1824	0.820565	0.321216	15.3365	1.52366	889.903	683.215	0	188
1	189	nan	0	0	B03	B03	251	17.8769	0.777366	0.243163	21.0123	1.22255	992.677	685.526	0	189
1	190	nan	0	0	B03	B03	292	19.2818	0.832637	0.282313	14.9075	0.942235	552.575	687.271	0	190
1	191	nan	0	0	B03	B03	350	21.11	0.834505	0.368575	19.5834	9.39277	33.52	692.311	0	191
1	192	nan	0	0	B03	B03	510	25.4824	0.893986	0.543081	55.2336	2.16987	291.961	694.176	0	192
1	193	nan	0	0	B03	B03	349	21.0799	0.849758	0.380253	18.6738	1.39434	814.155	695.55	0	193
1	194	nan	0	0	B03	B03	256	18.0541	0.845086	0.282858	15.6175	2.65216	132.578	695.945	0	194
1	195	nan	0	0	B03	B03	457	24.122	0.911956	0.473625	34.3154	31.6922	382.486	695.33	0	195
1	196	nan	0	0	B03	B03	453	24.0162	0.917469	0.490455	30.086	34.4666	78.9934	702.868	0	196
1	197	nan	0	0	B03	B03	328	20.4358	0.931299	0.348702	19.3552	1.59798	794.427	708.058	0	197
1	198	nan	0	0	B03	B03	260	18.1946	0.85829	0.256607	15.1733	1.89181	13.7192	711.265	0	198
1	199	nan	0	0	B03	B03	367	21.6166	0.8491	0.373242	24.1322	25.3121	442.425	711.894	0	199
1	200	nan	0	0	B03	B03	337	20.7143	0.865714	0.351135	27.3006	23.5787	360.774	717.858	0	200
1	201	nan	0	0	B03	B03	460	24.201	0.917942	0.461211	52.5854	1.55023	654.902	722.461	0	201
1	202	nan	0	0	B03	B03	349	21.0799	0.849758	0.347189	18.7525	1.35416	707.966	723.246	0	202
1	203	nan	0	0	B03	B03	284	19.0158	0.806368	0.310703	16.9301	1.48363	836.493	728.574	0	203
1	204	nan	0	0	B03	B03	741	30.716	0.530127	0.782641	63.4579	16.7692	309.345	730.173	0	204
1	205	nan	0	0	B03	B03	271	18.5755	0.887608	0.295475	15.4945	1.62027	180.203	728.672	0	205
1	206	nan	0	0	B03	B03	283	18.9823	0.880397	0.29908	25.4363	1.21754	278.774	731.039	0	206
1	207	nan	0	0	B03	B03	354	21.2303	0.792087	0.3471	20.4505	15.1603	482.585	731.099	0	207
1	208	nan	0	0	B03	B03	585	27.2919	0.894227	0.611738	44.4615	19.5633	770.144	732.176	0	208
1	209	nan	0	0	B03	B03	485	24.85	0.850163	0.489886	37.0888	43.8602	360.402	745.239	0	209
1	210	nan	0	0	B03	B03	394	22.3977	0.853063	0.418212	27.1808	40.4134	222.459	752.678	0	210
1	211	nan	0	0	B03	B03	438	23.6152	0.843701	0.490939	26.2906	20.2976	854.977	758.258	0	211
1	212	nan	0	0	B03	B03	290	19.2156	0.795152	0.316162	14.4846	5.28635	149.797	760.224	0	212
1	213	nan	0	0	B03	B03	410	22.8479	0.907331	0.431866	30.6682	10.4228	729.049	765.834	0	213
1	214	nan	0	0	B03	B03	520	25.731	0.896916	0.538007	40.9976	14.9588	375.4	766.227	0	214
1	215	nan	0	0	B03	B03	613	27.9374	0.920136	0.614352	41.2981	4.54918	467.069	767.227	0	215
1	216	nan	0	0	B03	B03	520	25.731	0.78054	0.552305	31.5746	7.48878	753.121	770.21	0	216
1	217	nan	0	0	B03	B03	277	18.78	0.754092	0.268473	14.557	0.896421	10.6859	776.13	0	217
1	218	nan	0	0	B03	B03	306	19.7386	0.884339	0.331937	18.7353	2.48096	189.029	785.67	0	218
1	219	nan	0	0	B03	B03	319	20.1535	0.762083	0.326839	20.8538	1.86112	344.025	786.95	0	219
1	220	nan	0	0	B03	B03	368	21.6461	0.929711	0.406181	23.6389	1.36542	114.155	788.16	0	220
1	221	nan	0	0	B03	B03	306	19.7386	0.839022	0.310135	18.433	2.05077	433.856	788.17	0	221
1	222	nan	0	0	B03	B03	527	25.9036	0.929103	0.550834	51.2894	34.3279	948.336	794.345	0	222
1	223	nan	0	0	B03	B03	301	19.5766	0.839783	0.325323	17.1418	2.02397	908.887	799.924	0	223
1	224	nan	0	0	B03	B03	604	27.7315	0.92327	0.644939	45.8561	2.91086	55.1672	801.93	0	224
1	225	nan	0	0	B03	B03	516	25.6318	0.858427	0.563075	41.4699	3.46077	232.093	803.405	0	225
1	226	nan	0	0	B03	B03	327	20.4046	0.912322	0.334237	17.7967	3.06964	687.495	806.046	0	226
1	227	nan	0	0	B03	B03	307	19.7708	0.770292	0.339409	21.075	1.2549	138.049	809.029	0	227
1	228	nan	0	0	B03	B03	476	24.6183	0.898376	0.530946	36.2135	8.94209	101.515	810.107	0	228
1	229	nan	0	0	B03	B03	420	23.1249	0.858093	0.437226	28.6342	22.7698	425.505	812.036	0	229
1	230	nan	0	0	B03	B03	358	21.3499	0.79952	0.370992	22.9605	1.90782	28.3324	814.885	0	230
1	231	nan	0	0	B03	B03	466	24.3584	0.943798	0.516502	61.3971	2.13249	860.034	813.103	0	231
1	232	nan	0	0	B03	B03	309	19.8351	0.877351	0.33453	20.4313	1.97058	206.44	821.524	0	232
1	233	nan	0	0	B03	B03	438	23.6152	0.906047	0.449259	42.5293	14.8091	379.687	822.452	0	233
1	234	nan	0	0	B03	B03	294	19.3477	0.927521	0.289068	19.419	1.49614	479.534	830.612	0	234
1	235	nan	0	0	B03	B03	376	21.8801	0.845178	0.415041	21.1387	2.34846	157.314	831.149	0	235
1	236	nan	0	0	B03	B03	340	20.8063	0.894485	0.371705	24.7335	1.8128	68.2324	837.091	0	236
1	237	nan	0	0	B03	B03	490	24.9777	0.917069	0.528799	36.1073	40.8668	900.376	837.698	0	237
1	238	nan	0	0	B03	B03	487	24.9012	0.814725	0.537294	36.4987	14.3655	105.507	838.694	0	238
1	239	nan	0	0	B03	B03	272	18.6097	0.776295	0.291406	14.8923	0.94838	263.235	844.912	0	239
1	240	nan	0	0	B03	B03	291	19.2487	0.823753	0.319127	28.7878	1.0367	208.935	849.907	0	240
1	241	nan	0	0	B03	B03	294	19.3477	0.871417	0.277172	20.4361	1.49875	988.803	853.82	0	241
1	242	nan	0	0	B03	B03	299	19.5115	0.757548	0.323728	22.741	1.90848	114.722	857.151	0	242
1	243	nan	0	0	B03	B03	562	26.75	0.950813	0.60533	38.0829	17.8573	742.835	856.819	0	243
1	244	nan	0	0	B03	B03	614	27.9601	0.938556	0.666172	55.6297	5.72727	55.6401	859.524	0	244
1	245	nan	0	0	B03	B03	314	19.9949	0.876052	0.31926	23.2701	3.38434	22.6975	867.277	0	245
1	246	nan	0	0	B03	B03	341	20.8369	0.841611	0.37098	18.653	13.7802	878.683	870.842	0	246
1	247	nan	0	0	B03	B03	224	16.888	0.976189	0.23224	18.5341	0.925664	414.254	872.839	0	247
1	248	nan	0	0	B03	B03	369	21.6755	0.824086	0.395174	20.445	13.2674	338.702	873.829	0	248
1	249	nan	0	0	B03	B03	1150	38.2652	0.52212	1.28092	86.708	5.77945	149.888	882.314	0	249
1	250	nan	0	0	B03	B03	318	20.1219	0.865708	0.352636	24.3533	1.71819	96.1069	883.814	0	250
1	251	nan	0	0	B03	B03	373	21.7926	0.871074	0.392773	23.9696	26.3591	674.201	886.922	0	251
1	252	nan	0	0	B03	B03	627	28.2546	0.803711	0.694981	75.893	2.73356	72.5869	894.707	0	252
1	253	nan	0	0	B03	B03	630	28.3221	0.921894	0.617478	51.3086	3.25414	959.319	891.287	0	253
1	254	nan	0	0	B03	B03	366	21.5872	0.924658	0.401306	19.654	1.79814	183.568	898.858	0	254
1	255	nan	0	0	B03	B03	507	25.4073	0.956883	0.547516	41.1833	5.83956	281.132	899.243	0	255
1	256	nan	0	0	B03	B03	454	24.0427	0.823089	0.497441	31.903	21.4664	762.183	906.773	0	256
1	257	nan	0	0	B03	B03	301	19.5766	0.939362	0.299785	19.3688	1.97097	932.528	916.728	0	257
1	258	nan	0	0	B03	B03	394	22.3977	0.866335	0.428027	23.7603	14.0014	204.135	919.264	0	258
1	259	nan	0	0	B03	B03	520	25.731	0.835698	0.542466	36.0671	7.40585	881.223	933.752	0	259
1	260	nan	0	0	B03	B03	369	21.6755	0.923232	0.405621	25.0524	36.7547	230.84	934.558	0	260
1	261	nan	0	0	B03	B03	516	25.6318	0.922466	0.568446	44.5933	6.02816	74.7868	940.516	0	261
1	262	nan	0	0	B03	B03	409	22.8201	0.758988	0.454063	35.2347	2.63078	111.139	946.262	0	262
1	263	nan	0	0	B03	B03	343	20.8979	0.940472	0.363218	29.1118	1.4327	848.837	955.776	0	263
1	264	nan	0	0	B03	B03	389	22.2551	0.834701	0.43415	30.787	11.6706	120.581	964.075	0	264
1	265	nan	0	0	B03	B03	347	21.0194	0.862273	0.378425	26.986	4.07532	97.7608	968.934	0	265
1	266	nan	0	0	B03	B03	392	22.3408	0.88689	0.35133	21.7147	10.9164	967.161	975.842	0	266
1	267	nan	0	0	B03	B03	530	25.9772	0.934392	0.555606	37.5218	3.36891	251.525	979.372	0	267
1	268	nan	0	0	B03	B03	358	21.3499	0.775118	0.36463	31.1439	2.34721	882.148	980.232	0	268
1	269	nan	0	0	B03	B03	423	23.2073	0.844108	0.45686	31.3636	4.19559	99.0024	986.766	0	269
1	270	nan	0	0	B03	B03	377	21.9092	0.855258	0.397636	29.244	17.0477	63.8833	987.414	0	270
1	271	nan	0	0	B03	B03	392	22.3408	0.725042	0.415764	31.5287	4.27511	120.449	995.27	0	271
1	272	nan	0	0	B03	B03	362	21.4689	0.817456	0.365503	24.5689	6.91265	850.914	989.765	0	272
1	273	nan	0	0	B03	B03	523	25.8051	0.896984	0.549403	47.0098	66.0131	182.338	997.088	0	273
1	274	nan	0	0	B03	B03	313	19.9631	0.918031	0.322868	19.9954	24.2554	559.569	995.224	0	274
1	275	nan	0	0	B03	B03	615	27.9829	0.904676	0.606966	59.5737	3.50207	805.376	998.075	0	275
1	276	nan	0	0	B03	B03	256	18.0541	0.928241	0.258592	29.5036	5.56067	645.996	1003.57	0	276
2	1	nan	0	0	B03	B03	325	20.3421	0.783816	0.320929	19.3319	7.1458	426.855	20.5108	0	1
2	2	nan	0	0	B03	B03	277	18.78	0.873889	0.236065	19.025	1.382	954	20.4874	0	2
2	3	nan	0	0	B03	B03	402	22.6239	0.932619	0.417039	24.1787	19.4584	356.408	29.0373	0	3
2	4	nan	0	0	B03	B03	645	28.6573	0.842519	0.685623	44.4834	2.31844	269.808	45.031	0	4
2	5	nan	0	0	B03	B03	371	21.7341	0.772251	0.375003	28.0029	4.71625	714.819	49.3208	0	5
2	6	nan	0	0	B03	B03	289	19.1824	0.794768	0.240343	18.2955	0.711871	984.478	49.4948	0	6
2	7	nan	0	0	B03	B03	254	17.9834	0.825448	0.27064	13.6735	6.46632	161.709	52.0079	0	7
2	8	nan	0	0	B03	B03	820	32.3119	0.769229	0.873209	67.7729	25.0397	349.148	64.328	0	8
2	9	nan	0	0	B03	B03	307	19.7708	0.856523	0.329937	22.646	2.0028	317.756	59.671	0	9
2	10	nan	0	0	B03	B03	297	19.4461	0.926879	0.30726	20.0802	3.24251	62.0606	67.2593	0	10
2	11	nan	0	0	B03	B03	525	25.8544	0.817379	0.537787	59.6202	14.8226	782.888	65.2819	0	11
2	12	nan	0	0	B03	B03	317	20.0902	0.900066	0.300276	19.5013	10.6105	930.158	69.1735	0	12
2	13	nan	0	0	B03	B03	315	20.0267	0.837005	0.312663	18.3632	2.98841	885.248	73.9048	0	13
2	14	nan	0	0	B03	B03	550	26.4628	0.836244	0.576838	48.6936	3.77262	792.227	83.98	0	14
2	15	nan	0	0	B03	B03	315	20.0267	0.851449	0.315124	16.3517	1.88535	858.035	79.2921	0	15
2	16	nan	0	0	B03	B03	418	23.0698	0.762259	0.437419	30.8895	4.70959	491.416	89.4211	0	16
2	17	nan	0	0	B03	B03	326	20.3734	0.843297	0.349422	21.9399	3.63792	315.567	91.7883	0	17
2	18	nan	0	0	B03	B03	363	21.4985	0.768538	0.382052	24.9058	9.85987	470.598	90.6694	0	18
2	19	nan	0	0	B03	B03	491	25.0032	0.877773	0.454396	39.4945	2.88946	965.69	97.2729	0	19
2	20	nan	0	0	B03	B03	403	22.6521	0.941134	0.400898	23.7962	31.4942	37.4715	104.141	0	20
2	21	nan	0	0	B03	B03	432	23.4529	0.867364	0.455531	28.6006	19.6651	287.123	102.169	0	21
2	22	nan	0	0	B03	B03	290	19.2156	0.85319	0.306105	18.2752	3.79004	359.231	106.79	0	22
2	23	nan	0	0	B03	B03	449	23.9099	0.875377	0.468402	36.3637	21.6093	470.024	109.864	0	23
2	24	nan	0	0	B03	B03	518	25.6815	0.835724	0.531409	32.4005	10.426	502.031	109.865	0	24
2	25	nan	0	0	B03	B03	562	26.75	0.927614	0.580309	43.1385	4.78965	554.012	108.786	0	25
2	26	nan	0	0	B03	B03	343	20.8979	0.771	0.364974	19.4398	51.9594	107.662	129.872	0	26
2	27	nan	0	0	B03	B03	438	23.6152	0.89258	0.476804	32.9416	11.2276	235.498	137.171	0	27
2	28	nan	0	0	B03	B03	344	20.9283	0.883696	0.36449	22.4577	3.26914	471.811	143.166	0	28
2	29	nan	0	0	B03	B03	523	25.8051	0.940416	0.574754	43.1448	2.07211	198.333	152.241	0	29
2	30	nan	0	0	B03	B03	340	20.8063	0.776374	0.342447	18.751	4.91773	22.2176	154.053	0	30
2	31	nan	0	0	B03	B03	307	19.7708	0.887229	0.319415	19.6114	1.74738	441.899	165.065	0	31
2	32	nan	0	0	B03	B03	393	22.3692	0.858615	0.399974	22.2834	25.9891	485.176	166.092	0	32
2	33	nan	0	0	B03	B03	279	18.8476	0.730373	0.288354	14.0099	4.74169	59.3047	171.573	0	33
2	34	nan	0	0	B03	B03	342	20.8674	0.775857	0.361081	18.517	3.54746	247.269	184.287	0	34
2	35	nan	0	0	B03	B03	298	19.4788	0.791833	0.325066	15.8137	1.43053	102.601	191.591	0	35
2	36	nan	0	0	B03	B03	333	20.591	0.876069	0.366505	17.0957	1.24055	154.934	195.544	0	36
2	37	nan	0	0	B03	B03	298	19.4788	0.883273	0.305593	18.1622	1.3288	436.134	196.681	0	37
2	38	nan	0	0	B03	B03	204	16.1165	0.809219	0.215718	20.647	1.39327	190.225	207.049	0	38
2	39	nan	0	0	B03	B03	356	21.2902	0.880385	0.370778	19.8668	1.82676	217.663	225.657	0	39
2	40	nan	0	0	B03	B03	314	19.9949	0.876052	0.333197	17.0943	15.9747	69.5414	228.885	0	40
2	41	nan	0	0	B03	B03	310	19.8672	0.772513	0.330749	17.7781	4.24299	146.197	233.419	0	41
2	42	nan	0	0	B03	B03	465	24.3322	0.797509	0.49136	27.7973	5.37273	238.935	227.348	0	42
2	43	nan	0	0	B03	B03	284	19.0158	0.705722	0.298342	17.9625	2.18591	824.042	232.87	0	43
2	44	nan	0	0	B03	B03	439	23.6422	0.910462	0.428198	39.4377	3.72301	453.795	246.216	0	44
2	45	nan	0	0	B03	B03	246	17.6979	0.681398	0.232584	12.4493	1.69273	511.752	248.667	0	45
2	46	nan	0	0	B03	B03	278	18.8138	0.883826	0.265081	14.2511	1.46279	15.7122	253.036	0	46
2	47	nan	0	0	B03	B03	279	18.8476	0.736143	0.294308	15.0809	1.17559	56.0896	271.079	0	47
2	48	nan	0	0	B03	B03	578	27.1281	0.878817	0.61094	43.0491	38.1199	155.33	281.336	0	48
2	49	nan	0	0	B03	B03	831	32.5279	0.895575	0.866693	70.9267	15.6837	110.865	290.244	0	49
2	50	nan	0	0	B03	B03	385	22.1404	0.640493	0.400596	23.6837	5.32424	162.595	302.997	0	50
2	51	nan	0	0	B03	B03	313	19.9631	0.823452	0.320367	20.0673	1.84918	208.498	307.677	0	51
2	52	nan	0	0	B03	B03	349	21.0799	0.740829	0.374961	22.9767	1.86893	98	314.301	0	52
2	53	nan	0	0	B03	B03	397	22.4828	0.828513	0.415328	22.747	4.501	189.597	313.564	0	53
2	54	nan	0	0	B03	B03	255	18.0188	0.848445	0.258314	13.4698	1.65319	315.427	320.631	0	54
2	55	nan	0	0	B03	B03	252	17.9125	0.639759	0.245379	12.4322	2.37488	29.2063	341.683	0	55
2	56	nan	0	0	B03	B03	390	22.2837	0.870985	0.367672	35.1929	56.1104	475.741	343.01	0	56
2	57	nan	0	0	B03	B03	334	20.6219	0.872562	0.347106	22.8124	2.00767	103.263	347.395	0	57
2	58	nan	0	0	B03	B03	589	27.385	0.89078	0.607435	45.838	21.9429	83.5008	361.153	0	58
2	59	nan	0	0	B03	B03	399	22.5394	0.602103	0.415964	27.2437	2.78321	103.143	379.98	0	59
2	60	nan	0	0	B03	B03	581	27.1984	0.892885	0.585601	46.4832	3.90691	58.1033	389.826	0	60
2	61	nan	0	0	B03	B03	363	21.4985	0.67938	0.37406	27.5389	2.60085	80.2287	392.543	0	61
2	62	nan	0	0	B03	B03	547	26.3906	0.897855	0.541177	40.6748	1.96976	277.214	394.625	0	62
2	63	nan	0	0	B03	B03	513	25.5572	0.863047	0.495946	31.7998	26.1143	33.6745	411.115	0	63
2	64	nan	0	0	B03	B03	245	17.6619	0.758783	0.237608	12.6406	1.53787	354.91	414.298	0	64
2	65	nan	0	0	B03	B03	309	19.8351	0.949747	0.292372	17.3022	2.95046	667.715	415.887	0	65
2	66	nan	0	0	B03	B03	303	19.6416	0.749316	0.301228	16.0957	4.66095	757.399	427.426	0	66
2	67	nan	0	0	B03	B03	366	21.5872	0.802632	0.362811	20.3496	5.41795	265.473	429.511	0	67
2	68	nan	0	0	B03	B03	252	17.9125	0.780463	0.242506	18.6574	8.50208	218.766	428.885	0	68
2	69	nan	0	0	B03	B03	402	22.6239	0.766474	0.373374	22.0828	19.9509	684.348	433.122	0	69
2	70	nan	0	0	B03	B03	515	25.607	0.79572	0.484643	36.5546	49.8601	733.769	435.315	0	70
2	71	nan	0	0	B03	B03	309	19.8351	0.906299	0.314887	21.9633	2.89551	152.003	440.638	0	71
2	72	nan	0	0	B03	B03	491	25.0032	0.926686	0.509754	29.8364	17.7623	120.246	443.776	0	72
2	73	nan	0	0	B03	B03	491	25.0032	0.913523	0.441483	39.6044	5.02219	647.937	445.505	0	73
2	74	nan	0	0	B03	B03	867	33.225	0.690201	0.85888	72.6623	8.32674	178.411	451.706	0	74
2	75	nan	0	0	B03	B03	286	19.0826	0.613688	0.303713	14.3783	2.90706	971.406	462.503	0	75
2	76	nan	0	0	B03	B03	465	24.3322	0.89571	0.466358	37.2188	29.9686	294.647	467.376	0	76
2	77	nan	0	0	B03	B03	314	19.9949	0.907459	0.292248	19.7209	13.2547	1006.75	467.156	0	77
2	78	nan	0	0	B03	B03	504	25.332	0.890673	0.491299	38.7988	27.6926	760.875	470.052	0	78
2	79	nan	0	0	B03	B03	585	27.2919	0.899032	0.606829	40.0005	3.17992	837.67	470	0	79
2	80	nan	0	0	B03	B03	339	20.7757	0.945802	0.333453	27.8834	6.03735	159.51	483.555	0	80
2	81	nan	0	0	B03	B03	280	18.8814	0.756843	0.275456	18.3743	3.51945	430.557	490.489	0	81
2	82	nan	0	0	B03	B03	538	26.1726	0.853283	0.535474	38.6391	31.4515	459.717	506.4	0	82
2	83	nan	0	0	B03	B03	287	19.116	0.850669	0.279573	15.257	2.6817	389.645	511.094	0	83
2	84	nan	0	0	B03	B03	293	19.3147	0.703293	0.300703	15.0828	2.4488	804.034	512.86	0	84
2	85	nan	0	0	B03	B03	512	25.5323	0.920637	0.529251	40.3314	8.33025	331.668	515.115	0	85
2	86	nan	0	0	B03	B03	546	26.3664	0.882318	0.599418	39.8575	5.93299	905.31	520.39	0	86
2	87	nan	0	0	B03	B03	497	25.1555	0.777982	0.537203	42.229	6.61697	125.469	523.268	0	87
2	88	nan	0	0	B03	B03	280	18.8814	0.736635	0.297095	15.8178	5.521	980.354	524.432	0	88
2	89	nan	0	0	B03	B03	424	23.2347	0.858735	0.40488	40.1273	2.96221	619.262	523.887	0	89
2	90	nan	0	0	B03	B03	460	24.201	0.863038	0.465213	43.097	6.03946	268.315	535.113	0	90
2	91	nan	0	0	B03	B03	561	26.7262	0.901589	0.563942	39.661	5.22613	760.178	539.346	0	91
2	92	nan	0	0	B03	B03	366	21.5872	0.86041	0.377221	25.5836	9.45215	301.423	542.648	0	92
2	93	nan	0	0	B03	B03	279	18.8476	0.864084	0.282534	18.0144	1.63628	505.81	540.161	0	93
2	94	nan	0	0	B03	B03	375	21.851	0.759494	0.399869	21.5791	16.4896	844.805	545.357	0	94
2	95	nan	0	0	B03	B03	513	25.5572	0.879833	0.55518	51.8187	9.06369	143.696	552	0	95
2	96	nan	0	0	B03	B03	409	22.8201	0.834992	0.419986	44.4203	14.0427	31.4377	560.856	0	96
2	97	nan	0	0	B03	B03	413	22.9314	0.897547	0.428752	32.7291	9.21561	53.5375	562.724	0	97
2	98	nan	0	0	B03	B03	589	27.385	0.917022	0.581178	42.6959	3.01571	439.611	563.788	0	98
2	99	nan	0	0	B03	B03	287	19.116	0.872735	0.282705	18.9639	2.61056	496.666	568.777	0	99
2	100	nan	0	0	B03	B03	260	18.1946	0.848822	0.267358	15.7413	3.00515	793.627	578.65	0	100
2	101	nan	0	0	B03	B03	278	18.8138	0.789332	0.27934	14.3871	7.36029	712.55	581	0	101
2	102	nan	0	0	B03	B03	607	27.8003	0.837024	0.650755	59.7536	53.1256	77.7727	592.376	0	102
2	103	nan	0	0	B03	B03	246	17.6979	0.805725	0.232159	16.4697	5.19065	662.724	596.837	0	103
2	104	nan	0	0	B03	B03	458	24.1484	0.882226	0.484178	32.8936	10.4603	57.548	604.775	0	104
2	105	nan	0	0	B03	B03	559	26.6785	0.92054	0.55322	51.8228	35.173	26.1843	606.206	0	105
2	106	nan	0	0	B03	B03	321	20.2166	0.728217	0.329659	24.9223	55.7509	503.037	612.953	0	106
2	107	nan	0	0	B03	B03	246	17.6979	0.850623	0.259154	16.3479	5.97284	207.26	628.752	0	107
2	108	nan	0	0	B03	B03	559	26.6785	0.598628	0.610018	47.9356	6.07866	155.691	632.603	0	108
2	109	nan	0	0	B03	B03	278	18.8138	0.91771	0.284158	28.5108	64.6095	550.083	671.191	0	109
2	110	nan	0	0	B03	B03	243	17.5897	0.925013	0.272465	18.0893	1.86588	876.333	675.23	0	110
2	111	nan	0	0	B03	B03	508	25.4324	0.895606	0.538861	54.6189	25.698	51.315	684.614	0	111
2	112	nan	0	0	B03	B03	528	25.9282	0.850487	0.587827	40.0658	2.77929	845.775	699.277	0	112
2	113	nan	0	0	B03	B03	194	15.7165	0.973529	0.191157	19.3991	4.4352	499.918	717.165	0	113
2	114	nan	0	0	B03	B03	621	28.1191	0.870734	0.668844	51.0007	16.8948	59.9243	718.705	0	114
2	115	nan	0	0	B03	B03	255	18.0188	0.91704	0.259645	17.502	5.49775	427.541	718.816	0	115
2	116	nan	0	0	B03	B03	237	17.3712	0.902173	0.22399	16.6072	3.35225	598.325	719.511	0	116
2	117	nan	0	0	B03	B03	290	19.2156	0.750173	0.318115	23.9638	2.40589	141.348	765.966	0	117
2	118	nan	0	0	B03	B03	301	19.5766	0.827769	0.31882	19.0697	10.6353	972.96	778.339	0	118
2	119	nan	0	0	B03	B03	233	17.224	0.897636	0.257761	21.1969	1.12546	788.197	843.948	0	119
2	120	nan	0	0	B03	B03	320	20.1851	0.901992	0.339367	25.8787	1.11466	614.359	846.712	0	120
2	121	nan	0	0	B03	B03	259	18.1595	0.857782	0.271474	23.7103	3.93722	549.548	847.39	0	121
2	122	nan	0	0	B03	B03	447	23.8566	0.899765	0.497277	45.136	6.90802	714.669	869.235	0	122
2	123	nan	0	0	B03	B03	368	21.6461	0.94535	0.4075	24.3055	1.79794	154.851	883.709	0	123
2	124	nan	0	0	B03	B03	329	20.4669	0.791258	0.349131	22.2857	1.97645	42.3951	886.377	0	124
2	125	nan	0	0	B03	B03	317	20.0902	0.745218	0.343338	23.5025	1.75648	192.924	888.536	0	125
2	126	nan	0	0	B03	B03	310	19.8672	0.829563	0.335423	22.3431	1.81553	616.019	908.274	0	126
2	127	nan	0	0	B03	B03	318	20.1219	0.784845	0.351824	26.9302	7.86462	239.431	922.211	0	127
2	128	nan	0	0	B03	B03	402	22.6239	0.776287	0.435583	41.1954	46.1625	623.393	950.455	0	128
2	129	nan	0	0	B03	B03	342	20.8674	0.817029	0.365968	26.8606	3.21032	603.289	976.301	0	129
2	130	nan	0	0	B03	B03	384	22.1116	0.938688	0.407875	25.2139	4.17402	544.893	982.253	0	130
2	131	nan	0	0	B03	B03	323	20.2795	0.933469	0.343312	25.0149	1.71928	236.353	986.957	0	131
2	132	nan	0	0	B03	B03	318	20.1219	0.850971	0.322785	17.7161	3.57578	343.745	992.752	0	132
2	133	nan	0	0	B03	B03	259	18.1595	0.829814	0.23527	15.1631	1.79632	35.6178	1007.85	0	133
3	1	nan	0	0	B03	B03	246	17.6979	0.803117	0.244238	20.8581	4.13489	622.797	30.7683	0	1
3	2	nan	0	0	B03	B03	347	21.0194	0.686498	0.363958	25.8366	11.8274	589.086	43.5216	0	2
3	3	nan	0	0	B03	B03	506	25.3823	0.874827	0.527289	43.8144	3.84504	720.826	43.1601	0	3
3	4	nan	0	0	B03	B03	280	18.8814	0.713724	0.276495	15.3751	1.04791	861.454	45.6286	0	4
3	5	nan	0	0	B03	B03	444	23.7764	0.806906	0.479269	24.6975	15.3685	770.736	59.7005	0	5
3	6	nan	0	0	B03	B03	585	27.2919	0.903876	0.583156	41.9771	2.5328	923.467	72.4085	0	6
3	7	nan	0	0	B03	B03	302	19.6091	0.888494	0.277341	16.9053	1.02683	974.738	73.6921	0	7
3	8	nan	0	0	B03	B03	405	22.7082	0.863549	0.445416	26.9908	9.59794	757.237	83.4346	0	8
3	9	nan	0	0	B03	B03	372	21.7634	0.90323	0.408484	19.7482	19.3996	677.599	92.2419	0	9
3	10	nan	0	0	B03	B03	327	20.4046	0.896602	0.32195	17.638	1.08667	946.33	99.4709	0	10
3	11	nan	0	0	B03	B03	574	27.034	0.88886	0.651586	43.654	12.8651	754.12	119.296	0	11
3	12	nan	0	0	B03	B03	661	29.0105	0.844866	0.729097	48.0531	4.21696	791.905	127.369	0	12
3	13	nan	0	0	B03	B03	415	22.9868	0.884871	0.460957	21.3037	7.98124	799.829	164.504	0	13
3	14	nan	0	0	B03	B03	420	23.1249	0.825883	0.476021	27.0061	10.3629	754.8	166.54	0	14
3	15	nan	0	0	B03	B03	316	20.0585	0.74989	0.322627	15.5638	0.901077	949.127	170.991	0	15
3	16	nan	0	0	B03	B03	372	21.7634	0.738476	0.408276	16.994	22.3779	865.433	176.462	0	16
3	17	nan	0	0	B03	B03	280	18.8814	0.8766	0.284522	20.1626	6.73241	962.7	216.3	0	17
3	18	nan	0	0	B03	B03	361	21.4392	0.788703	0.358237	26.5112	5.56505	976.488	231.673	0	18
3	19	nan	0	0	B03	B03	503	25.3069	0.904454	0.551055	38.3191	11.7889	809.869	233.883	0	19
3	20	nan	0	0	B03	B03	623	28.1643	0.819506	0.678531	36.5696	64.0649	839.668	263.748	0	20
3	21	nan	0	0	B03	B03	489	24.9522	0.845436	0.516205	32.1012	69.5507	961.544	261.793	0	21
3	22	nan	0	0	B03	B03	482	24.773	0.9097	0.529197	37.5646	52.693	922.396	298.786	0	22
3	23	nan	0	0	B03	B03	282	18.9487	0.873375	0.26113	18.8652	3.30558	526.177	330.525	0	23
3	24	nan	0	0	B03	B03	368	21.6461	0.803996	0.401225	21.4678	16.0905	921.984	340.989	0	24
3	25	nan	0	0	B03	B03	273	18.6439	0.901205	0.310155	18.3831	2.42251	923.158	361.956	0	25
3	26	nan	0	0	B03	B03	236	17.3345	0.944279	0.227245	22.3305	2.32159	1013.92	440.225	0	26
3	27	nan	0	0	B03	B03	397	22.4828	0.939512	0.448745	49.6279	6.09496	933.753	466.63	0	27
4	1	nan	0	0	B03	B03	195	15.757	0.813905	0.176325	11.4597	0.379985	965.497	17.2564	0	1
4	2	nan	0	0	B03	B03	282	18.9487	0.814979	0.286483	14.9124	0.894265	852.209	25.9078	0	2
4	3	nan	0	0	B03	B03	295	19.3805	0.6935	0.295319	18.8625	4.97001	924.231	65.1831	0	3
4	4	nan	0	0	B03	B03	227	17.0007	0.763788	0.248153	17.0526	0.972877	132.115	90.2423	0	4
4	5	nan	0	0	B03	B03	306	19.7386	0.726159	0.32976	24.8576	4.65977	868.944	86.9052	0	5
4	6	nan	0	0	B03	B03	478	24.67	0.842716	0.514093	48.7331	1.86844	829.925	92.8494	0	6
4	7	nan	0	0	B03	B03	303	19.6416	0.674879	0.330427	21.5359	4.42246	105.102	127.525	0	7
4	8	nan	0	0	B03	B03	524	25.8298	0.832959	0.549895	52.7555	4.76435	40.8359	210.763	0	8
4	9	nan	0	0	B03	B03	351	21.1402	0.886762	0.374934	25.3072	14.244	107.054	254.869	0	9
4	10	nan	0	0	B03	B03	228	17.0382	0.860629	0.233032	21.2795	1.63392	756.772	375.066	0	10
4	11	nan	0	0	B03	B03	261	18.2295	0.838912	0.262388	19.0918	7.01427	252.215	466.023	0	11
4	12	nan	0	0	B03	B03	286	19.0826	0.847705	0.286106	25.3879	3.87818	481.423	476.738	0	12
4	13	nan	0	0	B03	B03	338	20.745	0.920155	0.343991	21.1505	1.55792	36.8254	522.784	0	13
4	14	nan	0	0	B03	B03	285	19.0492	0.75729	0.285844	30.2825	16.2036	405.105	538.035	0	14
4	15	nan	0	0	B03	B03	197	15.8376	0.847655	0.194761	15.7925	1.68447	705.99	542.563	0	15
4	16	nan	0	0	B03	B03	562	26.75	0.886508	0.584007	45.2766	4.39781	57.9181	565.475	0	16
4	17	nan	0	0	B03	B03	371	21.7341	0.753314	0.386691	27.4284	3.14847	48.5849	599.361	0	17
4	18	nan	0	0	B03	B03	508	25.4324	0.945152	0.544939	45.6939	7.71952	100.567	606.23	0	18
4	19	nan	0	0	B03	B03	339	20.7757	0.962531	0.350329	28.3521	13.0167	56.6637	624.923	0	19
4	20	nan	0	0	B03	B03	257	18.0893	0.913595	0.268329	22.2084	2.02024	78.572	674.786	0	20
4	21	nan	0	0	B03	B03	265	18.3687	0.777247	0.276344	17.889	7.28	312.438	688.155	0	21
4	22	nan	0	0	B03	B03	192	15.6353	0.840065	0.198396	12.7999	5.36342	328.656	690.193	0	22
4	23	nan	0	0	B03	B03	269	18.5068	0.59915	0.285279	18.1628	1.56851	320.279	711.941	0	23
4	24	nan	0	0	B03	B03	254	17.9834	0.902931	0.266551	16.7726	3.05094	265.224	718.945	0	24
4	25	nan	0	0	B03	B03	195	15.757	0.676528	0.203785	15.9402	2.26132	628.333	739.995	0	25
4	26	nan	0	0	B03	B03	245	17.6619	0.524737	0.26328	12.1851	0.783715	189.539	759.535	0	26
4	27	nan	0	0	B03	B03	308	19.803	0.772801	0.341808	20.6476	21.5538	246.468	835.042	0	27
4	28	nan	0	0	B03	B03	492	25.0287	0.839053	0.529265	38.5386	23.1071	279.632	844.789	0	28
4	29	nan	0	0	B03	B03	433	23.48	0.884653	0.484493	42.5119	3.76768	113.582	862.171	0	29
4	30	nan	0	0	B03	B03	622	28.1417	0.878493	0.69282	42.8361	3.74431	168.839	870.73	0	30
4	31	nan	0	0	B03	B03	253	17.948	0.935896	0.277752	17.1844	1.60874	235.316	886.403	0	31
4	32	nan	0	0	B03	B03	359	21.3797	0.900765	0.392819	21.0699	12.2144	300.978	892.518	0	32
4	33	nan	0	0	B03	B03	343	20.8979	0.813963	0.370189	19.6157	4.51662	354.461	910.51	0	33
4	34	nan	0	0	B03	B03	243	17.5897	0.925013	0.259632	19.8245	1.30105	915.498	914.486	0	34
4	35	nan	0	0	B03	B03	261	18.2295	0.829779	0.280297	15.3335	1.22829	144.981	925.199	0	35
4	36	nan	0	0	B03	B03	304	19.674	0.80542	0.313632	25.7182	1.96784	966.411	926.592	0	36
4	37	nan	0	0	B03	B03	281	18.9151	0.691577	0.300539	26.4696	2.02947	941.708	927.655	0	37
4	38	nan	0	0	B03	B03	402	22.6239	0.780978	0.426412	26.072	54.6624	217.107	970.478	0	38
4	39	nan	0	0	B03	B03	270	18.5412	0.717433	0.274384	15.0487	3.76702	407.233	997.504	0	39
5	1	nan	0	0	B03	B03	328	20.4358	0.850923	0.318587	17.6038	23.8805	199.244	12.4268	0	1
5	2	nan	0	0	B03	B03	408	22.7921	0.923089	0.400937	28.2934	11.5568	709.181	25.7304	0	2
5	3	nan	0	0	B03	B03	246	17.6979	0.917626	0.250125	17.5766	3.06562	481.626	28.2398	0	3
5	4	nan	0	0	B03	B03	246	17.6979	0.805725	0.246911	16.4575	3.04568	672.48	28.0691	0	4
5	5	nan	0	0	B03	B03	471	24.4887	0.901841	0.369091	41.0458	5.29475	991.552	35.8217	0	5
5	6	nan	0	0	B03	B03	276	18.746	0.903984	0.264117	16.6109	1.03905	52.5797	41.2101	0	6
5	7	nan	0	0	B03	B03	231	17.1499	0.830731	0.201617	15.5155	0.835542	967.874	41.026	0	7
5	8	nan	0	0	B03	B03	203	16.0769	0.896087	0.220995	16.981	7.1895	392.458	43.2562	0	8
5	9	nan	0	0	B03	B03	295	19.3805	0.913637	0.307529	16.6313	2.66048	184.929	45.4644	0	9
5	10	nan	0	0	B03	B03	266	18.4033	0.795927	0.285908	14.101	2.90878	215.605	50.2293	0	10
5	11	nan	0	0	B03	B03	435	23.5342	0.86277	0.456193	40.4554	7.15021	460.864	57.292	0	11
5	12	nan	0	0	B03	B03	282	18.9487	0.964097	0.29772	19.0605	1.71199	681.823	58.1418	0	12
5	13	nan	0	0	B03	B03	441	23.696	0.869362	0.466372	47.423	30.8115	632.168	60.2653	0	13
5	14	nan	0	0	B03	B03	450	23.9365	0.900266	0.473385	33.4766	59.4751	320.522	67.9889	0	14
5	15	nan	0	0	B03	B03	276	18.746	0.663791	0.293413	16.8397	1.10087	258.478	70.1594	0	15
5	16	nan	0	0	B03	B03	465	24.3322	0.908845	0.504701	56.0207	1.51084	153.075	79.5333	0	16
5	17	nan	0	0	B03	B03	297	19.4461	0.873784	0.316337	24.0518	4.20114	338.64	83.1212	0	17
5	18	nan	0	0	B03	B03	331	20.5291	0.885759	0.370485	20.5023	3.82278	237.583	96.4683	0	18
5	19	nan	0	0	B03	B03	330	20.498	0.936977	0.356264	19.77	2.42619	651.424	97.6273	0	19
5	20	nan	0	0	B03	B03	279	18.8476	0.857538	0.293464	15.4303	6.19017	824.667	98.3871	0	20
5	21	nan	0	0	B03	B03	297	19.4461	0.944232	0.325728	23.0061	0.801728	135.603	104.01	0	21
5	22	nan	0	0	B03	B03	554	26.5589	0.902254	0.554089	38.9468	1.94367	914.276	103.049	0	22
5	23	nan	0	0	B03	B03	293	19.3147	0.868453	0.316669	25.4587	1.7602	391.297	113.048	0	23
5	24	nan	0	0	B03	B03	498	25.1808	0.908145	0.531064	46.3323	3.73056	339.422	116.972	0	24
5	25	nan	0	0	B03	B03	361	21.4392	0.801029	0.324271	26.1744	5.84096	979.773	118.798	0	25
5	26	nan	0	0	B03	B03	282	18.9487	0.880067	0.305169	24.0868	1.02538	110.535	118.411	0	26
5	27	nan	0	0	B03	B03	235	17.2977	0.650929	0.257698	13.1929	2.12562	767.651	118.689	0	27
5	28	nan	0	0	B03	B03	456	24.0956	0.896673	0.474786	31.4947	26.9401	616.939	121.3	0	28
5	29	nan	0	0	B03	B03	540	26.2212	0.879453	0.573327	36.7331	1.35674	193.931	129.33	0	29
5	30	nan	0	0	B03	B03	512	25.5323	0.944689	0.547772	43.9521	2.89111	288.594	129.771	0	30
5	31	nan	0	0	B03	B03	333	20.591	0.913053	0.339388	20.8635	12.1605	580.459	131.453	0	31
5	32	nan	0	0	B03	B03	294	19.3477	0.781205	0.316453	19.5919	1.69047	366.619	129.81	0	32
5	33	nan	0	0	B03	B03	280	18.8814	0.907008	0.28366	15.9308	0.91589	497.986	135.307	0	33
5	34	nan	0	0	B03	B03	266	18.4033	0.823822	0.256652	17.7333	1.32618	956.936	137.15	0	34
5	35	nan	0	0	B03	B03	247	17.7339	0.831082	0.264845	16.8767	0.974362	429.943	136.453	0	35
5	36	nan	0	0	B03	B03	325	20.3421	0.891118	0.34985	19.5473	1.21958	131.437	140.142	0	36
5	37	nan	0	0	B03	B03	322	20.248	0.861675	0.336817	27.1594	1.40179	72.8292	147.839	0	37
5	38	nan	0	0	B03	B03	244	17.6258	0.831258	0.248651	12.4492	1.40578	643.984	154.951	0	38
5	39	nan	0	0	B03	B03	433	23.48	0.822102	0.448072	32.1966	4.11896	326.229	163.309	0	39
5	40	nan	0	0	B03	B03	307	19.7708	0.887229	0.301855	19.1317	1.62501	573.036	170.446	0	40
5	41	nan	0	0	B03	B03	343	20.8979	0.869026	0.358383	18.4434	3.83134	401.536	174.207	0	41
5	42	nan	0	0	B03	B03	511	25.5074	0.854875	0.490683	40.751	3.87809	955.603	172.624	0	42
5	43	nan	0	0	B03	B03	443	23.7496	0.848228	0.464511	28.887	46.5016	698.713	176.747	0	43
5	44	nan	0	0	B03	B03	265	18.3687	0.884608	0.273713	16.5962	1.06044	75.5094	191.245	0	44
5	45	nan	0	0	B03	B03	256	18.0541	0.868245	0.275383	28.1572	1.15233	108.629	192.938	0	45
5	46	nan	0	0	B03	B03	535	26.0995	0.828467	0.52627	46.6023	17.7895	601.286	197.55	0	46
5	47	nan	0	0	B03	B03	290	19.2156	0.905033	0.295115	18.3146	1.39871	285.969	196.362	0	47
5	48	nan	0	0	B03	B03	445	23.8032	0.852058	0.438326	29.3588	57.1712	467.393	194.18	0	48
5	49	nan	0	0	B03	B03	294	19.3477	0.847075	0.313246	22.7245	0.998867	253.327	194.881	0	49
5	50	nan	0	0	B03	B03	393	22.3692	0.850898	0.399774	27.9168	15.6435	401.483	199.28	0	50
5	51	nan	0	0	B03	B03	331	20.5291	0.90757	0.341845	23.1545	3.62975	340.245	201.568	0	51
5	52	nan	0	0	B03	B03	272	18.6097	0.800233	0.242849	15.9198	1.12184	994.636	206.195	0	52
5	53	nan	0	0	B03	B03	409	22.8201	0.899317	0.407994	35.9199	51.8274	370.956	206.02	0	53
5	54	nan	0	0	B03	B03	325	20.3421	0.89377	0.349759	21.818	4.43429	226.554	210.745	0	54
5	55	nan	0	0	B03	B03	329	20.4669	0.825492	0.34185	23.2821	1.96162	318.249	208.356	0	55
5	56	nan	0	0	B03	B03	250	17.8412	0.881502	0.249016	14.261	1.73317	665.332	217.04	0	56
5	57	nan	0	0	B03	B03	272	18.6097	0.867522	0.268022	16.0628	1.29212	964.471	220.456	0	57
5	58	nan	0	0	B03	B03	210	16.3518	0.903592	0.228202	17.7479	1.24379	831.871	223.429	0	58
5	59	nan	0	0	B03	B03	262	18.2644	0.770813	0.259003	14.4658	2.32525	442.229	230.767	0	59
5	60	nan	0	0	B03	B03	474	24.5666	0.869455	0.476364	33.1881	9.26522	728.395	231.519	0	60
5	61	nan	0	0	B03	B03	279	18.8476	0.921012	0.268388	18.5947	1.43094	25.2115	231.104	0	61
5	62	nan	0	0	B03	B03	498	25.1808	0.771172	0.493132	34.141	6.75372	332.538	230.697	0	62
5	63	nan	0	0	B03	B03	259	18.1595	0.78759	0.279756	18.8541	1.6221	820.44	236.22	0	63
5	64	nan	0	0	B03	B03	400	22.5676	0.913381	0.431486	36.6306	27.313	115.233	236.815	0	64
5	65	nan	0	0	B03	B03	272	18.6097	0.864751	0.264761	18.8075	1.59536	31.4118	245.596	0	65
5	66	nan	0	0	B03	B03	491	25.0032	0.89538	0.496732	44.9791	2.13338	266.016	249.662	0	66
5	67	nan	0	0	B03	B03	314	19.9949	0.831914	0.30727	22.4638	1.21969	309.854	248.522	0	67
5	68	nan	0	0	B03	B03	222	16.8125	0.708051	0.211485	11.5961	0.761295	636.55	251.482	0	68
5	69	nan	0	0	B03	B03	263	18.2992	0.854696	0.248186	15.4693	1.41154	686.57	250.316	0	69
5	70	nan	0	0	B03	B03	396	22.4545	0.849722	0.383014	33.2792	34.9766	368.061	255.884	0	70
5	71	nan	0	0	B03	B03	402	22.6239	0.64554	0.406265	28.9128	1.59042	286.948	255.843	0	71
5	72	nan	0	0	B03	B03	221	16.7746	0.887442	0.242538	15.6586	0.909307	815.421	265.018	0	72
5	73	nan	0	0	B03	B03	504	25.332	0.888554	0.535628	47.0699	1.82942	174.31	263.032	0	73
5	74	nan	0	0	B03	B03	671	29.2292	0.861861	0.692407	80.5536	4.48494	231.311	267.861	0	74
5	75	nan	0	0	B03	B03	199	15.9177	0.717375	0.180214	9.64493	1.39725	488.719	268.784	0	75
5	76	nan	0	0	B03	B03	286	19.0826	0.933705	0.255818	18.7015	0.851081	520.759	281.143	0	76
5	77	nan	0	0	B03	B03	290	19.2156	0.750173	0.274716	18.8846	1.46569	320.89	280.959	0	77
5	78	nan	0	0	B03	B03	296	19.4134	0.877345	0.29737	24.1036	1.37425	201.868	285.128	0	78
5	79	nan	0	0	B03	B03	492	25.0287	0.902472	0.480627	39.8833	6.13669	285.437	286.1	0	79
5	80	nan	0	0	B03	B03	474	24.5666	0.812945	0.454761	35.8869	5.9591	712.684	286.85	0	80
5	81	nan	0	0	B03	B03	239	17.4443	0.917519	0.244208	14.6229	0.954769	761.628	290.222	0	81
5	82	nan	0	0	B03	B03	309	19.8351	0.826887	0.315204	17.327	8.37691	66.521	289.104	0	82
5	83	nan	0	0	B03	B03	253	17.948	0.881912	0.242429	19.3222	1.45366	32.8182	292.98	0	83
5	84	nan	0	0	B03	B03	315	20.0267	0.857541	0.270249	36.7498	21.9854	584.854	298.521	0	84
5	85	nan	0	0	B03	B03	242	17.5535	0.921206	0.261193	15.653	1.58707	821.186	301.979	0	85
5	86	nan	0	0	B03	B03	307	19.7708	0.933553	0.316519	23.7366	5.68261	224.091	306.775	0	86
5	87	nan	0	0	B03	B03	277	18.78	0.836003	0.269617	21.8457	1.26745	282.433	313.267	0	87
5	88	nan	0	0	B03	B03	496	25.1302	0.904498	0.461268	42.6176	4.20614	15.3629	314.891	0	88
5	89	nan	0	0	B03	B03	267	18.4379	0.643935	0.235068	12.7833	2.01087	494.375	318.105	0	89
5	90	nan	0	0	B03	B03	341	20.8369	0.897116	0.336866	23.3051	2.54262	250.053	322.196	0	90
5	91	nan	0	0	B03	B03	232	17.187	0.846144	0.212687	13.6811	0.821148	453.207	324.211	0	91
5	92	nan	0	0	B03	B03	305	19.7063	0.824419	0.314689	20.3206	27.1317	794.852	336.21	0	92
5	93	nan	0	0	B03	B03	254	17.9834	0.755186	0.227163	14.6886	1.19389	586.228	336.315	0	93
5	94	nan	0	0	B03	B03	288	19.1492	0.869202	0.255641	16.0069	1.52794	615.288	335.816	0	94
5	95	nan	0	0	B03	B03	327	20.4046	0.89927	0.319441	19.8344	4.28822	300.798	337.043	0	95
5	96	nan	0	0	B03	B03	418	23.0698	0.820491	0.395211	23.2167	2.18363	330.478	340.72	0	96
5	97	nan	0	0	B03	B03	434	23.5071	0.812261	0.458708	37.9483	4.749	130.853	343.454	0	97
5	98	nan	0	0	B03	B03	759	31.0868	0.67259	0.72741	78.7826	2.91348	728.2	347.845	0	98
5	99	nan	0	0	B03	B03	468	24.4106	0.890753	0.430881	37.5462	4.52731	394.511	349.391	0	99
5	100	nan	0	0	B03	B03	255	18.0188	0.881743	0.214779	14.8552	2.66293	549.09	349.251	0	100
5	101	nan	0	0	B03	B03	241	17.5172	0.9097	0.217186	15.1976	0.605616	658.112	348.564	0	101
5	102	nan	0	0	B03	B03	285	19.0492	0.803337	0.288668	15.5719	2.28592	189.039	355.621	0	102
5	103	nan	0	0	B03	B03	286	19.0826	0.841422	0.259054	15.5565	1.28297	629.997	357.273	0	103
5	104	nan	0	0	B03	B03	431	23.4258	0.849649	0.433597	38.321	4.37492	66.2738	360.044	0	104
5	105	nan	0	0	B03	B03	358	21.3499	0.875131	0.351194	23.0493	10.6104	243.385	369.291	0	105
5	106	nan	0	0	B03	B03	367	21.6166	0.583389	0.346597	26.4057	1.87682	726.384	369.191	0	106
5	107	nan	0	0	B03	B03	277	18.78	0.726627	0.281961	15.1883	1.7682	135.227	373.365	0	107
5	108	nan	0	0	B03	B03	261	18.2295	0.832439	0.240135	15.3438	0.956426	672.276	375.77	0	108
5	109	nan	0	0	B03	B03	290	19.2156	0.838099	0.309962	18.5014	1.75813	915.638	380.303	0	109
5	110	nan	0	0	B03	B03	467	24.3845	0.876171	0.421159	31.8258	26.8239	445.199	381.914	0	110
5	111	nan	0	0	B03	B03	497	25.1555	0.932456	0.483031	37.9475	53.2555	292.085	384.117	0	111
5	112	nan	0	0	B03	B03	713	30.13	0.676858	0.656718	60.8154	6.4938	354.478	379.468	0	112
5	113	nan	0	0	B03	B03	300	19.5441	0.70252	0.282288	18.1795	1.19484	740.633	388.253	0	113
5	114	nan	0	0	B03	B03	451	23.9631	0.851192	0.425199	28.3692	7.25022	367.683	400.432	0	114
5	115	nan	0	0	B03	B03	245	17.6619	0.666976	0.222812	13.2223	1.16152	678.041	404.335	0	115
5	116	nan	0	0	B03	B03	259	18.1595	0.78759	0.276417	16.847	1.32678	906.293	403.189	0	116
5	117	nan	0	0	B03	B03	194	15.7165	0.400943	0.167035	8.89232	0.392849	551.753	404.845	0	117
5	118	nan	0	0	B03	B03	253	17.948	0.700787	0.247208	13.5702	0.854989	186.423	408.545	0	118
5	119	nan	0	0	B03	B03	476	24.6183	0.813671	0.4518	39.8091	20.0278	326.536	411.641	0	119
5	120	nan	0	0	B03	B03	292	19.2818	0.904346	0.263669	18.0542	1.30375	439.127	416.507	0	120
5	121	nan	0	0	B03	B03	271	18.5755	0.777457	0.26362	17.7583	4.8628	299.269	426.694	0	121
5	122	nan	0	0	B03	B03	231	17.1499	0.837593	0.210157	13.6298	1.14157	608.801	429.203	0	122
5	123	nan	0	0	B03	B03	430	23.3986	0.852853	0.408946	38.6535	2.98198	406.919	435.33	0	123
5	124	nan	0	0	B03	B03	234	17.2609	0.787341	0.214329	15.0404	0.922473	668.714	448.684	0	124
5	125	nan	0	0	B03	B03	283	18.9823	0.892818	0.261703	17.5123	0.980176	454.576	454.18	0	125
5	126	nan	0	0	B03	B03	257	18.0893	0.634293	0.251127	12.5513	0.639499	166.813	452.218	0	126
5	127	nan	0	0	B03	B03	283	18.9823	0.883188	0.251124	16.9031	2.60879	548.505	474.845	0	127
5	128	nan	0	0	B03	B03	266	18.4033	0.895011	0.245747	17.3139	1.69331	580.271	476.008	0	128
5	129	nan	0	0	B03	B03	239	17.4443	0.852488	0.215023	14.2071	0.777714	618.431	477.841	0	129
5	130	nan	0	0	B03	B03	495	25.1049	0.823491	0.473078	41.868	4.86813	465.255	486.463	0	130
5	131	nan	0	0	B03	B03	261	18.2295	0.746499	0.256825	13.1504	3.71076	115.697	489.625	0	131
5	132	nan	0	0	B03	B03	537	26.1482	0.896292	0.507735	43.1872	27.6135	506.62	504.197	0	132
5	133	nan	0	0	B03	B03	295	19.3805	0.8679	0.269118	17.2576	2.42371	587.515	505.393	0	133
5	134	nan	0	0	B03	B03	328	20.4358	0.954933	0.308434	20.0853	2.85497	531.393	516.015	0	134
5	135	nan	0	0	B03	B03	395	22.4261	0.943645	0.393176	33.2534	11.9861	238.382	524.435	0	135
5	136	nan	0	0	B03	B03	468	24.4106	0.815682	0.487677	26.8198	21.3679	147.502	535.551	0	136
5	137	nan	0	0	B03	B03	320	20.1851	0.747302	0.312499	22.6968	5.09723	333.109	535.484	0	137
5	138	nan	0	0	B03	B03	341	20.8369	0.796344	0.324626	20.4163	15.8947	473.672	541.472	0	138
5	139	nan	0	0	B03	B03	237	17.3712	0.677856	0.222642	13.9489	1.29272	614.561	543.532	0	139
5	140	nan	0	0	B03	B03	430	23.3986	0.773191	0.409246	31.093	17.1236	435.535	546.549	0	140
5	141	nan	0	0	B03	B03	459	24.1747	0.866291	0.461116	44.8668	5.24197	336.878	556.092	0	141
5	142	nan	0	0	B03	B03	420	23.1249	0.799394	0.409375	28.8103	58.1226	554.933	558.331	0	142
5	143	nan	0	0	B03	B03	382	22.054	0.802218	0.367954	23.4245	2.6439	275.668	558.042	0	143
5	144	nan	0	0	B03	B03	281	18.9151	0.963872	0.293428	24.7677	1.34694	980.993	579.726	0	144
5	145	nan	0	0	B03	B03	300	19.5441	0.716692	0.307843	23.3888	1.18674	277.807	579.63	0	145
5	146	nan	0	0	B03	B03	304	19.674	0.865769	0.312403	15.6438	2.77197	39.7336	581.901	0	146
5	147	nan	0	0	B03	B03	838	32.6646	0.620958	0.846669	68.6244	25.6433	236.495	587.172	0	147
5	148	nan	0	0	B03	B03	264	18.334	0.839317	0.272404	15.3591	1.85355	122.436	591.689	0	148
5	149	nan	0	0	B03	B03	352	21.1703	0.83532	0.350232	17.4492	0.9904	737.028	592.503	0	149
5	150	nan	0	0	B03	B03	238	17.4078	0.846053	0.22833	12.5022	2.58805	525.206	597.244	0	150
5	151	nan	0	0	B03	B03	283	18.9823	0.803529	0.284632	16.3897	1.58001	77.5053	606.456	0	151
5	152	nan	0	0	B03	B03	345	20.9587	0.826485	0.345645	20.6038	4.99796	196.901	604.809	0	152
5	153	nan	0	0	B03	B03	318	20.1219	0.902905	0.336442	22.953	6.78547	817.664	613.918	0	153
5	154	nan	0	0	B03	B03	291	19.2487	0.834834	0.296969	21.1109	2.39533	27.0859	631.423	0	154
5	155	nan	0	0	B03	B03	344	20.9283	0.85724	0.357899	22.7543	5.96768	776.003	631.221	0	155
5	156	nan	0	0	B03	B03	338	20.745	0.91093	0.341935	22.1307	5.61371	252.432	632.547	0	156
5	157	nan	0	0	B03	B03	287	19.116	0.808974	0.29585	20.9084	3.2606	800.728	645.275	0	157
5	158	nan	0	0	B03	B03	542	26.2697	0.924322	0.546864	36.1673	3.98262	717.424	648.463	0	158
5	159	nan	0	0	B03	B03	516	25.6318	0.820242	0.50815	41.4365	9.10675	39.6105	661.233	0	159
5	160	nan	0	0	B03	B03	796	31.8355	0.600594	0.792218	49.1367	9.29446	379.413	660.538	0	160
5	161	nan	0	0	B03	B03	239	17.4443	0.8666	0.236321	18.2111	0.674183	596.485	675.23	0	161
5	162	nan	0	0	B03	B03	263	18.2992	0.884917	0.280616	14.5726	1.03426	216.152	684.103	0	162
5	163	nan	0	0	B03	B03	469	24.4366	0.885164	0.480471	40.171	2.26794	328.113	698.768	0	163
5	164	nan	0	0	B03	B03	624	28.1869	0.906389	0.621586	65.0506	8.27933	508.692	698.234	0	164
5	165	nan	0	0	B03	B03	473	24.5406	0.918911	0.482132	31.8707	16.3757	679.554	703.471	0	165
5	166	nan	0	0	B03	B03	335	20.6527	0.92792	0.380745	24.7267	2.80955	829.946	711.681	0	166
5	167	nan	0	0	B03	B03	306	19.7386	0.827122	0.331904	21.9556	1.54059	806.477	723.252	0	167
5	168	nan	0	0	B03	B03	256	18.0541	0.714234	0.26365	19.1948	1.45802	399.715	728.668	0	168
5	169	nan	0	0	B03	B03	506	25.3823	0.839847	0.53455	34.1074	44.7081	688.071	734.708	0	169
5	170	nan	0	0	B03	B03	264	18.334	0.871495	0.268296	17.1667	0.93723	308.75	755.538	0	170
5	171	nan	0	0	B03	B03	281	18.9151	0.751958	0.286312	17.6892	0.838664	416.612	764.975	0	171
5	172	nan	0	0	B03	B03	266	18.4033	0.902161	0.258242	16.6695	1.24301	14.7105	766.316	0	172
5	173	nan	0	0	B03	B03	287	19.116	0.898515	0.292318	19.318	1.40128	388.777	768.115	0	173
5	174	nan	0	0	B03	B03	234	17.2609	0.865611	0.241806	16.4585	1.03033	718.513	788.936	0	174
5	175	nan	0	0	B03	B03	472	24.5147	0.890826	0.496516	42.2481	3.38294	327.797	790.502	0	175
5	176	nan	0	0	B03	B03	266	18.4033	0.7608	0.29849	13.6773	1.18184	800.609	796.846	0	176
5	177	nan	0	0	B03	B03	338	20.745	0.842288	0.360651	24.4737	11.799	377.021	813.05	0	177
5	178	nan	0	0	B03	B03	324	20.3108	0.832319	0.369952	20.8383	20.8716	879.074	821.846	0	178
5	179	nan	0	0	B03	B03	305	19.7063	0.792873	0.325849	15.7071	1.45196	757.059	820.449	0	179
5	180	nan	0	0	B03	B03	355	21.2603	0.884652	0.31797	25.805	22.8777	1006.4	818.901	0	180
5	181	nan	0	0	B03	B03	328	20.4358	0.739269	0.335716	23.1469	21.5653	630.311	828.213	0	181
5	182	nan	0	0	B03	B03	236	17.3345	0.972828	0.252816	19.3846	1.96502	610.716	829.102	0	182
5	183	nan	0	0	B03	B03	268	18.4724	0.908944	0.302729	17.3629	1.85571	165.444	830.138	0	183
5	184	nan	0	0	B03	B03	490	24.9777	0.714928	0.518152	37.8852	24.6608	387.137	835.896	0	184
5	185	nan	0	0	B03	B03	262	18.2644	0.817651	0.273566	16.7099	1.44848	445.359	844.927	0	185
5	186	nan	0	0	B03	B03	262	18.2644	0.876623	0.297582	14.4757	1.11731	801.34	849.294	0	186
5	187	nan	0	0	B03	B03	299	19.5115	0.813983	0.318007	20.4678	2.13528	335.555	852.518	0	187
5	188	nan	0	0	B03	B03	252	17.9125	0.857508	0.262765	17.0421	0.840348	528.103	856.218	0	188
5	189	nan	0	0	B03	B03	269	18.5068	0.783162	0.295238	17.0209	1.09445	263.911	859.149	0	189
5	190	nan	0	0	B03	B03	452	23.9897	0.824261	0.512502	47.7201	76.6552	137.535	860.704	0	190
5	191	nan	0	0	B03	B03	268	18.4724	0.760939	0.286514	17.5125	1.11032	728.097	863.873	0	191
5	192	nan	0	0	B03	B03	278	18.8138	0.845367	0.305536	20.2286	2.42148	302.388	864.953	0	192
5	193	nan	0	0	B03	B03	249	17.8055	0.812911	0.274437	19.6173	6.2955	174.112	876.803	0	193
5	194	nan	0	0	B03	B03	297	19.4461	0.709525	0.306328	16.7513	1.26644	560.65	876.067	0	194
5	195	nan	0	0	B03	B03	357	21.3201	0.766037	0.398911	23.7176	3.24545	319.655	884.493	0	195
5	196	nan	0	0	B03	B03	590	27.4082	0.897062	0.660903	48.6499	40.5473	348.2	891.766	0	196
5	197	nan	0	0	B03	B03	299	19.5115	0.79449	0.34145	18.9606	1.26344	743.472	892.395	0	197
5	198	nan	0	0	B03	B03	367	21.6166	0.775576	0.398598	23.3287	25.6127	630.905	892.586	0	198
5	199	nan	0	0	B03	B03	266	18.4033	0.808876	0.299602	16.9592	1.94033	135.703	904.872	0	199
5	200	nan	0	0	B03	B03	268	18.4724	0.854765	0.288062	17.9708	1.864	516.149	898.507	0	200
5	201	nan	0	0	B03	B03	223	16.8503	0.911213	0.232329	19.7773	1.45119	468.534	902.771	0	201
5	202	nan	0	0	B03	B03	242	17.5535	0.830096	0.274431	16.0182	1.95321	796.512	915.248	0	202
5	203	nan	0	0	B03	B03	315	20.0267	0.790365	0.338563	14.9854	1.95969	399.146	917.832	0	203
5	204	nan	0	0	B03	B03	338	20.745	0.839909	0.377109	17.6288	1.17919	730.207	916.882	0	204
5	205	nan	0	0	B03	B03	470	24.4627	0.913083	0.501136	42.9228	2.26002	581.679	918.004	0	205
5	206	nan	0	0	B03	B03	280	18.8814	0.384151	0.29836	13.0404	0.83206	437.879	923.329	0	206
5	207	nan	0	0	B03	B03	666	29.1201	0.917699	0.728684	52.96	4.36303	312.731	930.438	0	207
5	208	nan	0	0	B03	B03	331	20.5291	0.870807	0.32088	23.5632	33.733	968.054	934.831	0	208
5	209	nan	0	0	B03	B03	250	17.8412	0.857537	0.270703	13.6342	0.885809	217.92	939.272	0	209
5	210	nan	0	0	B03	B03	329	20.4669	0.825492	0.347523	20.1161	3.20948	477.997	944.529	0	210
5	211	nan	0	0	B03	B03	287	19.116	0.781315	0.314069	19.1675	3.12989	340.477	952.739	0	211
5	212	nan	0	0	B03	B03	253	17.948	0.835183	0.268059	17.9716	0.958263	306.431	971.447	0	212
5	213	nan	0	0	B03	B03	330	20.498	0.936977	0.369516	26.4835	55.0106	660.542	976.109	0	213
5	214	nan	0	0	B03	B03	363	21.4985	0.785944	0.398321	20.4261	18.5269	782.744	978.515	0	214
5	215	nan	0	0	B03	B03	257	18.0893	0.906184	0.27457	16.7245	1.07235	729.132	991.105	0	215
5	216	nan	0	0	B03	B03	306	19.7386	0.923527	0.296848	20.0675	31.3602	855.935	1005.09	0	216
5	217	nan	0	0	B03	B03	458	24.1484	0.840106	0.479596	33.437	7.34002	124.996	1003.46	0	217
5	218	nan	0	0	B03	B03	337	20.7143	0.767443	0.332804	25.1905	55.1684	347.228	1013.59	0	218
6	1	nan	0	0	B03	B03	297	19.4461	0.76828	0.273532	20.068	26.2518	740.872	13.3872	0	1
6	2	nan	0	0	B03	B03	268	18.4724	0.817512	0.222205	14.9755	7.52895	40.8993	12.6493	0	2
6	3	nan	0	0	B03	B03	242	17.5535	0.870289	0.216009	13.2933	0.991478	79.686	16.6198	0	3
6	4	nan	0	0	B03	B03	273	18.6439	0.839097	0.276314	16.084	2.92662	318.557	16.1722	0	4
6	5	nan	0	0	B03	B03	405	22.7082	0.827447	0.394095	22.7547	7.37099	446.805	25.2321	0	5
6	6	nan	0	0	B03	B03	331	20.5291	0.772243	0.317148	17.3408	1.52403	590.61	30.2961	0	6
6	7	nan	0	0	B03	B03	228	17.0382	0.878374	0.193186	11.5368	2.02963	11.6447	34.1535	0	7
6	8	nan	0	0	B03	B03	320	20.1851	0.850291	0.313795	16.3788	8.38602	513.416	34.1406	0	8
6	9	nan	0	0	B03	B03	356	21.2902	0.850475	0.510724	27.6795	52.8835	347.348	42.2865	0	9
6	10	nan	0	0	B03	B03	404	22.6801	0.874715	0.41961	25.0393	12.3186	486.119	44.4975	0	10
6	11	nan	0	0	B03	B03	385	22.1404	0.828292	0.40272	20.2611	33.6073	220.008	45.9299	0	11
6	12	nan	0	0	B03	B03	328	20.4358	0.694968	0.335622	19.7044	9.54751	441.747	50.3049	0	12
6	13	nan	0	0	B03	B03	278	18.8138	0.839021	0.258373	17.4601	0.511195	908.173	49.2518	0	13
6	14	nan	0	0	B03	B03	332	20.56	0.751141	0.346867	16.8449	1.0599	129.34	52.5542	0	14
6	15	nan	0	0	B03	B03	531	26.0017	0.837608	0.504066	35.7925	73.6328	38.2618	58.209	0	15
6	16	nan	0	0	B03	B03	332	20.56	0.824999	0.340332	18.7456	9.64755	68.8133	64.238	0	16
6	17	nan	0	0	B03	B03	336	20.6835	0.815821	0.355784	19.1007	17.7405	383.062	65.6488	0	17
6	18	nan	0	0	B03	B03	364	21.5281	0.941596	0.379623	24.457	28.4451	319.291	73.5659	0	18
6	19	nan	0	0	B03	B03	277	18.78	0.914409	0.293961	18.5296	1.16105	92.0758	75.3069	0	19
6	20	nan	0	0	B03	B03	371	21.7341	0.824775	0.387181	22.6017	12.7334	560.286	76.9704	0	20
6	21	nan	0	0	B03	B03	309	19.8351	0.593124	0.33433	14.2499	0.861751	202.408	94.1359	0	21
6	22	nan	0	0	B03	B03	565	26.8213	0.920169	0.581366	41.8848	3.80155	458.396	94.4407	0	22
6	23	nan	0	0	B03	B03	295	19.3805	0.88367	0.297821	20.7692	1.85646	551.132	95.939	0	23
6	24	nan	0	0	B03	B03	326	20.3734	0.881182	0.353632	20.4675	0.831863	145.307	102.837	0	24
6	25	nan	0	0	B03	B03	272	18.6097	0.806209	0.280483	15.8949	1.21403	349.886	105.772	0	25
6	26	nan	0	0	B03	B03	520	25.731	0.899032	0.552347	38.1607	7.84695	79.5212	110.377	0	26
6	27	nan	0	0	B03	B03	366	21.5872	0.826489	0.380044	23.3296	3.36544	543.661	113.232	0	27
6	28	nan	0	0	B03	B03	361	21.4392	0.837501	0.375367	26.7282	8.983	409.479	113.296	0	28
6	29	nan	0	0	B03	B03	223	16.8503	0.892264	0.240991	10.9267	2.13421	686.296	117.637	0	29
6	30	nan	0	0	B03	B03	259	18.1595	0.758002	0.243572	12.897	0.950486	18.1351	123.826	0	30
6	31	nan	0	0	B03	B03	486	24.8756	0.898904	0.498634	31.7137	9.06364	271.039	124.158	0	31
6	32	nan	0	0	B03	B03	275	18.7121	0.874289	0.282923	17.0611	1.41137	310.058	126.116	0	32
6	33	nan	0	0	B03	B03	566	26.845	0.822141	0.586652	43.9054	4.99157	436.873	140.601	0	33
6	34	nan	0	0	B03	B03	611	27.8917	0.894091	0.647622	45.2368	32.4869	91.3519	137.079	0	34
6	35	nan	0	0	B03	B03	301	19.5766	0.799805	0.322397	19.8505	1.50089	131.256	140.598	0	35
6	36	nan	0	0	B03	B03	397	22.4828	0.777888	0.406098	33.999	11.6033	492.952	142.222	0	36
6	37	nan	0	0	B03	B03	324	20.3108	0.803513	0.347374	26.1081	2.18768	150.543	146.377	0	37
6	38	nan	0	0	B03	B03	284	19.0158	0.792353	0.290409	18.3635	2.12775	401.778	146.915	0	38
6	39	nan	0	0	B03	B03	409	22.8201	0.823275	0.440834	23.6523	6.50661	169.875	161.907	0	39
6	40	nan	0	0	B03	B03	242	17.5535	0.887798	0.241857	15.5925	1.05786	341.748	162.165	0	40
6	41	nan	0	0	B03	B03	338	20.745	0.828562	0.362911	22.3444	38.232	712.944	168.885	0	41
6	42	nan	0	0	B03	B03	342	20.8674	0.73385	0.344256	20.9035	28.2539	631.819	167.257	0	42
6	43	nan	0	0	B03	B03	279	18.8476	0.812276	0.298478	18.7549	5.53403	230.032	173.032	0	43
6	44	nan	0	0	B03	B03	433	23.48	0.923251	0.468186	35.6676	22.469	96.3441	174.483	0	44
6	45	nan	0	0	B03	B03	390	22.2837	0.778255	0.404283	22.8292	11.4906	662.787	175.903	0	45
6	46	nan	0	0	B03	B03	348	21.0496	0.773644	0.348552	20.8744	6.71379	551.431	179.04	0	46
6	47	nan	0	0	B03	B03	509	25.4574	0.933655	0.503906	42.8974	63.637	434.489	182.77	0	47
6	48	nan	0	0	B03	B03	255	18.0188	0.7392	0.248798	15.2867	1.12009	308.176	204.255	0	48
6	49	nan	0	0	B03	B03	452	23.9897	0.901978	0.450347	31.4581	27.3307	349.976	204.555	0	49
6	50	nan	0	0	B03	B03	435	23.5342	0.927515	0.455079	33.1944	10.3557	164.476	219.046	0	50
6	51	nan	0	0	B03	B03	356	21.2902	0.842484	0.348839	23.8138	2.02283	407.75	219.89	0	51
6	52	nan	0	0	B03	B03	400	22.5676	0.879528	0.42634	30.6249	10.8678	114.48	221.912	0	52
6	53	nan	0	0	B03	B03	976	35.2517	0.759774	1.0218	92.439	5.72159	82.8873	223.293	0	53
6	54	nan	0	0	B03	B03	785	31.6148	0.677466	0.764454	78.9746	9.23356	499.082	222.439	0	54
6	55	nan	0	0	B03	B03	413	22.9314	0.692061	0.402457	29.0781	4.10747	527.324	226.31	0	55
6	56	nan	0	0	B03	B03	332	20.56	0.813854	0.317767	22.6218	1.42057	427.756	230.021	0	56
6	57	nan	0	0	B03	B03	375	21.851	0.817122	0.367	26.4584	3.25098	550.627	232.373	0	57
6	58	nan	0	0	B03	B03	277	18.78	0.836003	0.256433	16.5799	0.96665	979.892	230.928	0	58
6	59	nan	0	0	B03	B03	317	20.0902	0.932625	0.299443	20.8334	0.951319	434.265	255.968	0	59
6	60	nan	0	0	B03	B03	280	18.8814	0.907008	0.266292	25.5896	1.9465	547.025	256.446	0	60
6	61	nan	0	0	B03	B03	315	20.0267	0.845421	0.312178	31.7234	1.31252	275.971	259.175	0	61
6	62	nan	0	0	B03	B03	305	19.7063	0.810433	0.307614	21.6949	1.99975	197.357	262.925	0	62
6	63	nan	0	0	B03	B03	505	25.3572	0.849588	0.468147	45.1664	2.12247	620	270.865	0	63
6	64	nan	0	0	B03	B03	307	19.7708	0.639517	0.312292	31.5481	2.42954	258.401	275.599	0	64
6	65	nan	0	0	B03	B03	331	20.5291	0.901099	0.320573	23.9925	2.33946	402.541	280.514	0	65
6	66	nan	0	0	B03	B03	240	17.4808	0.932511	0.251774	28.0153	5.97761	752.587	285.167	0	66
6	67	nan	0	0	B03	B03	345	20.9587	0.914046	0.327414	25.3173	2.23398	482.73	285.499	0	67
6	68	nan	0	0	B03	B03	261	18.2295	0.715636	0.279914	21.8747	3.73959	907.337	286.375	0	68
6	69	nan	0	0	B03	B03	557	26.6307	0.912172	0.516759	49.1939	6.34577	461.666	290.835	0	69
6	70	nan	0	0	B03	B03	418	23.0698	0.859316	0.401304	26.2317	10.9072	491.897	301.725	0	70
6	71	nan	0	0	B03	B03	396	22.4545	0.738577	0.385363	25.6931	43.6079	685.654	300.354	0	71
6	72	nan	0	0	B03	B03	340	20.8063	0.919024	0.329284	26.0587	2.07581	378.794	302.721	0	72
6	73	nan	0	0	B03	B03	370	21.7048	0.904465	0.371773	21.0728	8.29043	222.508	303.87	0	73
6	74	nan	0	0	B03	B03	236	17.3345	0.658434	0.244468	11.7544	0.744909	105.284	308.381	0	74
6	75	nan	0	0	B03	B03	267	18.4379	0.814462	0.255588	15.9555	1.11816	339.558	317.506	0	75
6	76	nan	0	0	B03	B03	236	17.3345	0.772972	0.233511	14.2315	0.896762	189.178	319.919	0	76
6	77	nan	0	0	B03	B03	459	24.1747	0.827324	0.447842	44.7958	10.3692	419.983	321.704	0	77
6	78	nan	0	0	B03	B03	350	21.11	0.869728	0.325055	23.7795	1.37	521.863	322.68	0	78
6	79	nan	0	0	B03	B03	249	17.8055	0.759554	0.237592	12.6895	0.902125	315.566	336.39	0	79
6	80	nan	0	0	B03	B03	212	16.4294	0.833749	0.188565	9.73159	1.83265	652.226	339.981	0	80
6	81	nan	0	0	B03	B03	691	29.6616	0.88755	0.644266	67.303	2.98899	485.179	343.54	0	81
6	82	nan	0	0	B03	B03	385	22.1404	0.741609	0.344258	26.6773	14.4724	587.184	339.774	0	82
6	83	nan	0	0	B03	B03	260	18.1946	0.935022	0.257183	17.4808	1.62741	713.285	345.715	0	83
6	84	nan	0	0	B03	B03	325	20.3421	0.913334	0.28761	24.5262	1.2092	1012.53	352.126	0	84
6	85	nan	0	0	B03	B03	338	20.745	0.889223	0.334741	20.3188	2.53769	230.195	358.47	0	85
6	86	nan	0	0	B03	B03	563	26.7738	0.814775	0.517654	52.9684	3.74258	558.71	360.16	0	86
6	87	nan	0	0	B03	B03	482	24.773	0.690343	0.445759	35.5963	4.27159	534.392	365.154	0	87
6	88	nan	0	0	B03	B03	714	30.1512	0.843205	0.648921	58.7541	2.90695	502.629	369.577	0	88
6	89	nan	0	0	B03	B03	239	17.4443	0.769948	0.236968	13.1262	5.66472	89.2176	374.167	0	89
6	90	nan	0	0	B03	B03	388	22.2265	0.762959	0.36328	26.4131	7.5846	455.147	377.204	0	90
6	91	nan	0	0	B03	B03	416	23.0145	0.860538	0.399292	31.2889	45.6026	431.733	377.558	0	91
6	92	nan	0	0	B03	B03	235	17.2977	0.869311	0.225513	18.4651	3.09012	379.668	387.149	0	92
6	93	nan	0	0	B03	B03	524	25.8298	0.840774	0.476814	47.1031	32.4856	545.103	393.515	0	93
6	94	nan	0	0	B03	B03	479	24.6958	0.955857	0.44932	34.5654	4.84035	654.983	399.532	0	94
6	95	nan	0	0	B03	B03	292	19.2818	0.871975	0.289309	22.0707	1.34868	160.661	405.288	0	95
6	96	nan	0	0	B03	B03	424	23.2347	0.835849	0.388069	23.229	19.0047	614.778	422.686	0	96
6	97	nan	0	0	B03	B03	279	18.8476	0.983756	0.277808	15.7211	1.46724	105.713	426.724	0	97
6	98	nan	0	0	B03	B03	345	20.9587	0.840018	0.332669	21.7308	13.2579	173.519	427.043	0	98
6	99	nan	0	0	B03	B03	280	18.8814	0.914116	0.298382	16.5611	2.39734	955.471	437.918	0	99
6	100	nan	0	0	B03	B03	288	19.1492	0.915619	0.28678	19.3181	6.74354	761.608	442.757	0	100
6	101	nan	0	0	B03	B03	251	17.8769	0.885028	0.236945	18.589	0.91903	412.004	445.45	0	101
6	102	nan	0	0	B03	B03	232	17.187	0.976959	0.215652	15.8035	2.21572	598.621	458.53	0	102
6	103	nan	0	0	B03	B03	269	18.5068	0.714776	0.264004	12.5878	0.857137	60.3755	471.071	0	103
6	104	nan	0	0	B03	B03	407	22.7642	0.831533	0.38756	28.4899	8.91804	210.904	474.872	0	104
6	105	nan	0	0	B03	B03	342	20.8674	0.908748	0.334663	23.3767	1.68769	756.456	482.02	0	105
6	106	nan	0	0	B03	B03	420	23.1249	0.88758	0.400821	37.8442	31.3009	571.083	487.107	0	106
6	107	nan	0	0	B03	B03	231	17.1499	0.713831	0.219084	11.2272	0.750199	634.567	488.701	0	107
6	108	nan	0	0	B03	B03	338	20.745	0.72069	0.348995	28.7875	1.96634	773.716	491.47	0	108
6	109	nan	0	0	B03	B03	936	34.5218	0.687379	0.907265	99.6537	7.12643	379.009	492.272	0	109
6	110	nan	0	0	B03	B03	316	20.0585	0.92683	0.310669	24.0061	1.59229	717.747	493.782	0	110
6	111	nan	0	0	B03	B03	423	23.2073	0.875018	0.404083	31.9765	12.5119	693.688	493.286	0	111
6	112	nan	0	0	B03	B03	233	17.224	0.916337	0.223793	18.3255	0.632273	242.545	498.734	0	112
6	113	nan	0	0	B03	B03	307	19.7708	0.933553	0.291335	19.8537	0.836234	182.704	500.818	0	113
6	114	nan	0	0	B03	B03	270	18.5412	0.804515	0.257551	16.5	0.765036	273.281	514.841	0	114
6	115	nan	0	0	B03	B03	523	25.8051	0.909388	0.532914	37.2947	11.022	113.641	517.826	0	115
6	116	nan	0	0	B03	B03	411	22.8758	0.834534	0.412491	31.9028	19.1973	758.723	519.333	0	116
6	117	nan	0	0	B03	B03	285	19.0492	0.882666	0.281304	16.4859	2.20151	20.6456	524.888	0	117
6	118	nan	0	0	B03	B03	348	21.0496	0.794642	0.365465	18.2917	8.62704	798.716	526.81	0	118
6	119	nan	0	0	B03	B03	307	19.7708	0.871673	0.311597	34.7761	2.66388	732.606	537.99	0	119
6	120	nan	0	0	B03	B03	436	23.5612	0.785868	0.441329	32.6187	9.43459	750.257	548.7	0	120
6	121	nan	0	0	B03	B03	545	26.3423	0.909644	0.54508	45.152	26.6618	533.387	548.501	0	121
6	122	nan	0	0	B03	B03	321	20.2166	0.927689	0.322421	23.1107	1.01273	204.187	549.766	0	122
6	123	nan	0	0	B03	B03	362	21.4689	0.738925	0.35958	24.6321	1.44196	594.376	553.608	0	123
6	124	nan	0	0	B03	B03	363	21.4985	0.939009	0.371763	24.6635	3.06416	63.2342	552.091	0	124
6	125	nan	0	0	B03	B03	310	19.8672	0.942675	0.307105	20.7908	2.19004	651.026	555.41	0	125
6	126	nan	0	0	B03	B03	284	19.0158	0.794732	0.29721	17.0123	1.69472	819.271	557.451	0	126
6	127	nan	0	0	B03	B03	705	29.9605	0.772602	0.7077	75.4786	4.14215	711.031	564.522	0	127
6	128	nan	0	0	B03	B03	405	22.7082	0.832591	0.407336	28.6514	1.3991	616.719	564.649	0	128
6	129	nan	0	0	B03	B03	321	20.2166	0.83532	0.322964	21.034	1.03163	635.215	570.312	0	129
6	130	nan	0	0	B03	B03	442	23.7228	0.717525	0.460211	36.2865	10.8586	115.057	571.378	0	130
6	131	nan	0	0	B03	B03	706	29.9818	0.89617	0.696448	69.7119	2.45683	584.422	580.979	0	131
6	132	nan	0	0	B03	B03	277	18.78	0.821029	0.28297	17.5438	1.25295	219.87	585.116	0	132
6	133	nan	0	0	B03	B03	504	25.332	0.93771	0.544935	38.7189	2.72427	865.978	590.597	0	133
6	134	nan	0	0	B03	B03	524	25.8298	0.628883	0.526123	44.0031	10.5268	701.582	590.225	0	134
6	135	nan	0	0	B03	B03	266	18.4033	0.698366	0.283842	12.9644	1.28706	941.038	604.865	0	135
6	136	nan	0	0	B03	B03	310	19.8672	0.798648	0.295514	25.4715	0.9303	593.49	610.977	0	136
6	137	nan	0	0	B03	B03	340	20.8063	0.566556	0.342942	18.9203	2.81558	707.75	618.506	0	137
6	138	nan	0	0	B03	B03	286	19.0826	0.895384	0.284755	21.564	4.83763	255.458	620.409	0	138
6	139	nan	0	0	B03	B03	240	17.4808	0.669594	0.246558	11.7258	0.809518	762.908	629.154	0	139
6	140	nan	0	0	B03	B03	270	18.5412	0.901299	0.284669	15.5215	2.39264	908.8	651.633	0	140
6	141	nan	0	0	B03	B03	308	19.803	0.929563	0.293892	19.6312	1.81026	19.4838	654.847	0	141
6	142	nan	0	0	B03	B03	315	20.0267	0.872522	0.329127	19.1881	2.30746	952.397	675.079	0	142
6	143	nan	0	0	B03	B03	333	20.591	0.884834	0.350725	18.5623	1.90281	936.58	681.553	0	143
6	144	nan	0	0	B03	B03	382	22.054	0.872279	0.392143	24.6891	21.4029	705.772	693.948	0	144
6	145	nan	0	0	B03	B03	257	18.0893	0.881548	0.255879	15.4566	1.92222	593.455	715.992	0	145
6	146	nan	0	0	B03	B03	213	16.4682	0.853334	0.233784	14.4877	17.8394	889.892	722.329	0	146
6	147	nan	0	0	B03	B03	284	19.0158	0.886309	0.30116	20.6761	32.121	905.187	725.827	0	147
6	148	nan	0	0	B03	B03	260	18.1946	0.909355	0.2575	15.5804	3.02982	970.719	739.062	0	148
6	149	nan	0	0	B03	B03	355	21.2603	0.933948	0.354309	20.5663	25.0294	409.285	744.22	0	149
6	150	nan	0	0	B03	B03	269	18.5068	0.888	0.282738	15.4564	3.27331	795.61	742.097	0	150
6	151	nan	0	0	B03	B03	343	20.8979	0.760493	0.361477	18.8539	30.5733	771.711	754.921	0	151
6	152	nan	0	0	B03	B03	387	22.1978	0.807644	0.40255	24.0736	2.1555	26.3876	773.721	0	152
6	153	nan	0	0	B03	B03	339	20.7757	0.825409	0.362592	24.9898	2.32371	60.0855	776	0	153
6	154	nan	0	0	B03	B03	596	27.5472	0.878636	0.601029	50.6479	47.9953	556.512	778.955	0	154
6	155	nan	0	0	B03	B03	309	19.8351	0.855902	0.306353	18.8857	2.40123	514.081	783.304	0	155
6	156	nan	0	0	B03	B03	247	17.7339	0.85408	0.238863	15.8463	1.22623	984.04	788.494	0	156
6	157	nan	0	0	B03	B03	326	20.3734	0.872379	0.324402	22.9341	1.38574	620.748	788.298	0	157
6	158	nan	0	0	B03	B03	390	22.2837	0.826334	0.432116	24.145	9.61151	112.921	788.049	0	158
6	159	nan	0	0	B03	B03	569	26.916	0.869769	0.57118	37.9822	3.19023	698.845	801.45	0	159
6	160	nan	0	0	B03	B03	317	20.0902	0.862986	0.347222	26.2606	2.25717	52.3344	804.309	0	160
6	161	nan	0	0	B03	B03	406	22.7362	0.879045	0.447489	26.7066	6.96145	74.9704	803.901	0	161
6	162	nan	0	0	B03	B03	316	20.0585	0.936625	0.31282	20.4099	1.69172	381.111	810.443	0	162
6	163	nan	0	0	B03	B03	270	18.5412	0.82104	0.282745	15.9516	6.10844	867.574	812.559	0	163
6	164	nan	0	0	B03	B03	977	35.2697	0.814008	0.951905	96.1339	5.86385	552.102	823.083	0	164
6	165	nan	0	0	B03	B03	259	18.1595	0.888408	0.28118	15.1995	5.0189	828.857	818.942	0	165
6	166	nan	0	0	B03	B03	314	19.9949	0.820313	0.308655	24.3311	1.17328	475.083	822.01	0	166
6	167	nan	0	0	B03	B03	274	18.678	0.848598	0.287563	20.2342	2.28103	285.285	833.018	0	167
6	168	nan	0	0	B03	B03	287	19.116	0.817354	0.258185	15.4028	1.00986	996.99	832.101	0	168
6	169	nan	0	0	B03	B03	255	18.0188	0.729338	0.261665	15.8926	1.80154	620.141	833.263	0	169
6	170	nan	0	0	B03	B03	291	19.2487	0.840989	0.303228	21.8565	1.15434	367.141	838.533	0	170
6	171	nan	0	0	B03	B03	233	17.224	0.771672	0.242233	15.0403	6.89789	745.773	836.099	0	171
6	172	nan	0	0	B03	B03	269	18.5068	0.855213	0.286368	20.4032	1.55682	308.866	853.71	0	172
6	173	nan	0	0	B03	B03	296	19.4134	0.811603	0.300274	17.8929	2.97368	554.507	870.936	0	173
6	174	nan	0	0	B03	B03	615	27.9829	0.827009	0.621757	46.7407	3.68593	457.789	881.109	0	174
6	175	nan	0	0	B03	B03	254	17.9834	0.851831	0.26103	16.4018	1.72447	660.433	884.528	0	175
6	176	nan	0	0	B03	B03	469	24.4366	0.938277	0.499152	41.8714	25.6876	312.211	897.469	0	176
6	177	nan	0	0	B03	B03	320	20.1851	0.931642	0.298714	19.6565	2.24564	956.872	898.547	0	177
6	178	nan	0	0	B03	B03	406	22.7362	0.941899	0.398964	25.9944	8.49325	519.256	899.961	0	178
6	179	nan	0	0	B03	B03	294	19.3477	0.880674	0.333469	20.9688	1.35227	153.316	904.136	0	179
6	180	nan	0	0	B03	B03	307	19.7708	0.807667	0.317401	17.2023	9.04213	689.371	905.326	0	180
6	181	nan	0	0	B03	B03	261	18.2295	0.838912	0.225566	12.683	1.01496	996.663	902.218	0	181
6	182	nan	0	0	B03	B03	327	20.4046	0.831843	0.339309	31.4411	1.90165	339.425	912.321	0	182
6	183	nan	0	0	B03	B03	333	20.591	0.849534	0.332819	25.2465	1.64797	880.58	944.706	0	183
6	184	nan	0	0	B03	B03	614	27.9601	0.926545	0.625933	54.6391	4.12056	393.997	946.156	0	184
6	185	nan	0	0	B03	B03	344	20.9283	0.920547	0.356396	22.9488	1.65632	16.811	949.794	0	185
6	186	nan	0	0	B03	B03	305	19.7063	0.920509	0.311052	20.6947	1.98126	432.672	951.875	0	186
6	187	nan	0	0	B03	B03	346	20.9891	0.777744	0.349623	25.8981	10.908	850.335	956.754	0	187
6	188	nan	0	0	B03	B03	284	19.0158	0.866319	0.273151	22.4524	1.40732	910.327	957.648	0	188
6	189	nan	0	0	B03	B03	400	22.5676	0.800236	0.443795	23.3062	1.39358	82.3125	958.965	0	189
6	190	nan	0	0	B03	B03	454	24.0427	0.919494	0.484794	39.338	19.5072	321.205	963.293	0	190
6	191	nan	0	0	B03	B03	579	27.1515	0.942969	0.590352	45.5604	4.20911	470.902	972.181	0	191
6	192	nan	0	0	B03	B03	290	19.2156	0.898152	0.291906	19.3087	4.12081	500.241	973.914	0	192
6	193	nan	0	0	B03	B03	317	20.0902	0.906668	0.313291	17.9459	1.42248	877.732	979.17	0	193
6	194	nan	0	0	B03	B03	266	18.4033	0.964501	0.266679	26.9993	1.20398	412.218	980.857	0	194
6	195	nan	0	0	B03	B03	260	18.1946	0.916762	0.23222	22.6949	1.31571	927.227	979.365	0	195
6	196	nan	0	0	B03	B03	318	20.1219	0.799497	0.290522	21.3678	2.12773	919.509	993.852	0	196
6	197	nan	0	0	B03	B03	392	22.3408	0.87311	0.413921	24.6961	18.863	279.321	998.61	0	197
6	198	nan	0	0	B03	B03	332	20.56	0.833019	0.320241	20.538	9.79597	555.506	999.244	0	198
6	199	nan	0	0	B03	B03	320	20.1851	0.835988	0.318573	19.0353	2.13514	341.181	998.519	0	199
6	200	nan	0	0	B03	B03	237	17.3712	0.852308	0.231472	15.7302	2.25766	838.878	1003.57	0	200
6	201	nan	0	0	B03	B03	374	21.8218	0.887528	0.386175	25.2256	6.99633	232.291	1006.4	0	201
6	202	nan	0	0	B03	B03	296	19.4134	0.84044	0.318067	16.6483	1.8487	142.861	1008.58	0	202
6	203	nan	0	0	B03	B03	222	16.8125	0.893726	0.167347	12.9741	1.14308	965.113	1012.98	0	203
7	1	nan	0	0	B03	B03	240	17.4808	0.732101	0.217694	12.8111	1.44758	634.413	11.3292	0	1
7	2	nan	0	0	B03	B03	253	17.948	0.899376	0.22758	16.8466	1.13382	744.763	10.8893	0	2
7	3	nan	0	0	B03	B03	177	15.0121	0.449354	0.168787	7.79098	1.15171	558.412	13.1017	0	3
7	4	nan	0	0	B03	B03	250	17.8412	0.871455	0.229156	15.0735	4.80127	81.42	17.6	0	4
7	5	nan	0	0	B03	B03	316	20.0585	0.626748	0.315679	20.3339	2.74646	326.253	22.0665	0	5
7	6	nan	0	0	B03	B03	340	20.8063	0.919024	0.343731	24.7088	1.55451	240.982	24.4853	0	6
7	7	nan	0	0	B03	B03	291	19.2487	0.834834	0.294412	19.7757	3.19577	174.076	23.8488	0	7
7	8	nan	0	0	B03	B03	259	18.1595	0.87842	0.260114	14.4601	1.73119	100.336	29.5869	0	8
7	9	nan	0	0	B03	B03	650	28.7681	0.84905	0.666152	41.357	20.0425	443.082	33.2831	0	9
7	10	nan	0	0	B03	B03	330	20.498	0.818393	0.326731	19.2113	7.70519	512.964	32.8727	0	10
7	11	nan	0	0	B03	B03	266	18.4033	0.83277	0.2801	16.4756	1.23585	296.305	35.5113	0	11
7	12	nan	0	0	B03	B03	267	18.4379	0.84234	0.272583	14.5102	1.3976	598.532	34.8801	0	12
7	13	nan	0	0	B03	B03	210	16.3518	0.840248	0.183216	11.5714	12.3788	24.7905	39.6381	0	13
7	14	nan	0	0	B03	B03	458	24.1484	0.902875	0.458238	36.501	0.856518	71.679	41.4978	0	14
7	15	nan	0	0	B03	B03	247	17.7339	0.712293	0.265862	11.6145	3.73795	366.344	44.7126	0	15
7	16	nan	0	0	B03	B03	267	18.4379	0.777339	0.281417	14.6989	1.87588	166.697	47.2022	0	16
7	17	nan	0	0	B03	B03	526	25.879	0.868194	0.540016	35.3578	9.50205	673.736	49.5608	0	17
7	18	nan	0	0	B03	B03	258	18.1245	0.709516	0.240372	15.2137	0.821356	904.899	51.3953	0	18
7	19	nan	0	0	B03	B03	245	17.6619	0.7962	0.257256	14.8815	0.771779	103.767	53.1469	0	19
7	20	nan	0	0	B03	B03	256	18.0541	0.878118	0.260685	15.2373	1.33463	413.172	55.6719	0	20
7	21	nan	0	0	B03	B03	520	25.731	0.914583	0.553307	43.4219	5.64443	258.081	54.8731	0	21
7	22	nan	0	0	B03	B03	248	17.7697	0.899234	0.22562	19.7418	3.77323	14.0685	65.4113	0	22
7	23	nan	0	0	B03	B03	266	18.4033	0.902161	0.282362	13.7202	1.27023	326.395	66.1391	0	23
7	24	nan	0	0	B03	B03	254	17.9834	0.939595	0.272927	16.4786	2.2361	215.539	69.1299	0	24
7	25	nan	0	0	B03	B03	298	19.4788	0.723555	0.318342	16.4811	4.57219	630.48	69.4664	0	25
7	26	nan	0	0	B03	B03	356	21.2902	0.831374	0.386049	22.5172	22.7259	169.75	73.3174	0	26
7	27	nan	0	0	B03	B03	405	22.7082	0.858116	0.417721	23.8717	30.1452	751.751	73.2469	0	27
7	28	nan	0	0	B03	B03	315	20.0267	0.894387	0.320458	20.4813	0.910965	820.841	75.073	0	28
7	29	nan	0	0	B03	B03	281	18.9151	0.707062	0.292809	13.6669	10.977	563.94	74.7616	0	29
7	30	nan	0	0	B03	B03	343	20.8979	0.956962	0.32747	22.8872	9.04926	905.936	78.5918	0	30
7	31	nan	0	0	B03	B03	187	15.4304	0.947568	0.173438	22.241	2.42404	14.754	81.2941	0	31
7	32	nan	0	0	B03	B03	348	21.0496	0.742012	0.375452	20.7213	15.8444	125.195	86.273	0	32
7	33	nan	0	0	B03	B03	444	23.7764	0.926599	0.495276	32.3944	57.1367	189.214	85.6081	0	33
7	34	nan	0	0	B03	B03	278	18.8138	0.867584	0.301628	17.4357	1.98023	98.2122	87.3993	0	34
7	35	nan	0	0	B03	B03	587	27.3385	0.868039	0.611313	39.2041	31.126	499.477	88.3475	0	35
7	36	nan	0	0	B03	B03	305	19.7063	0.770548	0.32119	19.2703	3.52021	81.6689	89.6164	0	36
7	37	nan	0	0	B03	B03	637	28.479	0.920464	0.695445	41.7473	2.8817	262.319	94.5542	0	37
7	38	nan	0	0	B03	B03	307	19.7708	0.903205	0.251853	19.8383	1.64772	989.137	93	0	38
7	39	nan	0	0	B03	B03	739	30.6745	0.560564	0.744592	52.8704	7.7738	46.7023	96.0217	0	39
7	40	nan	0	0	B03	B03	246	17.6979	0.910002	0.231389	19.2835	2.79384	18.2886	99.8902	0	40
7	41	nan	0	0	B03	B03	473	24.5406	0.750191	0.437801	31.8821	14.9294	956.414	96.2791	0	41
7	42	nan	0	0	B03	B03	311	19.8992	0.780328	0.339594	16.4907	2.14611	670.383	104.058	0	42
7	43	nan	0	0	B03	B03	578	27.1281	0.767919	0.585378	53.4246	4.89615	885.619	106.519	0	43
7	44	nan	0	0	B03	B03	278	18.8138	0.870339	0.302773	16.9865	1.51559	222.453	109.327	0	44
7	45	nan	0	0	B03	B03	366	21.5872	0.903312	0.394754	21.3354	1.58095	298.852	111.093	0	45
7	46	nan	0	0	B03	B03	280	18.8814	0.73149	0.270018	31.4748	1.56159	921.811	111.489	0	46
7	47	nan	0	0	B03	B03	302	19.6091	0.836513	0.329546	15.9464	4.78249	184.96	112.54	0	47
7	48	nan	0	0	B03	B03	520	25.731	0.929617	0.565096	41.6602	2.38606	327.033	116.071	0	48
7	49	nan	0	0	B03	B03	298	19.4788	0.821244	0.30962	16.4813	3.29888	533.698	116.101	0	49
7	50	nan	0	0	B03	B03	256	18.0541	0.89237	0.281579	14.9282	2.21324	477.508	120.473	0	50
7	51	nan	0	0	B03	B03	485	24.85	0.833768	0.523059	34.8692	39.2018	82.5361	131.705	0	51
7	52	nan	0	0	B03	B03	230	17.1127	0.795298	0.193957	20.3983	0.753362	1001.05	131.083	0	52
7	53	nan	0	0	B03	B03	358	21.3499	0.625007	0.394251	22.4291	1.61085	312.81	135.765	0	53
7	54	nan	0	0	B03	B03	262	18.2644	0.8487	0.294834	16.3953	3.75585	709.63	139	0	54
7	55	nan	0	0	B03	B03	460	24.201	0.843775	0.512464	29.9841	21.5157	273.785	139.567	0	55
7	56	nan	0	0	B03	B03	326	20.3734	0.812384	0.354761	17.7029	9.36817	774.003	148.037	0	56
7	57	nan	0	0	B03	B03	281	18.9151	0.857168	0.311356	18.2071	1.51888	229.751	150.52	0	57
7	58	nan	0	0	B03	B03	291	19.2487	0.81432	0.319719	30.2766	1.26662	156.801	154.048	0	58
7	59	nan	0	0	B03	B03	244	17.6258	0.664949	0.245969	12.085	6.23707	646.336	158.5	0	59
7	60	nan	0	0	B03	B03	636	28.4566	0.907581	0.689174	54.3739	3.80526	183.998	158.909	0	60
7	61	nan	0	0	B03	B03	268	18.4724	0.908944	0.269777	16.7215	2.01202	28.2201	168.078	0	61
7	62	nan	0	0	B03	B03	461	24.2273	0.914338	0.481967	37.6426	6.74478	432.069	166.633	0	62
7	63	nan	0	0	B03	B03	305	19.7063	0.850943	0.336343	21.1235	0.579155	110.177	169.164	0	63
7	64	nan	0	0	B03	B03	572	26.9869	0.919268	0.617517	45.6931	3.60743	252.986	169.918	0	64
7	65	nan	0	0	B03	B03	529	25.9527	0.812971	0.543261	41.0864	65.7334	511.416	171.433	0	65
7	66	nan	0	0	B03	B03	327	20.4046	0.807058	0.34833	22.4523	1.30894	300.459	177.052	0	66
7	67	nan	0	0	B03	B03	359	21.3797	0.870805	0.392181	24.871	1.7	169.111	178.095	0	67
7	68	nan	0	0	B03	B03	231	17.1499	0.871953	0.24233	12.835	1.49995	56.1688	181.749	0	68
7	69	nan	0	0	B03	B03	260	18.1946	0.874823	0.284002	16.2048	1.75189	723.277	185.746	0	69
7	70	nan	0	0	B03	B03	285	19.0492	0.823649	0.309306	16.6829	1.39846	791.042	190.442	0	70
7	71	nan	0	0	B03	B03	306	19.7386	0.847593	0.325777	20.6267	0.593886	131.056	194.66	0	71
7	72	nan	0	0	B03	B03	322	20.248	0.944428	0.330269	27.416	1.47591	334.839	199.783	0	72
7	73	nan	0	0	B03	B03	590	27.4082	0.890328	0.620836	43.05	2.89419	360.093	203.193	0	73
7	74	nan	0	0	B03	B03	314	19.9949	0.834348	0.334906	21.2143	1.37347	202.019	203.777	0	74
7	75	nan	0	0	B03	B03	230	17.1127	0.931646	0.2134	14.2458	3.629	982.983	204.026	0	75
7	76	nan	0	0	B03	B03	435	23.5342	0.79326	0.443519	39.2492	63.1769	31.2437	203.998	0	76
7	77	nan	0	0	B03	B03	310	19.8672	0.837934	0.335585	18.2751	0.371196	107.919	206.613	0	77
7	78	nan	0	0	B03	B03	238	17.4078	0.873123	0.238887	12.808	1.05763	577.391	211.87	0	78
7	79	nan	0	0	B03	B03	565	26.8213	0.920169	0.609803	40.6787	2.12176	759.418	211.942	0	79
7	80	nan	0	0	B03	B03	492	25.0287	0.80128	0.507884	36.8985	3.47913	402.374	210.01	0	80
7	81	nan	0	0	B03	B03	309	19.8351	0.886473	0.330515	19.7776	1.56787	213.453	220.21	0	81
7	82	nan	0	0	B03	B03	306	19.7386	0.813091	0.327396	18.9157	0.777261	150.801	219.624	0	82
7	83	nan	0	0	B03	B03	326	20.3734	0.916145	0.338139	23.2937	1.09815	300.35	222.899	0	83
7	84	nan	0	0	B03	B03	285	19.0492	0.587942	0.282473	13.6461	13.825	642.965	221.06	0	84
7	85	nan	0	0	B03	B03	343	20.8979	0.905008	0.369799	21.7059	4.43735	186.816	224.58	0	85
7	86	nan	0	0	B03	B03	354	21.2303	0.865353	0.350458	23.1477	7.25935	35.8362	227.121	0	86
7	87	nan	0	0	B03	B03	316	20.0585	0.936625	0.345765	21.532	1.26442	239.949	229.848	0	87
7	88	nan	0	0	B03	B03	363	21.4985	0.861424	0.366033	21.8374	1.46633	332.281	230.807	0	88
7	89	nan	0	0	B03	B03	284	19.0158	0.686846	0.304425	17.7081	1.05408	74.5282	240.665	0	89
7	90	nan	0	0	B03	B03	413	22.9314	0.826244	0.415086	27.1778	9.09731	626.521	242.564	0	90
7	91	nan	0	0	B03	B03	327	20.4046	0.834227	0.350777	16.4248	1.24093	862.514	242.81	0	91
7	92	nan	0	0	B03	B03	533	26.0507	0.89168	0.555375	44.1645	1.1533	111.891	250.912	0	92
7	93	nan	0	0	B03	B03	254	17.9834	0.792684	0.278828	14.398	0.974323	893.024	249.614	0	93
7	94	nan	0	0	B03	B03	589	27.385	0.929098	0.621539	47.9646	2.47419	154.022	253.52	0	94
7	95	nan	0	0	B03	B03	475	24.5925	0.767584	0.506225	38.5496	5.89798	749.541	247.419	0	95
7	96	nan	0	0	B03	B03	362	21.4689	0.7663	0.355017	19.8581	3.22087	640.967	257.779	0	96
7	97	nan	0	0	B03	B03	241	17.5172	0.884129	0.247842	12.2534	1.06088	449.12	259.199	0	97
7	98	nan	0	0	B03	B03	266	18.4033	0.826428	0.262679	16.9825	0.630158	23.0789	260.222	0	98
7	99	nan	0	0	B03	B03	318	20.1219	0.937605	0.340381	26.3113	1.83647	92.8962	261.682	0	99
7	100	nan	0	0	B03	B03	292	19.2818	0.963926	0.30136	25.6102	1.83072	278.832	261.668	0	100
7	101	nan	0	0	B03	B03	549	26.4388	0.894111	0.543604	41.9984	18.4811	325.599	260.413	0	101
7	102	nan	0	0	B03	B03	478	24.67	0.891515	0.504502	45.3288	6.35066	203.776	260.812	0	102
7	103	nan	0	0	B03	B03	266	18.4033	0.817581	0.282267	18.9156	4.48288	63.7444	265.395	0	103
7	104	nan	0	0	B03	B03	345	20.9587	0.746972	0.356035	22.8487	2.71156	220.536	277.983	0	104
7	105	nan	0	0	B03	B03	234	17.2609	0.883277	0.218023	13.0246	2.61902	996.269	275.009	0	105
7	106	nan	0	0	B03	B03	275	18.7121	0.851696	0.269764	16.0116	2.39046	390.836	283.029	0	106
7	107	nan	0	0	B03	B03	282	18.9487	0.873375	0.292343	19.3008	1.06419	171.301	285.621	0	107
7	108	nan	0	0	B03	B03	273	18.6439	0.981773	0.290552	19.3229	1.64487	96.685	288.689	0	108
7	109	nan	0	0	B03	B03	723	30.3406	0.917749	0.694355	84.1856	4.47656	596.573	288.595	0	109
7	110	nan	0	0	B03	B03	392	22.3408	0.889287	0.396344	26.3169	7.36266	257.645	290.651	0	110
7	111	nan	0	0	B03	B03	322	20.248	0.930579	0.355275	17.7585	2.76477	911.193	298.087	0	111
7	112	nan	0	0	B03	B03	309	19.8351	0.826887	0.326456	17.7809	1.04037	135.165	299.683	0	112
7	113	nan	0	0	B03	B03	311	19.8992	0.828087	0.320196	26.2471	2.38002	56.5402	301.534	0	113
7	114	nan	0	0	B03	B03	349	21.0799	0.817265	0.361466	23.1725	1.79394	274.063	301.132	0	114
7	115	nan	0	0	B03	B03	302	19.6091	0.885768	0.313717	20.1517	1.49195	41.4801	306.844	0	115
7	116	nan	0	0	B03	B03	344	20.9283	0.869078	0.340367	24.1585	39.7847	417.86	305.547	0	116
7	117	nan	0	0	B03	B03	321	20.2166	0.904811	0.336681	20.874	3.51023	200.442	308.271	0	117
7	118	nan	0	0	B03	B03	339	20.7757	0.916321	0.371763	22.3848	1.38491	850.504	308.198	0	118
7	119	nan	0	0	B03	B03	338	20.745	0.807473	0.354225	21.4199	5.09828	175.923	314.929	0	119
7	120	nan	0	0	B03	B03	517	25.6567	0.904109	0.527517	41.2456	4.27169	360.658	309.104	0	120
7	121	nan	0	0	B03	B03	313	19.9631	0.944653	0.358557	26.731	1.49428	886.55	312.847	0	121
7	122	nan	0	0	B03	B03	262	18.2644	0.942214	0.243392	15.8288	2.50883	517.282	316.626	0	122
7	123	nan	0	0	B03	B03	340	20.8063	0.861425	0.338614	26.2698	2.3237	278.659	318.709	0	123
7	124	nan	0	0	B03	B03	329	20.4669	0.750537	0.328166	18.9395	1.2256	299.021	317.754	0	124
7	125	nan	0	0	B03	B03	283	18.9823	0.944695	0.274201	20.6503	1.17941	17.1802	326.283	0	125
7	126	nan	0	0	B03	B03	421	23.1524	0.852659	0.449703	30.7606	30.8549	93.4798	323.881	0	126
7	127	nan	0	0	B03	B03	446	23.8299	0.916878	0.448267	38.727	55.0938	220.861	327.886	0	127
7	128	nan	0	0	B03	B03	420	23.1249	0.941549	0.403723	28.2274	13.9805	549.212	328.288	0	128
7	129	nan	0	0	B03	B03	503	25.3069	0.886791	0.493132	41.7091	22.0711	670.513	328.889	0	129
7	130	nan	0	0	B03	B03	311	19.8992	0.914973	0.326371	20.348	1.4814	125.971	329.682	0	130
7	131	nan	0	0	B03	B03	312	19.9311	0.879443	0.310944	20.0458	1.4722	41.7115	335.728	0	131
7	132	nan	0	0	B03	B03	229	17.0755	0.908388	0.247019	16.7131	0.662597	786.607	338.293	0	132
7	133	nan	0	0	B03	B03	268	18.4724	0.653829	0.270833	14.1038	1.26724	732.754	339.944	0	133
7	134	nan	0	0	B03	B03	429	23.3713	0.908967	0.443746	31.8436	60.2894	975.811	342.473	0	134
7	135	nan	0	0	B03	B03	377	21.9092	0.924165	0.390727	27.8647	1.78857	176.191	344.777	0	135
7	136	nan	0	0	B03	B03	339	20.7757	0.725391	0.339829	21.5113	6.93601	53.8201	347.171	0	136
7	137	nan	0	0	B03	B03	310	19.8672	0.796354	0.324683	21.5659	0.946608	135.394	353.326	0	137
7	138	nan	0	0	B03	B03	273	18.6439	0.845501	0.268341	16.304	1.39972	265.498	353.597	0	138
7	139	nan	0	0	B03	B03	353	21.2003	0.857097	0.393566	21.1749	2.07873	919.623	356.388	0	139
7	140	nan	0	0	B03	B03	415	22.9868	0.840507	0.411958	23.6958	11.6052	340.634	361.395	0	140
7	141	nan	0	0	B03	B03	338	20.745	0.891815	0.364958	23.9329	2.19435	841.414	361.216	0	141
7	142	nan	0	0	B03	B03	354	21.2303	0.940634	0.364727	22.7812	2.26548	117.927	364.686	0	142
7	143	nan	0	0	B03	B03	247	17.7339	0.903036	0.247652	18.408	0.78857	490.368	362.842	0	143
7	144	nan	0	0	B03	B03	264	18.334	0.842007	0.256835	19.4221	1.16665	436.504	365.966	0	144
7	145	nan	0	0	B03	B03	497	25.1555	0.91925	0.548942	45.1468	20.059	869.628	365.398	0	145
7	146	nan	0	0	B03	B03	325	20.3421	0.936392	0.334593	19.4869	10.5207	73.5508	374.24	0	146
7	147	nan	0	0	B03	B03	316	20.0585	0.737961	0.307763	28.2237	1.28584	484.823	379.373	0	147
7	148	nan	0	0	B03	B03	297	19.4461	0.896364	0.292431	19.1945	0.900059	233.084	380.067	0	148
7	149	nan	0	0	B03	B03	315	20.0267	0.881481	0.328892	21.5526	1.06826	803.632	380.063	0	149
7	150	nan	0	0	B03	B03	414	22.9591	0.890683	0.41358	28.2148	5.20104	175.29	380.742	0	150
7	151	nan	0	0	B03	B03	349	21.0799	0.828201	0.36381	25.2206	3.14782	112.032	391.693	0	151
7	152	nan	0	0	B03	B03	581	27.1984	0.840825	0.596601	56.0395	5.52723	132.75	389.176	0	152
7	153	nan	0	0	B03	B03	452	23.9897	0.730417	0.45144	40.9097	20.2584	365.283	393.181	0	153
7	154	nan	0	0	B03	B03	323	20.2795	0.894681	0.343331	25.9968	1.08801	794.059	393.907	0	154
7	155	nan	0	0	B03	B03	302	19.6091	0.606258	0.282983	14.025	1.99192	511.45	392.099	0	155
7	156	nan	0	0	B03	B03	231	17.1499	0.762558	0.218849	13.637	3.09891	559.848	395.333	0	156
7	157	nan	0	0	B03	B03	280	18.8814	0.846922	0.288062	19.1831	1.33389	775.404	405.164	0	157
7	158	nan	0	0	B03	B03	327	20.4046	0.801597	0.311226	24.0784	7.82824	26.107	402.667	0	158
7	159	nan	0	0	B03	B03	529	25.9527	0.792307	0.57127	42.7708	4.19664	859.157	408.006	0	159
7	160	nan	0	0	B03	B03	420	23.1249	0.909357	0.410165	35.3555	63.2781	394.143	410.088	0	160
7	161	nan	0	0	B03	B03	282	18.9487	0.85753	0.28118	16.5309	0.903687	194.34	410.872	0	161
7	162	nan	0	0	B03	B03	429	23.3713	0.889723	0.445326	31.9583	63.21	84.5688	413.191	0	162
7	163	nan	0	0	B03	B03	603	27.7085	0.888956	0.61691	55.4037	5.69883	150.673	425.861	0	163
7	164	nan	0	0	B03	B03	345	20.9587	0.832051	0.327667	19.8902	37.8013	525.452	421.014	0	164
7	165	nan	0	0	B03	B03	263	18.2992	0.877932	0.293503	15.601	1.74021	912.802	432.586	0	165
7	166	nan	0	0	B03	B03	291	19.2487	0.792205	0.290145	15.7938	3.57692	440.381	435.241	0	166
7	167	nan	0	0	B03	B03	361	21.4392	0.80622	0.379105	22.8422	2.6482	118.623	438.789	0	167
7	168	nan	0	0	B03	B03	321	20.2166	0.844499	0.320932	22.6147	3.91067	385.757	437.866	0	168
7	169	nan	0	0	B03	B03	302	19.6091	0.870124	0.30108	20.7066	1.12473	180.98	438.026	0	169
7	170	nan	0	0	B03	B03	352	21.1703	0.781059	0.353909	24.4806	10.6298	67.8239	452.52	0	170
7	171	nan	0	0	B03	B03	1023	36.0905	0.686106	0.986873	79.8272	73.8803	29.9853	448.425	0	171
7	172	nan	0	0	B03	B03	453	24.0162	0.80984	0.413902	25.1938	33.4377	604.3	454.945	0	172
7	173	nan	0	0	B03	B03	245	17.6619	0.734701	0.241418	11.6438	1.02339	300.265	455.755	0	173
7	174	nan	0	0	B03	B03	262	18.2644	0.661914	0.283902	15.0583	2.80454	960.874	457.702	0	174
7	175	nan	0	0	B03	B03	435	23.5342	0.857534	0.432069	38.2861	11.9515	98.9057	462.46	0	175
7	176	nan	0	0	B03	B03	550	26.4628	0.860946	0.550885	45.0586	1.70301	141.624	463.409	0	176
7	177	nan	0	0	B03	B03	265	18.3687	0.785461	0.287311	15.6865	3.48682	927.192	466.042	0	177
7	178	nan	0	0	B03	B03	386	22.1691	0.8955	0.426225	27.375	16.86	858.497	468.503	0	178
7	179	nan	0	0	B03	B03	253	17.948	0.924973	0.252666	17.3068	2.4096	504.988	472.866	0	179
7	180	nan	0	0	B03	B03	294	19.3477	0.804429	0.299528	15.574	2.93657	173.748	481.884	0	180
7	181	nan	0	0	B03	B03	309	19.8351	0.773113	0.308571	18.7619	0.674179	371.058	484.327	0	181
7	182	nan	0	0	B03	B03	310	19.8672	0.800276	0.30553	17.532	3.2459	477.742	486.606	0	182
7	183	nan	0	0	B03	B03	375	21.851	0.784632	0.370733	26.1279	1.65661	578.088	493.581	0	183
7	184	nan	0	0	B03	B03	289	19.1824	0.814612	0.2851	16.9759	0.85765	72.1592	490.547	0	184
7	185	nan	0	0	B03	B03	229	17.0755	0.741803	0.248562	13.5095	1.00501	928.148	499.943	0	185
7	186	nan	0	0	B03	B03	320	20.1851	0.850291	0.323699	18.4538	0.809904	132.341	501.975	0	186
7	187	nan	0	0	B03	B03	273	18.6439	0.894158	0.262164	18.9765	1.36428	550.967	502.062	0	187
7	188	nan	0	0	B03	B03	250	17.8412	0.881502	0.241882	14.6114	0.522883	31.772	509.884	0	188
7	189	nan	0	0	B03	B03	297	19.4461	0.912863	0.31267	24.0265	1.34074	808.249	516.158	0	189
7	190	nan	0	0	B03	B03	405	22.7082	0.780135	0.382137	27.5201	14.8733	433.459	517.541	0	190
7	191	nan	0	0	B03	B03	356	21.2902	0.772826	0.355256	24.7682	1.27929	388.194	522.969	0	191
7	192	nan	0	0	B03	B03	344	20.9283	0.905008	0.36039	19.3959	0.979776	51.2471	526.195	0	192
7	193	nan	0	0	B03	B03	294	19.3477	0.903642	0.325902	20.4827	1.49059	840.486	525.014	0	193
7	194	nan	0	0	B03	B03	242	17.5535	0.913474	0.246755	17.8196	0.790251	267.198	530.14	0	194
7	195	nan	0	0	B03	B03	418	23.0698	0.782879	0.425717	22.3937	0.842116	345.036	530.132	0	195
7	196	nan	0	0	B03	B03	357	21.3201	0.866809	0.375331	33.3143	59.2099	184.426	533.784	0	196
7	197	nan	0	0	B03	B03	402	22.6239	0.781668	0.387781	33.5186	0.913012	359.886	539.269	0	197
7	198	nan	0	0	B03	B03	329	20.4669	0.967929	0.353647	26.1496	5.00832	72.5653	542.264	0	198
7	199	nan	0	0	B03	B03	283	18.9823	0.899723	0.300933	17.9128	1.65156	133.633	543.233	0	199
7	200	nan	0	0	B03	B03	316	20.0585	0.819792	0.313037	24.5476	1.29863	444.889	552.56	0	200
7	201	nan	0	0	B03	B03	422	23.1799	0.894135	0.444591	34.0628	52.2931	87.0735	557.585	0	201
7	202	nan	0	0	B03	B03	247	17.7339	0.78527	0.262299	14.0042	3.62923	820.887	557.202	0	202
7	203	nan	0	0	B03	B03	261	18.2295	0.912852	0.260876	16.9369	0.895717	22.9272	557.831	0	203
7	204	nan	0	0	B03	B03	273	18.6439	0.839097	0.283436	20.0547	3.04423	177.238	558.553	0	204
7	205	nan	0	0	B03	B03	512	25.5323	0.941443	0.505964	48.5862	2.52965	413.426	560.123	0	205
7	206	nan	0	0	B03	B03	525	25.8544	0.86455	0.524235	50.2696	1.08578	363.44	561.455	0	206
7	207	nan	0	0	B03	B03	207	16.2345	0.770261	0.21393	10.5049	1.78075	991.913	568.952	0	207
7	208	nan	0	0	B03	B03	272	18.6097	0.786079	0.276666	18.88	4.48928	239.118	571.776	0	208
7	209	nan	0	0	B03	B03	264	18.334	0.930866	0.274715	16.0899	1.20351	18.8295	581.894	0	209
7	210	nan	0	0	B03	B03	281	18.9151	0.903196	0.275176	17.8266	1.41396	299.448	586.762	0	210
7	211	nan	0	0	B03	B03	834	32.5865	0.782363	0.876766	75.9809	3.08617	167.472	593.46	0	211
7	212	nan	0	0	B03	B03	499	25.2061	0.862725	0.522597	38.491	3.42557	121.754	596.405	0	212
7	213	nan	0	0	B03	B03	315	20.0267	0.878842	0.331107	21.6427	1.03864	278.721	595.06	0	213
7	214	nan	0	0	B03	B03	288	19.1492	0.797734	0.283102	16.3227	2.41942	720.483	605.097	0	214
7	215	nan	0	0	B03	B03	234	17.2609	0.815682	0.233317	12.5652	0.838977	41.7009	607.483	0	215
7	216	nan	0	0	B03	B03	236	17.3345	0.964333	0.23034	21.6543	2.01219	520.364	623.886	0	216
7	217	nan	0	0	B03	B03	314	19.9949	0.846249	0.334879	17.7108	1.88755	136.968	629.685	0	217
7	218	nan	0	0	B03	B03	305	19.7063	0.850943	0.318677	17.1926	5.65614	207.462	627.895	0	218
7	219	nan	0	0	B03	B03	365	21.5577	0.805595	0.387005	30.1781	12.048	247.364	631.548	0	219
7	220	nan	0	0	B03	B03	300	19.5441	0.781472	0.310845	20.1133	1.20128	299.323	636.983	0	220
7	221	nan	0	0	B03	B03	394	22.3977	0.853063	0.39476	25.6081	24.8341	625.858	644.439	0	221
7	222	nan	0	0	B03	B03	260	18.1946	0.909355	0.279346	17.14	0.702861	119.285	652.877	0	222
7	223	nan	0	0	B03	B03	308	19.803	0.687855	0.328309	16.4808	6.49808	83.6818	658.89	0	223
7	224	nan	0	0	B03	B03	564	26.7975	0.82101	0.567154	41.5748	17.3479	342.232	664.262	0	224
7	225	nan	0	0	B03	B03	378	21.9382	0.841928	0.368312	22.1351	28.9139	547.537	668.082	0	225
7	226	nan	0	0	B03	B03	304	19.674	0.821715	0.313972	18.3189	1.05593	43.1974	667.451	0	226
7	227	nan	0	0	B03	B03	230	17.1127	0.780064	0.240479	12.4379	1.28949	770.457	675.291	0	227
7	228	nan	0	0	B03	B03	445	23.8032	0.846977	0.43163	33.8262	17.1266	591.431	680.445	0	228
7	229	nan	0	0	B03	B03	299	19.5115	0.926025	0.28934	17.273	2.16782	410.997	680.699	0	229
7	230	nan	0	0	B03	B03	457	24.122	0.867669	0.444926	31.4683	40.016	513.004	683.904	0	230
7	231	nan	0	0	B03	B03	254	17.9834	0.829234	0.250918	20.1341	0.803304	15.5748	686.559	0	231
7	232	nan	0	0	B03	B03	250	17.8412	0.979707	0.242494	16.9799	1.37215	448.488	688.34	0	232
7	233	nan	0	0	B03	B03	538	26.1726	0.93547	0.567697	49.922	2.407	58.3104	691.104	0	233
7	234	nan	0	0	B03	B03	280	18.8814	0.806738	0.294497	18.9044	1.34958	328.529	694.932	0	234
7	235	nan	0	0	B03	B03	297	19.4461	0.76828	0.304388	20.4608	1.38261	383.397	693.229	0	235
7	236	nan	0	0	B03	B03	401	22.5958	0.887414	0.421625	29.9278	26.0998	157.451	700.012	0	236
7	237	nan	0	0	B03	B03	298	19.4788	0.819518	0.308208	16.2362	12.1704	985.195	702.456	0	237
7	238	nan	0	0	B03	B03	454	24.0427	0.939144	0.463067	45.3808	12.6778	336.007	724.43	0	238
7	239	nan	0	0	B03	B03	381	22.0251	0.925082	0.377221	26.4581	12.3591	22.0052	732.953	0	239
7	240	nan	0	0	B03	B03	311	19.8992	0.818191	0.310499	19.7781	1.80836	400.029	738.785	0	240
7	241	nan	0	0	B03	B03	497	25.1555	0.951624	0.511693	41.0999	4.02387	993.093	739.167	0	241
7	242	nan	0	0	B03	B03	359	21.3797	0.928662	0.387498	44.6016	8.66482	271.978	741.287	0	242
7	243	nan	0	0	B03	B03	292	19.2818	0.870068	0.307268	18.0306	1.51587	47.4966	745.493	0	243
7	244	nan	0	0	B03	B03	215	16.5453	0.758092	0.21535	19.4362	0.871454	481.93	750.428	0	244
7	245	nan	0	0	B03	B03	256	18.0541	0.920637	0.279469	17.9808	0.748415	122.949	760.816	0	245
7	246	nan	0	0	B03	B03	491	25.0032	0.882876	0.499085	45.6919	26.0874	640.527	765.552	0	246
7	247	nan	0	0	B03	B03	354	21.2303	0.8322	0.374977	27.5474	18.2459	988.907	768.91	0	247
7	248	nan	0	0	B03	B03	356	21.2902	0.914523	0.379465	27.2546	3.66416	236.247	771.607	0	248
7	249	nan	0	0	B03	B03	510	25.4824	0.91704	0.550379	49.5865	71.1221	269.2	778.771	0	249
7	250	nan	0	0	B03	B03	274	18.678	0.791859	0.276603	17.7253	1.76281	51.3613	779.482	0	250
7	251	nan	0	0	B03	B03	620	28.0964	0.916838	0.66331	59.1117	11.5645	253.902	799.161	0	251
7	252	nan	0	0	B03	B03	399	22.5394	0.770493	0.409282	29.7099	16.0049	25.8296	802.316	0	252
7	253	nan	0	0	B03	B03	280	18.8814	0.735122	0.313839	14.6212	1.02671	144.204	803.082	0	253
7	254	nan	0	0	B03	B03	383	22.0828	0.88854	0.444616	23.5837	36.9994	826.057	803.585	0	254
7	255	nan	0	0	B03	B03	344	20.9283	0.835245	0.379588	21.6505	40.7913	85.7907	812.073	0	255
7	256	nan	0	0	B03	B03	334	20.6219	0.893787	0.366541	22.9844	8.88483	191.608	810.204	0	256
7	257	nan	0	0	B03	B03	427	23.3168	0.864811	0.445262	44.4635	52.9959	334.028	810.773	0	257
7	258	nan	0	0	B03	B03	246	17.6979	0.867398	0.271871	16.4817	1.29104	892.545	814.691	0	258
7	259	nan	0	0	B03	B03	253	17.948	0.828652	0.254182	15.3615	1.95818	995.261	819.316	0	259
7	260	nan	0	0	B03	B03	400	22.5676	0.852888	0.411741	26.4423	4.63576	46.54	823.685	0	260
7	261	nan	0	0	B03	B03	544	26.3181	0.879086	0.626221	42.4373	6.89818	800.301	829.145	0	261
7	262	nan	0	0	B03	B03	294	19.3477	0.880674	0.323184	16.8069	2.50465	916.384	836.956	0	262
7	263	nan	0	0	B03	B03	316	20.0585	0.903808	0.318647	20.6574	1.13239	22.4272	843.104	0	263
7	264	nan	0	0	B03	B03	356	21.2902	0.836088	0.368566	25.2585	1.60073	43.4719	845.188	0	264
7	265	nan	0	0	B03	B03	331	20.5291	0.856231	0.377084	20.6324	2.9686	827.707	848.393	0	265
7	266	nan	0	0	B03	B03	255	18.0188	0.924615	0.280741	16.62	1.45586	100.255	859.027	0	266
7	267	nan	0	0	B03	B03	454	24.0427	0.789411	0.485776	24.0136	25.6412	958.154	865.502	0	267
7	268	nan	0	0	B03	B03	439	23.6422	0.876036	0.493287	27.2207	21.6678	166.706	876.235	0	268
7	269	nan	0	0	B03	B03	1021	36.0552	0.747027	1.13235	89.3406	7.97094	279.037	882.271	0	269
7	270	nan	0	0	B03	B03	323	20.2795	0.933469	0.365646	18.3655	2.01206	908.226	876.879	0	270
7	271	nan	0	0	B03	B03	303	19.6416	0.882149	0.333023	20.8632	1.48446	70.5116	878.01	0	271
7	272	nan	0	0	B03	B03	341	20.8369	0.849764	0.396439	25.478	7.1782	826.865	879.739	0	272
7	273	nan	0	0	B03	B03	549	26.4388	0.923611	0.63198	49.1982	11.1461	872.406	881.242	0	273
7	274	nan	0	0	B03	B03	317	20.0902	0.953752	0.345712	24.5156	1.39792	233.271	882.262	0	274
7	275	nan	0	0	B03	B03	409	22.8201	0.899317	0.394693	26.3831	9.63816	996.039	882.208	0	275
7	276	nan	0	0	B03	B03	317	20.0902	0.893536	0.318964	31.8427	1.28453	31.3817	886.77	0	276
7	277	nan	0	0	B03	B03	400	22.5676	0.852888	0.441672	26.3708	13.765	83.3675	892.893	0	277
7	278	nan	0	0	B03	B03	347	21.0194	0.900215	0.381289	50.1919	38.3709	349.677	907.205	0	278
7	279	nan	0	0	B03	B03	290	19.2156	0.844301	0.334756	20.2762	12.3943	162.272	910.786	0	279
7	280	nan	0	0	B03	B03	350	21.11	0.832873	0.36322	22.9401	1.16799	25.1657	913.294	0	280
7	281	nan	0	0	B03	B03	323	20.2795	0.855759	0.364181	24.1153	5.52473	116.811	917.811	0	281
7	282	nan	0	0	B03	B03	420	23.1249	0.858093	0.406624	32.287	50.9541	995.51	913.343	0	282
7	283	nan	0	0	B03	B03	412	22.9036	0.932139	0.481597	27.8081	1.7121	747.947	919.558	0	283
7	284	nan	0	0	B03	B03	307	19.7708	0.950802	0.334095	21.2509	7.13029	667.16	921.423	0	284
7	285	nan	0	0	B03	B03	562	26.75	0.888508	0.649117	44.2893	4.89805	820.262	925.701	0	285
7	286	nan	0	0	B03	B03	288	19.1492	0.832319	0.323993	20.399	1.83592	189.812	928.403	0	286
7	287	nan	0	0	B03	B03	623	28.1643	0.900234	0.693549	45.7917	5.06604	874.029	929.242	0	287
7	288	nan	0	0	B03	B03	382	22.054	0.850837	0.43213	26.5878	3.94594	236.136	933.128	0	288
7	289	nan	0	0	B03	B03	340	20.8063	0.9256	0.375853	21.8078	28.4557	940.568	934.862	0	289
7	290	nan	0	0	B03	B03	398	22.5111	0.923339	0.417996	26.788	8.41168	33.7437	945.206	0	290
7	291	nan	0	0	B03	B03	340	20.8063	0.769241	0.378626	21.5266	8.22445	205.685	948.835	0	291
7	292	nan	0	0	B03	B03	395	22.4261	0.635743	0.451974	32.6904	1.91115	833.114	946.866	0	292
7	293	nan	0	0	B03	B03	523	25.8051	0.847081	0.58119	34.9074	28.9044	71.239	949.367	0	293
7	294	nan	0	0	B03	B03	284	19.0158	0.879569	0.319464	17.2723	3.75283	695.475	960.035	0	294
7	295	nan	0	0	B03	B03	295	19.3805	0.913637	0.327002	18.4542	1.34649	246.339	966.403	0	295
7	296	nan	0	0	B03	B03	328	20.4358	0.836778	0.361569	20.8863	4.50643	75.0793	983.314	0	296
7	297	nan	0	0	B03	B03	309	19.8351	0.982383	0.330853	23.0057	3.8079	603.129	983.628	0	297
7	298	nan	0	0	B03	B03	381	22.0251	0.822744	0.42372	27.3505	10.7029	118.365	986.577	0	298
7	299	nan	0	0	B03	B03	488	24.9267	0.865313	0.477054	50.8657	2.70154	36.793	993.59	0	299
7	300	nan	0	0	B03	B03	371	21.7341	0.89227	0.403211	22.6655	4.88194	253.194	990.989	0	300
7	301	nan	0	0	B03	B03	405	22.7082	0.945805	0.404156	27.7296	36.994	896.279	1003.45	0	301
7	302	nan	0	0	B03	B03	355	21.2603	0.821336	0.369535	24.8092	30.0205	517.73	1004.28	0	302
7	303	nan	0	0	B03	B03	328	20.4358	0.817368	0.355426	18.2373	35.3612	172.534	1003.37	0	303
7	304	nan	0	0	B03	B03	338	20.745	0.868283	0.351847	21.2755	6.96207	764.858	1008.5	0	304
8	1	nan	0	0	B03	B03	235	17.2977	0.83822	0.187949	11.6028	0.403749	13.1915	22.5532	0	1
8	2	nan	0	0	B03	B03	274	18.678	0.791859	0.282304	15.2606	0.765128	205.511	25.6752	0	2
8	3	nan	0	0	B03	B03	558	26.6546	0.812276	0.568533	43.578	2.88601	332.007	37.7025	0	3
8	4	nan	0	0	B03	B03	463	24.2798	0.759976	0.405926	24.9158	38.0172	950.162	38.8661	0	4
8	5	nan	0	0	B03	B03	367	21.6166	0.747892	0.380518	23.3911	54.1882	411.662	42.3951	0	5
8	6	nan	0	0	B03	B03	294	19.3477	0.830473	0.298009	14.8695	2.91437	608.918	43.6156	0	6
8	7	nan	0	0	B03	B03	331	20.5291	0.894697	0.354118	15.5575	0.865439	221.202	46.3082	0	7
8	8	nan	0	0	B03	B03	262	18.2644	0.888595	0.263347	15.5913	2.51471	635.435	47.3702	0	8
8	9	nan	0	0	B03	B03	462	24.2536	0.871953	0.484965	33.407	17.5467	121.887	46.3506	0	9
8	10	nan	0	0	B03	B03	290	19.2156	0.698717	0.309488	15.1627	3.06422	278.948	47.8621	0	10
8	11	nan	0	0	B03	B03	412	22.9036	0.86522	0.400248	31.2515	17.7587	916.687	59.3956	0	11
8	12	nan	0	0	B03	B03	383	22.0828	0.834554	0.37901	28.848	18.4412	559.681	63.4856	0	12
8	13	nan	0	0	B03	B03	556	26.6068	0.91771	0.57619	41.4769	10.7303	368.405	64.8777	0	13
8	14	nan	0	0	B03	B03	403	22.6521	0.920232	0.41949	33.9611	9.50432	324.985	69.8759	0	14
8	15	nan	0	0	B03	B03	317	20.0902	0.856855	0.342727	17.2455	1.3794	263.994	89.1609	0	15
8	16	nan	0	0	B03	B03	623	28.1643	0.671412	0.686737	43.6854	9.54103	221.73	92.4896	0	16
8	17	nan	0	0	B03	B03	454	24.0427	0.818312	0.48886	31.4679	49.675	139.416	99.4714	0	17
8	18	nan	0	0	B03	B03	304	19.674	0.941511	0.310284	17.1897	1.71383	398.336	102.309	0	18
8	19	nan	0	0	B03	B03	296	19.4134	0.902924	0.312591	19.1776	2.14929	604.071	100.986	0	19
8	20	nan	0	0	B03	B03	344	20.9283	0.883696	0.351802	18.9169	2.00253	628.692	107.369	0	20
8	21	nan	0	0	B03	B03	241	17.5172	0.898975	0.194087	12.6358	7.80226	1014.6	108.249	0	21
8	22	nan	0	0	B03	B03	328	20.4358	0.791051	0.340461	18.9469	14.5716	656.024	109.14	0	22
8	23	nan	0	0	B03	B03	583	27.2452	0.776165	0.608499	40.4268	5.91592	575.573	118.727	0	23
8	24	nan	0	0	B03	B03	518	25.6815	0.936856	0.560818	39.5544	5.94659	76.9672	123.512	0	24
8	25	nan	0	0	B03	B03	253	17.948	0.798173	0.259765	12.5604	1.34123	919.32	135	0	25
8	26	nan	0	0	B03	B03	237	17.3712	0.709931	0.254367	14.7765	8.49675	795.899	135.591	0	26
8	27	nan	0	0	B03	B03	257	18.0893	0.819681	0.259389	14.9935	1.28673	22.4319	138.576	0	27
8	28	nan	0	0	B03	B03	465	24.3322	0.941773	0.42461	35.9762	1.17629	984.529	137.649	0	28
8	29	nan	0	0	B03	B03	296	19.4134	0.834343	0.31401	17.0592	3.85278	277.601	143.287	0	29
8	30	nan	0	0	B03	B03	409	22.8201	0.5399	0.425389	29.991	3.34247	379.083	144.863	0	30
8	31	nan	0	0	B03	B03	280	18.8814	0.860612	0.284629	15.7394	1.51772	642.95	157.446	0	31
8	32	nan	0	0	B03	B03	522	25.7804	0.634972	0.56476	41.0246	2.65699	361.163	160.856	0	32
8	33	nan	0	0	B03	B03	489	24.9522	0.41038	0.510487	39.6748	7.12529	317.656	165.286	0	33
8	34	nan	0	0	B03	B03	337	20.7143	0.895462	0.360602	24.077	1.71054	195.763	169.528	0	34
8	35	nan	0	0	B03	B03	295	19.3805	0.781576	0.303927	20.3067	13.5424	44.7322	171.949	0	35
8	36	nan	0	0	B03	B03	614	27.9601	0.733415	0.619336	42.4978	4.65078	599.106	175.049	0	36
8	37	nan	0	0	B03	B03	398	22.5111	0.908814	0.443895	26.2946	35.4553	130.41	175.289	0	37
8	38	nan	0	0	B03	B03	313	19.9631	0.918031	0.324949	16.807	1.31928	401.332	175.709	0	38
8	39	nan	0	0	B03	B03	292	19.2818	0.823068	0.318597	16.7202	1.55134	209.801	197.384	0	39
8	40	nan	0	0	B03	B03	427	23.3168	0.938896	0.431583	38.2388	2.52977	954	199.56	0	40
8	41	nan	0	0	B03	B03	545	26.3423	0.833083	0.53606	37.1433	17.0734	584.011	199.136	0	41
8	42	nan	0	0	B03	B03	238	17.4078	0.898376	0.25067	13.1999	1.12604	765.878	202.328	0	42
8	43	nan	0	0	B03	B03	313	19.9631	0.843554	0.326027	22.9031	24.7455	273.712	200.958	0	43
8	44	nan	0	0	B03	B03	305	19.7063	0.937452	0.333692	20.2074	1.72222	77.1279	209.387	0	44
8	45	nan	0	0	B03	B03	317	20.0902	0.852559	0.312646	18.7267	2.68918	25.4574	218.754	0	45
8	46	nan	0	0	B03	B03	325	20.3421	0.774897	0.315462	17.6353	23.0524	558.477	219.231	0	46
8	47	nan	0	0	B03	B03	405	22.7082	0.892198	0.39776	27.728	11.0822	630.499	228.341	0	47
8	48	nan	0	0	B03	B03	253	17.948	0.834221	0.275802	19.5792	1.34953	96.9526	230.514	0	48
8	49	nan	0	0	B03	B03	295	19.3805	0.670514	0.304242	14.822	2.00178	220.654	234.336	0	49
8	50	nan	0	0	B03	B03	497	25.1555	0.8449	0.496266	39.0782	40.1609	651.326	229.533	0	50
8	51	nan	0	0	B03	B03	686	29.5541	0.683241	0.730468	49.0406	23.2905	53.4242	233.805	0	51
8	52	nan	0	0	B03	B03	292	19.2818	0.865489	0.314799	19.5958	1.5559	117.027	236.64	0	52
8	53	nan	0	0	B03	B03	426	23.2895	0.84492	0.408637	24.9416	50.5543	524.906	241.068	0	53
8	54	nan	0	0	B03	B03	404	22.6801	0.888323	0.402399	26.3622	11.7969	276.223	246.502	0	54
8	55	nan	0	0	B03	B03	301	19.5766	0.771017	0.305433	19.7014	17.976	961.422	246.528	0	55
8	56	nan	0	0	B03	B03	323	20.2795	0.905788	0.325312	18.9131	4.08741	675.09	247.889	0	56
8	57	nan	0	0	B03	B03	292	19.2818	0.887939	0.281703	20.7484	21.5098	352.955	248.781	0	57
8	58	nan	0	0	B03	B03	344	20.9283	0.849015	0.365672	21.6821	12.1168	888.154	248.884	0	58
8	59	nan	0	0	B03	B03	475	24.5925	0.9095	0.501691	37.8037	4.38539	763.4	251.756	0	59
8	60	nan	0	0	B03	B03	283	18.9823	0.854111	0.291424	19.5946	2.88342	37.4276	253.869	0	60
8	61	nan	0	0	B03	B03	412	22.9036	0.892036	0.396172	31.551	9.011	417.417	254.675	0	61
8	62	nan	0	0	B03	B03	391	22.3123	0.828453	0.363254	23.8316	15.7645	616.711	256.78	0	62
8	63	nan	0	0	B03	B03	245	17.6619	0.715476	0.243222	17.0647	1.39122	237.963	262.718	0	63
8	64	nan	0	0	B03	B03	346	20.9891	0.919377	0.372268	20.3504	6.6153	794.486	271.072	0	64
8	65	nan	0	0	B03	B03	324	20.3108	0.875776	0.333408	19.9515	16.4646	708.59	273.944	0	65
8	66	nan	0	0	B03	B03	475	24.5925	0.878559	0.501169	39.8577	8.02249	137.949	279.491	0	66
8	67	nan	0	0	B03	B03	460	24.201	0.931646	0.501055	33.8427	12.7242	828.511	281.107	0	67
8	68	nan	0	0	B03	B03	451	23.9631	0.913418	0.450875	32.1173	17.9511	671.745	285.073	0	68
8	69	nan	0	0	B03	B03	262	18.2644	0.832959	0.257939	16.6335	1.26862	312.855	296.794	0	69
8	70	nan	0	0	B03	B03	282	18.9487	0.860218	0.267979	25.5895	21.6301	454.489	299.199	0	70
8	71	nan	0	0	B03	B03	306	19.7386	0.906985	0.323175	17.6041	1.45451	774.993	301.873	0	71
8	72	nan	0	0	B03	B03	884	33.5491	0.767262	0.885112	69.3724	59.8155	219.981	310.247	0	72
8	73	nan	0	0	B03	B03	203	16.0769	0.921047	0.197236	18.5196	3.20669	348.463	307.714	0	73
8	74	nan	0	0	B03	B03	307	19.7708	0.728532	0.327017	16.0113	2.98581	124.557	311.365	0	74
8	75	nan	0	0	B03	B03	266	18.4033	0.823822	0.251569	16.1377	1.00667	650.846	312.154	0	75
8	76	nan	0	0	B03	B03	270	18.5412	0.83621	0.270222	16.6226	2.8017	734.185	315.874	0	76
8	77	nan	0	0	B03	B03	265	18.3687	0.61886	0.25437	14.7057	2.38855	461.532	318.309	0	77
8	78	nan	0	0	B03	B03	482	24.773	0.859622	0.524254	39.0332	10.5026	827.849	321.434	0	78
8	79	nan	0	0	B03	B03	209	16.3128	0.939586	0.19638	20.0494	3.58539	345.589	322.421	0	79
8	80	nan	0	0	B03	B03	485	24.85	0.855057	0.437123	37.4445	3.26524	594.724	323.095	0	80
8	81	nan	0	0	B03	B03	362	21.4689	0.78026	0.384623	22.9585	3.30551	805.398	323.738	0	81
8	82	nan	0	0	B03	B03	305	19.7063	0.904021	0.304031	19.1962	13.3873	276.944	323.948	0	82
8	83	nan	0	0	B03	B03	374	21.8218	0.889264	0.349345	22.2717	1.13693	655.717	329.615	0	83
8	84	nan	0	0	B03	B03	289	19.1824	0.794768	0.278609	17.1907	6.94976	345.595	346.789	0	84
8	85	nan	0	0	B03	B03	330	20.498	0.862113	0.356892	18.659	4.75586	840.573	351.976	0	85
8	86	nan	0	0	B03	B03	441	23.696	0.84948	0.396348	38.5664	2.9237	614.488	361.454	0	86
8	87	nan	0	0	B03	B03	253	17.948	0.683862	0.257532	13.1366	1.05401	734.941	361.644	0	87
8	88	nan	0	0	B03	B03	270	18.5412	0.794349	0.28906	16.0963	1.63976	106.289	366.77	0	88
8	89	nan	0	0	B03	B03	249	17.8055	0.921099	0.251383	13.1452	1.33097	981.233	368.651	0	89
8	90	nan	0	0	B03	B03	291	19.2487	0.884898	0.259195	17.5529	1.20998	592.443	371.622	0	90
8	91	nan	0	0	B03	B03	278	18.8138	0.641949	0.300675	13.0749	1.41569	863.151	377.687	0	91
8	92	nan	0	0	B03	B03	303	19.6416	0.860316	0.32295	20.868	16.2414	152.251	379.191	0	92
8	93	nan	0	0	B03	B03	432	23.4529	0.864255	0.421587	31.8863	36.7605	256.229	379.074	0	93
8	94	nan	0	0	B03	B03	464	24.306	0.880959	0.479801	34.4625	17.7209	780.769	379.877	0	94
8	95	nan	0	0	B03	B03	363	21.4985	0.887353	0.352232	30.0376	17.1527	398.118	383.893	0	95
8	96	nan	0	0	B03	B03	283	18.9823	0.66271	0.290866	18.1733	2.75821	135.834	389.283	0	96
8	97	nan	0	0	B03	B03	270	18.5412	0.845293	0.27265	16.845	1.37357	177.574	386.644	0	97
8	98	nan	0	0	B03	B03	302	19.6091	0.745356	0.31805	16.3784	4.93738	97.2384	395.195	0	98
8	99	nan	0	0	B03	B03	266	18.4033	0.909397	0.296266	15.0282	1.66728	909.195	394.395	0	99
8	100	nan	0	0	B03	B03	281	18.9151	0.971646	0.297334	15.185	2.72388	938.918	396.114	0	100
8	101	nan	0	0	B03	B03	260	18.1946	0.762582	0.269238	15.4778	7.09079	48.4538	406.55	0	101
8	102	nan	0	0	B03	B03	263	18.2992	0.760069	0.259743	21.4447	11.0876	377.3	410.582	0	102
8	103	nan	0	0	B03	B03	270	18.5412	0.781983	0.246224	14.0287	1.64486	553.281	416.926	0	103
8	104	nan	0	0	B03	B03	409	22.8201	0.85135	0.387255	26.8652	14.0682	489.685	419.57	0	104
8	105	nan	0	0	B03	B03	259	18.1595	0.920705	0.259403	17.0611	1.36191	768.95	423.764	0	105
8	106	nan	0	0	B03	B03	520	25.731	0.916762	0.522974	33.4426	12.2332	232.952	424.998	0	106
8	107	nan	0	0	B03	B03	308	19.803	0.810298	0.311945	18.511	1.44887	745.081	444.971	0	107
8	108	nan	0	0	B03	B03	258	18.1245	0.899341	0.259674	17.8555	1.28937	759.76	445.938	0	108
8	109	nan	0	0	B03	B03	292	19.2818	0.887939	0.276446	23.2264	28.9156	567.877	447.137	0	109
8	110	nan	0	0	B03	B03	405	22.7082	0.930878	0.40093	26.6487	20.9741	179.225	448.346	0	110
8	111	nan	0	0	B03	B03	270	18.5412	0.851805	0.256426	15.3244	1.11066	408.422	451.83	0	111
8	112	nan	0	0	B03	B03	421	23.1524	0.94633	0.408578	40.6459	6.06285	24.6627	480.679	0	112
8	113	nan	0	0	B03	B03	518	25.6815	0.944617	0.498506	42.3564	6.93672	533.685	485.863	0	113
8	114	nan	0	0	B03	B03	447	23.8566	0.789942	0.432607	37.4481	5.06151	389.445	487.013	0	114
8	115	nan	0	0	B03	B03	268	18.4724	0.823729	0.25572	13.1576	1.12052	726.127	493.828	0	115
8	116	nan	0	0	B03	B03	252	17.9125	0.768706	0.27646	12.7087	2.49624	894.746	498.956	0	116
8	117	nan	0	0	B03	B03	395	22.4261	0.928584	0.40163	38.8103	2.78049	78.1924	507.927	0	117
8	118	nan	0	0	B03	B03	280	18.8814	0.8766	0.27094	18.983	2.60481	520.836	511.425	0	118
8	119	nan	0	0	B03	B03	226	16.9633	0.843022	0.214137	17.7834	2.53723	578.743	511.204	0	119
8	120	nan	0	0	B03	B03	339	20.7757	0.885625	0.356716	21.4535	11.9427	197.245	520.425	0	120
8	121	nan	0	0	B03	B03	257	18.0893	0.817062	0.244408	17.1858	2.1518	653.572	522.949	0	121
8	122	nan	0	0	B03	B03	304	19.674	0.901057	0.317338	19.3759	4.94941	36.3684	527.964	0	122
8	123	nan	0	0	B03	B03	309	19.8351	0.721614	0.309655	15.2273	1.26875	698.696	528.518	0	123
8	124	nan	0	0	B03	B03	242	17.5535	0.843568	0.239019	19.3314	2.88775	555.711	528.723	0	124
8	125	nan	0	0	B03	B03	301	19.5766	0.848437	0.298674	18.5158	2.08134	669.784	534.409	0	125
8	126	nan	0	0	B03	B03	466	24.3584	0.85478	0.462891	33.3594	17.5612	291.76	547.594	0	126
8	127	nan	0	0	B03	B03	222	16.8125	0.600069	0.218492	13.4169	0.558767	349.117	554.5	0	127
8	128	nan	0	0	B03	B03	603	27.7085	0.916828	0.638525	39.8105	5.10149	965.69	553.706	0	128
8	129	nan	0	0	B03	B03	316	20.0585	0.622944	0.309198	14.9459	2.99395	709.823	572.332	0	129
8	130	nan	0	0	B03	B03	313	19.9631	0.920857	0.344219	19.1989	35.3797	859.847	573.438	0	130
8	131	nan	0	0	B03	B03	285	19.0492	0.823649	0.302044	17.4863	3.38656	974.695	585.267	0	131
8	132	nan	0	0	B03	B03	485	24.85	0.836547	0.484882	34.0779	29.5069	677.837	585.295	0	132
8	133	nan	0	0	B03	B03	339	20.7757	0.907167	0.357473	28.6792	18.3497	227.714	597.192	0	133
8	134	nan	0	0	B03	B03	485	24.85	0.891796	0.531465	37.5371	28.2996	73.534	609.08	0	134
8	135	nan	0	0	B03	B03	248	17.7697	0.788449	0.273535	16.9704	4.25775	927.839	616.435	0	135
8	136	nan	0	0	B03	B03	279	18.8476	0.812276	0.276488	16.2647	1.99563	692.176	626.057	0	136
8	137	nan	0	0	B03	B03	281	18.9151	0.863686	0.285314	17.6013	2.66156	21.6548	626.37	0	137
8	138	nan	0	0	B03	B03	266	18.4033	0.768739	0.290995	14.7233	2.26433	850.034	638.673	0	138
8	139	nan	0	0	B03	B03	437	23.5883	0.861477	0.436462	42.3642	57.3641	511.229	646.462	0	139
8	140	nan	0	0	B03	B03	177	15.0121	0.836795	0.184725	9.46151	1.3632	972.13	647.249	0	140
8	141	nan	0	0	B03	B03	321	20.2166	0.805419	0.319013	15.962	5.28439	580.931	666.741	0	141
8	142	nan	0	0	B03	B03	339	20.7757	0.883064	0.341898	18.2914	21.8016	636.307	669.867	0	142
8	143	nan	0	0	B03	B03	276	18.746	0.839285	0.302337	19.1516	17.5841	876.514	671.554	0	143
8	144	nan	0	0	B03	B03	328	20.4358	0.850923	0.337571	18.5158	14.55	761.729	673.448	0	144
8	145	nan	0	0	B03	B03	279	18.8476	0.78074	0.28606	14.5657	1.66833	707.391	680.892	0	145
8	146	nan	0	0	B03	B03	519	25.7063	0.92783	0.550121	42.2123	10.339	31.9075	683.742	0	146
8	147	nan	0	0	B03	B03	345	20.9587	0.751753	0.343198	28.4575	14.4827	526.038	685.017	0	147
8	148	nan	0	0	B03	B03	261	18.2295	0.820795	0.280029	17.733	6.37012	276.383	694.199	0	148
8	149	nan	0	0	B03	B03	372	21.7634	0.830786	0.354331	25.3613	44.1183	469.301	695.078	0	149
8	150	nan	0	0	B03	B03	337	20.7143	0.80732	0.344455	18.9107	3.38995	776.68	703.184	0	150
8	151	nan	0	0	B03	B03	305	19.7063	0.732097	0.297968	14.9706	4.44448	610.846	709.246	0	151
8	152	nan	0	0	B03	B03	311	19.8992	0.818191	0.319472	21.3563	20.0982	388.36	708.299	0	152
8	153	nan	0	0	B03	B03	266	18.4033	0.972501	0.289203	15.6889	3.41517	847.989	707.692	0	153
8	154	nan	0	0	B03	B03	340	20.8063	0.844879	0.335304	18.8959	1.87562	330.256	713.721	0	154
8	155	nan	0	0	B03	B03	328	20.4358	0.783584	0.316059	21.8114	24.1608	504.899	716.762	0	155
8	156	nan	0	0	B03	B03	266	18.4033	0.875243	0.27089	18.0787	6.94073	25.4737	723.59	0	156
8	157	nan	0	0	B03	B03	300	19.5441	0.88261	0.303756	20.0466	7.02985	568.043	723.35	0	157
8	158	nan	0	0	B03	B03	357	21.3201	0.948606	0.381133	21.3216	3.50647	778.874	725.868	0	158
8	159	nan	0	0	B03	B03	320	20.1851	0.835988	0.343709	19.974	2.07884	307.672	727.587	0	159
8	160	nan	0	0	B03	B03	481	24.7473	0.776029	0.527025	30.0998	29.486	793.832	740.738	0	160
8	161	nan	0	0	B03	B03	343	20.8979	0.902378	0.357183	19.8565	4.81284	283.653	743.892	0	161
8	162	nan	0	0	B03	B03	418	23.0698	0.866909	0.428092	31.058	12.8239	367.859	756.187	0	162
8	163	nan	0	0	B03	B03	254	17.9834	0.801328	0.262865	16.6376	1.91779	725.559	756.972	0	163
8	164	nan	0	0	B03	B03	332	20.56	0.8613	0.349664	24.8914	18.4606	338.277	771.145	0	164
8	165	nan	0	0	B03	B03	455	24.0692	0.8893	0.452597	43.6769	3.82722	531.055	771.752	0	165
8	166	nan	0	0	B03	B03	297	19.4461	0.880309	0.326119	20.2831	2.04304	97.202	780.502	0	166
8	167	nan	0	0	B03	B03	553	26.5349	0.935587	0.559958	43.8942	4.66166	572.638	782.306	0	167
8	168	nan	0	0	B03	B03	286	19.0826	0.716162	0.315226	14.2114	11.1309	171.129	792.633	0	168
8	169	nan	0	0	B03	B03	266	18.4033	0.811411	0.27313	17.836	15.2739	693.846	792.654	0	169
8	170	nan	0	0	B03	B03	327	20.4046	0.848329	0.370065	20.8622	1.85752	84.8104	798.618	0	170
8	171	nan	0	0	B03	B03	383	22.0828	0.929938	0.407051	29.7414	33.163	41.5013	800.123	0	171
8	172	nan	0	0	B03	B03	511	25.5074	0.937324	0.526077	40.8229	72.9471	386.307	803.084	0	172
8	173	nan	0	0	B03	B03	207	16.2345	0.951564	0.220362	25.4321	3.14314	775.222	802.536	0	173
8	174	nan	0	0	B03	B03	299	19.5115	0.9024	0.322787	17.0807	1.37803	265.759	806.505	0	174
8	175	nan	0	0	B03	B03	332	20.56	0.931026	0.366242	19.5643	2.32571	853.633	808.663	0	175
8	176	nan	0	0	B03	B03	233	17.224	0.897636	0.247754	26.7826	4.32698	787.485	811.571	0	176
8	177	nan	0	0	B03	B03	345	20.9587	0.818709	0.376156	19.7138	1.47848	835.8	814.977	0	177
8	178	nan	0	0	B03	B03	428	23.3441	0.706439	0.449612	27.1208	18.4363	336.561	822.285	0	178
8	179	nan	0	0	B03	B03	279	18.8476	0.921012	0.310239	19.128	1.86772	91.4122	824.043	0	179
8	180	nan	0	0	B03	B03	279	18.8476	0.723804	0.302095	19.5998	1.55282	903.466	826.294	0	180
8	181	nan	0	0	B03	B03	255	18.0188	0.819627	0.270097	22.9623	4.20409	922.855	837.988	0	181
8	182	nan	0	0	B03	B03	491	25.0032	0.89538	0.535588	41.8369	10.0469	36.9878	847.155	0	182
8	183	nan	0	0	B03	B03	291	19.2487	0.856132	0.316729	25.3279	4.52849	915.498	851.309	0	183
8	184	nan	0	0	B03	B03	443	23.7496	0.876422	0.443943	40.7954	9.07801	400.567	854.323	0	184
8	185	nan	0	0	B03	B03	505	25.3572	0.835572	0.528568	43.5268	8.42739	399.398	875.679	0	185
8	186	nan	0	0	B03	B03	282	18.9487	0.873375	0.318082	19.9345	2.64661	182.993	898.376	0	186
8	187	nan	0	0	B03	B03	401	22.5958	0.836861	0.436389	22.5589	35.3224	281.005	901.135	0	187
8	188	nan	0	0	B03	B03	346	20.9891	0.853951	0.383566	20.1895	1.37294	227.289	902.893	0	188
8	189	nan	0	0	B03	B03	310	19.8672	0.895899	0.342337	16.6686	13.795	763.616	902.768	0	189
8	190	nan	0	0	B03	B03	356	21.2902	0.930037	0.395128	21.8244	1.90492	210.958	916.441	0	190
8	191	nan	0	0	B03	B03	455	24.0692	0.903913	0.492664	44.7206	6.71132	420.29	923.813	0	191
8	192	nan	0	0	B03	B03	330	20.498	0.883083	0.3567	19.0229	6.44592	328.742	926.518	0	192
8	193	nan	0	0	B03	B03	263	18.2992	0.909406	0.278417	17.1174	15.4337	606.696	929.559	0	193
8	194	nan	0	0	B03	B03	423	23.2073	0.856709	0.485562	30.1888	32.2346	171.962	933.012	0	194
8	195	nan	0	0	B03	B03	276	18.746	0.928658	0.280237	16.0985	4.31388	929.246	934.819	0	195
8	196	nan	0	0	B03	B03	454	24.0427	0.795823	0.46947	32.3527	3.73159	405.181	937.568	0	196
8	197	nan	0	0	B03	B03	318	20.1219	0.807315	0.341859	18.6462	1.89277	292.509	941.299	0	197
8	198	nan	0	0	B03	B03	301	19.5766	0.760443	0.286192	16.556	11.8976	964.292	939.106	0	198
8	199	nan	0	0	B03	B03	358	21.3499	0.869237	0.384677	25.0195	2.30975	384.349	940.542	0	199
8	200	nan	0	0	B03	B03	304	19.674	0.765838	0.346977	17.0615	2.22617	122.684	945.786	0	200
8	201	nan	0	0	B03	B03	308	19.803	0.874512	0.326068	17.0873	19.0315	51.5779	945.419	0	201
8	202	nan	0	0	B03	B03	283	18.9823	0.885992	0.308222	18.2434	1.09432	254.378	961.145	0	202
8	203	nan	0	0	B03	B03	294	19.3477	0.903642	0.257767	16.4464	14.1403	993.823	961.881	0	203
8	204	nan	0	0	B03	B03	508	25.4324	0.945152	0.526079	37.5671	23.5772	374.098	969.268	0	204
8	205	nan	0	0	B03	B03	320	20.1851	0.864964	0.354241	21.6775	8.45884	116.025	989.022	0	205
8	206	nan	0	0	B03	B03	291	19.2487	0.911038	0.299197	16.8855	2.43224	817.086	987.808	0	206
8	207	nan	0	0	B03	B03	304	19.674	0.813507	0.307288	19.0757	5.60503	721.48	992.102	0	207
8	208	nan	0	0	B03	B03	286	19.0826	0.895384	0.287159	20.7179	8.89572	401.427	994.598	0	208
8	209	nan	0	0	B03	B03	270	18.5412	0.915727	0.226574	14.8406	1.60809	968.241	997.974	0	209
8	210	nan	0	0	B03	B03	401	22.5958	0.862715	0.393091	25.8006	46.8821	34.6135	999.012	0	210
8	211	nan	0	0	B03	B03	551	26.4869	0.842255	0.55482	41.0853	40.2284	775.633	998.472	0	211
8	212	nan	0	0	B03	B03	287	19.116	0.755051	0.278079	15.2222	5.86269	856.631	1002.82	0	212
8	213	nan	0	0	B03	B03	366	21.5872	0.86041	0.338438	21.7972	30.4997	459.617	1008.89	0	213
9	1	nan	0	0	B03	B03	298	19.4788	0.67798	0.282295	18.3404	2.29354	54.6376	26.2584	0	1
9	2	nan	0	0	B03	B03	280	18.8814	0.779541	0.29413	14.267	4.54713	263.254	25.5571	0	2
9	3	nan	0	0	B03	B03	247	17.7339	0.837721	0.241316	14.6547	3.07529	765.397	33.4777	0	3
9	4	nan	0	0	B03	B03	270	18.5412	0.82104	0.269912	18.935	3.50224	57.1074	46.4963	0	4
9	5	nan	0	0	B03	B03	262	18.2644	0.770813	0.27007	14.394	1.01753	827.328	55.729	0	5
9	6	nan	0	0	B03	B03	298	19.4788	0.861219	0.325836	15.8275	2.59011	280.97	63.4195	0	6
9	7	nan	0	0	B03	B03	251	17.8769	0.939528	0.269373	14.2324	1.44335	525.426	74.4422	0	7
9	8	nan	0	0	B03	B03	231	17.1499	0.897541	0.258766	16.3913	1.65276	268.515	101.498	0	8
9	9	nan	0	0	B03	B03	371	21.7341	0.903324	0.400041	23.8016	35.367	426.407	100.577	0	9
9	10	nan	0	0	B03	B03	282	18.9487	0.975104	0.282131	17.0157	1.73358	39.9539	102.624	0	10
9	11	nan	0	0	B03	B03	512	25.5323	0.782639	0.56626	39.713	6.55063	679.457	109.707	0	11
9	12	nan	0	0	B03	B03	300	19.5441	0.94645	0.334333	18.1985	6.0196	391.817	128.52	0	12
9	13	nan	0	0	B03	B03	258	18.1245	0.868094	0.290178	15.845	1.85057	348.151	128.64	0	13
9	14	nan	0	0	B03	B03	483	24.7987	0.839836	0.526572	34.1748	45.2345	705.006	132.839	0	14
9	15	nan	0	0	B03	B03	486	24.8756	0.835487	0.503429	40.5675	2.8716	39.7922	156.852	0	15
9	16	nan	0	0	B03	B03	500	25.2313	0.917146	0.542521	41.3079	5.39845	697.292	158.192	0	16
9	17	nan	0	0	B03	B03	281	18.9151	0.731979	0.308631	18.255	3.38398	414.246	155.032	0	17
9	18	nan	0	0	B03	B03	482	24.773	0.654717	0.528963	32.4188	23.0507	750.909	165.963	0	18
9	19	nan	0	0	B03	B03	300	19.5441	0.814295	0.330543	16.4983	13.9608	769.79	168.683	0	19
9	20	nan	0	0	B03	B03	264	18.334	0.930866	0.281068	15.8136	1.77465	117.235	180.746	0	20
9	21	nan	0	0	B03	B03	298	19.4788	0.915937	0.381349	19.0929	2.51701	400.379	179.399	0	21
9	22	nan	0	0	B03	B03	377	21.9092	0.778442	0.398803	19.7274	1.76339	467.472	187.093	0	22
9	23	nan	0	0	B03	B03	286	19.0826	0.944119	0.305023	18.9022	1.60529	70.951	201.444	0	23
9	24	nan	0	0	B03	B03	295	19.3805	0.754117	0.312013	20.6406	3.22985	906.512	201.959	0	24
9	25	nan	0	0	B03	B03	190	15.5536	0.995619	0.295372	20.5145	2.28864	396.347	210.674	0	25
9	26	nan	0	0	B03	B03	505	25.3572	0.849588	0.535494	43.3393	6.38099	451.82	211.784	0	26
9	27	nan	0	0	B03	B03	378	21.9382	0.76557	0.39145	32.9718	13.5373	919.778	224.209	0	27
9	28	nan	0	0	B03	B03	1029	36.1962	0.62973	1.10566	96.2413	32.1442	108.086	249.038	0	28
9	29	nan	0	0	B03	B03	531	26.0017	0.915889	0.561374	44.0739	4.07934	51.2354	240.068	0	29
9	30	nan	0	0	B03	B03	277	18.78	0.84684	0.295364	22.6273	8.30797	909.733	247.671	0	30
9	31	nan	0	0	B03	B03	350	21.11	0.852193	0.358182	19.7897	10.8646	425.591	252.591	0	31
9	32	nan	0	0	B03	B03	403	22.6521	0.872549	0.405693	28.0221	49.8452	494.707	253.256	0	32
9	33	nan	0	0	B03	B03	257	18.0893	0.898862	0.244775	19.1699	2.14242	18.8132	255.023	0	33
9	34	nan	0	0	B03	B03	241	17.5172	0.866693	0.265318	16.4233	1.04136	853.087	257.938	0	34
9	35	nan	0	0	B03	B03	298	19.4788	0.94014	0.29601	16.6172	1.07984	387.832	266.483	0	35
9	36	nan	0	0	B03	B03	224	16.888	0.907342	0.243655	16.4255	0.871412	867.924	285.848	0	36
9	37	nan	0	0	B03	B03	393	22.3692	0.698527	0.412791	18.2283	1.60669	81.6641	287.84	0	37
9	38	nan	0	0	B03	B03	200	15.9577	0.971215	0.196152	17.5268	6.55959	293.01	310.665	0	38
9	39	nan	0	0	B03	B03	253	17.948	0.941431	0.245247	15.9032	1.26084	391.194	332.921	0	39
9	40	nan	0	0	B03	B03	463	24.2798	0.923929	0.464358	34.6107	11.2476	222.242	355.559	0	40
9	41	nan	0	0	B03	B03	425	23.2621	0.779574	0.412167	34.2095	27.3601	271.162	359.798	0	41
9	42	nan	0	0	B03	B03	288	19.1492	0.739839	0.273931	15.2015	6.33439	423.031	367.243	0	42
9	43	nan	0	0	B03	B03	266	18.4033	0.902161	0.238856	17.1405	4.30031	13.7707	380.669	0	43
9	44	nan	0	0	B03	B03	546	26.3664	0.817769	0.511231	55.68	28.188	673.295	375.901	0	44
9	45	nan	0	0	B03	B03	349	21.0799	0.896541	0.332758	30.7576	11.6694	280.352	380.132	0	45
9	46	nan	0	0	B03	B03	241	17.5172	0.863753	0.221564	20.1988	3.33543	651.979	380.793	0	46
9	47	nan	0	0	B03	B03	561	26.7262	0.931135	0.555655	39.34	3.63103	198.018	395.668	0	47
9	48	nan	0	0	B03	B03	220	16.7366	0.938176	0.209798	17.1037	3.4754	429.786	405.432	0	48
9	49	nan	0	0	B03	B03	308	19.803	0.86556	0.304017	17.5687	12.2112	302.321	454.071	0	49
9	50	nan	0	0	B03	B03	304	19.674	0.786388	0.285477	15.8605	0.895513	426.888	456.168	0	50
9	51	nan	0	0	B03	B03	319	20.1535	0.912388	0.326712	15.7778	1.04641	229.583	465.749	0	51
9	52	nan	0	0	B03	B03	480	24.7215	0.938163	0.444905	34.9073	5.91608	514.875	479.777	0	52
9	53	nan	0	0	B03	B03	530	25.9772	0.886661	0.501193	42.8711	5.8184	484.74	484.642	0	53
9	54	nan	0	0	B03	B03	420	23.1249	0.909357	0.412906	38.3883	7.04602	75.4381	486.521	0	54
9	55	nan	0	0	B03	B03	487	24.9012	0.870622	0.473348	37.2596	2.40141	287.893	528.47	0	55
9	56	nan	0	0	B03	B03	443	23.7496	0.84317	0.463747	25.2158	14.3103	127.201	529.517	0	56
9	57	nan	0	0	B03	B03	242	17.5535	0.865259	0.241987	16.807	1.59226	823.136	547.653	0	57
9	58	nan	0	0	B03	B03	315	20.0267	0.857541	0.320092	18.4553	16.0888	56.2159	560.102	0	58
9	59	nan	0	0	B03	B03	312	19.9311	0.641403	0.32003	19.2775	2.55598	837.782	561.173	0	59
9	60	nan	0	0	B03	B03	315	20.0267	0.837005	0.322579	18.0744	21.7201	986.527	580.149	0	60
9	61	nan	0	0	B03	B03	341	20.8369	0.861498	0.378431	24.6606	45.953	885.801	588.73	0	61
9	62	nan	0	0	B03	B03	306	19.7386	0.890883	0.323318	17.2654	2.62062	832.951	591.65	0	62
9	63	nan	0	0	B03	B03	261	18.2295	0.878188	0.267024	15.8505	1.78654	212.222	618.659	0	63
9	64	nan	0	0	B03	B03	294	19.3477	0.880674	0.275986	17.0267	1.61809	524.772	616.537	0	64
9	65	nan	0	0	B03	B03	345	20.9587	0.780554	0.324953	24.5334	22.1613	487.246	622.614	0	65
9	66	nan	0	0	B03	B03	261	18.2295	0.895269	0.240729	18.8263	1.57642	467.594	643.785	0	66
9	67	nan	0	0	B03	B03	505	25.3572	0.883124	0.552383	40.0895	4.7897	862.35	647.131	0	67
9	68	nan	0	0	B03	B03	239	17.4443	0.891515	0.244128	20.1561	2.45507	302.707	649.31	0	68
9	69	nan	0	0	B03	B03	274	18.678	0.921929	0.288691	16.4685	1.51991	827.157	651.157	0	69
9	70	nan	0	0	B03	B03	265	18.3687	0.793805	0.273713	18.4599	1.4083	280.374	650.423	0	70
9	71	nan	0	0	B03	B03	264	18.334	0.811434	0.259509	19.7878	3.12817	325.004	650.61	0	71
9	72	nan	0	0	B03	B03	273	18.6439	0.817769	0.261147	18.4758	1.41904	433.366	654.795	0	72
9	73	nan	0	0	B03	B03	475	24.5925	0.803623	0.465523	29.5648	42.5294	370.52	663.257	0	73
9	74	nan	0	0	B03	B03	493	25.0541	0.881349	0.521972	31.2632	26.0062	127	688.063	0	74
9	75	nan	0	0	B03	B03	341	20.8369	0.841611	0.329211	22.1424	11.4523	680.985	692.141	0	75
9	76	nan	0	0	B03	B03	307	19.7708	0.909949	0.302675	16.9571	2.73526	706.697	720.746	0	76
9	77	nan	0	0	B03	B03	360	21.4095	0.846305	0.391013	26.4067	19.443	170.858	725.339	0	77
9	78	nan	0	0	B03	B03	275	18.7121	0.694757	0.260957	18.3159	1.64211	546.804	728.189	0	78
9	79	nan	0	0	B03	B03	391	22.3123	0.841201	0.423309	23.664	35.8812	107.683	747.558	0	79
9	80	nan	0	0	B03	B03	292	19.2818	0.77589	0.309824	19.7854	3.60749	83.0788	744.257	0	80
9	81	nan	0	0	B03	B03	380	21.9962	0.793036	0.396474	22.7581	13.5511	39.0447	755.268	0	81
9	82	nan	0	0	B03	B03	548	26.4147	0.853188	0.599748	42.9285	4.33928	184.896	777.505	0	82
9	83	nan	0	0	B03	B03	289	19.1824	0.847639	0.305716	18.6491	1.99209	51.8858	784.339	0	83
9	84	nan	0	0	B03	B03	226	16.9633	0.8603	0.245381	19.2635	6.18569	218.235	830.084	0	84
9	85	nan	0	0	B03	B03	475	24.5925	0.904076	0.498847	43.6191	5.02459	725.771	840.309	0	85
9	86	nan	0	0	B03	B03	242	17.5535	0.90584	0.244863	21.7416	4.75725	18.814	840.38	0	86
9	87	nan	0	0	B03	B03	308	19.803	0.929563	0.34997	20.4365	3.22609	156.399	840.64	0	87
9	88	nan	0	0	B03	B03	294	19.3477	0.792348	0.31877	18.325	3.28502	249.201	847.622	0	88
9	89	nan	0	0	B03	B03	276	18.746	0.946721	0.281089	17.3956	2.153	673.417	851.757	0	89
9	90	nan	0	0	B03	B03	361	21.4392	0.673299	0.404886	29.5716	37.291	147.748	859.18	0	90
9	91	nan	0	0	B03	B03	273	18.6439	0.85198	0.288297	19.4258	1.67594	317.571	868.454	0	91
9	92	nan	0	0	B03	B03	521	25.7557	0.929176	0.527744	44.3625	8.77927	371.25	873.9	0	92
9	93	nan	0	0	B03	B03	278	18.8138	0.803419	0.289575	21.0834	7.98996	289.849	896.396	0	93
9	94	nan	0	0	B03	B03	373	21.7926	0.800369	0.366814	28.9677	16.3443	424.979	894.673	0	94
9	95	nan	0	0	B03	B03	355	21.2603	0.83455	0.391148	25.2219	39.1589	240.592	901.155	0	95
9	96	nan	0	0	B03	B03	292	19.2818	0.823068	0.303337	22.2453	18.8297	414.983	927.486	0	96
9	97	nan	0	0	B03	B03	400	22.5676	0.913381	0.415899	38.655	45.7372	364.445	950.71	0	97
9	98	nan	0	0	B03	B03	413	22.9314	0.888532	0.445355	33.4993	30.6559	335.262	950.748	0	98
9	99	nan	0	0	B03	B03	291	19.2487	0.742386	0.26589	19.3253	1.27713	999.447	949.265	0	99
9	100	nan	0	0	B03	B03	244	17.6258	0.685703	0.256804	15.5987	2.18168	876.34	964.369	0	100
9	101	nan	0	0	B03	B03	338	20.745	0.809716	0.34561	20.5425	6.47127	412.553	973.278	0	101
9	102	nan	0	0	B03	B03	284	19.0158	0.841777	0.284219	20.7536	3.21261	369.891	994.57	0	102
9	103	nan	0	0	B03	B03	529	25.9527	0.951205	0.505168	41.9012	20.2565	511.191	1003.29	0	103
10	1	nan	0	0	B03	B03	383	22.0828	0.74221	0.420345	34.427	1.67735	367.507	99.7676	0	1
10	2	nan	0	0	B03	B03	240	17.4808	0.856055	0.257957	14.2551	2.03649	430.637	143.042	0	2
10	3	nan	0	0	B03	B03	228	17.0382	0.817161	0.233442	14.2187	1.77071	554.158	149.114	0	3
10	4	nan	0	0	B03	B03	302	19.6091	0.816309	0.32865	29.5442	29.821	226.616	230.126	0	4
10	5	nan	0	0	B03	B03	257	18.0893	0.804594	0.283166	15.1998	5.26393	166.44	256.525	0	5
10	6	nan	0	0	B03	B03	216	16.5837	0.799026	0.209927	13.4417	1.23365	440.968	274.356	0	6
10	7	nan	0	0	B03	B03	481	24.7473	0.758737	0.488791	35.3281	2.82957	726.002	282.333	0	7
10	8	nan	0	0	B03	B03	182	15.2227	0.80037	0.179451	17.6561	1.30586	430.742	377.137	0	8
10	9	nan	0	0	B03	B03	222	16.8125	0.721454	0.234924	18.0094	3.23105	173.662	376.347	0	9
10	10	nan	0	0	B03	B03	210	16.3518	0.833019	0.207338	13.2809	1.39537	992.048	458.805	0	10
10	11	nan	0	0	B03	B03	229	17.0755	0.840106	0.229914	17.0275	1.74851	372.389	460.834	0	11
10	12	nan	0	0	B03	B03	259	18.1595	0.817102	0.239892	42.2857	3.81458	584.351	484.749	0	12
10	13	nan	0	0	B03	B03	280	18.8814	0.767733	0.288329	18.2352	18.2496	265.104	559.846	0	13
10	14	nan	0	0	B03	B03	192	15.6353	0.963492	0.215319	15.078	1.08823	940.906	597.901	0	14
10	15	nan	0	0	B03	B03	221	16.7746	0.950923	0.230883	16.0762	1.09405	242.869	625.552	0	15
10	16	nan	0	0	B03	B03	330	20.498	0.90752	0.361744	32.7026	35.9114	169.488	665.203	0	16
10	17	nan	0	0	B03	B03	346	20.9891	0.903912	0.384596	24.5879	30.2462	141.63	671.092	0	17
10	18	nan	0	0	B03	B03	314	19.9949	0.799442	0.346124	25.8396	9.14693	179.758	677.255	0	18
10	19	nan	0	0	B03	B03	338	20.745	0.926763	0.330089	32.7057	46.4424	685.263	685.852	0	19
10	20	nan	0	0	B03	B03	421	23.1524	0.810955	0.478943	38.6819	53.4868	121.466	810.397	0	20
10	21	nan	0	0	B03	B03	251	17.8769	0.844541	0.270152	16.5288	1.78246	335.171	815.056	0	21
10	22	nan	0	0	B03	B03	208	16.2737	0.894986	0.209788	19.7962	2.4945	588.356	874.25	0	22
10	23	nan	0	0	B03	B03	258	18.1245	0.737919	0.258346	20.9184	3.09941	606.818	882.004	0	23
10	24	nan	0	0	B03	B03	314	19.9949	0.954839	0.317286	30.2437	10.3751	566.414	914.946	0	24
10	25	nan	0	0	B03	B03	277	18.78	0.914409	0.284756	24.2651	17.6692	465.116	916.523	0	25
10	26	nan	0	0	B03	B03	246	17.6979	0.867398	0.287785	15.8404	0.885316	72.3943	924.984	0	26
10	27	nan	0	0	B03	B03	257	18.0893	0.826055	0.27885	16.0539	2.01417	304.759	933.082	0	27
10	28	nan	0	0	B03	B03	346	20.9891	0.784932	0.332107	28.6323	17.5088	851.775	1008.09	0	28
11	1	nan	0	0	B03	B03	318	20.1219	0.805686	0.288513	22.6722	1.08886	979.025	137.195	0	1
11	2	nan	0	0	B03	B03	286	19.0826	0.832655	0.249753	18.3984	1.34708	1007	173.287	0	2
11	3	nan	0	0	B03	B03	325	20.3421	0.783816	0.327026	19.9891	23.2615	34.2892	202.495	0	3
11	4	nan	0	0	B03	B03	651	28.7903	0.850357	0.62259	59.253	3.47949	988.73	300.398	0	4
11	5	nan	0	0	B03	B03	519	25.7063	0.838687	0.527391	39.5366	6.95687	175.956	329.355	0	5
11	6	nan	0	0	B03	B03	556	26.6068	0.849897	0.560803	38.2586	2.33498	76.8633	383.498	0	6
11	7	nan	0	0	B03	B03	272	18.6097	0.959074	0.254051	18.904	1.5637	617.184	426.669	0	7
11	8	nan	0	0	B03	B03	427	23.3168	0.93043	0.44747	47.1788	4.67131	96.3372	493.515	0	8
11	9	nan	0	0	B03	B03	316	20.0585	0.806164	0.304233	22.8206	1.12578	492.826	537.646	0	9
11	10	nan	0	0	B03	B03	417	23.0422	0.894783	0.448895	47.152	17.0181	147.871	541.863	0	10
11	11	nan	0	0	B03	B03	323	20.2795	0.786452	0.329693	24.7462	38.6802	349.195	607.988	0	11
11	12	nan	0	0	B03	B03	260	18.1946	0.891838	0.280301	17.9853	2.53321	304.538	717.769	0	12
11	13	nan	0	0	B03	B03	273	18.6439	0.788969	0.282174	17.2118	3.9424	330.319	743.872	0	13
11	14	nan	0	0	B03	B03	257	18.0893	0.958658	0.277891	17.8031	2.27932	226.447	768.72	0	14
11	15	nan	0	0	B03	B03	246	17.6979	0.867398	0.262243	18.7422	2.77653	196.854	776.24	0	15
11	16	nan	0	0	B03	B03	250	17.8412	0.963129	0.272451	17.54	2.51416	341.472	806.152	0	16
11	17	nan	0	0	B03	B03	222	16.8125	0.967473	0.250368	18.1437	2.6407	308.122	900.968	0	17
11	18	nan	0	0	B03	B03	214	16.5068	0.785077	0.244844	18.9315	2.96894	696.5	912.893	0	18
11	19	nan	0	0	B03	B03	255	18.0188	0.924615	0.286472	19.2714	2.18574	73.7294	939.486	0	19
11	20	nan	0	0	B03	B03	258	18.1245	0.807724	0.299976	18.1963	2.47632	697.988	944.302	0	20
11	21	nan	0	0	B03	B03	290	19.2156	0.564803	0.338053	16.4915	2.07366	272.828	943.776	0	21
11	22	nan	0	0	B03	B03	250	17.8412	0.871455	0.280808	14.7686	1.08537	878.056	965.628	0	22
12	1	nan	0	0	B03	B03	351	21.1402	0.895455	0.356057	38.4287	65.0854	73.9345	28.5071	0	1
12	2	nan	0	0	B03	B03	519	25.7063	0.933223	0.5412	37.7505	4.86881	514.52	30.6378	0	2
12	3	nan	0	0	B03	B03	469	24.4366	0.944049	0.508458	48.0197	4.54017	824.034	45.8699	0	3
12	4	nan	0	0	B03	B03	417	23.0422	0.697618	0.469054	25.3563	13.1704	841.962	86.2854	0	4
12	5	nan	0	0	B03	B03	495	25.1049	0.847554	0.524413	31.4096	46.5128	417.956	135.166	0	5
12	6	nan	0	0	B03	B03	257	18.0893	0.839028	0.27757	17.861	18.2634	720.21	147.716	0	6
12	7	nan	0	0	B03	B03	279	18.8476	0.741347	0.290841	16.1467	1.46068	584.996	147.068	0	7
12	8	nan	0	0	B03	B03	274	18.678	0.787754	0.27708	14.4177	1.36315	568.431	165.785	0	8
12	9	nan	0	0	B03	B03	294	19.3477	0.917517	0.306635	16.2152	1.51782	623.054	169.677	0	9
12	10	nan	0	0	B03	B03	261	18.2295	0.90249	0.26768	15.4115	1.30706	652.628	191.226	0	10
12	11	nan	0	0	B03	B03	829	32.4887	0.861222	0.888679	102.362	13.2385	190.251	196.943	0	11
12	12	nan	0	0	B03	B03	651	28.7903	0.669156	0.693577	47.9044	11.4191	172.155	216.45	0	12
12	13	nan	0	0	B03	B03	345	20.9587	0.857304	0.40127	26.1388	7.83919	885.336	231.852	0	13
12	14	nan	0	0	B03	B03	437	23.5883	0.829696	0.431043	27.9175	9.33148	518.204	233.309	0	14
12	15	nan	0	0	B03	B03	433	23.48	0.937503	0.452716	37.6376	42.9693	251.316	240.928	0	15
12	16	nan	0	0	B03	B03	505	25.3572	0.835455	0.508418	41.1131	2.82582	381.812	260.083	0	16
12	17	nan	0	0	B03	B03	287	19.116	0.803127	0.281029	15.5804	1.64283	338.861	268.53	0	17
12	18	nan	0	0	B03	B03	431	23.4258	0.837317	0.451418	35.3217	20.5161	238.046	274.742	0	18
12	19	nan	0	0	B03	B03	594	27.501	0.724579	0.57939	51.5552	4.66646	398.635	276.67	0	19
12	20	nan	0	0	B03	B03	232	17.187	0.824724	0.261633	14.2656	1.97888	831.97	289.448	0	20
12	21	nan	0	0	B03	B03	309	19.8351	0.862103	0.304919	18.3293	1.36297	367.65	294.058	0	21
12	22	nan	0	0	B03	B03	402	22.6239	0.917948	0.3767	33.4481	20.6987	596.604	293.674	0	22
12	23	nan	0	0	B03	B03	210	16.3518	0.974378	0.219388	15.5627	0.944467	208	306.786	0	23
12	24	nan	0	0	B03	B03	281	18.9151	0.757312	0.332833	19.8503	2.17079	906.833	310.872	0	24
12	25	nan	0	0	B03	B03	228	17.0382	0.860629	0.222685	15.6473	1.20659	244.873	326.417	0	25
12	26	nan	0	0	B03	B03	201	15.9975	0.811247	0.188958	14.9264	1.78584	553.144	348.736	0	26
12	27	nan	0	0	B03	B03	317	20.0902	0.839863	0.369701	22.6205	2.09629	922.498	364.864	0	27
12	28	nan	0	0	B03	B03	244	17.6258	0.646456	0.275182	13.4763	1.59307	853.996	369.41	0	28
12	29	nan	0	0	B03	B03	296	19.4134	0.906936	0.331026	21.5239	2.26011	894.625	419.277	0	29
12	30	nan	0	0	B03	B03	339	20.7757	0.856446	0.381846	26.0899	5.04094	877.018	419.274	0	30
12	31	nan	0	0	B03	B03	261	18.2295	0.96549	0.296428	23.5559	1.84238	926.123	426.548	0	31
12	32	nan	0	0	B03	B03	243	17.5897	0.729504	0.24551	12.3644	2.27189	241.276	436.918	0	32
12	33	nan	0	0	B03	B03	317	20.0902	0.862986	0.368916	23.4833	3.51194	932.186	458.555	0	33
12	34	nan	0	0	B03	B03	262	18.2644	0.923814	0.27948	13.5211	2.77525	799.481	460.252	0	34
12	35	nan	0	0	B03	B03	244	17.6258	0.7309	0.246412	16.0923	1.24926	474.074	466.197	0	35
12	36	nan	0	0	B03	B03	241	17.5172	0.738418	0.232033	13.0896	10.5709	315.357	473.88	0	36
12	37	nan	0	0	B03	B03	268	18.4724	0.572934	0.268877	14.1345	5.84043	248.955	481.597	0	37
12	38	nan	0	0	B03	B03	398	22.5111	0.944482	0.388627	30.8499	18.9107	445.364	484.111	0	38
12	39	nan	0	0	B03	B03	287	19.116	0.929683	0.338314	25.4489	1.92238	937.007	484.551	0	39
12	40	nan	0	0	B03	B03	367	21.6166	0.60338	0.391998	20.5656	15.3243	844.523	488.45	0	40
12	41	nan	0	0	B03	B03	845	32.8007	0.631471	0.940175	46.1978	5.413	879.225	497.424	0	41
12	42	nan	0	0	B03	B03	356	21.2902	0.805441	0.427031	22.8208	3.26677	915.135	500.823	0	42
12	43	nan	0	0	B03	B03	304	19.674	0.687792	0.306191	17.6611	9.95419	265.276	505.408	0	43
12	44	nan	0	0	B03	B03	272	18.6097	0.777961	0.264619	16.0944	2.31201	748.875	510.544	0	44
12	45	nan	0	0	B03	B03	285	19.0492	0.795143	0.285089	17.3791	1.33096	693.747	541.519	0	45
12	46	nan	0	0	B03	B03	314	19.9949	0.848746	0.313545	30.4743	29.2717	748.08	540.739	0	46
12	47	nan	0	0	B03	B03	294	19.3477	0.783632	0.293425	16.6077	1.54095	460.939	563.398	0	47
12	48	nan	0	0	B03	B03	581	27.1984	0.926527	0.636069	38.8891	3.01718	830.351	564.391	0	48
12	49	nan	0	0	B03	B03	351	21.1402	0.846521	0.349457	20.4935	1.66401	672.775	568.846	0	49
12	50	nan	0	0	B03	B03	310	19.8672	0.64695	0.362255	17.94	1.50455	958.826	577.623	0	50
12	51	nan	0	0	B03	B03	562	26.75	0.826712	0.619241	39.7428	3.84945	892.167	578.715	0	51
12	52	nan	0	0	B03	B03	319	20.1535	0.868431	0.314978	20.747	3.66224	673.473	588.357	0	52
12	53	nan	0	0	B03	B03	326	20.3734	0.887487	0.316954	18.3683	6.86682	477.025	588.834	0	53
12	54	nan	0	0	B03	B03	513	25.5572	0.922435	0.521244	42.7312	3.30365	703.928	589.579	0	54
12	55	nan	0	0	B03	B03	243	17.5897	0.849897	0.252228	13.2867	1.34828	768.35	619.259	0	55
12	56	nan	0	0	B03	B03	269	18.5068	0.745106	0.30075	15.0589	1.74649	851.677	641.509	0	56
12	57	nan	0	0	B03	B03	293	19.3147	0.829414	0.286022	17.6157	4.05406	476.215	646.611	0	57
12	58	nan	0	0	B03	B03	276	18.746	0.713957	0.274145	15.2565	2.29142	521.275	643.931	0	58
12	59	nan	0	0	B03	B03	297	19.4461	0.785253	0.300547	15.866	1.71463	442.404	676.229	0	59
12	60	nan	0	0	B03	B03	279	18.8476	0.896768	0.301488	16.0991	3.17811	846.319	676.875	0	60
12	61	nan	0	0	B03	B03	337	20.7143	0.895462	0.377146	25.5206	2.52648	957.985	688.053	0	61
12	62	nan	0	0	B03	B03	275	18.7121	0.82121	0.305352	18.361	1.10779	992.447	712.298	0	62
12	63	nan	0	0	B03	B03	347	21.0194	0.922034	0.359029	39.4644	62.592	420.816	720.34	0	63
12	64	nan	0	0	B03	B03	349	21.0799	0.767388	0.369561	29.3214	42.672	261.92	754.943	0	64
12	65	nan	0	0	B03	B03	385	22.1404	0.732778	0.42789	24.4374	23.5985	925.109	777.694	0	65
12	66	nan	0	0	B03	B03	290	19.2156	0.734745	0.327108	17.5875	2.30023	941.197	815.952	0	66
12	67	nan	0	0	B03	B03	558	26.6546	0.826957	0.578901	47.2495	2.35367	1003.34	810.794	0	67
12	68	nan	0	0	B03	B03	384	22.1116	0.777722	0.39824	25.0794	1.84335	681.677	815.141	0	68
12	69	nan	0	0	B03	B03	292	19.2818	0.843879	0.323378	16.6506	1.31905	747.377	823.476	0	69
12	70	nan	0	0	B03	B03	531	26.0017	0.869593	0.551612	44.3764	3.43705	685.215	835.953	0	70
12	71	nan	0	0	B03	B03	1022	36.0729	0.700861	1.11914	61.4532	5.85204	966.915	851.132	0	71
12	72	nan	0	0	B03	B03	294	19.3477	0.840884	0.295239	21.6155	2.00521	1009.46	863.939	0	72
12	73	nan	0	0	B03	B03	321	20.2166	0.832763	0.339764	23.0249	2.33387	536.455	913.109	0	73
12	74	nan	0	0	B03	B03	367	21.6166	0.942781	0.370673	26.5207	6.2012	599.207	914.444	0	74
12	75	nan	0	0	B03	B03	288	19.1492	0.885201	0.271619	22.1573	1.67563	1011.87	924.045	0	75
12	76	nan	0	0	B03	B03	336	20.6835	0.93069	0.354317	23.7644	2.9684	562.208	920.786	0	76
12	77	nan	0	0	B03	B03	599	27.6165	0.892415	0.642578	64.7904	15.5251	620.436	937.927	0	77
12	78	nan	0	0	B03	B03	370	21.7048	0.869813	0.392482	25.7345	2.58463	539.962	938.246	0	78
12	79	nan	0	0	B03	B03	257	18.0893	0.66673	0.266155	12.6163	2.53916	930.981	958.132	0	79
12	80	nan	0	0	B03	B03	429	23.3713	0.928843	0.480266	44.0058	85.1313	580.079	958.172	0	80
12	81	nan	0	0	B03	B03	242	17.5535	0.877478	0.258211	19.7151	3.68111	346.88	976.893	0	81
12	82	nan	0	0	B03	B03	355	21.2603	0.876164	0.360971	30.7651	48.6873	355.535	997.183	0	82
12	83	nan	0	0	B03	B03	643	28.6128	0.805627	0.632074	68.6248	8.58554	483.21	1003.98	0	83
12	84	nan	0	0	B03	B03	768	31.2706	0.892077	0.779721	102.892	59.0077	457.023	1005.04	0	84
13	1	nan	0	0	B03	B03	311	19.8992	0.806821	0.334591	19.6217	26.6237	431.003	92.2283	0	1
13	2	nan	0	0	B03	B03	292	19.2818	0.786958	0.297075	18.1849	13.242	877.271	117.377	0	2
13	3	nan	0	0	B03	B03	384	22.1116	0.979643	0.423684	38.6027	5.32455	676.297	133.185	0	3
13	4	nan	0	0	B03	B03	414	22.9591	0.809165	0.377753	35.6094	11.5101	976.681	198.307	0	4
13	5	nan	0	0	B03	B03	472	24.5147	0.936155	0.47394	36.9874	4.54766	551.962	205.083	0	5
13	6	nan	0	0	B03	B03	354	21.2303	0.736192	0.30864	23.6498	2.5403	1000.48	209.723	0	6
13	7	nan	0	0	B03	B03	332	20.56	0.885835	0.335535	23.3326	28.6736	728.937	238.503	0	7
13	8	nan	0	0	B03	B03	215	16.5453	0.852853	0.214918	13.3531	1.53492	413.353	266.488	0	8
13	9	nan	0	0	B03	B03	360	21.4095	0.924799	0.355156	21.0591	35.5791	959.747	271.203	0	9
13	10	nan	0	0	B03	B03	295	19.3805	0.770676	0.302742	18.2914	25.1791	793.997	335.356	0	10
13	11	nan	0	0	B03	B03	337	20.7143	0.812757	0.328817	20.4025	15.4867	972.825	330.769	0	11
13	12	nan	0	0	B03	B03	243	17.5897	0.85682	0.230765	14.4008	3.33413	598.436	358.918	0	12
13	13	nan	0	0	B03	B03	309	19.8351	0.899617	0.306101	18.8165	9.7997	982.207	368.595	0	13
13	14	nan	0	0	B03	B03	216	16.5837	0.825118	0.207637	11.8953	0.935787	543.644	379.519	0	14
13	15	nan	0	0	B03	B03	252	17.9125	0.722949	0.236104	15.2577	1.01677	629.329	410.873	0	15
13	16	nan	0	0	B03	B03	198	15.8777	0.752783	0.210831	9.33915	2.6956	900.217	408.359	0	16
13	17	nan	0	0	B03	B03	413	22.9314	0.899924	0.388401	32.0503	12.6643	596.199	429.366	0	17
13	18	nan	0	0	B03	B03	482	24.773	0.849768	0.49916	37.6314	3.12424	961.371	437.166	0	18
13	19	nan	0	0	B03	B03	447	23.8566	0.886571	0.464591	36.3498	4.59955	833.262	439.595	0	19
13	20	nan	0	0	B03	B03	324	20.3108	0.913267	0.299947	25.3035	11.1963	573.657	469.867	0	20
13	21	nan	0	0	B03	B03	300	19.5441	0.776041	0.282625	20.4454	12.5741	654.1	473.373	0	21
13	22	nan	0	0	B03	B03	251	17.8769	0.800545	0.247136	14.9403	1.18605	516.223	493.371	0	22
13	23	nan	0	0	B03	B03	245	17.6619	0.824353	0.236334	17.2871	1.29422	547.053	490.747	0	23
13	24	nan	0	0	B03	B03	249	17.8055	0.947853	0.255523	27.897	2.91525	950.177	497.655	0	24
13	25	nan	0	0	B03	B03	271	18.5755	0.832949	0.291962	14.0042	2.08339	953.631	560.365	0	25
13	26	nan	0	0	B03	B03	391	22.3123	0.89283	0.423778	31.4082	20.5267	897.182	586.995	0	26
13	27	nan	0	0	B03	B03	529	25.9527	0.919821	0.547341	44.8213	3.93712	991.074	593.384	0	27
13	28	nan	0	0	B03	B03	265	18.3687	0.858418	0.256423	21.3001	24.1348	504.981	607.989	0	28
13	29	nan	0	0	B03	B03	305	19.7063	0.951845	0.309902	21.8015	1.30923	1012.33	614.446	0	29
13	30	nan	0	0	B03	B03	270	18.5412	0.849098	0.282756	14.8142	8.58451	949.43	625.807	0	30
13	31	nan	0	0	B03	B03	348	21.0496	0.873165	0.342581	23.275	14.2222	494.989	641.756	0	31
13	32	nan	0	0	B03	B03	356	21.2902	0.976117	0.37259	36.2995	4.50834	995.236	647.404	0	32
13	33	nan	0	0	B03	B03	279	18.8476	0.866817	0.282459	18.6206	2.92805	486.76	671.513	0	33
13	34	nan	0	0	B03	B03	295	19.3805	0.817124	0.304231	18.6069	14.6587	413.458	672.712	0	34
13	35	nan	0	0	B03	B03	345	20.9587	0.923223	0.340741	20.1508	3.83234	526.31	676.267	0	35
13	36	nan	0	0	B03	B03	303	19.6416	0.860316	0.307778	18.6597	3.02981	546.766	684.343	0	36
13	37	nan	0	0	B03	B03	359	21.3797	0.937874	0.391236	23.0588	5.07082	105.019	744.538	0	37
13	38	nan	0	0	B03	B03	225	16.9257	0.980547	0.247727	26.1635	1.94958	161.947	761.24	0	38
13	39	nan	0	0	B03	B03	304	19.674	0.856893	0.333784	25.3728	2.10248	150.013	772.059	0	39
13	40	nan	0	0	B03	B03	563	26.7738	0.740581	0.570358	43.1293	5.59714	578.396	772.242	0	40
13	41	nan	0	0	B03	B03	276	18.746	0.887125	0.282463	20.324	1.77722	566.536	795.67	0	41
13	42	nan	0	0	B03	B03	284	19.0158	0.835538	0.296354	16.6394	2.11281	601.38	832.014	0	42
13	43	nan	0	0	B03	B03	290	19.2156	0.817431	0.311344	22.4664	18.2532	372.107	885.141	0	43
13	44	nan	0	0	B03	B03	295	19.3805	0.843744	0.311409	24.7627	8.38012	357.21	894.532	0	44
13	45	nan	0	0	B03	B03	284	19.0158	0.841777	0.295104	19.5477	2.34648	369.775	918.116	0	45
13	46	nan	0	0	B03	B03	272	18.6097	0.698737	0.274614	18.3599	1.28452	960.04	938.173	0	46
13	47	nan	0	0	B03	B03	297	19.4461	0.880309	0.323903	23.3169	8.44003	385.418	961.687	0	47
13	48	nan	0	0	B03	B03	257	18.0893	0.958658	0.259388	20.2001	3.59794	913.556	966.307	0	48
13	49	nan	0	0	B03	B03	267	18.4379	0.871675	0.283842	15.5527	1.63818	777.532	969.39	0	49
13	50	nan	0	0	B03	B03	238	17.4078	0.862974	0.237652	16.8942	1.8265	547.782	990.777	0	50
13	51	nan	0	0	B03	B03	267	18.4379	0.898376	0.272381	15.7823	0.980835	760.086	1002.67	0	51
13	52	nan	0	0	B03	B03	236	17.3345	0.858652	0.236201	16.108	2.09724	674.424	1004.38	0	52
13	53	nan	0	0	B03	B03	250	17.8412	0.917146	0.227957	18.8014	1.04514	944.284	1005.15	0	53
14	1	nan	0	0	B03	B03	440	23.6691	0.958757	0.426955	33.4666	26.9856	195.682	12.6636	0	1
14	2	nan	0	0	B03	B03	224	16.888	0.725606	0.219222	12.2183	1.1219	135.884	19.7188	0	2
14	3	nan	0	0	B03	B03	603	27.7085	0.670269	0.604249	38.9013	7.89983	316.328	29.1575	0	3
14	4	nan	0	0	B03	B03	208	16.2737	0.61383	0.209726	11.2764	0.717356	78.3317	46.4615	0	4
14	5	nan	0	0	B03	B03	250	17.8412	0.899059	0.26188	14.0815	2.38141	490.464	47.564	0	5
14	6	nan	0	0	B03	B03	304	19.674	0.768022	0.318625	22.6846	9.17619	260.299	57.9605	0	6
14	7	nan	0	0	B03	B03	351	21.1402	0.901679	0.376313	33.7086	71.7047	252.604	75.3447	0	7
14	8	nan	0	0	B03	B03	262	18.2644	0.734726	0.274757	14.5392	1.42672	437.805	83.0229	0	8
14	9	nan	0	0	B03	B03	260	18.1946	0.79914	0.262796	15.043	1.37413	469.262	84.7923	0	9
14	10	nan	0	0	B03	B03	232	17.187	0.802213	0.253927	16.8122	2.48919	306.319	96.3578	0	10
14	11	nan	0	0	B03	B03	291	19.2487	0.834834	0.304999	18.1046	4.73309	273.739	100.45	0	11
14	12	nan	0	0	B03	B03	586	27.3152	0.873047	0.607393	53.5744	4.31903	626.099	125.991	0	12
14	13	nan	0	0	B03	B03	480	24.7215	0.812083	0.479167	41.771	6.88802	28.4375	175.523	0	13
14	14	nan	0	0	B03	B03	213	16.4682	0.89695	0.218234	20.7514	1.47829	694.817	226.775	0	14
14	15	nan	0	0	B03	B03	268	18.4724	0.854765	0.249271	19.8806	17.4659	13.5784	239.746	0	15
14	16	nan	0	0	B03	B03	423	23.2073	0.869595	0.408697	34.2745	25.6665	279.678	305.955	0	16
14	17	nan	0	0	B03	B03	469	24.4366	0.862376	0.443677	34.0744	13.7193	410.458	329.898	0	17
14	18	nan	0	0	B03	B03	474	24.5666	0.808356	0.458622	36.0149	4.47905	420.23	406.692	0	18
14	19	nan	0	0	B03	B03	262	18.2644	0.801871	0.254816	18.1405	1.66198	229.088	449.271	0	19
14	20	nan	0	0	B03	B03	276	18.746	0.833903	0.282893	21.6957	1.47185	234.326	466.63	0	20
14	21	nan	0	0	B03	B03	275	18.7121	0.867579	0.283476	19.9197	6.61134	92.0982	471.135	0	21
14	22	nan	0	0	B03	B03	291	19.2487	0.935339	0.280007	20.6293	2.06569	220.131	485.052	0	22
14	23	nan	0	0	B03	B03	276	18.746	0.852888	0.267064	20.3557	1.88509	230.033	501.87	0	23
14	24	nan	0	0	B03	B03	243	17.5897	0.909583	0.265799	15.021	1.03473	967.49	500.358	0	24
14	25	nan	0	0	B03	B03	295	19.3805	0.800723	0.313799	18.7826	2.01078	94.0881	520.271	0	25
14	26	nan	0	0	B03	B03	262	18.2644	0.762782	0.270944	18.2932	19.5947	180.164	532.008	0	26
14	27	nan	0	0	B03	B03	218	16.6603	0.929648	0.232702	17.9425	1.55265	107.697	538.633	0	27
14	28	nan	0	0	B03	B03	248	17.7697	0.600474	0.27314	15.2135	1.37443	149.012	631.222	0	28
14	29	nan	0	0	B03	B03	219	16.6985	0.887089	0.245209	16.3995	1.54214	139.42	692.201	0	29
14	30	nan	0	0	B03	B03	277	18.78	0.640874	0.284634	18.9542	4.7849	344.325	718.819	0	30
14	31	nan	0	0	B03	B03	255	18.0188	0.864854	0.28292	15.3622	1.80483	44.1294	716.553	0	31
14	32	nan	0	0	B03	B03	256	18.0541	0.829264	0.281496	17.4511	1.56418	252.551	758.039	0	32
14	33	nan	0	0	B03	B03	445	23.8032	0.763208	0.448237	53.3581	27.7262	540.236	783.858	0	33
14	34	nan	0	0	B03	B03	570	26.9397	0.940818	0.638771	46.6211	7.91138	212.981	785.398	0	34
14	35	nan	0	0	B03	B03	243	17.5897	0.881104	0.262666	16.951	1.82349	70.0412	787.259	0	35
14	36	nan	0	0	B03	B03	284	19.0158	0.736775	0.326486	21.8396	5.02058	187.687	814.5	0	36
14	37	nan	0	0	B03	B03	269	18.5068	0.888	0.31367	20.668	4.48644	169.703	824.115	0	37
14	38	nan	0	0	B03	B03	278	18.8138	0.860987	0.316005	16.8497	2.28355	78.3381	822.054	0	38
14	39	nan	0	0	B03	B03	264	18.334	0.79081	0.292892	18.5848	3.22711	164.754	992.572	0	39
14	40	nan	0	0	B03	B03	220	16.7366	0.782066	0.21236	16.6202	2.45777	33.3591	997.882	0	40
15	1	nan	0	0	B03	B03	224	16.888	0.852687	0.215798	13.0735	1.52537	830.853	13.0223	0	1
15	2	nan	0	0	B03	B03	216	16.5837	0.94989	0.221605	15.4186	1.15038	134.565	34.2824	0	2
15	3	nan	0	0	B03	B03	225	16.9257	0.704411	0.229683	11.3719	1.69745	740.218	35.4267	0	3
15	4	nan	0	0	B03	B03	237	17.3712	0.909841	0.25767	12.9019	1.66058	674.603	69.2278	0	4
15	5	nan	0	0	B03	B03	242	17.5535	0.843568	0.268747	15.1373	1.49923	149.793	93.1446	0	5
15	6	nan	0	0	B03	B03	405	22.7082	0.916302	0.446732	34.3489	54.3788	275.741	105.538	0	6
15	7	nan	0	0	B03	B03	416	23.0145	0.949917	0.446375	40.0759	5.87057	318.082	134.111	0	7
15	8	nan	0	0	B03	B03	391	22.3123	0.841201	0.368256	40.0924	1.08019	992.015	135.113	0	8
15	9	nan	0	0	B03	B03	254	17.9834	0.931821	0.27565	18.0196	2.50209	264.732	144.02	0	9
15	10	nan	0	0	B03	B03	546	26.3664	0.93643	0.587883	37.9387	24.0817	207.874	164.473	0	10
15	11	nan	0	0	B03	B03	232	17.187	0.947989	0.234339	18.1574	2.50262	533.289	170.422	0	11
15	12	nan	0	0	B03	B03	271	18.5755	0.857689	0.279128	15.3757	1.0395	277.41	185.653	0	12
15	13	nan	0	0	B03	B03	826	32.4299	0.697578	0.808169	68.5014	10.073	547.653	202.581	0	13
15	14	nan	0	0	B03	B03	345	20.9587	0.651701	0.333348	22.7354	3.06974	528.284	206.441	0	14
15	15	nan	0	0	B03	B03	222	16.8125	0.752053	0.204658	11.9939	1.65294	638.401	219.725	0	15
15	16	nan	0	0	B03	B03	286	19.0826	0.794708	0.26494	25.2123	20.6317	641.36	283.413	0	16
15	17	nan	0	0	B03	B03	211	16.3907	0.924422	0.196794	20.5836	33.3531	639.223	299.891	0	17
15	18	nan	0	0	B03	B03	308	19.803	0.890119	0.310855	19.9734	21.0022	194.497	302.782	0	18
15	19	nan	0	0	B03	B03	362	21.4689	0.790887	0.358305	34.2087	38.9944	211.917	323.246	0	19
15	20	nan	0	0	B03	B03	255	18.0188	0.832499	0.262697	17.3629	3.68114	123.416	323.941	0	20
15	21	nan	0	0	B03	B03	363	21.4985	0.867198	0.378409	33.2242	53.7674	159.49	330.375	0	21
15	22	nan	0	0	B03	B03	282	18.9487	0.886836	0.28042	16.796	1.98179	198.961	367.032	0	22
15	23	nan	0	0	B03	B03	237	17.3712	0.826139	0.214895	19.9826	27.5647	562.582	390.886	0	23
15	24	nan	0	0	B03	B03	381	22.0251	0.904139	0.38708	35.9635	5.00126	754.819	396.32	0	24
15	25	nan	0	0	B03	B03	225	16.9257	0.939121	0.223747	15.666	1.07143	173.489	417.609	0	25
15	26	nan	0	0	B03	B03	295	19.3805	0.778359	0.282873	19.1517	9.39284	256.325	438.098	0	26
15	27	nan	0	0	B03	B03	270	18.5412	0.86784	0.261872	16.9752	14.1696	389.459	446.626	0	27
15	28	nan	0	0	B03	B03	283	18.9823	0.941608	0.287902	19.6978	3.51601	240.788	454.488	0	28
15	29	nan	0	0	B03	B03	255	18.0188	0.858	0.247287	18.9319	2.21374	219.18	462.471	0	29
15	30	nan	0	0	B03	B03	233	17.224	0.727148	0.220509	14.5366	4.12815	330.837	486.532	0	30
15	31	nan	0	0	B03	B03	303	19.6416	0.860316	0.319787	17.5828	21.2813	82.6733	487.479	0	31
15	32	nan	0	0	B03	B03	226	16.9633	0.819463	0.21513	14.6282	1.94374	8.14602	503.5	0	32
15	33	nan	0	0	B03	B03	255	18.0188	0.826025	0.245126	13.9318	2.87157	506	506.427	0	33
15	34	nan	0	0	B03	B03	257	18.0893	0.748225	0.243632	14.0281	1.14961	601.595	524.35	0	34
15	35	nan	0	0	B03	B03	1044	36.459	0.704447	1.11936	121.769	52.1458	214.793	533.931	0	35
15	36	nan	0	0	B03	B03	226	16.9633	0.878114	0.232072	15.5415	1.43431	51.646	545.624	0	36
15	37	nan	0	0	B03	B03	296	19.4134	0.870842	0.279104	18.1608	2.85044	481.209	553.402	0	37
15	38	nan	0	0	B03	B03	273	18.6439	0.86793	0.274005	22.9995	27.8096	1005.48	571.491	0	38
15	39	nan	0	0	B03	B03	503	25.3069	0.649256	0.500111	43.3253	39.223	438.068	590.221	0	39
15	40	nan	0	0	B03	B03	277	18.78	0.950151	0.266764	17.43	1.93982	534.982	591.953	0	40
15	41	nan	0	0	B03	B03	263	18.2992	0.79375	0.26535	15.448	0.997585	578.163	604.867	0	41
15	42	nan	0	0	B03	B03	285	19.0492	0.83848	0.273336	17.2139	1.59516	491.702	604.267	0	42
15	43	nan	0	0	B03	B03	212	16.4294	0.873896	0.208011	17.042	1.84236	629.236	638.731	0	43
15	44	nan	0	0	B03	B03	442	23.7228	0.95699	0.490577	42.9199	7.12441	145.057	657.977	0	44
15	45	nan	0	0	B03	B03	303	19.6416	0.866626	0.304712	18.4379	21.4197	690.218	675.3	0	45
15	46	nan	0	0	B03	B03	248	17.7697	0.841113	0.262963	16.42	1.63921	760.641	699.56	0	46
15	47	nan	0	0	B03	B03	284	19.0158	0.820759	0.300931	15.2597	1.24324	811.067	711.134	0	47
15	48	nan	0	0	B03	B03	259	18.1595	0.717407	0.254224	14.9787	1.52816	537.324	735.355	0	48
15	49	nan	0	0	B03	B03	216	16.5837	0.901556	0.243356	17.1448	1.00896	164.481	739.829	0	49
15	50	nan	0	0	B03	B03	243	17.5897	0.917249	0.246225	19.5858	1.15364	591.63	753.947	0	50
15	51	nan	0	0	B03	B03	243	17.5897	0.847054	0.229731	18.0251	1.22923	533.202	760.909	0	51
15	52	nan	0	0	B03	B03	211	16.3907	0.948577	0.198412	16.7189	1.91234	999.507	793.545	0	52
15	53	nan	0	0	B03	B03	250	17.8412	0.951659	0.25496	16.5158	1.61097	712.748	801.288	0	53
15	54	nan	0	0	B03	B03	433	23.48	0.846301	0.442959	42.8655	1.36818	342.402	799.921	0	54
15	55	nan	0	0	B03	B03	275	18.7121	0.877091	0.294061	15.4059	12.1581	206.735	809.567	0	55
15	56	nan	0	0	B03	B03	240	17.4808	0.870226	0.263985	15.5822	4.39101	934.212	814.279	0	56
15	57	nan	0	0	B03	B03	334	20.6219	0.931852	0.342003	25.2167	38.8954	458.344	850.102	0	57
15	58	nan	0	0	B03	B03	263	18.2992	0.909406	0.26599	28.1384	2.42115	396.859	864.255	0	58
15	59	nan	0	0	B03	B03	339	20.7757	0.870852	0.355164	28.7781	19.8868	424.599	867.186	0	59
15	60	nan	0	0	B03	B03	225	16.9257	0.947482	0.215309	17.3154	1.85816	969.671	944.764	0	60
15	61	nan	0	0	B03	B03	270	18.5412	0.979005	0.269215	24.1247	8.87801	948.993	969.411	0	61
15	62	nan	0	0	B03	B03	268	18.4724	0.91928	0.24975	18.559	22.4049	905.489	999.022	0	62
15	63	nan	0	0	B03	B03	405	22.7082	0.884833	0.408513	33.056	68.7178	304.802	1010.17	0	63
16	1	nan	0	0	B03	B03	266	18.4033	0.802804	0.28207	18.7475	14.7562	415.421	48.6805	0	1
16	2	nan	0	0	B03	B03	300	19.5441	0.783739	0.323795	18.4797	16.5122	400.83	68.1133	0	2
16	3	nan	0	0	B03	B03	348	21.0496	0.836954	0.346948	21.5502	1.83447	22.954	70.2845	0	3
16	4	nan	0	0	B03	B03	405	22.7082	0.796387	0.443046	23.3172	12.7768	336.602	67.8395	0	4
16	5	nan	0	0	B03	B03	282	18.9487	0.762249	0.286946	16.8727	2.87335	43.8404	80.2624	0	5
16	6	nan	0	0	B03	B03	327	20.4046	0.840025	0.346347	24.1851	44.341	625.948	86.2966	0	6
16	7	nan	0	0	B03	B03	255	18.0188	0.864854	0.269003	15.3778	2.52433	849.8	86.7294	0	7
16	8	nan	0	0	B03	B03	341	20.8369	0.906091	0.373317	19.7402	15.3811	341.088	92.8563	0	8
16	9	nan	0	0	B03	B03	297	19.4461	0.794775	0.326485	16.3257	2.69097	79.202	95	0	9
16	10	nan	0	0	B03	B03	339	20.7757	0.743422	0.371074	17.9867	7.82316	272.003	101.28	0	10
16	11	nan	0	0	B03	B03	248	17.7697	0.850677	0.278771	16.578	8.02225	780.278	105.452	0	11
16	12	nan	0	0	B03	B03	326	20.3734	0.81009	0.36495	16.3919	6.80693	125.785	114.469	0	12
16	13	nan	0	0	B03	B03	399	22.5394	0.931793	0.423269	27.3467	32.3398	684.915	132.657	0	13
16	14	nan	0	0	B03	B03	304	19.674	0.878559	0.340044	14.7157	2.04325	818.112	144.155	0	14
16	15	nan	0	0	B03	B03	262	18.2644	0.749359	0.27703	14.1128	4.01516	38.2214	188.435	0	15
16	16	nan	0	0	B03	B03	376	21.8801	0.768198	0.3927	33.3994	41.0744	379.566	184.481	0	16
16	17	nan	0	0	B03	B03	288	19.1492	0.862702	0.27664	19.1104	16.5805	507.073	183.382	0	17
16	18	nan	0	0	B03	B03	323	20.2795	0.766501	0.334333	15.8664	3.69077	244.573	209.61	0	18
16	19	nan	0	0	B03	B03	278	18.8138	0.845367	0.287622	16.6328	15.4506	951.493	210.712	0	19
16	20	nan	0	0	B03	B03	413	22.9314	0.922351	0.403793	29.8184	27.1889	534.952	230.208	0	20
16	21	nan	0	0	B03	B03	291	19.2487	0.826244	0.277174	18.3291	4.33671	511.667	231.663	0	21
16	22	nan	0	0	B03	B03	335	20.6527	0.911988	0.337976	18.0956	2.56322	256.97	242.391	0	22
16	23	nan	0	0	B03	B03	336	20.6835	0.82927	0.335741	18.0388	2.18892	240.027	262.461	0	23
16	24	nan	0	0	B03	B03	284	19.0158	0.919965	0.283795	16.6557	7.59034	199.342	271.669	0	24
16	25	nan	0	0	B03	B03	238	17.4078	0.829625	0.222206	14.2267	1.62841	611.063	282.437	0	25
16	26	nan	0	0	B03	B03	309	19.8351	0.893009	0.31876	15.5715	1.29037	753.628	290.489	0	26
16	27	nan	0	0	B03	B03	273	18.6439	0.845501	0.290388	16.1898	1.95692	791.996	302.733	0	27
16	28	nan	0	0	B03	B03	315	20.0267	0.809199	0.301719	17.8213	26.7801	348.562	310.724	0	28
16	29	nan	0	0	B03	B03	254	17.9834	0.798781	0.274603	15.4576	1.9122	824.85	318.622	0	29
16	30	nan	0	0	B03	B03	258	18.1245	0.732546	0.234135	14.2643	7.42467	590.953	336.31	0	30
16	31	nan	0	0	B03	B03	261	18.2295	0.802213	0.264363	16.4416	2.64038	229.556	344.839	0	31
16	32	nan	0	0	B03	B03	287	19.116	0.68754	0.278618	15.6755	2.32714	245.906	379.077	0	32
16	33	nan	0	0	B03	B03	356	21.2902	0.816033	0.342439	27.7046	47.1851	22.2416	393.562	0	33
16	34	nan	0	0	B03	B03	322	20.248	0.827181	0.318936	18.8989	23.8236	698.071	399.742	0	34
16	35	nan	0	0	B03	B03	274	18.678	0.93986	0.284971	19.479	1.14138	985.675	443.602	0	35
16	36	nan	0	0	B03	B03	445	23.8032	0.914822	0.42323	38.8114	5.08184	601.582	485.369	0	36
16	37	nan	0	0	B03	B03	275	18.7121	0.91499	0.265801	21.3505	25.4147	584.349	507.255	0	37
16	38	nan	0	0	B03	B03	274	18.678	0.921929	0.283818	15.1725	1.93351	1001	527.697	0	38
16	39	nan	0	0	B03	B03	281	18.9151	0.839127	0.315336	15.867	2.73646	917.103	529.555	0	39
16	40	nan	0	0	B03	B03	450	23.9365	0.837241	0.491386	33.6405	58.8896	97.8267	534.076	0	40
16	41	nan	0	0	B03	B03	285	19.0492	0.913116	0.298326	14.7727	2.04094	744.565	540.989	0	41
16	42	nan	0	0	B03	B03	602	27.6856	0.850246	0.602812	46.2627	7.20166	330.307	587.487	0	42
16	43	nan	0	0	B03	B03	319	20.1535	0.905745	0.320761	17.4669	1.10774	507.382	604.495	0	43
16	44	nan	0	0	B03	B03	284	19.0158	0.974162	0.300071	15.0919	2.04623	758.729	607.285	0	44
16	45	nan	0	0	B03	B03	325	20.3421	0.863577	0.352346	18.9741	9.15341	77.2862	663.295	0	45
16	46	nan	0	0	B03	B03	280	18.8814	0.695783	0.307247	19.3588	5.05937	777.036	666.211	0	46
16	47	nan	0	0	B03	B03	371	21.7341	0.833939	0.413522	27.2218	18.5054	790.278	684.334	0	47
16	48	nan	0	0	B03	B03	532	26.0262	0.912419	0.572192	43.307	7.2654	88.7519	724.464	0	48
16	49	nan	0	0	B03	B03	346	20.9891	0.787938	0.402548	29.0406	48.0882	900.133	727.133	0	49
16	50	nan	0	0	B03	B03	350	21.11	0.878183	0.396386	21.8255	11.8176	771.749	746.62	0	50
16	51	nan	0	0	B03	B03	286	19.0826	0.87242	0.302869	16.8671	0.930193	664.528	746.077	0	51
16	52	nan	0	0	B03	B03	307	19.7708	0.859094	0.334446	18.5682	2.90888	201.078	780.889	0	52
16	53	nan	0	0	B03	B03	270	18.5412	0.851805	0.300298	17.3266	1.14987	116.737	788.93	0	53
16	54	nan	0	0	B03	B03	488	24.9267	0.827546	0.53743	42.8748	23.7974	245.428	808.516	0	54
16	55	nan	0	0	B03	B03	315	20.0267	0.900947	0.330286	17.9168	1.67369	500.333	852.086	0	55
16	56	nan	0	0	B03	B03	403	22.6521	0.956347	0.456882	23.1366	20.1956	110.556	852.598	0	56
16	57	nan	0	0	B03	B03	400	22.5676	0.896713	0.436572	22.7564	3.72548	256.335	853.732	0	57
16	58	nan	0	0	B03	B03	391	22.3123	0.806007	0.435156	26.9672	22.8119	256.43	872.788	0	58
16	59	nan	0	0	B03	B03	415	22.9868	0.780526	0.469419	26.1724	25.6102	77.6	911.227	0	59
16	60	nan	0	0	B03	B03	240	17.4808	0.853163	0.261886	18.7428	4.24603	261.975	923.9	0	60
16	61	nan	0	0	B03	B03	338	20.745	0.839909	0.35788	28.3996	35.1647	479.373	939.962	0	61
16	62	nan	0	0	B03	B03	279	18.8476	0.887006	0.298893	18.1224	11.2252	45.405	942.677	0	62
16	63	nan	0	0	B03	B03	277	18.78	0.914409	0.296754	18.9548	5.24661	568.032	969.592	0	63
16	64	nan	0	0	B03	B03	248	17.7697	0.9174	0.259851	18.3654	2.48304	366.335	969.06	0	64
17	1	nan	0	0	B03	B03	542	26.2697	0.832949	0.526574	36.4672	4.83314	815.509	15.8044	0	1
17	2	nan	0	0	B03	B03	240	17.4808	0.751371	0.239032	14.1661	1.4965	504.592	17.9042	0	2
17	3	nan	0	0	B03	B03	359	21.3797	0.777283	0.361904	18.6279	12.9441	572.496	22.1365	0	3
17	4	nan	0	0	B03	B03	341	20.8369	0.801639	0.345852	20.7452	15.215	780.718	31.4252	0	4
17	5	nan	0	0	B03	B03	349	21.0799	0.796925	0.354088	18.7841	13.9368	595.791	33.9685	0	5
17	6	nan	0	0	B03	B03	261	18.2295	0.775998	0.281339	14.9091	3.7202	386.391	55.046	0	6
17	7	nan	0	0	B03	B03	387	22.1978	0.939651	0.405728	31.1855	53.0284	771.152	59.8243	0	7
17	8	nan	0	0	B03	B03	249	17.8055	0.790735	0.248402	12.134	0.583554	887.482	71.5944	0	8
17	9	nan	0	0	B03	B03	232	17.187	0.939747	0.224618	15.1923	6.07713	931.922	79.125	0	9
17	10	nan	0	0	B03	B03	260	18.1946	0.735999	0.287096	15.377	1.77385	99.9692	98.1077	0	10
17	11	nan	0	0	B03	B03	328	20.4358	0.796396	0.346654	17.1864	2.21493	53.7134	102.674	0	11
17	12	nan	0	0	B03	B03	535	26.0995	0.792871	0.549816	33.9038	3.35493	612.308	109.383	0	12
17	13	nan	0	0	B03	B03	360	21.4095	0.888504	0.375903	22.7184	13.8044	920.014	131.942	0	13
17	14	nan	0	0	B03	B03	564	26.7975	0.873375	0.561448	38.5972	26.3184	952.537	158.062	0	14
17	15	nan	0	0	B03	B03	330	20.498	0.828001	0.35405	29.1476	14.9004	887.345	160.839	0	15
17	16	nan	0	0	B03	B03	232	17.187	0.920288	0.235605	14.2564	0.908146	663.47	175.642	0	16
17	17	nan	0	0	B03	B03	616	28.0056	0.760165	0.656485	37.6098	6.51063	848.502	181.742	0	17
17	18	nan	0	0	B03	B03	305	19.7063	0.930378	0.295928	24.0605	25.4329	495.734	188.338	0	18
17	19	nan	0	0	B03	B03	435	23.5342	0.811316	0.458508	31.8593	10.6947	733.159	190.133	0	19
17	20	nan	0	0	B03	B03	458	24.1484	0.913951	0.490011	35.544	73.3054	904.88	196.989	0	20
17	21	nan	0	0	B03	B03	407	22.7642	0.814241	0.428738	30.2695	42.8104	754.875	221.378	0	21
17	22	nan	0	0	B03	B03	278	18.8138	0.803419	0.293352	17.3551	6.77711	276.885	224.763	0	22
17	23	nan	0	0	B03	B03	271	18.5755	0.839307	0.278775	16.0267	2.05385	953.303	223.033	0	23
17	24	nan	0	0	B03	B03	291	19.2487	0.749699	0.279312	17.4749	7.64999	14.9244	226.464	0	24
17	25	nan	0	0	B03	B03	509	25.4574	0.915242	0.551021	35.6375	30.9121	804.028	229.658	0	25
17	26	nan	0	0	B03	B03	313	19.9631	0.817701	0.313501	17.0911	4.69817	312.789	242.035	0	26
17	27	nan	0	0	B03	B03	268	18.4724	0.823729	0.288976	12.6638	1.48643	879	241.866	0	27
17	28	nan	0	0	B03	B03	292	19.2818	0.874683	0.319942	19.0019	2.97818	137.798	242.897	0	28
17	29	nan	0	0	B03	B03	280	18.8814	0.809199	0.277907	17.1313	1.50896	693.371	242.282	0	29
17	30	nan	0	0	B03	B03	283	18.9823	0.909625	0.306605	19.1555	3.06539	169.933	247.035	0	30
17	31	nan	0	0	B03	B03	309	19.8351	0.932581	0.291916	21.239	27.1083	998.201	247.097	0	31
17	32	nan	0	0	B03	B03	355	21.2603	0.829039	0.341596	20.4973	24.1494	19.2648	259.307	0	32
17	33	nan	0	0	B03	B03	357	21.3201	0.945839	0.371656	23.812	25.8611	247.062	258.174	0	33
17	34	nan	0	0	B03	B03	334	20.6219	0.782139	0.327847	17.9107	2.94073	706.272	257.192	0	34
17	35	nan	0	0	B03	B03	268	18.4724	0.979813	0.292917	17.9275	3.01292	126.597	261.504	0	35
17	36	nan	0	0	B03	B03	293	19.3147	0.877679	0.289997	17.6946	6.55508	749.577	261.683	0	36
17	37	nan	0	0	B03	B03	552	26.5109	0.645799	0.582657	57.7514	9.0953	210.893	268.54	0	37
17	38	nan	0	0	B03	B03	364	21.5281	0.692808	0.348947	21.676	21.8864	646.201	268.341	0	38
17	39	nan	0	0	B03	B03	262	18.2644	0.826566	0.278057	16.7753	2.3842	54.2176	275.198	0	39
17	40	nan	0	0	B03	B03	257	18.0893	0.756103	0.24514	13.5331	0.793754	513.381	276.685	0	40
17	41	nan	0	0	B03	B03	352	21.1703	0.848933	0.365463	25.7887	11.7634	945.645	280.847	0	41
17	42	nan	0	0	B03	B03	354	21.2303	0.903108	0.364885	20.0215	1.90577	278.395	280.802	0	42
17	43	nan	0	0	B03	B03	513	25.5572	0.935499	0.50691	41.5564	4.77371	333.797	280.156	0	43
17	44	nan	0	0	B03	B03	366	21.5872	0.699058	0.380065	29.0162	6.36256	227.577	286.183	0	44
17	45	nan	0	0	B03	B03	429	23.3713	0.821422	0.451066	26.3262	22.9735	194.998	289.951	0	45
17	46	nan	0	0	B03	B03	451	23.9631	0.834168	0.431488	31.3714	15.6231	999.894	291.215	0	46
17	47	nan	0	0	B03	B03	267	18.4379	0.881398	0.253868	14.0531	0.983064	541.524	292.142	0	47
17	48	nan	0	0	B03	B03	467	24.3845	0.931911	0.473788	36.7945	4.36746	792.636	302.719	0	48
17	49	nan	0	0	B03	B03	442	23.7228	0.806025	0.467978	28.552	9.87434	227.486	307.014	0	49
17	50	nan	0	0	B03	B03	462	24.2536	0.765048	0.4455	34.3687	42.3806	713.123	309.903	0	50
17	51	nan	0	0	B03	B03	292	19.2818	0.843879	0.283512	23.7766	22.5528	386.034	318.195	0	51
17	52	nan	0	0	B03	B03	242	17.5535	0.743815	0.263744	14.6092	1.52807	853.215	315.198	0	52
17	53	nan	0	0	B03	B03	322	20.248	0.546045	0.355987	13.8252	1.20639	891.065	317.848	0	53
17	54	nan	0	0	B03	B03	290	19.2156	0.891348	0.318892	15.3352	1.40414	919.793	327.262	0	54
17	55	nan	0	0	B03	B03	373	21.7926	0.749462	0.375552	47.6355	8.28938	287.63	328.131	0	55
17	56	nan	0	0	B03	B03	422	23.1799	0.743988	0.444925	30.0654	18.836	237.666	335.216	0	56
17	57	nan	0	0	B03	B03	275	18.7121	0.883911	0.273707	15.9618	2.58474	768.698	335.047	0	57
17	58	nan	0	0	B03	B03	288	19.1492	0.709389	0.257082	13.1024	6.42794	629.003	336.073	0	58
17	59	nan	0	0	B03	B03	235	17.2977	0.859164	0.245019	15.8673	3.22929	966.434	339.723	0	59
17	60	nan	0	0	B03	B03	309	19.8351	0.760489	0.295784	16.9661	4.74617	395.058	344.977	0	60
17	61	nan	0	0	B03	B03	324	20.3108	0.882042	0.328099	20.8823	11.6305	334.642	344.176	0	61
17	62	nan	0	0	B03	B03	573	27.0105	0.875884	0.591125	42.6856	5.8297	177.543	347.389	0	62
17	63	nan	0	0	B03	B03	398	22.5111	0.888851	0.401792	21.0748	2.01759	267.186	349.593	0	63
17	64	nan	0	0	B03	B03	275	18.7121	0.767243	0.249844	14.0437	2.41592	660.516	350.785	0	64
17	65	nan	0	0	B03	B03	264	18.334	0.741909	0.28024	16.1844	5.79281	128.735	352.284	0	65
17	66	nan	0	0	B03	B03	269	18.5068	0.842162	0.249613	14.6413	2.39512	1007.24	370.825	0	66
17	67	nan	0	0	B03	B03	246	17.6979	0.617237	0.22869	11.9241	1.33801	503.874	376.817	0	67
17	68	nan	0	0	B03	B03	294	19.3477	0.834762	0.268662	14.1574	1.90067	541.153	375.718	0	68
17	69	nan	0	0	B03	B03	497	25.1555	0.829529	0.49303	34.8264	40.8552	765.533	374.091	0	69
17	70	nan	0	0	B03	B03	486	24.8756	0.958072	0.445098	36.2237	2.76806	622.595	389.175	0	70
17	71	nan	0	0	B03	B03	258	18.1245	0.868094	0.266792	13.745	1.46833	974.55	390.791	0	71
17	72	nan	0	0	B03	B03	324	20.3108	0.875776	0.29447	25.4204	29.7913	578.62	395.821	0	72
17	73	nan	0	0	B03	B03	182	15.2227	0.259716	0.176646	7.59481	2.93224	430.077	397.681	0	73
17	74	nan	0	0	B03	B03	535	26.0995	0.824022	0.502453	34.5951	4.12093	733.062	406.172	0	74
17	75	nan	0	0	B03	B03	310	19.8672	0.858672	0.3158	23.0674	26.56	221.11	411.545	0	75
17	76	nan	0	0	B03	B03	377	21.9092	0.886269	0.383169	26.4836	61.984	298.676	446.56	0	76
17	77	nan	0	0	B03	B03	278	18.8138	0.867584	0.297902	16.2953	3.13005	853.392	446.766	0	77
17	78	nan	0	0	B03	B03	319	20.1535	0.791113	0.292164	16.6555	5.0879	504.056	456.028	0	78
17	79	nan	0	0	B03	B03	306	19.7386	0.735942	0.282829	18.6341	2.98506	560	461.343	0	79
17	80	nan	0	0	B03	B03	257	18.0893	0.885703	0.236845	21.2082	3.17876	579.187	462.296	0	80
17	81	nan	0	0	B03	B03	316	20.0585	0.881632	0.289518	16.1829	1.6998	617.544	464.37	0	81
17	82	nan	0	0	B03	B03	525	25.8544	0.873399	0.571352	39.9051	6.32946	878.512	466.143	0	82
17	83	nan	0	0	B03	B03	272	18.6097	0.883944	0.260352	15.0091	7.07263	421.629	476.39	0	83
17	84	nan	0	0	B03	B03	341	20.8369	0.796344	0.314753	20.401	3.85497	579.757	477.727	0	84
17	85	nan	0	0	B03	B03	297	19.4461	0.858329	0.325846	16.816	10.9983	852.983	487.377	0	85
17	86	nan	0	0	B03	B03	491	25.0032	0.918941	0.486612	38.5824	2.28864	359.656	488.035	0	86
17	87	nan	0	0	B03	B03	555	26.5829	0.887072	0.518611	36.195	2.95117	637.368	506.649	0	87
17	88	nan	0	0	B03	B03	287	19.116	0.715197	0.304014	14.4325	1.99972	871.899	521.418	0	88
17	89	nan	0	0	B03	B03	406	22.7362	0.954444	0.459349	42.8192	17.2013	90.7586	526.544	0	89
17	90	nan	0	0	B03	B03	303	19.6416	0.898093	0.284767	17.4097	3.26504	668.921	547.63	0	90
17	91	nan	0	0	B03	B03	345	20.9587	0.932539	0.352822	25.4222	38.6633	327.159	551.838	0	91
17	92	nan	0	0	B03	B03	435	23.5342	0.894264	0.475756	37.4848	44.0807	134.225	554.097	0	92
17	93	nan	0	0	B03	B03	238	17.4078	0.816375	0.25859	14.7093	2.41116	906.996	554.908	0	93
17	94	nan	0	0	B03	B03	282	18.9487	0.786773	0.279648	15.0642	1.02246	704.585	566.883	0	94
17	95	nan	0	0	B03	B03	342	20.8674	0.931045	0.329153	26.5314	43.2405	654.596	575.45	0	95
17	96	nan	0	0	B03	B03	289	19.1824	0.762528	0.303814	15.6427	2.96182	312.388	580.623	0	96
17	97	nan	0	0	B03	B03	290	19.2156	0.921977	0.281418	20.5178	6.66568	654.879	592.548	0	97
17	98	nan	0	0	B03	B03	365	21.5577	0.815153	0.362801	32.2687	74.8673	421.584	605.312	0	98
17	99	nan	0	0	B03	B03	272	18.6097	0.827122	0.270278	15.8594	1.89494	729.228	605.838	0	99
17	100	nan	0	0	B03	B03	475	24.5925	0.942105	0.474273	38.6977	3.87287	707.025	641.573	0	100
17	101	nan	0	0	B03	B03	481	24.7473	0.948216	0.470089	31.5418	26.8409	455.47	648.306	0	101
17	102	nan	0	0	B03	B03	245	17.6619	0.917069	0.238843	17.6353	5.02322	643.792	650.224	0	102
17	103	nan	0	0	B03	B03	516	25.6318	0.843093	0.512959	40.9604	5.76727	391.616	656.215	0	103
17	104	nan	0	0	B03	B03	269	18.5068	0.878205	0.296612	17.5967	2.76306	119.279	674.112	0	104
17	105	nan	0	0	B03	B03	443	23.7496	0.905084	0.445286	36.6155	19.4163	641.79	685.603	0	105
17	106	nan	0	0	B03	B03	299	19.5115	0.9024	0.298174	18.7052	1.33187	550.679	684.351	0	106
17	107	nan	0	0	B03	B03	400	22.5676	0.873909	0.430157	25.0516	22.9384	752.36	693.92	0	107
17	108	nan	0	0	B03	B03	292	19.2818	0.841312	0.288171	18.0347	1.40827	513.267	697.733	0	108
17	109	nan	0	0	B03	B03	291	19.2487	0.862525	0.332619	20.8783	27.3129	168.955	698.375	0	109
17	110	nan	0	0	B03	B03	406	22.7362	0.871179	0.441814	23.9742	33.3803	812.495	705.436	0	110
17	111	nan	0	0	B03	B03	435	23.5342	0.857534	0.424067	29.7097	39.6117	418.906	707.287	0	111
17	112	nan	0	0	B03	B03	334	20.6219	0.818757	0.322953	19.2369	4.57351	548.293	710.877	0	112
17	113	nan	0	0	B03	B03	268	18.4724	0.971753	0.260344	18.952	3.67382	632.963	710.049	0	113
17	114	nan	0	0	B03	B03	271	18.5755	0.803245	0.298676	18.8913	3.92569	135.317	715.886	0	114
17	115	nan	0	0	B03	B03	568	26.8924	0.884327	0.603881	45.0233	3.94806	336.621	725.4	0	115
17	116	nan	0	0	B03	B03	270	18.5412	0.800281	0.291586	19.7112	3.40143	273.985	733.296	0	116
17	117	nan	0	0	B03	B03	321	20.2166	0.927689	0.326927	19.5973	1.89802	400.978	741.769	0	117
17	118	nan	0	0	B03	B03	293	19.3147	0.868453	0.307299	22.2697	4.47526	293.867	745.652	0	118
17	119	nan	0	0	B03	B03	289	19.1824	0.826584	0.324831	19.3955	29.0687	923.81	752.097	0	119
17	120	nan	0	0	B03	B03	371	21.7341	0.915653	0.401819	24.2417	24.6544	805.558	761.057	0	120
17	121	nan	0	0	B03	B03	508	25.4324	0.873307	0.505787	42.872	5.71492	448.776	768.177	0	121
17	122	nan	0	0	B03	B03	279	18.8476	0.818309	0.302864	19.2787	3.72441	30.0394	774.158	0	122
17	123	nan	0	0	B03	B03	286	19.0826	0.869694	0.309035	18.6027	2.12729	768.577	777.304	0	123
17	124	nan	0	0	B03	B03	344	20.9283	0.728869	0.381423	18.1825	1.17138	291.73	777.913	0	124
17	125	nan	0	0	B03	B03	519	25.7063	0.920281	0.530296	46.0806	2.4264	362.403	781.541	0	125
17	126	nan	0	0	B03	B03	337	20.7143	0.924021	0.368971	19.5355	5.45631	809.223	792.32	0	126
17	127	nan	0	0	B03	B03	330	20.498	0.847732	0.365793	17.5322	14.2532	73.6242	792.958	0	127
17	128	nan	0	0	B03	B03	405	22.7082	0.85052	0.447983	25.7921	25.425	156.743	792.558	0	128
17	129	nan	0	0	B03	B03	319	20.1535	0.862261	0.345054	21.6602	2.43381	196.514	794.652	0	129
[truncated: 43,205 more rows]

## Sheet: bar chart
						C03	C03	C04	C04	C05	C05	C08	C08	C09	C09	C10	C10				C03	C04	C05		C08	C09	C10
						Intensity_IntegratedIntensity_DAPIx	Intensity_IntegratedIntensity_YFPx	Intensity_IntegratedIntensity_DAPIx	Intensity_IntegratedIntensity_YFPx	Intensity_IntegratedIntensity_DAPIx	Intensity_IntegratedIntensity_YFPx	Intensity_IntegratedIntensity_Cy5x	Intensity_IntegratedIntensity_DAPIx	Intensity_IntegratedIntensity_Cy5x	Intensity_IntegratedIntensity_DAPIx	Intensity_IntegratedIntensity_Cy5x	Intensity_IntegratedIntensity_DAPIx				12.418	11.07	11.1515		24.5961	26.8212	26.1146
						21.1127	19.4847	24.7694	38.9575	26.7459	12.8164	27.2202	29.0215	2.58873	22.1181	11.0246	37.1247				0.696649	0.661463	0.603995		13.3003	14.6419	13.879
						43.9657	1.35356	24.1257	21.7785	43.1929	23.2858	22.5146	22.9373	0.935876	22.3489	36.0275	44.3803				11.7214	10.4085	10.5475		11.2958	12.1793	12.2356
						38.3715	1.02831	54.2312	1.44964	57.3314	2.19178	7.29196	21.0776	6.06774	24.8785	0.894953	20.4597
						18.9937	0.79966	28.9952	16.2114	30.8433	41.6294	0.794053	45.6083	0.271097	12.4822	5.89795	22.5184
						23.0252	1.0828	21.0595	4.05539	29.8262	1.6285	14.0682	25.3709	2.38312	23.1388	0.333828	18.2727
						24.2112	24.1579	23.8022	0.885666	13.2784	7.90434	2.48598	51.2357	0.542939	22.3873	0.535762	18.5343			Mean	10.8924				11.9035
						24.399	3.84254	36.1436	35.7849	27.4415	1.34003	4.13041	15.979	15.586	21.6019	0.483028	21.0207			SEM	0.509966				0.372726
						20.9455	1.18705	57.1025	3.50946	28.442	8.45645	15.9312	21.9877	6.07694	14.6651	9.71454	22.3983			stdev	0.721201			stdev	0.527115
						48.544	2.59278	25.1433	6.24552	18.7233	20.0177	0.351841	23.7011	0.750824	18.3706	15.4555	28.6685
						34.7212	78.6694	62.0475	59.6047	34.4206	62.5878	19.1015	111.837	0.644691	20.2253	0.399206	20.8727
						19.8098	1.20855	40.0212	31.0863	16.7203	9.07252	0.570702	13.2151	0.631546	21.1883	6.80306	20.6875
						26.233	2.80989	30.2621	42.5783	13.2519	0.671326	37.6114	37.7659	0.44508	22.0601	0.41293	19.9522
						17.8358	1.02564	24.3034	5.01483	53.9303	2.01953	22.2565	22.0874	17.7173	33.5683	0.394724	17.7739
						21.0014	3.02183	24.4763	1.25491	11.7023	0.56408	13.9096	18.9042	0.893422	51.6056	0.413297	19.571				Cy3-xx-dUTP	Cy5-xx-dUTP
						41.654	1.4938	26.713	1.50416	24.4561	0.861553	0.49669	17.0976	0.431093	19.0543	0.338349	16.4621				10.8924	11.9035
						17.3005	1.06641	36.4811	6.52826	40.2593	43.8355	6.11357	19.2952	19.9799	25.0394	0.337177	19.0705				0.509966	0.372726
						21.8138	1.61052	23.8876	18.9441	45.9739	1.33971	8.08057	20.2837	0.422198	19.5332	0.697477	19.2389				0.721201	0.527115
						69.4406	44.8881	22.2188	1.39583	50.9714	1.48725	0.829347	43.535	0.775793	20.951	0.321143	17.6953
						56.7913	2.63354	27.416	1.33892	48.3881	100.709	0.479303	19.4394	0.378054	14.4787	0.311734	17.2277
						34.9647	13.0993	35.147	40.5233	28.5286	5.16177	0.604268	19.8824	1.70367	9.73635	15.5787	23.284
						25.8546	4.23069	37.1456	16.6538	18.2231	10.3176	0.561216	17.9213	0.38134	21.4881	0.349472	18.109
						24.923	47.0352	30.4246	1.91805	18.8194	2.1893	7.72049	22.6419	0.397279	19.6936	0.290986	26.5674
						20.2438	5.54743	24.3631	22.4949	38.0761	76.6962	0.809197	21.1108	0.736575	25.0788	1.16851	18.8821
						21.0486	9.92182	30.2483	2.25153	42.2045	45.4239	0.403575	16.4291	16.1357	31.2942	19.8155	26.6357
						20.3875	1.78467	18.3302	4.2961	74.5819	3.12112	0.42422	19.356	5.5859	17.8372	0.419307	17.524
						19.4972	1.3684	25.1964	0.995388	20.3722	0.901641	0.466672	15.731	0.563532	20.7786	0.332152	24.1555
						22.6353	21.2615	40.7157	62.6256	32.49	16.776	0.609255	16.5583	2.68501	25.2178	1.16396	22.2368
						17.9459	2.27294	54.143	3.13962	55.0641	22.9123	11.7444	23.1523	0.384635	16.1609	0.666752	42.569
						22.4646	2.76936	32.7076	32.2193	55.245	65.018	0.547304	18.2866	0.382837	21.0738	0.370177	24.9726
						51.0673	48.0313	27.846	46.4204	22.8018	1.69458	0.409648	15.4205	0.492865	21.8166	29.1395	64.1871
						21.2625	26.1611	20.1344	1.50827	18.7345	1.73548	1.16058	29.1754	0.327956	19.5056	0.198377	11.5917
						17.4542	3.57117	33.1417	13.1306	33.738	11.8498	1.9506	72.8083	0.452194	22.1578	0.531853	17.5822
						46.7947	3.79871	23.8978	37.6253	43.4655	1.95211	0.411947	13.3057	4.28352	21.9456	12.1628	18.8117
						54.7467	3.4889	28.9573	24.2532	78.4545	3.99865	0.361014	18.3123	3.22416	19.6506	0.370144	20.7625
						18.4515	0.976802	28.329	19.3629	19.8418	0.867421	0.845353	40.3628	0.771284	18.129	7.84577	20.4888
						16.6336	0.795107	25.2174	16.2675	18.9359	1.26923	21.5278	21.5912	10.2822	19.118	0.335664	17.9453
						21.7491	1.58856	36.1465	25.3134	30.7294	14.8806	0.736446	20.0142	0.450853	19.6646	15.41	19.6658
						22.7711	28.5769	27.2017	2.49108	18.0779	0.924779	0.546692	17.8526	23.6676	37.5012	0.407794	19.8268
						21.8489	22.6116	55.2559	25.8518	26.096	14.495	0.510569	18.2713	12.2255	50.5113	0.545664	16.862
						18.9385	2.38284	22.8024	4.54921	43.1488	7.95172	0.515737	15.8656	0.48016	15.5144	0.318535	18.0558
						15.9883	1.46532	33.3665	16.1236	24.0552	6.78053	0.490747	15.7807	8.03216	26.9656	4.11448	16.286
						16.0651	0.947596	37.2102	24.5904	23.3615	1.39124	0.409231	17.5852	0.646353	23.0312	5.95371	41.8002
						20.4358	21.3857	31.0716	2.37653	26.947	1.63743	11.6911	23.6883	0.423708	14.8091	0.578813	19.5206
						50.6585	18.2788	28.2185	2.41024	19.494	1.0661	0.532177	19.3879	0.351655	23.2494	0.517111	21.9406
						30.7013	96.5761	25.156	16.2379	46.7713	2.24026	0.568712	19.285	0.433143	20.0108	1.31809	21.5475
						17.7585	5.22875	63.7319	5.83761	16.088	0.719967	5.61179	16.5447	29.7816	28.0398	0.683317	22.3973
						17.529	11.693	47.2877	6.23146	46.6412	1.36591	0.652478	18.5776	0.668747	18.5734	16.1269	23.0115
						21.751	1.56325	26.9375	6.21869	25.532	1.51918	0.506153	18.5937	0.652264	51.7971	0.876951	39.8854
						25.6171	12.0924	21.5078	0.905988	21.812	1.14256	0.844845	19.3951	0.360528	17.5104	12.1141	23.091
						26.7894	2.25161	21.5549	4.30512	28.6678	3.58467	0.456643	20.2621	0.542459	46.9864	0.305683	19.4546
						43.8814	2.08819	53.5327	24.9089	26.1116	1.1395	11.3749	25.9432	0.247988	14.0455	0.688821	43.1174
						23.4887	1.34063	20.4967	0.821987	21.3563	1.04999	2.53551	23.1329	5.73313	22.8766	29.4498	27.9688
						47.6649	1.71397	49.1208	2.06545	18.6683	5.33167	14.8393	21.4281	0.305636	18.5879	14.3387	77.4166
						16.9292	0.798934	33.0511	34.6021	48.3749	11.1384	0.575763	20.0121	0.8071	18.0005	8.9998	33.6354
						29.066	49.1584	34.1944	10.5509	26.5251	3.20982	18.5145	27.6514	1.11901	84.2274	0.354496	14.9793
						20.0502	1.25491	33.5082	26.7461	26.6462	19.1215	0.841876	18.86	5.14572	18.5304	0.651789	42.9135
						34.6157	5.26159	34.6957	60.562	47.747	3.51018	17.5502	27.0699	1.62561	17.7595	5.7853	44.1027
						18.6072	1.00045	28.3935	2.78763	26.7346	8.13507	5.49236	21.8897	2.56877	15.352	3.15413	16.0011
						29.4459	27.6162	25.7372	2.37732	20.614	0.899654	9.35062	23.3068	7.80652	22.966	1.57236	45.4757
						16.5821	1.1895	21.716	1.70407	15.1415	0.446173	22.0579	26.1231	0.455855	26.4533	0.513059	16.7767
						57.6463	15.9804	29.6082	22.0217	26.2858	1.13718	32.1919	27.7007	0.698226	20.2159	11.1296	16.185
						21.9975	5.32596	26.1805	2.98904	17.0285	1.31974	0.364007	16.8835	0.369123	47.2125	7.59124	17.8136
						12.6699	0.583637	27.2841	13.673	19.5136	0.819468	10.485	22.2828	0.362945	19.3527	27.3977	37.5399
						24.3056	15.5123	26.6126	2.51011	20.527	0.971117	0.837459	43.897	0.425964	25.3432	0.976233	45.6834
						19.8368	6.7162	28.4202	14.529	19.5337	1.00932	0.487301	22.5421	0.272482	10.4926	0.489188	22.9048
						21.4504	1.73107	21.8392	0.621344	16.9103	0.870703	0.709263	38.5353	0.837394	19.4384	0.329292	17.9373
						26.6144	7.0312	48.6956	40.4817	51.231	2.9115	0.480874	16.0409	1.10866	19.2723	13.5929	22.3976
						21.3969	1.51969	18.2003	0.3895	18.5807	1.36539	0.613146	20.9088	3.41767	21.2272	1.46725	51.0258
						25.927	13.4581	21.3688	1.72887	29.5137	40.0944	0.472974	16.86	9.94243	22.4108	11.4194	20.2082
						27.3443	15.7263	34.7921	73.4853	16.2656	5.20161	28.8486	33.1746	16.8519	38.0104	0.353021	18.0995
						19.7553	13.5444	20.5033	0.54772	14.3325	0.691418	0.565945	16.7843	0.649172	45.2808	5.38916	25.3936
						23.3061	43.3721	23.8253	2.67652	20.6338	1.35489	5.23089	20.2589	6.71685	34.6888	0.802505	18.2122
						17.9046	1.30608	26.9366	31.8205	43.6197	1.22487	0.449745	17.938	11.5195	23.1355	23.3356	30.239
						8.10049	0.474858	24.6668	0.681425	36.3373	33.007	0.321475	16.6583	1.17132	48.2875	0.312265	18.3345
						47.067	26.3773	29.4159	47.6087	23.4765	13.6175	56.8987	38.0503	5.3075	35.5853	31.4222	44.1435
						17.4374	0.776401	26.5011	1.03042	19.4408	13.4611	0.380134	17.541	1.10111	56.3073	0.393851	21.4376
						21.5449	14.0989	20.6313	0.625722	40.3641	1.35575	0.298276	15.9084	2.22246	43.3531	0.471401	16.8192
						17.3119	0.954983	19.7065	0.600261	16.6651	1.13775	15.4949	16.3514	10.0464	38.5393	0.641704	16.972
						17.4329	1.14457	44.3705	74.8125	45.6567	1.35701	0.222714	25.5729	0.978345	23.641	33.3255	30.0004
						14.4741	0.626787	16.4444	0.755243	33.7501	69.7871	0.251411	28.4459	0.588378	18.9998	17.3351	30.7595
						43.8824	1.29895	18.8468	3.27451	22.9241	36.993	0.397133	15.565	0.59124	19.748	1.03123	46.1134
						28.5784	1.23086	25.7994	9.84571	20.8427	4.84597	19.1783	28.5161	25.5795	26.3952	0.386963	19.3306
						39.7505	34.5409	32.3055	61.8667	35.2996	76.1567	21.755	40.9236	14.3621	24.7364	0.386994	19.9468
						20.4159	0.807939	21.9244	0.965932	20.264	1.461	0.473543	17.5959	1.64225	20.0171	0.292468	18.1257
						55.1998	1.71513	20.2563	1.88707	19.0253	1.74386	0.409179	17.771	2.52224	27.9432	0.456225	17.8094
						44.0274	1.45149	25.8844	4.92768	25.9759	23.9458	0.394389	17.2641	3.70595	44.3945	0.358423	17.081
						60.7714	1.67817	20.8443	1.15443	15.3039	6.3368	0.547411	25.6245	1.01306	22.8525	44.2456	38.6614
						20.8272	0.998237	22.8863	3.28076	43.4467	29.1434	24.5333	31.781	0.46964	20.1072	2.23271	14.6456
						17.4882	0.971222	22.4889	1.08402	19.4243	7.6378	0.935305	45.7371	0.645668	43.4967	21.4757	48.8668
						24.4699	22.3875	29.5863	21.8443	21.1897	4.71899	0.655635	26.8446	20.9723	40.3042	31.2233	40.7336
						16.9424	0.800175	19.5534	1.01521	37.1294	43.736	0.600778	27.994	12.2189	29.1434	0.716212	43.103
						17.1168	0.987751	26.7015	32.9842	18.6485	1.20413	0.59905	27.321	15.6637	27.6492	0.319001	17.1821
						18.8847	1.01585	48.4604	1.39804	29.1469	1.64898	1.83236	50.6507	0.567089	17.3123	1.06205	19.9047
						21.3256	0.782321	20.0605	2.11506	15.0594	0.67479	1.44776	55.2539	18.731	33.8856	0.509028	49.5584
						21.5011	0.829585	22.7325	1.34641	48.0466	3.94718	0.310365	16.9283	2.01573	52.1921	0.876203	48.2865
						21.6615	0.893871	20.5591	0.722272	46.5687	4.73496	0.432681	18.1677	3.39297	18.0209	0.31549	18.5235
						21.3274	1.46507	20.1462	13.8397	18.832	1.93539	0.782167	28.2948	1.9304	20.7326	19.573	26.716
						23.2911	0.997728	21.3351	0.985697	15.3606	0.902785	10.3968	26.2992	28.0207	43.2441	20.0151	30.2144
						21.1737	2.74281	29.7837	10.8691	34.5891	18.4281	0.358217	16.1926	0.598061	22.3264	1.02777	51.4306
						18.213	0.997808	17.97	0.583308	17.9507	1.05731	0.354235	16.1668	2.19795	21.7613	0.847835	51.3329
						18.5089	0.874931	25.1721	17.0994	47.7445	3.97066	0.362787	20.9431	0.404958	15.6829	1.06944	77.9498
						73.593	2.95584	47.2485	1.2621	22.5297	14.2709	21.5596	26.1614	12.3503	32.7394	0.341975	16.8727
						48.9717	14.4767	39.4955	62.4115	19.2664	6.33938	0.342269	19.6556	37.4739	35.1016	17.9669	37.6686
						41.9367	2.41137	55.7689	2.25328	72.4156	2.14517	0.46526	18.4547	0.361399	17.5882	0.350312	17.7141
						19.867	1.06207	19.7072	0.984555	26.6171	9.42755	1.24368	18.8394	1.26134	44.695	0.339951	18.457
						18.4823	1.60229	24.6427	0.977033	41.4903	25.567	0.410547	16.999	0.552647	18.6804	0.633932	53.5629
						24.3533	2.33785	29.25	1.42701	19.9367	0.796788	0.282246	17.3124	0.988299	21.7117	0.310192	18.7299
						88.606	14.5405	20.6466	7.4379	29.9291	15.9477	0.608972	19.9536	0.67046	21.5141	0.28089	16.4807
						17.7146	1.07996	18.2717	0.575291	35.0938	16.1105	33.8117	31.3841	13.6847	43.5047	0.27286	14.2357
						40.4304	11.9453	28.3461	1.0638	61.418	81.1281	0.846444	48.2152	16.7293	27.4178	0.269994	14.659
						43.0763	2.67804	58.1415	17.4634	37.614	77.3384	9.75748	25.2594	0.371905	19.4581	0.395057	22.6195
						20.1067	0.691794	19.411	0.931761	23.1342	3.69284	32.0531	38.1553	2.18648	24.8317	0.561833	21.2858
						17.5133	0.922883	36.6992	4.69276	18.2733	1.09225	1.84542	21.8994	0.264629	17.3355	3.73602	17.6911
						41.5198	36.208	47.5235	1.68642	43.7192	1.46479	1.097	19.5259	0.390322	16.904	0.412265	16.1347
						35.562	40.8353	27.1769	0.935984	35.2368	57.1917	1.55835	21.1631	0.463233	17.8932	0.625698	38.9088
						18.0962	14.7633	24.7124	1.81057	26.6282	14.198	0.537539	24.002	0.3942	17.0774	0.330641	17.8992
						37.1063	51.243	52.3858	2.1368	49.1475	1.88946	1.52324	52.3817	0.595246	20.2626	0.381617	16.1217
						48.1046	5.0847	36.3316	11.1274	24.7659	3.27624	19.8408	37.5906	18.871	28.4958	0.296944	19.2229
						42.9731	1.96303	32.027	23.5527	35.8513	68.1199	0.573393	20.4074	0.334984	15.4309	0.318967	18.6548
						23.4877	28.7627	38.0043	25.5417	51.8647	4.95903	0.479075	17.769	0.390265	18.2616	1.33551	47.1347
						25.4519	57.0333	34.3801	1.46031	26.799	7.48814	0.248406	12.153	16.2784	19.7208	0.622386	43.6165
						18.8032	1.2101	21.2735	1.68536	20.0446	1.23066	3.32797	16.4708	1.61052	44.0912	17.0823	55.1021
						17.048	1.63626	25.0025	14.0025	37.9193	72.1936	0.344785	18.8193	5.97144	19.8483	0.355143	15.4039
						16.113	12.8844	20.1865	0.92112	18.2868	8.07236	0.418064	18.3476	16.3227	21.9175	6.8168	19.3185
						17.2463	1.18528	26.165	1.58135	25.0198	1.56671	0.561594	50.2786	0.42635	18.7365	25.1686	24.1068
						31.9762	62.8734	55.3664	1.86156	19.9914	0.812831	0.545959	17.7512	10.4675	26.995	0.717497	18.5815
						25.839	4.96353	17.8713	6.31495	20.7703	27.7113	0.683352	20.9911	5.05722	16.6989	30.2647	33.1307
						19.5022	1.42141	22.1284	0.806635	56.5627	2.53805	0.501808	16.1406	0.891794	22.4976	10.966	24.7386
						19.4164	1.41264	53.8229	4.06938	21.3007	1.17756	4.02165	47.0323	6.66032	40.7732	18.7056	21.0049
						24.8008	2.86993	22.7941	21.991	42.4168	0.972679	0.54584	17.445	0.317237	18.1141	11.7278	39.0798
						20.2016	1.00513	41.3056	15.0546	18.5174	1.06676	21.7184	32.6216	3.44992	28.1048	5.82891	23.188
						19.5051	1.00815	45.903	2.10976	18.5996	0.653785	1.16959	45.8433	20.9027	46.9651	0.393118	17.7238
						17.6551	1.23836	37.8697	50.4291	46.6254	3.75333	0.384453	17.7788	14.7713	18.3698	0.577258	19.895
						23.0532	18.427	19.3795	1.19167	43.5787	1.17764	0.609595	41.6015	41.6122	33.2977	2.32836	49.816
						75.8955	3.66799	26.5531	1.6335	16.6597	0.667045	0.819925	38.6969	0.26095	18.3702	0.668703	45.2019
						20.2506	1.0324	17.9009	0.523391	26.8802	6.32339	0.528823	31.4224	3.95557	20.5002	19.9612	28.3209
						30.1876	15.7963	19.8456	1.46021	13.9835	0.648061	0.613025	17.1688	32.6045	29.4621	0.360082	17.308
						45.3542	2.20135	55.3246	22.4402	22.3451	1.59814	8.9225	25.4683	0.970084	44.7919	18.4768	20.4092
						17.0327	1.13632	18.071	0.877034	21.1421	1.01562	0.642377	21.5453	10.6722	28.1083	9.63397	23.6119
						22.9717	1.37619	17.964	6.63475	17.1417	10.4631	17.2486	31.9684	14.4179	21.3492	0.335399	17.4547
						67.3093	22.9105	15.3592	0.849089	22.5929	15.5711	0.487752	19.1807	5.0741	31.2973	0.411391	16.9654
						42.5402	2.08849	28.542	2.04821	21.2917	1.46429	11.9254	34.5651	1.59396	22.6506	7.00902	20.5703
						20.1658	8.90757	27.8235	1.27716	32.429	34.2715	0.891932	43.2416	20.1861	38.3651	0.327775	18.9297
						31.7573	54.9648	47.5282	5.24881	20.2485	0.817577	6.26414	21.5003	7.32894	26.0874	4.72032	18.1515
						63.6605	13.4703	52.0108	1.45753	24.6533	0.991923	0.325801	14.0503	16.2888	29.2966	10.3022	24.9552
						19.5268	1.14033	35.2421	34.4545	47.8746	1.35371	0.544968	28.369	12.5676	22.661	11.308	19.2908
						22.5344	1.84209	41.9971	13.4036	14.7727	0.824603	0.699787	43.2953	0.91984	51.4342	0.391513	18.4887
						21.0047	1.66574	19.5685	0.50308	42.2336	16.9219	0.693629	43.6801	12.7045	44.7793	0.214204	13.205
						34.9447	88.2833	47.1583	0.892893	39.6231	25.8928	0.75301	22.6122	1.64207	22.4713	0.385251	20.0785
						24.8717	19.5449	21.3505	1.49637	17.7903	1.8804	0.370121	16.5344	9.00904	23.8814	0.34025	15.9446
						19.6038	1.5625	25.1913	1.36067	42.9642	10.749	1.4922	75.7084	0.308935	16.2129	0.911296	49.7527
						18.2649	10.5803	23.6577	1.25145	15.92	6.87893	0.355162	16.8318	0.768289	18.5633	0.990716	34.1305
						15.4494	0.857071	19.5801	0.766892	44.0474	4.5921	16.1125	39.0687	22.5731	44.1589	1.16783	25.3752
						22.6314	21.1211	21.9924	1.01307	16.263	1.11721	1.31099	23.7468	1.50613	23.2555	11.4188	53.163
						33.8728	1.57493	13.0688	0.707696	46.251	23.5877	0.581059	22.6193	11.0514	26.6414	0.357692	16.7559
						14.3361	0.899545	52.2931	3.09827	29.1221	54.0149	0.377988	19.0811	24.5619	76.2337	0.389622	16.3102
						25.6868	4.6597	29.9248	1.48341	14.5661	0.667132	25.8594	34.8381	0.837711	42.4467	1.56318	47.1876
						65.9568	3.0161	26.5298	1.14424	19.5956	5.24083	6.39834	25.9252	12.7598	20.8273	0.771971	46.6018
						14.1777	0.984599	25.7985	1.6412	34.4228	51.1508	14.014	19.2061	0.259947	16.2464	1.07713	46.2808
						20.6516	14.0213	25.0644	0.832417	23.6025	1.98229	1.52327	25.1015	27.2302	32.2367	16.3149	35.1457
						19.6981	27.302	54.697	18.2988	20.364	0.993143	9.01008	22.7287	0.289449	14.4387	9.3281	29.4234
						19.8234	19.9757	31.0994	12.6539	17.4375	0.845122	1.05296	41.6591	0.254667	17.3913	0.352286	17.3589
						55.829	2.16706	23.1622	0.689848	22.6317	1.26449	1.48175	21.8721	0.337015	17.4237	0.822882	19.6392
						24.0921	25.1611	49.824	1.32568	21.1843	7.73194	1.08993	19.6289	6.51611	16.0995	0.420672	18.2724
						16.0273	0.941793	39.4924	73.5896	48.1533	3.59027	16.4535	20.6972	1.81237	14.7575	0.397311	13.7243
						25.0397	1.2403	22.1759	1.20068	19.6511	0.487526	8.59109	20.3475	0.644114	17.7223	1.44007	21.391
						27.8397	70.771	28.2505	12.7186	27.6614	34.9838	24.2336	38.0119	0.776524	42.6153	1.391	54.0668
						22.8694	1.1733	88.8811	5.58054	20.662	0.64873	5.65533	27.2355	3.33132	20.4715	2.59974	27.9141
						18.1466	1.52507	25.028	1.23294	23.7901	1.22435	0.875583	18.8206	16.3681	26.337	13.7083	72.633
						20.7759	8.80059	26.0781	6.41602	21.2913	3.09189	29.5835	24.9308	7.13035	24.7472	0.433721	19.4969
						17.4756	1.21494	20.9907	0.964476	22.7401	0.935453	34.8482	30.3521	0.402873	17.1831	30.5824	33.1437
						27.4922	48.7572	42.9605	67.6925	35.1482	57.6502	0.49303	15.8278	3.90279	18.2726	0.663222	41.1385
						22.9519	0.736296	21.2967	0.969269	25.2064	39.8572	8.02083	17.4021	25.3279	33.6902	36.2022	111.586
						24.5846	0.572409	21.2256	0.961234	21.6967	1.04788	0.450395	9.632	3.13052	17.9856	0.342844	14.538
						24.0503	25.0404	48.3226	13.2318	15.1214	0.710955	28.014	26.0589	0.341511	18.3737	23.4281	60.6921
						22.052	1.04478	23.2253	7.07683	10.0225	1.20566	1.88324	17.7012	5.05213	27.0415	23.0884	32.5058
						17.558	18.5655	27.161	23.3089	20.6509	8.65122	0.651248	15.9668	14.1843	23.4524	34.4908	46.5161
						14.0465	2.87898	36.517	26.7175	43.1408	1.32545	24.0627	23.9039	0.444937	19.4073	0.776733	43.7617
						14.1285	0.929719	26.8163	3.2848	18.9433	1.2099	0.362429	17.9178	4.31088	18.9157	0.631528	37.2548
						13.1341	8.29265	27.8397	16.8376	16.2707	1.07707	27.1029	28.0543	0.771109	20.0646	0.320115	14.4477
						24.3441	29.6216	106.809	23.9728	23.6124	15.1026	0.344965	18.3408	0.770673	18.9959	10.0272	29.1224
						16.0433	0.864835	50.5177	1.53652	42.9767	1.54913	0.449451	18.3555	15.5721	24.314	0.380806	16.5029
						19.2628	0.911448	21.9884	0.660654	16.487	0.534406	0.443539	18.3723	2.48441	18.9908	3.29634	17.7406
						34.4721	34.1981	22.775	0.941315	104.403	34.9418	0.336918	18.0959	0.754648	19.4625	22.5465	23.523
						19.1123	0.976417	64.1942	3.14286	51.9033	5.08288	0.436528	17.2779	21.5354	26.8703	17.3034	15.5717
						20.6921	2.66146	27.9277	4.81671	43.5247	3.60709	24.1703	39.0777	10.724	28.6554	32.1632	32.286
						21.2976	59.1589	22.6372	3.15549	39.1068	31.972	18.5724	24.2245	0.459703	26.3462	0.335154	16.6932
						20.1676	3.53247	35.647	9.57151	28.3239	26.1271	22.2038	22.515	0.825639	24.552	20.5745	19.9945
						20.5394	11.1398	19.8838	0.882985	44.3905	3.96377	0.85758	18.0138	1.11117	66.6217	21.031	31.3107
						23.3199	3.16124	22.1578	0.933411	17.0444	0.653625	1.34729	41.3663	0.928977	50.8807	0.442757	45.0257
						29.9943	75.748	58.8727	5.2701	48.7014	2.03345	19.536	23.7048	0.514392	22.7344	0.321186	14.548
						25.7786	52.9621	20.6671	0.841641	19.9072	1.42312	0.626137	20.1273	5.5843	39.4714	9.93662	19.9518
						17.4056	1.87846	21.6345	1.17027	31.2778	51.9308	19.1896	32.7638	0.51138	23.0914	1.23644	16.2078
						41.0699	25.9392	17.8522	6.59547	22.6717	11.546	1.22036	20.5465	1.05867	21.6738	0.516473	51.8828
						44.8027	1.43705	22.6168	0.966701	51.0635	10.7492	0.243156	15.1062	0.752644	66.7282	35.2749	35.6957
						17.5799	12.2171	52.1238	2.01277	16.0261	5.73949	6.11853	16.5483	0.518331	24.8644	22.8505	28.2297
						20.5575	0.789954	22.0706	0.869239	36.6095	22.9529	0.355703	15.2963	8.55829	23.3643	1.83627	21.8851
						26.2923	6.58559	17.7345	0.764863	48.47	2.4335	9.41202	28.913	1.65906	20.6047	1.80406	75.2204
						20.14	2.33367	22.1102	0.916992	15.2369	0.662655	33.8187	28.6254	0.878141	45.4428	21.8174	24.6472
						129.934	194.497	20.9118	1.019	16.1372	0.925123	27.1136	29.5808	0.540885	25.7386	26.6856	28.8558
						46.434	1.62261	23.2734	1.01422	32.824	20.1989	0.598024	20.1163	12.5339	25.439	0.416464	19.7779
						56.2539	2.71183	22.5425	0.928759	43.5331	7.35893	0.788039	43.8376	0.555821	24.1293	0.695181	21.311
						26.1132	6.86051	18.2235	13.8787	29.3541	14.3485	21.0946	26.0498	3.97757	18.2461	0.337556	20.6884
						15.0942	0.76747	49.4836	1.91229	34.0256	50.2381	24.0665	24.8153	0.845068	17.9923	8.04738	25.9802
						28.2254	1.38234	28.0904	7.71574	43.4623	1.96623	31.8262	27.0273	0.527349	19.5402	0.467302	20.9227
						17.2374	0.705002	32.6839	54.7052	34.4102	39.0556	2.96045	82.5195	36.8666	43.1672	13.0149	21.2686
						19.7998	0.6816	19.5525	0.759181	18.5736	11.2246	33.5122	84.9683	18.4064	31.2879	3.4465	22.2918
						27.1862	1.10285	23.4132	1.27293	38.8217	23.3799	23.2087	21.8207	10.2563	28.3552	23.0667	22.9623
						45.1595	1.33361	20.8465	0.881883	20.3829	2.57616	0.703574	16.8692	9.13621	28.9354	5.98423	17.5848
						26.5334	1.32393	19.0238	1.36586	20.1485	0.680395	16.8838	44.3529	0.411733	15.9699	2.58322	27.6267
						23.0819	0.95797	19.7814	1.1762	16.578	0.670125	1.14247	15.819	0.448093	21.9739	7.92883	15.7648
						23.7558	1.20591	22.5966	1.14663	21.8537	0.892643	21.2355	20.991	0.39284	18.9748	6.57136	16.0137
						22.7437	1.09949	22.471	0.940919	34.6054	36.5198	23.0713	28.0794	27.0386	41.8605	4.319	16.6647
						24.6966	1.05386	18.742	1.30278	20.2221	0.866243	1.05243	17.5071	2.78751	27.2194	10.2703	19.7598
						25.9947	1.33711	23.6956	24.827	54.7374	3.92238	20.0324	23.2285	0.828598	53.1675	0.794221	50.4678
						17.9087	1.10046	23.6777	1.17133	28.9989	40.304	1.15347	18.7715	0.449913	22.0218	11.0256	31.3736
						16.4219	0.868256	20.3991	0.924746	23.2194	0.746328	0.464794	19.6215	0.764565	23.4821	7.88155	18.7321
						17.5832	1.08763	24.9533	11.9284	39.8266	31.5019	21.0833	24.778	0.616452	18.1442	0.269331	18.2878
						16.7026	1.03032	51.1881	1.81708	29.2434	1.34016	13.1808	18.7083	7.01651	35.599	0.381513	22.2975
						23.3879	1.43477	20.6093	7.32962	81.0006	3.58773	0.395664	19.889	0.683035	46.9814	0.519295	43.6342
						15.5786	1.11862	21.41	26.5234	49.1844	2.2511	0.596979	23.6533	4.11721	27.5626	0.868127	47.0499
						15.5689	0.867831	20.956	8.49024	31.8901	35.3712	0.485042	16.4086	0.589789	25.8355	0.329862	20.7259
						32.7843	46.3388	20.1625	1.03404	22.1211	1.84722	1.58896	19.7939	39.84	57.9753	2.9056	17.9726
						19.2789	1.01152	20.2977	0.845839	27.0927	1.43471	0.414247	20.8239	0.820669	51.7525	18.4863	22.1022
						51.2923	4.04298	23.9189	10.7066	22.8694	38.1942	37.4149	30.157	12.8685	25.6419	0.331374	18.9
						41.6767	56.7641	18.447	2.92613	21.7368	1.39763	0.410303	18.1423	0.735957	50.5908	0.433295	17.307
						49.0367	4.86383	49.336	1.88214	30.1	1.59311	3.1315	46.7158	0.453067	18.2577	0.555799	43.8869
						16.2995	0.973913	19.9901	0.85915	25.4937	4.61932	24.7332	25.2045	0.881195	19.8786	26.6199	27.091
						41.7846	1.83349	18.831	7.41131	17.6378	5.08263	22.2397	20.5443	0.432941	20.7909	0.519977	16.8917
						15.259	1.12202	17.1554	1.46578	48.9467	1.86606	1.32467	18.4677	1.19608	25.0773	12.534	22.1657
						17.7213	0.937032	52.3169	2.19193	31.9325	25.925	26.6636	38.4272	7.12448	21.4886	1.43618	21.6127
						17.758	0.907324	48.3798	1.69006	22.9147	2.91309	0.513744	16.7701	1.34699	48.7263	3.24846	20.7786
						41.081	1.90153	46.5144	1.72937	19.5248	13.4737	0.6996	14.2002	0.395227	13.8223	40.0872	43.9228
						21.9058	0.934676	18.2125	1.04137	18.332	0.897787	31.1702	23.0924	9.1009	37.072	21.412	42.7441
						14.3687	0.656225	22.9814	10.101	21.9105	1.25905	0.76981	38.5359	0.267375	13.2702	2.89039	17.2446
						15.6034	0.850421	19.4693	0.918894	23.7831	1.29861	0.370084	16.7173	0.783018	43.2754	0.617197	21.3266
						15.5733	0.878176	21.2056	10.9885	17.5001	0.994069	5.51057	22.4148	3.01537	21.7212	12.0987	26.1503
						31.3879	66.8618	107.327	16.3383	26.7185	11.2276	1.80615	44.9294	0.449911	22.8794	10.3055	46.4666
						34.9943	47.9104	16.1173	0.660428	66.5562	21.3296	11.6816	50.8757	0.455098	20.5371	2.26902	22.0646
						30.5779	37.6234	13.6905	0.159231	34.7961	77.9981	22.29	21.7363	5.19251	49.0886	1.2393	47.9291
						10.6217	0.653568	43.3264	51.603	18.9633	0.985429	2.69208	16.3903	0.548174	16.7395	0.590214	41.7815
						24.049	11.2459	112.196	55.6037	34.3822	2.94122	29.156	26.0654	12.8887	39.426	0.664497	47.0254
						32.1174	49.3265	24.1692	12.6547	21.3813	1.2824	31.5049	33.1116	0.528552	18.0288	0.565735	47.4872
						17.3706	14.325	25.7879	3.70926	27.566	1.86901	11.1382	19.6234	32.1811	32.3005	0.673463	22.1083
						15.3733	1.14178	18.4161	0.686149	19.1116	0.935656	38.1823	27.6024	0.538533	20.7407	0.840355	21.3317
						17.5666	16.4456	57.1656	2.10811	21.5382	0.938309	2.51069	43.9814	1.42196	16.5091	38.6804	41.0315
						22.2496	39.6441	25.8162	25.355	74.9519	10.5706	0.745677	40.5169	0.886105	46.6598	0.425814	21.1961
						33.5729	77.5001	40.1137	6.66366	11.698	0.839645	14.6813	32.0564	0.423764	51.8948	21.6981	48.7523
						17.7636	0.916986	21.3172	1.00159	19.3425	0.762067	0.746964	40.1067	9.99044	20.2769	0.91724	26.4263
						18.0876	0.969847	56.4311	1.74326	46.784	1.61388	19.8265	33.9842	0.429253	14.2637	0.349375	20.4508
						41.5376	39.6606	45.6445	0.537408	41.7178	1.57809	0.962282	43.788	16.8653	27.4625	4.83607	20.694
						31.3502	75.5421	47.3336	1.30222	44.1187	18.5903	12.9429	22.7724	0.381416	16.1444	6.09428	28.7152
						26.2313	43.2933	27.6713	2.30446	18.2497	0.887185	0.397173	13.9648	0.548157	15.7067	0.414176	18.7819
						16.3641	1.04039	18.0094	0.811142	21.0361	0.827376	2.0447	23.2028	4.38199	23.4832	0.978016	47.7713
						27.2821	18.9381	59.5211	4.26315	17.0813	0.662032	1.65964	18.3048	2.61462	21.3802	15.0718	18.8084
						26.3199	74.3007	30.599	1.67584	24.0699	15.8961	34.2317	32.294	4.39238	33.5113	4.31104	17.9959
						43.1138	3.96019	28.2825	1.29515	18.8362	0.68385	24.2161	25.843	0.321572	15.0014	18.8828	25.1047
						88.1483	230.094	20.591	0.905155	19.3454	0.747045	0.57512	14.9148	9.60184	21.6844	0.686237	20.605
						33.5991	77.9387	19.9329	0.843944	44.8188	6.18223	17.0886	28.8981	0.797663	20.8422	8.62722	23.8625
						16.3875	15.9456	27.1871	10.1102	18.5492	0.877537	12.5051	24.5986	18.5349	24.5223	9.4184	21.7557
						18.3304	3.25879	20.4164	0.870458	23.4922	29.6293	27.6839	31.2194	12.0171	24.3189	0.5209	41.9813
						17.8099	2.76987	22.2231	0.804801	22.5894	19.6901	0.462371	15.467	14.1687	40.0754	0.519646	17.4499
						18.747	0.956593	29.6569	1.24412	16.5766	0.823905	26.72	24.7995	0.83664	44.9934	1.04373	20.6757
						25.5639	39.7259	44.7417	48.4393	11.1803	0.823864	7.49967	16.5617	0.453468	15.317	44.9512	36.9158
						19.771	1.50113	20.9142	0.991294	18.7998	0.665071	4.53263	18.0526	18.0951	51.7363	0.606052	18.8802
						20.5977	1.09949	26.2946	0.984025	20.3772	0.77468	0.86098	39.1714	0.266747	16.5723	11.8633	80.4132
						20.7909	1.05512	14.363	0.98469	17.0861	9.27888	8.08906	14.4593	0.879941	17.797	3.38711	37.0782
						17.7116	1.06058	22.6395	1.59274	11.1127	0.599367	22.1292	32.0199	5.25563	19.1547	0.330986	14.8918
						20.6395	1.1493	22.5677	1.73367	16.788	1.7189	0.539564	19.56	0.534304	19.2837	7.77755	21.303
						19.8858	1.29609	23.6034	1.83573	42.8108	1.40047	0.542615	21.8612	0.246656	14.3543	14.7823	28.6983
						16.6391	0.917376	54.35	1.33083	39.9997	80.3074	32.0361	37.7752	5.60903	22.2156	15.5106	23.7214
						19.436	1.62603	53.5802	1.76611	20.3023	0.749423	0.325724	17.0677	0.438772	18.1524	2.75722	14.7278
						18.4171	0.770134	32.5154	16.9307	29.2523	80.3574	1.72275	21.5324	0.321809	17.3541	1.48171	20.1956
						14.0356	0.939441	16.3039	0.777301	22.783	1.23622	0.709728	21.8393	0.361075	18.3964	0.258566	14.1647
						21.1717	2.07216	58.8538	1.227	21.0954	1.3398	0.39644	17.4479	12.2223	23.1211	11.5757	19.9607
						28.4179	34.7587	31.5305	78.5975	22.3876	1.2776	1.78288	19.1704	34.3536	35.0287	0.268256	17.8205
						21.9609	1.74744	15.1037	0.963701	46.645	2.12876	32.6178	27.8209	23.3274	24.794	0.384359	18.0026
						19.6525	0.870338	21.2799	3.34529	22.8651	10.3251	0.374108	17.3647	0.292883	17.7108	15.9056	30.7477
						18.62	0.736655	25.0778	20.5538	67.9725	34.6697	0.477581	18.279	25.6962	41.9517	0.602307	18.5362
						17.4097	34.0854	27.475	1.84259	22.1894	2.48067	0.356178	17.1827	0.353941	19.478	6.11699	14.6141
						20.3076	3.65549	18.1125	0.890765	44.1816	1.54724	0.445361	18.4743	9.77274	23.4808	34.8554	35.7581
						80.154	3.46804	17.934	1.79475	44.0221	1.40777	0.360419	14.2366	13.4313	46.1941	3.27228	16.8674
						18.2916	7.61726	32.8017	19.2568	16.6752	0.662844	0.43028	18.2957	0.270456	16.1743	32.1628	33.2456
						20.841	1.44101	50.1886	52.3558	16.8969	0.731347	1.28919	64.3317	5.8272	31.8514	0.255057	13.1214
						34.1039	82.9194	28.5027	2.34177	20.0721	6.19086	0.654303	17.5524	2.61228	24.1591	1.37194	21.2589
						16.5125	1.08148	31.2462	2.1825	29.1872	22.8273	0.496293	19.1632	0.291719	16.6653	0.582355	20.9746
						42.3557	27.6717	34.4681	20.2495	48.2147	1.07173	0.517318	18.5614	13.8496	28.4082	0.859728	20.0957
						19.3451	20.1497	18.397	3.77771	43.9859	1.71169	11.5173	17.6389	0.369453	19.4219	0.272543	15.3286
						50.2377	83.3295	55.4785	2.83028	47.0338	1.56651	0.4177	17.1442	0.49489	20.0516	10.8841	19.5298
						28.7566	49.7033	57.2723	16.2138	33.4201	89.9552	0.4482	17.7787	15.4481	28.8372	0.366843	16.0543
						21.0505	2.8297	40.7361	38.7846	12.7732	0.69717	0.646368	19.2406	0.886683	22.7212	1.01274	19.5502
						42.9814	44.0042	58.3105	2.99283	15.0855	0.779913	0.508092	19.7672	2.42589	19.3796	3.83521	17.5672
						16.7578	1.50311	17.3895	7.43265	18.5428	0.745911	26.3105	21.1998	0.369599	20.4283	0.539787	18.3182
						39.2161	38.0668	65.69	37.3389	20.5089	12.0856	0.762093	22.5887	0.357693	20.5928	30.8429	27.9788
						23.6067	9.67081	26.2313	3.2005	19.3823	0.666071	22.9891	37.7394	0.566215	44.7722	33.9583	31.251
						28.4368	55.1757	26.6243	56.967	21.163	0.617935	0.789113	20.7267	2.90703	19.7522	7.26967	47.6403
						14.8907	0.843318	19.6376	8.19823	17.8633	0.710816	0.642943	23.3503	0.708156	43.4377	0.617427	19.9562
						49.6556	1.51248	20.4313	21.6413	21.2042	0.618645	5.26914	24.0495	0.870516	45.2196	1.55837	43.7692
						16.0314	0.897369	64.0507	16.0993	24.7705	0.777292	0.973252	40.3951	0.272591	20.8599	7.26653	18.4092
						15.7813	0.902684	25.487	3.23205	21.4429	0.900219	29.5632	26.3591	3.40693	16.2285	0.385736	18.2959
						17.9597	20.3323	52.9602	1.28228	18.6677	0.909961	28.6781	22.2369	0.278379	48.9052	10.0928	40.9053
						32.7686	71.9915	62.1855	2.83785	32.5683	58.831	1.03882	41.9973	0.568034	18.2995	0.713351	19.6301
						18.7252	2.69158	26.2891	6.69209	47.2358	1.68452	0.39926	17.9561	0.506648	18.7189	16.3241	21.3913
						25.1673	52.8082	31.6799	1.29116	16.1143	0.78905	0.405096	16.2115	0.49796	19.4506	0.436628	19.3691
						22.4184	1.07779	12.4996	0.611014	43.878	1.52136	17.1377	22.5526	0.356561	17.5726	0.433877	18.4666
						18.05	1.07291	36.5562	0.810129	41.5671	1.70544	0.485017	18.5639	3.12325	23.0631	0.260585	18.204
						16.1694	1.18044	23.9732	1.33531	18.2639	8.77983	2.3443	22.6284	0.338494	26.6395	29.8582	30.0775
						21.1037	1.24244	22.1801	0.916656	48.3919	3.59387	1.47863	22.2289	7.25405	33.521	0.438605	19.0448
						45.8992	24.1074	26.1081	1.24358	44.897	2.68445	0.688593	39.3715	7.57962	32.7656	0.36814	17.0786
						15.7309	0.694035	33.2875	3.67426	39.3007	22.9936	15.6604	24.3486	17.8948	43.6636	17.197	19.7637
						18.9059	1.19982	24.8308	50.7101	20.2333	2.64245	0.489509	16.4915	2.44722	20.5127	0.456679	21.2133
						32.2276	1.45341	25.7471	40.8969	17.2717	1.10604	0.451679	16.5534	0.645966	44.2569	41.6045	30.0606
						49.0923	4.16199	21.1718	27.6704	25.3682	17.7543	0.515569	18.1028	1.59318	37.9477	0.454096	18.156
						70.6915	3.2608	21.5614	2.39695	40.1314	51.279	0.851051	40.7696	2.66082	44.8632	1.15708	70.4474
						48.2757	45.5916	18.1247	9.62069	16.4688	1.1273	0.497103	18.126	7.77943	25.6409	0.617328	45.2793
						23.7428	1.68036	35.2963	14.9133	40.5889	87.276	0.360598	16.4494	9.28328	22.9032	0.533661	17.3659
						50.7427	4.08702	113.06	2.77796	22.0305	3.72344	5.81109	22.5119	14.3383	22.373	19.219	24.6155
						20.8755	39.5663	20.8549	20.2565	16.8755	0.791186	0.419197	15.6708	1.50727	22.7212	4.76602	19.3846
						21.6865	1.78719	54.7235	2.71881	31.713	46.6136	11.2525	43.9388	16.6214	25.9215	6.94992	18.0577
						15.1995	8.11644	23.4981	0.604554	55.3246	38.0353	0.371932	16.0311	6.84609	24.517	0.461048	18.9105
						17.3771	1.07684	30.245	20.6252	32.0447	93.2367	9.8019	43.6604	0.249165	16.17	0.770201	39.9818
						18.4132	1.33723	38.269	70.7795	18.2372	6.56867	0.619661	18.4453	5.85263	18.3154	40.5728	30.349
						17.7763	0.820599	21.606	1.81089	23.3292	35.5094	15.8965	63.8627	0.21563	14.5567	0.280151	18.6776
						17.5356	1.15917	18.4597	0.646557	16.4785	1.00658	1.48111	22.2127	0.751124	44.9555	0.848708	44.9372
						19.3123	1.3218	53.1229	1.14355	17.0698	4.98051	13.0098	43.858	0.518877	43.3136	39.3712	24.3969
						39.6836	1.83812	55.7212	4.59796	18.2165	0.75521	13.9036	30.4422	5.0229	22.3581	0.341624	19.7433
						24.9868	26.5298	32.473	81.445	19.1723	1.17636	0.403597	14.6647	0.934855	21.9556	5.75542	19.1059
						42.7187	39.5806	18.9655	1.0806	44.2121	2.07551	0.246949	14.6641	0.249596	15.3771	14.5225	21.6181
						17.3418	3.71636	55.633	5.62829	47.1427	1.83108	4.96743	21.4124	0.307647	19.8182	0.817026	19.3194
						17.77	1.16542	67.5495	20.0747	18.2763	0.968268	4.61168	16.84	9.30522	26.5383	0.447722	17.679
						19.4314	1.14727	48.4498	0.891459	22.2473	2.16945	0.297569	14.8877	13.2029	29.9269	0.36697	20.0479
						18.2864	1.86731	29.9533	17.5243	20.0639	1.17321	19.8832	31.8975	3.5047	19.5527	0.569019	20.6336
						18.6907	1.12001	23.3582	2.42442	29.7304	51.3736	22.956	30.6774	0.298732	19.1375	0.277003	18.8053
						20.2324	1.96511	21.3938	1.54434	17.4742	13.2982	4.37362	16.87	5.47046	21.8671	0.390138	18.7587
						17.8446	1.13555	34.9158	21.0788	39.1668	82.4122	0.888787	36.067	7.80202	25.5615	18.3268	29.8782
						40.7771	15.6598	24.1959	1.4944	38.6302	12.4457	1.34764	40.1537	0.277868	18.8506	0.741439	42.0477
						44.3886	2.07677	28.4604	38.9935	42.6308	1.01446	4.33811	15.9296	1.00847	45.8319	0.411689	18.9856
						22.0559	2.32245	52.608	16.3418	19.908	10.7164	10.3233	19.3559	0.2616	15.7387	8.84442	19.5735
						30.9701	74.3943	49.8581	1.43461	44.9412	1.23168	12.2338	18.7574	0.822934	45.7985	0.376558	17.3059
						19.3533	1.52023	48.9763	31.4447	45.6374	2.18398	14.3381	19.871	0.298772	15.2482	0.471885	18.3582
						42.8555	1.99891	54.6807	1.11868	39.2722	61.4433	37.5687	35.4616	1.07826	21.3834	9.49203	32.7353
						23.8035	23.7325	21.3801	0.738906	24.0547	60.6849	15.1927	17.2719	0.242772	16.1226	0.39136	19.0585
						78.1519	7.06821	21.2755	23.3194	18.3908	1.31501	20.1333	18.3198	16.1867	28.0885	7.21666	21.2358
						20.1354	5.89877	18.9488	0.561623	50.525	1.80182	0.816378	41.7255	4.61551	16.3639	37.7656	43.2155
						20.5205	23.3431	20.8353	0.736045	18.2433	19.7422	0.511368	19.959	0.30272	17.2889	4.30799	73.6794
						25.0134	1.62646	49.52	1.2044	18.1849	1.44699	14.5512	38.0376	12.404	22.5744	7.71031	38.3202
						24.8762	3.68813	19.3435	3.92199	24.7144	23.1765	0.369728	13.2597	0.399306	17.797	24.9346	39.3384
						42.8585	1.90092	45.826	31.4683	16.4586	6.71661	0.577255	20.9278	6.70839	34.2804	30.5165	37.7313
						42.4643	2.66263	16.5684	11.6711	17.3762	0.940956	21.0741	20.0941	0.468329	24.8233	0.350267	16.053
						66.4305	2.70588	48.9356	1.43225	28.0103	27.4729	30.7345	28.3446	5.92462	22.2147	0.264412	17.5055
						42.4074	2.66006	18.8287	0.551722	29.139	3.26007	0.462474	17.0038	0.4035	17.4017	0.837412	41.6183
						40.9819	2.55304	22.6216	2.90508	16.6789	1.37954	0.609832	16.7551	20.2272	23.383	30.4539	38.4542
						17.6782	1.24755	20.3342	1.01472	19.9641	1.28299	1.30721	38.904	0.703332	20.3458	0.332077	14.3075
						19.3044	1.04934	20.9464	1.79558	47.0866	2.74199	0.354301	15.2181	0.549502	19.3042	0.301561	16.6225
						43.5224	1.76583	36.1854	23.445	24.9949	1.58097	4.00699	14.5693	32.1596	32.3621	6.34877	20.2059
						19.9512	1.14036	46.962	34.168	19.26	1.5446	0.443791	17.0994	1.30528	47.7891	25.3216	39.9248
						15.1386	1.19768	31.0713	87.0001	50.5821	7.72054	0.432469	15.2142	0.383177	18.3501	0.343731	17.3282
						19.0864	2.00175	21.9232	0.965065	37.3241	22.4341	0.829976	38.5388	6.8193	22.653	8.15326	18.0095
						17.1491	1.07993	51.8301	1.73548	58.4081	12.2724	0.881616	40.6108	0.395052	18.6181	7.96927	21.647
						17.1513	15.9361	26.7002	3.60243	31.4183	5.29225	1.22598	15.8405	1.567	16.2276	0.426709	40.8723
						45.1984	24.3906	15.608	0.498814	24.7199	2.71157	5.07691	18.5107	5.51273	21.2881	0.384562	14.8331
						16.7232	1.26068	19.6307	10.9959	36.2563	30.0063	19.6676	19.6193	1.74612	17.0418	23.4881	27.5932
						18.621	7.8214	22.8312	15.3544	40.7402	1.42998	0.486145	15.4498	1.02512	49.0922	14.8076	16.8506
						16.3828	1.16755	25.1405	2.38935	77.0093	13.3151	28.1748	31.0481	2.91773	16.299	0.480944	25.6568
						18.0091	20.7058	27.963	2.81805	34.5793	59.9464	19.6932	22.0336	3.1103	23.3135	0.759545	40.3132
						25.8797	38.4398	18.1687	8.73926	19.0261	11.6975	1.44969	42.2014	0.265396	15.8084	0.743466	43.2882
						12.7306	0.876144	28.9771	2.87026	21.6114	1.30721	0.52582	19.7147	19.6241	38.4783	0.660944	17.0364
						24.3783	3.40659	30.3757	36.6979	18.4348	1.10007	19.5316	40.1256	2.89181	20.4106	11.0295	22.5473
						25.4437	2.79551	57.2729	1.43808	26.591	1.71945	7.81673	21.994	0.263467	16.1818	0.78066	41.8766
						45.3376	2.3882	17.8681	20.3664	20.8957	15.37	32.9155	35.0028	7.60676	25.9936	6.70527	41.4067
						29.2986	45.9065	20.1182	5.73596	35.5788	27.18	0.560161	16.9415	0.436467	16.2363	0.54541	20.6993
						45.4041	1.57426	17.806	0.556859	19.6236	1.14806	26.8838	25.0362	0.479895	20.2195	9.45798	17.8135
						20.8775	19.895	29.8186	1.60945	20.4411	1.35276	6.65909	18.7477	8.88351	39.1238	0.666936	38.4231
						16.071	0.898063	21.6388	0.726496	16.4417	1.04774	0.537275	20.4676	2.72699	24.0175	0.349805	15.6185
						17.1374	0.630139	48.0641	2.26744	41.8194	1.55538	0.557985	22.5881	0.900581	20.6585	14.4545	21.3296
						46.248	38.935	29.9278	1.70206	35.7302	23.5277	0.519965	21.2573	24.1201	23.5592	0.741717	41.8968
						32.9087	34.2441	59.6968	3.31359	18.9207	23.9695	1.02606	44.649	20.1473	27.0082	18.7092	33.3751
						28.68	39.1135	34.5021	13.7894	15.5565	0.684233	0.686212	25.5154	13.0082	22.6642	0.418398	16.5886
						22.4519	1.82907	52.6108	1.81515	40.4136	1.04758	0.592649	18.5739	0.425735	19.2063	20.2165	21.1818
						47.7723	1.47784	46.5617	15.4361	19.8964	0.705122	0.416055	19.6909	0.938523	47.2181	40.5445	32.763
						24.7464	24.7351	19.9319	1.09539	27.5144	34.399	0.648417	21.9581	0.279198	16.9583	1.56485	19.763
						12.9999	0.93035	48.7362	1.2612	31.6221	47.749	0.481444	19.2633	0.524508	19.9129	0.732582	23.1646
						27.7087	72.653	24.0172	0.75414	17.8255	1.17144	0.889415	43.5399	12.8168	21.4442	3.52573	24.8027
						33.6806	69.5857	25.5809	1.21025	70.592	70.4013	24.9603	32.6699	1.20722	18.1158	28.5043	28.1027
						22.7329	45.8789	19.9368	0.739765	18.0584	0.601381	0.414766	18.7216	4.67562	27.0645	0.948639	21.2837
						40.6933	1.97174	48.3893	15.0728	24.1333	53.0184	8.07468	17.8053	0.370358	17.9272	0.482473	20.5061
						25.7467	12.8734	46.2886	1.53331	21.2934	43.942	0.551272	17.9216	10.1218	17.2144	8.82679	22.919
						25.7231	50.2452	22.8055	0.749126	27.3496	72.7861	46.8301	35.4166	1.51969	18.7178	19.5617	38.4668
						19.7437	1.89205	16.2964	11.0085	30.6019	37.1523	26.25	24.9154	0.601478	21.2899	0.694322	42.4465
						21.1103	40.4384	19.708	0.884722	24.4134	1.56576	23.6617	25.2706	0.31569	18.9177	37.7528	38.8945
						21.4044	1.28875	23.0664	0.74545	74.8084	2.55171	0.788497	44.2756	1.16984	19.6247	36.009	90.8135
						21.865	2.47284	19.0975	6.1024	35.8687	76.1964	0.49101	19.4572	5.16161	25.0741	0.393582	17.5507
						22.6423	2.54701	17.3914	0.918367	48.3924	1.63858	25.4373	26.1794	3.91534	43.3805	8.61232	44.8952
						33.9066	84.7698	26.4022	0.780341	22.2295	0.647673	0.347728	16.7765	5.69925	18.3341	0.41823	19.1923
						57.6101	5.18035	27.3198	23.7286	36.5307	74.9882	0.333967	15.892	8.00139	17.5149	26.7484	30.6012
						26.1155	65.3261	21.8858	0.737944	22.0677	8.37369	0.409762	16.5518	0.549508	21.2792	0.388754	18.988
						19.6826	3.5663	19.9821	10.0695	24.0738	19.1907	0.386188	17.0886	0.436925	30.3831	19.857	24.4317
						18.727	0.889264	22.659	0.69908	14.9432	0.577891	0.498941	17.9719	9.35305	23.2869	0.36809	16.9404
						19.0867	17.3533	19.8501	0.819728	18.5624	8.85233	0.357743	16.3073	0.471633	23.7242	0.778623	43.0951
						30.3606	23.0407	53.979	1.56946	44.7769	6.32797	22.2921	21.2032	0.755556	53.7333	0.731988	40.3479
						38.0971	70.7733	22.6145	0.667954	18.8831	1.01212	0.297761	14.26	28.8119	24.5213	0.303112	16.4638
						17.5391	2.01694	45.4332	17.9159	46.9825	2.23507	0.35377	16.5598	20.8917	30.5565	0.276587	16.3164
						23.6554	3.90205	23.0471	0.797223	18.7682	0.872417	0.466567	19.1882	0.692033	18.7742	0.28722	17.6086
						32.936	71.0857	24.3698	23.6448	42.4135	3.59459	0.308949	15.7614	0.620097	43.5507	0.344429	18.2711
						29.8431	30.0495	34.5917	4.08653	17.579	9.97713	0.290668	16.0459	5.96545	23.0981	0.340926	18.1258
						18.032	1.30785	46.1017	2.24731	38.4267	74.3051	0.330745	13.9269	0.357801	22.6191	0.293063	15.7405
						38.3177	101.229	20.2365	0.66175	17.9644	0.917644	0.448573	14.7827	1.58895	47.2937	0.539801	18.162
						22.3483	9.2433	24.681	1.19175	19.0097	1.576	0.417962	18.9502	1.23264	23.7771	1.4715	21.5437
						46.1637	2.77464	23.4892	1.71349	40.1303	27.8151	23.7697	24.1879	2.50522	17.8024	0.30342	14.2245
						17.6799	1.17469	23.5429	19.312	42.3344	2.8446	0.37414	15.637	2.40825	73.8887	0.371139	18.4561
						21.238	36.7894	47.6104	1.3868	33.9924	38.7629	7.41838	16.503	1.08081	21.8385	13.7019	25.3775
						21.5331	35.2585	50.0304	1.26685	45.7285	67.296	6.02579	19.1511	6.20872	16.4919	16.3593	25.2743
						26.7726	34.0728	29.1806	17.5456	25.2418	8.29786	3.05914	14.0268	9.8758	31.8288	0.307184	17.3254
						16.8593	0.778493	19.7619	0.8338	20.8988	36.025	0.415001	17.1726	11.9207	24.047	30.218	36.7878
						19.9115	1.77908	58.6646	1.25408	39.5777	18.7339	1.16337	21.2957	0.302415	14.2149	0.391815	22.0566
						27.0276	31.1525	25.4373	2.61317	28.0228	67.5913	16.7092	28.4319	21.974	26.2476	0.344172	19.4994
						19.1269	0.876352	45.911	2.2913	21.8219	1.05117	13.7331	36.3877	0.461106	23.69	0.419961	22.0582
						35.3767	24.8497	49.5031	1.22919	21.9858	15.1061	1.23619	60.4517	0.408815	18.2619	0.400567	19.0099
						38.9335	35.396	52.7494	18.4977	40.7273	1.4064	0.40219	17.3778	0.948935	20.4061	1.15071	46.5237
						18.1727	1.17739	21.3303	0.987214	20.0698	1.46207	0.853524	20.4508	19.346	39.0282	7.43152	24.5946
						21.5602	3.14007	62.1365	42.1863	28.2966	14.1859	1.69389	52.0085	0.716454	31.0789	12.3056	29.894
						18.3849	1.00298	23.3969	0.892574	19.3416	0.884876	1.27322	21.4637	19.0244	26.0774	1.55377	23.0386
						18.1772	0.803335	23.1108	2.12014	19.1943	1.51214	1.64812	23.6681	10.8378	19.2424	10.7879	32.5388
						17.0886	1.41209	22.0568	12.1294	18.4834	1.32013	1.38828	21.047	7.23183	20.1	11.8005	17.9837
						17.7425	1.06394	82.745	2.18246	18.4213	0.928026	14.6949	72.9183	0.410778	19.1911	5.04046	19.1775
						45.7703	67.9456	25.5324	0.818828	21.079	1.4385	11.4986	31.7516	0.614197	43.8133	0.402935	16.417
						45.435	1.52777	55.2037	2.26177	21.2956	8.12089	0.94421	47.8697	1.30634	46.0329	8.52638	24.3252
						40.6706	41.9249	30.6367	12.888	20.7466	0.885194	17.0919	29.0032	1.07858	20.4137	0.753383	22.463
						46.8599	2.73445	49.2384	1.93386	23.2999	0.946922	0.837632	19.5599	8.51124	21.1866	0.523173	23.9898
						16.17	1.66208	27.0985	10.0828	19.6098	0.997998	0.767691	17.5249	0.431501	18.399	35.1028	24.6717
						40.5102	54.363	25.9022	1.86798	15.0318	0.719293	10.98	24.3045	24.7741	32.2035	0.390825	17.3077
						21.4296	2.31828	24.8669	1.39002	36.2137	56.8817	14.7133	16.1643	9.72612	16.9913	0.441667	16.3127
						47.4453	6.14696	49.3213	1.77103	17.2354	0.880275	31.8229	36.825	0.970301	18.7628	0.462276	22.9605
						51.7812	2.08798	23.6723	1.3641	17.1883	1.00671	35.5609	43.7251	0.341886	21.3148	0.507988	19.8344
						15.3507	0.796002	18.8874	0.876695	20.7612	1.11366	41.5151	43.2493	8.39608	21.0894	7.07998	21.3832
						22.172	0.823777	49.6166	23.1832	19.1373	0.749348	1.38584	22.1043	0.66409	19.2271	0.30029	14.2001
						44.3441	11.4902	26.1655	8.01644	46.7728	2.01031	1.21175	20.1828	4.97602	16.3825	0.648096	34.3342
						18.0942	0.913607	28.7004	2.23393	25.8115	1.24713	0.497257	14.5258	0.362938	20.7193	4.45662	15.4276
						50.3821	2.15647	9.63439	0.64408	18.3578	0.923965	1.30476	25.9383	0.870953	46.2497	0.383805	17.3363
						22.2966	9.9616	24.5656	31.4774	97.5929	41.2913	11.8916	16.3942	4.40004	19.6337	0.326965	19.4523
						17.9247	0.874286	19.1027	0.927374	19.636	0.903506	0.380958	17.4581	0.803602	46.1209	0.318748	18.5498
						51.1166	46.0504	18.5405	1.04016	19.4164	1.40017	1.29835	19.4347	18.0893	45.2132	2.42648	19.5489
						18.3242	1.40877	30.5551	35.0066	27.7183	67.9486	1.59448	21.4209	24.269	54.7181	3.57887	43.6239
						22.3532	0.966047	34.7126	8.88844	23.0349	6.52585	14.0858	31.9531	0.625119	19.4249	0.50678	19.5824
						27.8356	59.5565	17.4876	1.05322	14.6369	0.630007	22.7134	36.8335	0.752952	17.1136	0.481004	17.8946
						45.8414	4.24445	20.6717	6.68447	26.8264	62.4201	14.5992	18.7053	8.40323	42.7294	0.279153	13.8943
						39.2998	23.8056	21.5981	1.95454	18.2144	0.897121	0.330983	18.3282	13.589	27.2096	0.301163	15.6424
						39.3058	52.2171	24.4472	11.384	20.9145	1.56909	5.41512	16.9899	13.5487	22.1523	8.5811	20.6627
						21.1394	15.1437	44.435	22.8953	45.7927	1.82117	0.649107	21.0374	3.68307	18.0841	0.298143	10.6235
						47.9127	2.12024	27.0511	23.2265	41.7834	2.16163	6.15375	18.3373	0.232636	10.3552	0.565116	18.8166
						18.6886	1.77966	18.1748	1.04433	14.0565	1.88294	2.07975	47.4295	11.7688	24.5483	69.2552	80.839
						22.4075	30.0669	20.1023	4.08314	21.1901	7.74351	0.816161	20.0849	20.6446	29.3583	0.334968	17.7961
						48.1841	4.61747	55.5517	23.3458	34.5635	50.2892	25.209	46.4827	15.8523	31.1684	24.2651	23.3358
						21.5243	1.00224	51.8312	2.02942	20.0659	0.755929	0.706649	45.2599	15.6465	22.8902	0.306872	16.5287
						21.0942	1.10379	28.5064	25.4685	77.7015	2.65044	5.8187	18.9728	8.30808	21.1465	3.47248	16.3052
						16.6982	1.14398	18.0601	1.13784	36.8534	48.6714	0.32426	19.1936	0.965431	44.462	3.17926	18.5258
						23.3601	0.440163	18.7604	0.460006	55.1285	4.0497	0.621408	42.4874	1.11723	22.9688	2.02879	43.5975
						12.0633	0.116801	33.4017	14.7975	20.5448	27.2189	0.445353	19.5814	26.6029	26.8402	29.3092	28.4375
						11.896	0.615434	19.794	0.865983	20.8867	22.2098	0.980783	23.8518	4.9822	27.626	36.6489	45.0312
						15.3116	0.136643	49.8459	2.18063	36.7585	20.0852	0.459715	18.4378	3.03184	17.8124	40.6736	34.5186
						17.5407	1.0129	21.8015	2.08991	54.3189	2.74062	2.24062	55.2898	1.31481	21.9439	1.43685	21.0322
						18.7783	2.85335	48.8394	37.433	31.5588	26.1993	0.924074	40.0317	0.611389	14.4595	38.3001	34.3295
						16.0572	30.0247	30.3275	1.96379	18.1338	1.09767	30.0435	48.4516	0.645424	17.5883	0.980003	48.4309
						16.7463	0.899871	46.2198	84.2424	27.6117	3.82085	1.9221	23.394	11.867	26.6121	30.4359	57.8009
						19.2662	0.941999	46.1167	58.735	25.5771	24.9911	1.86271	20.8418	0.587588	17.0887	0.908929	21.3478
						25.1576	55.7919	27.0031	0.840933	21.3439	1.64391	0.642643	37.5094	1.51893	11.8562	0.331382	20.1883
						14.8602	11.2334	37.0746	13.7622	39.3629	17.9564	15.7875	28.8306	34.1281	28.0313	0.92834	48.6331
						18.0888	3.32022	17.6596	0.408511	17.4546	1.04703	21.5039	32.8574	1.83526	18.9184	25.1638	35.8049
						47.3336	1.74913	52.8151	2.08381	17.4944	9.83083	0.724561	19.9869	11.425	32.0106	26.4015	27.9637
						40.4587	15.8193	24.1913	1.27509	19.393	1.58261	0.488776	21.5454	4.68731	14.3334	4.10317	16.5479
						14.8736	3.83217	23.8537	1.35823	15.5075	1.06075	1.06893	23.057	0.390552	15.0991	29.5185	25.6574
						20.2588	1.1356	20.5852	3.10608	22.8473	17.6991	14.1141	26.0743	0.593088	43.6569	1.84265	19.9116
						30.2807	22.6168	43.6426	10.6536	15.6855	1.03763	0.542578	23.2655	0.654997	39.6459	0.412213	18.7089
						18.1179	0.786221	22.7207	1.23167	20.2033	19.1429	14.7199	26.2251	0.284978	14.0379	28.0646	56.0848
						16.8991	12.8119	29.5415	22.2929	23.5687	27.6627	0.300314	20.2053	0.989952	49.1193	1.25919	42.6172
						29.5584	20.1651	39.8037	6.12944	19.9577	3.12043	16.7003	20.7081	2.24107	17.046	10.5491	47.8095
						33.8777	40.9918	16.46	4.86404	27.1523	28.6686	0.50791	21.5589	0.815079	16.615	8.19632	39.6016
						19.3938	2.16633	25.1711	1.36799	9.74867	17.3514	1.88938	54.8894	0.250087	16.7185	4.58444	20.7612
						19.9666	9.63629	49.0677	1.6584	11.8659	16.8237	0.401326	25.4085	0.296805	11.6644	28.7497	78.2551
						48.2799	1.14447	32.6447	59.5975	42.1098	85.1379	0.833832	20.1999	0.801132	15.7137	14.1399	22.4377
						15.6656	1.82727	57.312	2.47802	19.1438	25.5243	10.3069	14.7512	0.287554	18.6986	1.36455	17.3413
						15.8289	10.0203	24.3316	2.06763	31.7285	77.3306	14.1202	19.7014	5.12405	70.9126	3.20353	48.9509
						18.573	1.01584	30.4024	46.1565	21.3498	1.44295	3.26363	19.2946	0.611088	42.2921	1.1192	50.0549
						21.7145	1.51441	22.8382	1.04629	21.9947	32.4296	11.2601	21.1062	0.260735	12.8088	34.3676	40.7299
						14.9899	0.873789	24.5265	4.37317	22.9039	40.5518	31.2007	24.7641	0.229345	10.6868	17.6365	25.7733
						17.2723	1.02791	21.0557	1.26389	24.0683	6.43708	25.3567	31.1462	24.0444	37.5086	1.4516	41.3054
						31.4786	1.93161	23.8373	17.6648	36.9966	69.8487	0.322378	16.7343	1.63753	26.9104	0.367305	15.3912
						18.9622	0.356923	28.6882	15.3649	24.3493	19.6513	3.75866	7.93241	0.251053	18.2697	13.7867	17.6541
						11.9092	1.07327	22.838	17.0905	31.2164	39.1145	25.7678	28.7287	17.783	17.8533	1.8314	15.5077
						30.2822	17.2265	22.2973	11.3172	19.3032	19.1467	0.661214	16.9749	0.338501	18.9166	15.95	19.5556
						41.2536	1.55787	17.2221	0.579236	43.5935	1.71895	23.774	25.9254	17.9435	29.0061	0.7734	49.4205
						23.8401	0.940271	29.8653	4.94931	41.569	81.0018	0.787605	43.1871	1.00896	12.5078	0.318316	14.8331
						51.0064	21.1568	24.1803	15.7961	20.0685	20.4452	18.6976	37.9426	0.312052	15.5659	0.639002	38.6647
						32.0344	21.7296	18.6371	9.07783	19.3935	4.88299	0.527786	17.1516	0.376215	17.6737	0.279563	14.6714
						25.1756	3.29968	22.1833	19.9314	17.5771	1.60358	0.269646	16.0604	3.95242	12.497	5.34804	15.4281
						50.7044	1.99063	19.0432	0.85593	24.6835	38.2315	0.299366	17.5263	0.399554	20.2348	0.376802	16.7349
						15.3549	7.05277	48.7164	32.3712	30.738	95.8489	16.8649	57.2936	0.371809	18.3138	0.347054	14.9864
						36.6289	47.4103	32.7074	41.2615	20.3751	10.9729	23.7134	25.3786	0.648923	36.8891	0.504935	18.0175
						24.1387	0.748015	26.5537	29.8713	14.4023	0.577983	8.24936	17.7454	3.6733	15.7925	0.675427	20.1211
						26.035	1.01228	57.5531	1.80914	18.1592	2.48572	4.68924	17.0817	0.287543	14.4615	0.28433	15.31
						19.6733	2.7561	22.5379	14.7192	36.0444	111.793	0.443684	19.9403	4.09812	47.1904	9.13782	18.8646
						22.8583	0.536424	30.5537	1.11571	39.5087	11.4211	4.77377	18.2821	0.386768	21.8613	0.557321	19.0383
						14.3406	18.3037	44.5544	20.5707	43.1102	2.17733	29.3002	32.7474	1.00741	48.2241	0.301235	17.3467
						16.5532	0.974959	26.1529	10.7445	19.6065	4.78344	2.99384	18.5079	0.629262	15.9993	0.441635	21.3396
						21.5182	30.1421	96.6201	44.2121	34.2928	53.489	0.33162	38.0585	0.700248	21.2395	0.91086	21.7364
						30.8785	1.50768	25.1212	21.2859	19.6216	0.828551	3.98109	49.6334	0.473146	24.3195	0.388698	18.8436
						89.044	3.93917	57.632	86.2038	28.9956	67.139	41.2538	39.8388	2.5061	20.5583	0.34057	15.6686
						18.2381	29.8756	55.6847	2.06738	40.7076	49.6179	0.316318	16.8585	3.09366	16.2859	0.992721	16.1967
						20.8388	0.340174	26.3539	1.52304	21.8359	10.3975	1.55193	21.1075	1.10394	21.1386	20.8384	21.0157
						19.538	1.55866	27.6551	6.17476	46.8657	2.11748	0.561091	17.8236	0.704552	42.9793	0.413404	22.1058
						21.9559	1.04059	80.0556	18.0321	25.7019	18.1723	0.216729	12.0776	0.438893	21.4629	0.433028	22.6377
						13.4379	13.0272	19.692	0.895711	19.0123	0.645329	1.1364	17.4619	0.487343	24.3566	28.9824	32.3396
						22.9097	2.29023	32.2918	2.29994	22.7774	0.823022	2.77814	17.2581	0.76524	39.9165	1.50053	21.6501
						19.9768	0.887787	26.3893	1.29879	20.63	1.16187	1.73604	21.8488	18.914	44.27	0.393924	22.8867
						14.8011	10.0646	35.0524	2.14671	15.7022	0.964903	7.92981	22.7208	5.48484	15.6476	0.400617	22.878
						23.0376	0.470411	21.3316	0.63601	13.4817	0.425176	0.203333	16.5064	0.754286	25.971	0.402019	23.5066
						24.0534	0.677678	93.3682	7.15783	19.6169	1.72031	16.3594	41.3542	49.8942	37.8537	0.433386	18.9797
						25.6989	73.2623	49.3483	6.86365	27.921	56.9608	0.27512	14.1114	2.54063	48.3531	0.402119	21.7031
						49.7731	2.43978	29.0779	0.8818	23.9632	6.18954	33.5269	33.5413	0.56873	45.7812	0.419654	20.8232
						20.9886	4.73127	17.7243	0.862603	32.0417	24.0444	20.0124	45.996	0.295822	20.3053	0.668278	16.9114
						20.8937	1.00566	29.025	0.755753	18.0275	7.9567	2.49769	28.1907	0.699162	46.9173	0.722869	43.1424
						25.5323	42.6887	29.9764	9.31749	41.4656	2.18614	27.1163	41.9032	0.333302	23.5853	15.2245	28.2538
						36.4083	13.1285	35.0419	2.97116	20.3007	1.2137	0.550493	20.1204	0.832383	40.8157	0.592649	18.6752
						18.8655	1.06291	18.8942	0.762715	25.3746	4.01177	13.5439	39.7982	0.814538	16.9793	10.9802	19.5378
						20.3573	21.4943	32.7998	2.06368	25.9154	1.32625	2.26269	14.4914	0.604062	43.443	0.514601	22.7185
						24.8032	0.772335	29.9947	1.25281	19.4397	6.1349	0.382129	13.8024	14.4965	21.983	0.643563	17.4266
						22.8129	3.87439	35.164	1.61221	33.5723	4.47366	0.698569	22.5733	0.90497	20.0434	0.606444	16.8605
						23.3053	12.4973	24.0173	1.12663	47.4754	17.1896	26.559	28.376	5.98454	29.0335	23.6217	28.1079
						27.6668	17.8631	28.8365	2.10629	23.7695	21.2916	21.3438	25.3317	1.64919	20.8902	8.84216	17.882
						60.081	42.8625	63.6278	7.90339	18.583	1.16637	5.97448	22.215	0.460251	19.4992	5.1394	18.1709
						15.9875	3.18137	26.8982	1.1725	42.6467	2.8742	29.1605	35.7321	0.469439	39.4328	34.1786	33.2345
						18.0927	4.32538	23.1673	1.09876	45.1693	15.5012	2.05233	19.3689	0.36909	19.0955	1.49221	49.9024
						11.568	10.6531	57.7398	2.09668	41.2179	8.34687	0.241661	14.641	0.464344	19.3373	0.87194	52.936
						40.9799	2.17323	27.5249	7.72227	46.5668	49.2409	1.62864	68.7112	0.499804	18.5216	0.334804	21.175
						44.8744	2.96694	49.3729	1.58546	47.7504	99.3194	29.8875	34.1962	0.713997	19.9333	0.388057	18.487
						32.9599	18.6091	46.2675	1.08352	49.3722	8.73397	17.6791	24.0134	4.48177	14.3873	0.34538	19.1898
						36.2806	65.2375	24.0868	0.97744	18.8569	0.760333	0.427273	16.5101	17.3656	21.9484	18.3323	23.8682
						19.2263	2.26731	22.4412	0.682896	21.2658	2.84825	1.75138	41.6569	9.50334	18.0681	5.68975	26.0058
						43.1129	2.11176	24.2314	1.18199	23.7784	8.02432	2.43872	21.798	0.200363	8.13758	0.394378	18.7558
						42.4089	2.27291	34.3355	6.21735	44.7434	1.80668	6.26526	17.6779	10.1928	39.9967	0.520517	19.5453
						21.9064	18.7866	24.333	0.933053	27.8495	2.46165	0.656933	15.3561	7.47161	20.8096	0.38682	20.1585
						27.373	2.37301	23.8839	1.31759	20.5522	1.22062	2.25406	21.6026	0.432177	17.6286	2.01618	50.6121
						32.8556	15.382	54.2466	1.67822	17.4618	0.760063	27.7708	25.3248	8.53282	42.432	27.527	29.8648
						23.2487	1.02608	31.9473	1.55953	16.5297	1.09697	33.7511	32.705	0.366213	19.073	6.14819	26.6508
						17.196	2.1595	47.2756	1.55743	18.2465	1.53294	7.45429	20.6104	0.66477	22.315	24.4662	24.0992
						18.7532	9.58069	19.3822	1.02714	22.4539	1.92347	7.42921	29.0149	0.5671	20.5783	1.35265	99.0771
						28.0642	13.4739	23.6301	4.49714	19.2229	6.60973	9.09286	30.3669	0.512848	16.7628	1.05647	48.9143
						18.3498	1.29731	23.1843	1.91405	15.1966	0.731663	20.8033	26.125	0.472434	22.4464	0.877638	43.4633
						21.5491	47	17.3671	0.896736	15.0576	0.70489	0.874119	19.5382	3.60485	13.792	0.342968	17.0746
						17.8586	6.33488	28.2624	3.77209	25.7503	33.5339	6.08513	17.9491	0.81144	22.7042	24.5557	35.8198
						23.7943	10.1631	52.1859	1.77698	17.2236	9.9883	0.914948	15.5788	0.998761	22.7306	0.608892	11.7983
						49.9412	2.25558	43.8707	35.7681	20.0415	15.5954	24.7565	29.6338	0.392105	19.2337	0.272797	16.5378
						24.4731	6.12869	24.7917	5.35164	20.7371	1.02707	8.50578	32.1137	0.625352	40.3264	0.235831	15.2227
						19.3416	12.1738	21.8691	8.93288	20.9315	1.14364	1.28258	40.5205	0.227208	18.2007	0.224735	15.7319
						27.3235	29.4237	25.3303	1.25146	20.2113	0.803712	0.565705	32.0566	9.82298	29.6327	0.324355	15.7172
						20.2798	17.3714	20.3871	0.856842	15.5777	0.897162	0.726558	36.2726	0.466882	14.9665	8.10815	18.8733
						45.2507	2.7254	30.994	1.0448	15.2119	2.66815	15.2271	17.6627	0.615614	42.3272	0.768655	40.6346
						29.1245	21.3778	41.0794	25.6587	20.8672	17.6644	0.367661	14.5214	0.273019	14.3961	0.743665	43.0259
						25.5033	13.8518	23.3436	1.7459	18.5906	9.96707	0.498718	38.6409	17.2864	28.3344	0.363906	18.9476
						21.1237	19.8102	44.1762	1.15821	21.5782	1.10333	0.598636	21.3968	0.577386	19.297	30.3864	31.9313
						95.3783	3.33783	29.028	7.40514	18.6195	11.1739	11.166	32.651	2.51914	18.8507	0.501845	37.7232
						20.4016	27.8932	23.2006	3.78867	25.5134	3.89039	5.22234	12.556	0.268122	16.6165	2.78398	20.7044
						23.2553	5.80553	19.4232	0.869846	19.2993	1.54109	18.9986	31.8572	0.435122	19.3179	10.7681	32.0882
						67.3768	4.70592	31.6182	50.8428	14.2522	0.920446	0.32271	14.1548	2.00215	28.7183	22.675	32.1981
						17.9311	1.68796	33.8093	21.4499	44.6349	1.68267	0.300399	20.9466	0.221787	15.6292	5.7339	18.1959
						37.0369	1.86391	52.9377	2.99291	50.205	2.07057	14.1439	14.7599	0.330755	28.5961	0.594464	42.7389
						28.3992	14.852	31.9267	44.2401	19.4768	2.96508	1.19057	19.6422	0.48927	20.4976	12.0243	17.4644
						25.5778	3.20744	21.9484	2.61727	43.7478	13.326	0.170501	14.0682	0.649901	45.2195	0.496741	15.8461
						17.424	1.58397	25.5158	2.79536	24.4183	3.89077	3.36598	22.3876	0.228989	18.1543	2.97945	16.7951
						16.1986	0.635902	28.9176	25.5185	20.2181	1.22911	0.490776	20.9977	0.513245	43.236	18.6394	28.0008
						18.0743	8.16515	21.7547	2.84793	38.859	40.9685	0.466615	42.7593	1.11369	19.8113	0.316742	16.7185
						38.1471	69.4867	34.4296	18.7231	20.7752	0.982923	0.593651	15.2223	8.67398	21.703	0.334575	17.2115
						20.9059	39.9837	17.903	1.59618	25.7607	1.39836	12.7505	32.2991	0.682284	42.6933	0.245584	11.8916
						15.7189	10.1505	40.8248	47.9687	18.5214	3.66195	0.591915	13.4409	0.174847	14.2427	28.6689	25.61
						35.6328	21.989	26.8939	2.04312	20.4597	1.39495	0.52506	40.3736	0.242985	20.6753	0.751693	16.0714
						33.9184	12.2311	57.7293	2.25294	27.1316	1.09554	17.6166	19.8916	0.436129	17.1189	22.534	32.6606
						48.8262	5.90452	17.5667	0.746002	19.6792	1.22294	12.4032	28.6227	0.44453	16.7315	20.3831	19.8651
						25.3013	0.840388	31.0894	27.6685	38.3951	50.6493	17.3959	20.2225	8.02724	16.079	0.567274	16.6911
						24.9929	2.02645	40.6536	42.1841	44.7177	1.35024	0.592307	35.244	0.628754	23.1073	29.2213	37.7843
						46.1665	4.86727	31.3474	15.5596	47.561	1.79372	0.531915	15.4821	0.538811	18.1778	2.56447	22.4533
						10.9366	0.770306	25.9331	3.73764	22.7344	28.4376	13.7829	37.6514	0.224164	20.7716	22.5106	37.5973
						13.5449	28.8766	26.405	2.11836	17.1259	0.882177	0.311229	14.0622	1.53871	17.0481	25.8427	29.6996
						18.2143	2.94584	25.4203	0.957503	44.5183	25.5531	0.70508	39.8619	0.219681	17.4051	0.971101	19.1006
						25.1775	40.0625	25.85	9.09499	19.9811	1.10728	1.22912	42.1624	0.316085	18.3241	1.10291	17.2318
						19.5911	2.81405	52.0459	2.27736	24.1211	5.15352	0.329083	13.5874	0.421708	17.9794	31.1749	38.2346
						38.9364	32.5359	19.2197	0.837027	44.9667	3.35479	0.389563	19.6636	0.413183	20.7373	42.6442	56.2328
						21.0939	1.65627	23.1405	1.30989	40.1067	12.8343	9.41688	29.6314	0.208171	17.8146	1.17109	18.2096
						25.8795	50.2343	23.0444	1.2063	42.5402	1.43509	13.6498	33.565	0.367159	18.8184	1.09038	18.6913
						15.1479	1.15144	19.4459	1.00001	22.7507	19.4484	22.0519	25.9923	0.177566	9.85455	20.2505	31.8755
						25.7722	11.7408	24.2701	5.29284	48.9678	1.19149	0.298126	18.2156	0.492038	44.4601	1.52876	45.7372
						22.9652	0.617256	47.638	50.6787	24.8029	19.7907	0.85521	12.5423	0.325939	20.0343	6.05817	18.4612
						40.1667	1.77114	24.7337	3.39206	31.1768	8.78739	0.572882	18.2328	4.08304	21.4827	16.4347	46.0816
						36.9325	2.18206	23.0262	1.02962	44.583	1.77414	23.5684	29.6915	0.80761	45.0516	0.38589	18.0868
						42.0005	25.1911	30.9114	20.6777	22.0124	29.5969	0.465314	51.5316	8.94897	27.3629	27.5902	26.8382
						16.0734	15.7016	23.5664	1.31907	15.932	0.891501	0.389739	13.2604	7.74	26.8933	13.8192	20.074
						18.7443	0.899965	51.9276	1.60666	46.6418	3.49711	0.269669	19.5546	4.91148	38.1788	0.357338	16.7538
						14.5392	0.692721	44.0952	22.1723	34.2357	45.1051	1.06625	47.7778	0.223495	14.642	0.297919	16.5458
						31.4712	67.3868	30.2027	46.3902	19.8143	10.1946	3.4638	17.569	11.0522	42.0825	0.324474	19.6904
						23.7593	1.87224	32.4125	14.477	28.6466	69.6064	0.361688	18.1449	2.49501	19.5769	0.310358	20.0789
						20.5594	2.35176	23.988	0.952331	35.3496	22.3252	5.07138	21.4529	0.529205	19.8497	0.733803	21.211
						18.9995	28.1975	23.3506	1.70391	37.7989	15.1724	0.428278	12.8107	0.293731	15.1105	24.0418	25.4049
						17.9823	22.7313	27.6265	12.5676	45.5515	2.76555	1.01136	48.6032	0.391432	21.199	0.602131	50.6652
						22.2415	11.002	26.6449	6.34082	17.2119	19.7156	0.548983	14.3164	11.4747	32.7847	0.857927	43.6499
						16.3332	2.40296	23.3521	2.87245	21.3342	35.5065	0.696988	11.511	9.8417	28.3924	0.323121	20.7655
						50.0191	16.6826	40.1591	14.3471	18.6277	12.9021	17.5427	32.4655	0.427774	17.5311	0.37245	22.915
						31.8255	20.7542	22.6368	14.7812	35.0471	50.7163	8.60248	36.4223	7.76125	26.4592	0.380818	29.94
						62.2106	3.22991	28.2083	3.17185	43.2704	39.287	0.75341	20.5699	1.78085	21.4199	0.371749	29.9375
						22.8574	3.26448	30.5061	18.3627	18.1237	6.19192	0.50832	19.7344	0.524381	20.2557	0.434172	24.0532
						20.7055	24.6395	57.6526	1.70442	17.4424	15.7913	2.22994	19.8881	4.18005	22.7105	23.8132	28.0514
						39.7253	1.35299	19.7759	0.88856	13.5924	0.671524	12.9671	17.3202	0.712856	22.3622	0.38424	23.1255
						24.211	1.11717	21.8366	0.866982	35.2235	11.9828	0.463199	14.7696	3.6654	44.355	2.96099	13.4049
						40.1108	0.965654	55.6395	2.54817	27.0084	60.9076	25.3615	22.1218	0.498007	19.557	3.99544	17.2851
						19.1566	1.28844	27.6526	1.17625	15.8693	0.884214	3.54542	11.1287	0.468904	19.1319	0.30193	14.2426
						21.6168	14.5303	21.9938	13.7829	36.6303	26.1902	0.665962	21.6804	0.36063	18.7606	0.347202	19.3205
						23.1129	2.42751	44.6808	85.958	19.8745	1.26657	1.78749	42.52	1.4792	48.2177	0.306683	20.6059
						36.6383	38.1101	26.7261	0.984967	17.3483	1.11988	0.490169	17.9918	0.137698	13.6103	0.417175	21.62
						19.1806	2.57672	59.7495	3.03162	29.0841	34.074	16.987	23.6553	0.439091	19.34	20.9954	37.9277
						16.2837	25.1288	26.7379	1.06163	38.3027	23.7046	1.13144	41.7379	6.60379	28.3387	0.957931	44.5556
						40.2283	25.9045	25.9959	1.26913	43.0959	1.62966	2.27351	19.55	0.366146	15.6318	15.1275	31.7849
						36.5896	21.6226	26.8526	18.0928	19.986	2.78196	0.316856	13.9129	1.19348	44.5192	2.15183	19.1807
						20.1009	2.39762	25.5124	0.789387	36.9367	35.2209	12.377	18.6874	0.218332	13.6745	0.785978	17.5647
						29.7097	31.7903	25.8435	0.830777	21.7334	42.747	0.93027	44.4636	34.202	38.6006	0.345801	17.7518
						23.0556	1.15766	26.693	4.52337	26.7171	26.2204	20.8516	27.0471	10.5799	23.5732	0.982755	41.3668
						14.2467	0.680915	23.9726	1.12696	41.8911	2.60283	0.410374	15.515	0.163835	16.6794	6.78387	18.1491
						17.5168	0.837716	39.1135	26.3793	28.0278	53.4388	0.65776	18.8094	6.4777	30.4073	0.290616	17.9417
						39.5712	0.846913	19.7057	2.28778	40.2448	9.75186	20.2017	32.7223	0.267814	17.7544	0.367541	18.6322
						37.2077	0.784699	23.4261	2.33942	12.2248	0.149722	1.66765	28.1868	0.332723	17.0547	24.317	27.1909
						39.6782	2.09863	46.9435	63.5872	28.5156	37.8533	1.28021	17.443	3.00579	28.7947	0.43944	20.5871
						41.3726	1.44426	51.5535	8.51205	18.6618	0.915407	0.59567	27.008	2.7182	42.6377	0.549011	18.0455
						17.8086	1.33235	34.3189	12.6985	17.4306	1.76761	0.40214	18.2639	0.58339	21.3379	12.3565	31.1602
						15.3749	1.19445	33.0168	28.4661	20.8347	29.2537	5.96081	29.4048	9.55421	32.1562	0.471468	21.0921
						21.7225	5.22518	16.0457	0.323205	41.9629	1.73279	18.5344	21.008	0.127174	12.5739	0.413175	21.4728
						14.9776	19.4452	33.4819	12.3958	12.7825	5.78755	0.755099	34.3682	0.155216	16.3472	0.385242	18.6827
						43.1622	1.11459	23.4054	24.426	22.6008	8.4631	8.12737	20.3376	1.1065	20.8156	7.00131	22.9338
						17.2072	0.551794	19.2875	1.05212	17.3251	15.9928	5.64592	53.7747	3.03566	16.8378	4.44637	21.5472
						21.4807	50.31	20.3493	0.976552	39.847	19.8113	10.9628	41.4719	24.7979	41.2438	0.33455	16.2291
						48.0216	1.02338	50.2509	1.94948	17.9875	1.09861	0.360618	13.9193	0.159562	11.1506	13.5491	33.8189
						18.391	0.697628	41.417	66.5223	18.2241	16.7529	16.9	48.591	0.682152	19.328	0.671327	41.5207
						18.3134	0.632752	19.5762	0.927714	35.9947	13.5116	2.58535	48.2127	0.355346	14.5231	0.602246	19.8208
						44.8684	2.35537	19.9303	1.49027	42.2045	29.1237	2.0256	28.1971	2.60755	17.4796	1.13887	44.1539
						42.0695	1.80049	27.3627	3.10366	19.9293	17.0857	0.432465	18.6717	16.466	28.1482	8.77166	33.5769
						49.2631	1.61918	33.8376	24.0849	48.0924	3.17325	1.40543	55.6004	0.941215	17.153	0.295029	15.5987
						48.0376	3.89762	17.19	0.438221	20.4342	1.29398	2.9878	30.1662	0.744861	20.3745	0.549551	39.4624
						39.7649	10.6747	29.8382	13.8948	19.4617	4.14785	12.5635	18.7319	5.15533	24.5955	0.555474	17.7031
						16.0369	6.26901	33.5685	8.15303	36.6612	75.8565	0.8062	42.4286	0.26845	13.7905	0.363664	16.9725
						48.0321	8.39099	57.0986	1.74809	20.102	1.20728	17.7968	22.8686	12.9959	23.3279	3.43731	16.9383
						20.9443	5.88872	26.1578	1.13752	18.6168	7.56062	0.81858	16.7234	2.61743	30.4667	0.45018	17.6622
						22.7639	1.47541	27.4717	2.3465	36.7839	74.0541	23.0198	36.9119	9.55061	43.061	5.02753	18.229
						22.6664	7.20877	32.3615	28.5974	16.1717	0.682624	0.799447	21.9929	17.11	21.4341	35.653	35.8147
						16.6653	6.30265	25.5529	1.09467	48.3474	2.45192	2.46545	20.0019	0.60535	17.8335	9.73727	30.8479
						16.6419	0.389671	49.1348	2.55686	20.2115	2.98789	0.479904	24.3674	6.37258	25.1668	4.71956	16.9585
						37.0616	18.2427	68.25	1.98311	27.6506	42.1792	4.75281	39.0328	0.403756	16.7627	14.1214	21.4535
						18.65	1.66018	19.8404	1.15362	19.5304	1.12655	0.717783	25.2207	7.7674	28.0816	20.1332	20.2534
						16.2124	12.2813	23.0768	11.478	19.9824	1.32429	0.940014	26.7059	19.1848	27.1666	0.510963	15.9473
						33.5596	59.6952	65.5288	2.50481	46.0411	3.91018	10.0283	38.3079	2.56676	22.4878	0.357443	16.1563
						46.6711	24.1503	47.1034	42.3673	22.1671	2.50679	3.62374	27.3165	0.50543	16.1057	5.89507	40.8833
						40.2377	46.2723	20.1511	1.00447	38.6374	39.9628	0.528518	15.0362	2.72959	11.863	0.249568	15.2286
						18.2618	1.8091	21.7318	1.03182	20.752	1.69798	13.376	34.4843	0.486301	45.2191	20.0956	26.7325
						14.6124	1.36232	20.8905	1.18866	35.2665	18.5652	12.8285	26.6501	1.65069	45.147	0.320958	17.6125
						26.618	36.8661	51.2495	1.81541	19.9639	2.60119	11.669	15.4937	0.335732	16.313	12.2013	39.3809
						17.365	0.676523	22.8042	16.6402	32.785	18.1335	1.0124	18.8762	0.853293	16.7038	27.0937	35.545
						26.4348	7.32115	33.7826	31.2798	21.0233	2.22834	2.88507	49.1342	22.8042	31.5601	17.5498	41.5504
						27.0857	17.1863	37.3771	14.0797	33.6964	37.3287	22.5771	43.0819	7.7608	33.9891	8.73298	18.0377
						20.1059	0.855243	19.2501	0.991009	44.4908	2.10219	0.550239	15.0509	7.82837	33.8603	1.07917	16.1143
						22.5836	2.02258	19.9107	0.88405	18.3418	1.22641	0.606154	22.8728	12.2081	16.6326	24.6703	25.8674
						45.2879	1.34977	18.7689	0.673765	19.4541	1.90562	0.718058	41.3774	12.6972	20.2996	0.420754	20.6843
						15.9297	1.08994	18.1622	0.791552	20.4484	7.30764	15.1211	31.4544	16.6815	48.8984	0.325249	17.0047
						16.7961	1.43238	19.3329	0.795222	34.4978	45.3762	7.09668	24.5465	8.38322	59.3903	0.338163	20.5506
						17.6732	1.58594	18.8222	9.39585	31.1793	61.8759	0.852523	52.1794	1.74203	26.526	0.671834	39.8829
						17.9952	3.33929	17.9403	0.921535	28.3233	10.9848	32.7337	39.2767	22.27	39.6507	3.25116	19.044
						35.0592	77.5544	27.597	28.8869	17.235	1.29458	0.478711	16.6564	21.5978	29.7906	13.1824	29.0522
						21.9283	0.791377	19.2654	1.18685	27.6993	65.7569	0.588213	22.2363	1.29639	12.3722	0.449112	20.3556
						12.5308	0.964715	21.2051	2.42891	24.7658	23.6016	1.15443	49.3653	0.91045	38.5489	0.606338	21.0207
						16.8185	0.45037	21.555	24.6499	41.9597	2.12128	0.563706	18.2965	1.23436	18.2027	16.1558	22.44
						19.2091	1.22676	17.3787	0.76063	21.9252	24.5332	0.487776	21.4039	0.497544	16.1961	5.96416	22.9369
						24.9123	36.4376	17.5462	5.45481	18.5502	1.63221	1.91871	45.3666	1.71402	52.6915	0.9008	23.724
						17.3709	0.670996	23.6027	24.2922	18.4946	0.998937	0.893026	20.0371	13.8872	28.5915	0.438545	21.0983
						19.7149	7.60505	18.9991	1.10791	24.7404	19.3873	0.85764	19.8148	6.47003	47.5467	0.739384	45.5057
						18.3378	0.906619	33.3884	24.4395	44.8402	7.28154	2.37547	18.0009	12.1434	18.5913	0.633191	45.588
						19.9022	1.16547	20.9781	0.971537	16.6774	1.11424	0.344918	20.2299	0.469817	18.2601	24.4504	30.2765
						18.5658	4.19666	47.0546	1.87492	16.5945	0.851571	17.4404	28.0356	0.333173	16.613	0.584061	21.3083
						35.7556	69.6986	18.5646	1.42035	26.5131	14.3385	0.627273	43.5482	16.7196	20.8781	0.304436	18.5886
						48.8923	2.29251	20.3978	0.938702	16.923	1.13529	27.2297	32.1599	16.1661	36.7546	1.94679	18.9235
						13.0573	0.419335	20.7636	0.647583	19.443	18.9374	6.57214	21.473	23.7908	36.1214	0.428703	23.0474
						44.8921	25.556	18.224	0.678783	33.592	76.7722	0.344462	18.6239	5.71978	22.9618	0.703365	47.3285
						56.0761	1.97982	20.0102	3.24716	36.0584	21.615	0.533767	21.169	15.2018	26.3352	17.0565	30.2007
						22.5727	17.6968	17.7375	0.808985	29.1145	4.89273	0.594494	19.5424	0.604905	44.3114	0.456616	18.3604
						16.6217	1.02782	22.2442	20.6139	17.8382	1.0166	0.736863	19.6385	0.809152	18.1409	0.393654	20.0463
						42.5737	3.06355	23.6463	0.834572	42.0753	1.60717	2.04276	20.7834	2.42946	16.6626	33.1954	30.824
						18.1257	2.8294	27.0194	42.6541	17.7419	2.0386	0.565793	17.3332	0.737645	16.6238	0.361774	18.9497
						20.9203	1.21899	30.1648	52.1424	19.3401	3.91504	0.835772	18.1837	0.590114	42.7937	2.10241	21.9211
						30.9175	13.1101	24.4949	0.767018	26.4791	51.4572	1.05222	19.7803	0.901774	21.4274	22.581	24.5405
						15.3548	0.637374	19.7071	0.656095	49.2788	3.70647	0.870317	25.5289	14.7516	29.4651	0.337632	20.9223
						13.5434	13.3239	33.1882	13.3279	21.9466	1.00825	0.534026	16.7591	3.11477	25.5315	0.321667	23.5235
						46.8801	2.90539	29.3669	3.29546	24.6434	1.19706	2.16088	45.8465	0.282424	20.4504	0.432876	16.9877
						41.7381	123.457	24.2748	0.745158	22.5025	6.83679	8.35872	16.0276	0.617837	14.0535	0.503609	25.4926
						41.2599	1.66702	52.4426	10.3674	25.5859	11.3312	27.9952	39.1515	17.5172	45.4312	0.895005	21.8089
						18.3058	1.49968	24.4869	0.756788	23.8476	27.9137	1.24555	27.6594	0.46322	17.3289	0.396778	18.6997
						39.9456	2.66018	22.1967	1.30997	20.8992	0.757637	19.1063	25.7037	0.257224	14.5814	0.630314	20.9392
						24.9829	1.16409	22.8234	2.14226	35.617	48.0786	0.863356	42.7106	0.236963	18.0257	4.28768	23.8743
						20.7591	0.820498	23.1399	23.0555	26.5166	10.6959	0.872005	47.2511	0.254456	14.7602	17.8023	27.7237
						17.4989	1.04114	21.9423	1.84958	45.3698	3.32118	16.6449	36.665	0.236341	18.3904	0.488707	21.5105
						27.7753	28.7056	36.7369	14.0499	23.0532	13.7938	23.2948	44.8326	4.1185	17.9039	0.753575	23.4044
						21.1833	2.29512	22.4018	0.828129	23.3609	1.89655	26.2125	30.5047	7.42372	29.6937	1.18961	21.2107
						46.433	1.02246	24.052	1.97251	23.154	3.06164	0.666355	20.033	0.93598	66.8357	1.69424	23.0432
						22.427	0.791222	47.6632	65.8626	38.5933	22.2815	2.26541	49.5903	0.312615	17.1335	27.0051	40.9694
						20.5881	1.32197	39.0803	33.652	41.4294	2.44086	0.78805	16.03	0.377141	29.1507	26.6729	39.1122
						49.5601	7.89425	23.056	2.18405	34.3355	40.4003	20.5727	23.2935	1.06431	46.2551	0.749143	14.1512
						22.6379	0.776469	28.4484	32.8032	26.9778	8.43839	25.8912	36.8574	13.4218	25.8562	3.3664	14.2517
						15.6286	0.501094	27.1839	21.1183	62.1122	33.1892	3.04467	19.7728	24.4921	27.4423	1.42071	20.0432
						30.3245	1.209	27.1057	52.3508	16.1255	17.8837	0.761785	22.2576	1.38367	22.8451	3.64111	27.5101
						26.845	0.638374	28.4304	19.0043	41.2478	1.08211	11.9229	21.9307	0.434536	16.7011	29.8969	28.4917
						22.8321	1.24083	37.4358	2.13687	20.8436	10.4102	19.5142	23.4692	0.407623	38.1132	0.552323	21.6108
						17.3842	10.414	21.1529	0.821839	18.8668	0.725685	1.35878	44.586	10.1401	33.5568	1.27406	47.985
						22.2074	4.45534	17.4217	1.1737	17.7265	0.837965	0.294781	13.2166	0.852626	91.756	0.35263	20.363
						23.1416	7.4636	21.0851	1.48719	36.4659	1.90444	9.22994	24.0645	4.43944	16.631	0.331068	18.217
						25.6052	4.41251	19.5181	1.24901	21.1659	1.10451	13.6052	27.1346	0.449478	25.1046	8.28699	24.9157
						23.1088	1.69365	50.0867	7.06056	11.4221	3.07697	0.319539	15.1742	1.3841	22.2251	0.403236	20.9328
						42.9975	2.4071	19.4375	11.0852	14.3861	0.938865	4.78242	19.3578	0.275751	19.7513	0.409214	48.548
						41.8612	1.68621	18.9958	9.99993	14.1061	3.6565	0.955943	20.5781	0.55912	51.5119	4.69927	53.2377
						24.9623	2.64289	24.8749	3.67693	16.1675	1.18985	0.696628	22.0825	0.95664	21.8875	7.5473	20.6765
						42.4942	2.29767	9.96239	15.7229	34.0284	27.1674	0.24603	13.8294	10.1892	23.6475	0.439649	20.5096
						19.0537	0.850371	52.5143	16.2339	47.0123	2.83027	0.687796	15.9187	0.396272	27.8957	1.15639	21.2141
						18.6516	1.79625	11.0017	15.0746	21.1312	1.59214	21.8285	23.3474	16.4756	37.8055	21.7072	37.8963
						22.6248	4.70586	30.605	29.8087	19.6638	15.8694	0.531036	21.7752	0.257148	12.7028	0.558911	17.7224
						11.7749	0.493197	25.0585	9.88732	34.1838	20.051	1.18489	24.3198	3.37688	12.83	0.545506	41.1697
						19.1179	12.9014	49.4226	75.1278	24.4776	18.5483	0.577579	15.9689	0.396069	29.1117	0.301813	19.8007
						39.9943	30.2553	52.8712	2.93032	27.2045	22.173	0.796604	26.3901	0.718915	17.9829	0.326158	17.3495
						24.3984	27.8029	23.8458	8.03155	31.2614	25.1307	0.62964	24.626	19.3651	27.1068	27.0226	30.6112
						23.548	1.19842	27.14	1.65785	36.6403	38.7496	26.252	37.5658	0.769534	42.7667	0.497856	16.052
						24.13	14.8124	25.1935	1.52395	39.971	2.13998	9.58392	35.334	2.85132	22.3462	4.22264	20.6346
						24.7103	1.09817	24.1212	6.08465	23.3073	29.5873	0.400655	14.6344	0.233084	20.3849	4.19926	16.8683
						22.1108	0.91886	24.7229	3.10639	9.52156	1.02167	18.9473	17.2251	0.750772	23.4462	10.1388	30.0491
						17.3023	1.35207	21.4977	2.59518	30.038	9.08704	0.400573	20.4878	0.341243	21.4399	0.345625	13.5162
						30.1796	33.2383	31.2577	26.9934	46.3771	2.51846	0.820481	38.4267	0.213507	15.4353	0.340085	14.0133
						19.5987	19.7553	33.6539	14.8926	30.5796	18.0931	1.9068	49.4146	0.385474	20.9372	2.49686	18.8812
						52.1161	3.43605	51.5676	13.0782	12.508	1.35463	5.95901	15.749	3.91045	14.5946	14.9889	31.1031
						14.755	0.763221	19.0455	1.13784	42.1143	57.7807	0.330541	14.0008	2.61184	24.0288	19.05	32.7969
						31.2087	1.97256	28.1159	38.5812	29.2098	23.8415	0.281657	16.5822	0.275721	21.8825	8.24686	24.9932
						22.723	0.822654	23.0435	2.30768	31.0842	26.7053	22.9493	25.3293	0.251943	14.2437	10.2951	29.1421
						27.9554	0.973801	53.1501	3.5874	48.5203	81.6644	18.1692	20.4752	10.8998	31.6639	0.687496	40.2566
						15.3422	1.06154	44.9914	68.4036	42.2308	9.69982	0.31554	18.7312	7.64273	22.2989	0.687296	17.9434
						15.7551	1.65836	21.4904	1.21307	48.8096	4.87995	0.343638	14.9996	0.31307	19.7881	0.298003	17.607
						26.0651	42.9921	20.3136	0.778007	27.9448	28.6383	37.3953	28.7886	0.303878	14.6973	0.519064	15.7127
						24.1613	3.90684	26.8717	18.839	34.4655	80.8838	14.2491	22.162	0.85295	22.9764	7.96741	24.9328
						77.8751	2.2157	26.6561	3.55174	18.63	1.51876	0.881061	14.9336	0.369352	22.3003	3.24114	20.3834
						21.5218	1.42226	21.5339	4.4071	22.147	1.73224	11.4561	31.8403	13.8181	35.052	4.65122	38.9527
						16.4716	1.116	56.0459	2.60257	19.211	2.53578	0.610787	13.5562	9.94465	16.8322	0.398783	18.5136
						27.2012	1.19163	22.8488	2.18816	21.2038	0.879645	8.67406	13.2106	7.66225	27.3946	7.81521	22.6608
						28.0702	1.30146	22.9147	0.926442	21.3352	3.68914	4.45854	13.1808	1.00542	46.996	0.271202	19.0415
						21.5159	0.838101	22.4145	1.15842	23.5978	24.7269	15.5525	17.6234	0.665669	41.9025	0.215892	14.8534
						42.5974	2.12408	32.4512	24.7139	22.7956	33.8996	22.977	43.5361	7.841	38.7577	0.841952	18.6087
						21.0916	7.31836	24.1965	1.27626	17.899	0.979308	12.3573	18.7203	0.68363	28.2777	11.5292	20.2156
						23.5968	0.904018	24.0611	1.18942	21.0484	2.06099	7.77574	21.3481	0.517501	21.3473	6.79738	24.3569
						26.9155	1.15622	20.5899	1.02615	17.1076	0.678179	11.8733	20.2871	0.319571	13.7504	6.26041	47.6817
						54.2567	2.36033	25.521	1.1562	44.5913	1.76555	12.4239	14.6073	0.427802	41.1439	9.40994	23.944
						46.3685	1.9863	45.2227	7.52408	20.2407	1.88341	32.3997	40.503	1.11193	28.084	18.5158	41.1804
						28.6395	19.2738	25.9013	3.26969	44.7452	1.40508	2.63373	16.6823	13.0325	53.5334	0.640524	39.698
						15.0243	0.96541	23.1071	2.78269	20.2947	0.847243	1.45504	42.0122	3.54123	28.8613	0.772088	38.6001
						16.1282	0.879181	20.9296	9.77028	17.6226	0.82622	1.03961	19.2019	12.9043	29.119	0.327797	7.86467
						36.9914	63.5088	20.8445	0.886621	17.691	1.09471	0.811633	17.7289	9.15861	19.7707	8.91703	26.8287
						24.0663	41.4388	48.3233	31.7398	36.3084	60.2521	1.26549	14.8231	0.511941	20.244	0.578242	21.3699
						28.1179	1.27758	33.2673	18.9505	23.2211	1.54661	2.79044	12.9055	2.19402	33.1184	7.09955	20.3795
						21.3139	2.56403	22.025	1.47793	23.0652	1.54759	19.2897	29.788	1.71603	47.08	0.644972	20.5638
						26.1366	8.91453	23.0143	1.50118	40.8405	36.186	15.9678	22.3625	9.47777	33.7493	2.4494	53.3728
						25.861	1.91375	53.4601	43.5774	18.2455	0.933964	0.383362	19.0014	5.37919	21.9165	11.335	35.7513
						23.9935	1.01072	19.8262	0.850693	20.189	1.31468	11.6273	22.5892	10.281	30.9557	14.6689	43.5766
						18.7347	1.2822	34.5219	24.9486	19.905	8.49108	1.64074	42.5743	0.230637	17.3947	0.672002	24.9711
						19.6083	1.08228	24.5753	0.974276	29.983	25.5332	0.685583	22.2416	1.59706	37.2174	0.555952	27.4812
						36.2548	14.7827	23.6024	2.86979	17.636	0.89974	15.7153	29.4285	0.964836	49.7069	9.83231	14.9721
						48.0169	2.79076	25.2774	1.08601	21.9619	5.42021	1.29783	66.0414	0.545892	18.0162	4.74423	25.3598
						25.5031	1.86283	55.9088	1.95638	18.2979	0.859143	9.69902	17.903	0.319078	13.2792	0.52361	19.6911
						43.0886	2.13281	31.0688	25.9153	21.9284	1.37387	1.37867	19.0824	3.51979	17.8964	23.645	26.7384
						42.8964	2.18931	18.0098	0.717425	16.8641	0.985196	3.13952	17.498	0.773649	54.4734	0.88007	16.3808
						24.577	1.70575	54.8334	1.9892	10.8761	1.41652	20.0969	35.2225	4.6923	20.5271	0.689021	20.3327
						22.1437	14.4184	24.7472	9.81138	23.3191	40.7053	0.391162	13.3528	0.69841	30.4804	0.89161	46.9253
						18.0848	1.3987	23.0831	27.2288	19.6863	3.52511	1.1113	20.3854	3.50179	18.1593	0.293264	18.1801
						21.8497	0.956057	36.5549	2.80984	43.8596	5.27751	2.08956	18.0151	0.267167	15.6565	0.24981	14.067
						53.9077	2.3966	47.5531	75.3934	33.3143	27.3469	6.6701	26.3361	21.0235	38.0494	4.0217	17.5751
						48.6638	2.12541	23.7325	1.15373	17.9098	1.05778	0.513795	14.6959	0.343046	18.3086	3.55918	21.6628
						23.5605	7.52592	17.4841	0.699158	42.2671	51.1126	15.1946	26.0979	0.410421	25.297	0.290973	23.738
						38.9582	0.724731	19.549	0.572464	21.1307	0.981428	9.04172	34.0196	2.57695	66.3048	0.307366	20.5513
						24.9243	1.56194	24.6372	1.92867	28.2875	10.0196	12.2445	15.0779	0.611428	22.3163	14.4593	21.5042
						31.7111	1.70138	47.3717	1.74414	21.0113	1.51872	29.9419	34.2659	0.251896	20.2374	35.024	38.5886
						18.504	1.16573	51.6504	2.45158	23.8081	1.48745	0.688158	16.5133	5.88429	34.4139	0.509425	18.2777
						58.3549	3.20158	22.5108	0.685075	40.4017	10.6267	0.622292	17.5046	0.746652	49.3778	15.7394	24.5141
						30.0802	4.36098	27.4743	29.8773	20.2229	1.54407	0.343774	16.2225	0.183594	19.1882	0.826966	45.7684
						22.1642	29.7682	20.3496	1.2248	25.8035	3.32094	0.506276	17.3362	0.263499	18.4918	0.392179	22.3616
						19.8226	1.28023	22.5116	0.797415	34.8116	45.0568	0.317905	21.3834	0.405674	17.6605	0.367323	18.5677
						56.2391	2.8482	30.5196	9.36397	34.0202	31.2099	21.6225	25.5577	0.699336	16.2421	2.42186	19.0717
						17.9838	1.29218	30.1219	11.7647	17.2385	0.809783	0.519425	16.543	4.88213	38.5983	20.5611	23.7689
						31.2645	3.63941	19.4566	1.13418	45.5851	1.90199	2.37945	20.9143	0.205725	15.0089	25.7514	23.5625
						23.9444	1.7374	22.2344	0.944167	17.9827	1.41898	1.18732	20.5001	1.15261	22.1987	10.3563	17.2856
						23.8851	22.8194	26.2364	2.00579	47.7155	2.53578	5.59443	13.2705	0.603159	42.1269	5.28329	19.6952
						29.0301	19.3448	19.8751	1.20993	19.1146	1.16475	23.3987	28.3186	14.0691	35.6063	0.35828	20.712
						27.2833	6.04281	19.6886	0.704728	18.971	3.36293	2.4316	20.7861	0.20119	8.93816	3.98765	20.2323
						27.2897	2.29766	18.0723	1.46651	22.9242	14.226	0.595388	18.7132	0.533601	16.8913	16.9274	39.8302
						49.9688	13.5166	24.6197	1.42169	22.9447	54.1606	31.1202	28.3364	12.1213	18.7232	1.2051	18.2713
						17.9672	0.944646	23.3401	0.975548	47.6406	2.54201	0.379221	16.1189	9.02146	27.7133	0.710616	18.408
						43.4515	1.84315	24.1609	0.800173	20.9182	1.54879	0.643409	18.7366	5.82045	42.4097	0.392342	18.3939
						27.9966	16.5588	24.0011	1.11988	18.2675	2.92955	5.29292	20.5024	10.3263	19.7634	12.1479	19.2329
						18.1701	29.7912	23.3206	1.19108	17.8068	0.94088	24.4808	33.2945	0.342896	24.0362	0.411068	17.7419
						43.55	2.49134	23.897	10.3038	18.4185	6.22848	6.05561	18.951	1.95002	46.353	0.337021	17.8321
						17.4067	1.06592	32.5028	10.7585	18.9777	1.15742	0.940199	20.4051	0.396422	25.4796	25.7733	26.7964
						26.9124	1.9404	26.0521	8.59284	17.56	1.2825	30.2102	38.3481	0.346938	24.8814	0.385894	18.3141
						18.223	2.5063	26.57	7.59314	20.0982	1.44496	0.555548	20.1291	0.244126	16.057	16.4888	34.6898
						20.9939	9.95792	20.6308	1.30156	47.1291	18.4714	26.8491	39.1997	0.303073	17.3129	0.250135	18.662
						39.8818	40.4779	19.6317	0.776415	28.9346	37.9878	1.18353	35.8184	10.95	62.265	19.7666	22.5875
						22.2869	1.64928	39.4233	8.51197	19.2703	1.54381	1.5712	18.6023	0.624172	22.9257	0.262372	18.8771
						36.6506	8.93031	16.4478	3.31809	45.0218	1.67295	0.607778	19.7842	0.874663	53.7273	0.458506	19.9445
						45.3079	2.1926	51.2466	24.5458	23.853	3.183	0.927871	20.3315	3.96052	21.1164	0.637254	16.344
						25.1311	1.15034	50.5503	1.9546	17.5556	0.859211	1.29194	40.8887	0.4822	20.7747	0.908318	16.0717
						17.7637	0.872478	22.7386	1.75937	17.5576	2.40323	19.5579	32.9568	0.751156	17.0841	0.328739	16.4067
						16.4927	15.8794	22.0105	1.41304	28.6423	44.4097	12.4136	23.5708	0.745471	23.2637	0.349351	19.8281
						48.454	2.63575	25.2504	1.04967	19.3198	1.81834	35.4813	32.9678	0.658711	22.4292	0.898573	23.0239
						20.7294	26.6659	21.4001	4.10383	21.9443	2.69341	0.471611	22.9486	3.48696	12.0437	0.336282	19.7256
						9.12968	3.23164	24.6281	1.05386	16.0247	0.831546	0.91697	15.8071	1.36013	27.042	0.297739	18.1849
						31.1598	6.49636	25.998	24.4543	42.1901	65.6306	0.523088	37.8899	6.7185	22.5435	10.6663	32.8774
						38.9976	1.61538	24.8085	1.12003	22.7588	1.001	0.384181	21.2813	1.10534	47.6702	0.75421	18.7792
						24.8865	3.81941	26.3504	1.31004	32.0573	53.957	29.0923	36.8445	15.1774	24.1572	0.353778	16.2187
						11.5752	1.12735	27.2481	1.3836	20.5761	1.17377	4.33793	21.7504	1.27872	48.736	0.276556	18.2213
						13.3727	0.308117	52.8019	1.93785	16.48	0.939807	13.9249	29.3349	23.786	29.3757	0.463273	20.1189
						26.0899	18.6517	27.7702	23.9281	19.9569	1.47359	0.223204	15.3104	17.1568	23.3525	23.9361	26.6383
						15.9783	1.60044	22.3654	4.11182	21.8998	15.1665	4.52757	16.6512	27.2419	43.3216	2.76824	18.383
						12.3701	0.420294	24.8051	1.10952	25.5571	3.9314	1.23455	14.4519	33.0102	41.8267	0.461969	19.1229
						30.1421	93.9684	21.4621	1.08734	16.764	0.80645	21.2674	19.6791	6.87244	18.8842	6.11141	34.2957
						31.2666	27.8603	26.3123	6.98867	22.0839	0.914753	10.295	17.235	0.536027	19.0538	0.746591	50.7641
						27.2582	21.1348	22.3278	5.24076	21.6051	1.17269	4.74249	15.9939	16.562	42.1908	27.7973	26.4289
						30.8429	14.8179	20.3086	11.8364	36.1387	1.12256	13.1942	22.83	9.95179	35.4081	30.8581	38.0385
						40.4962	11.3777	21.7075	0.889298	15.5478	1.09423	0.377003	16.0013	16.0545	23.3485	18.4371	31.3741
						38.9904	1.497	22.4781	3.83199	21.7613	0.969604	23.8083	24.5845	1.05434	22.8813	0.666853	22.8927
						9.96916	0.756441	49.7924	78.5066	22.3813	3.5163	6.83768	20.8554	2.15943	23.507	19.4869	25.3078
						18.964	1.61215	30.8145	22.6106	16.9433	0.855448	0.583966	39.3801	0.669228	41.1713	0.791406	23.642
						14.7688	0.945115	23.5411	1.18239	20.109	1.37071	22.2907	25.6169	5.77606	22.0604	1.74294	23.39
						20.5022	2.78463	22.9601	1.22966	35.0919	73.4708	0.278542	19.7408	0.739511	48.6938	0.337401	19.4528
						25.3784	1.18917	23.1654	1.26664	14.7115	0.507774	0.289008	18.525	1.1379	46.5013	10.0957	47.4382
						16.7696	0.469718	18.2537	1.25458	20.8868	6.73735	0.25411	15.6773	15.6469	44.9349	14.3088	20.1538
						20.7062	1.82176	18.1621	0.634298	46.4265	2.30228	0.229592	16.4573	0.711023	19.6379	1.79474	21.5648
						22.0627	1.4127	20.7249	1.21616	18.8273	0.864777	11.9591	17.4493	0.423208	15.1095	18.6763	33.7092
						29.1163	32.7108	38.4468	1.93522	43.9005	2.26807	0.763076	15.9675	4.94208	16.2842	11.1223	21.0267
						26.4076	1.00425	23.25	1.3597	33.6169	24.7924	1.10024	13.3016	0.450478	16.3781	0.446698	19.5088
						18.0166	2.13106	32.5686	8.09534	12.4732	0.492195	21.2381	26.2014	1.40788	25.6116	0.395738	16.1535
						19.5826	9.18341	20.449	1.51785	46.7634	3.56093	24.6718	27.2531	0.412378	17.9956	16.6161	33.9694
						22.9098	23.173	38.269	5.39979	18.9029	1.04865	0.786097	37.2119	16.0838	20.8928	0.40968	20.6724
						19.7543	1.16593	126.541	4.2729	21.1485	1.64774	17.244	18.0681	0.523057	22.0025	0.518561	19.5502
						48.4006	2.02451	83.2534	1.9807	18.0296	0.843816	8.41153	23.1854	0.532872	23.1896	9.75748	20.0419
						23.9901	1.31358	43.1251	1.94055	19.1796	0.896491	1.30123	41.1986	0.317746	17.6108	0.363221	15.0104
						43.8598	1.09691	18.3819	0.817754	21.1784	6.84677	1.42886	20.8757	2.18274	46.3279	2.54368	76.6001
						18.5887	2.39231	17.4437	0.773176	28.7746	1.8436	0.539002	44.0416	4.1583	19.9363	0.554376	19.0347
						38.6811	1.38991	24.269	7.41276	46.6357	9.37243	12.777	23.105	3.97805	27.1663	12.0807	24.4989
						24.426	55.4953	27.2605	6.60851	20.7342	1.54262	1.27427	16.9689	0.726769	22.6055	0.289072	13.5054
						46.4193	2.02389	40.4187	36.4031	32.3375	86.7825	0.389331	23.7849	12.5147	27.6246	6.37638	44.2683
						33.6335	30.1572	27.9885	1.14381	38.3108	6.36426	0.354347	15.9928	0.773395	21.3049	20.6735	25.2864
						24.0433	0.902613	58.2628	1.73992	23.2995	1.3251	2.88407	17.1319	12.2319	19.5928	2.94991	75.9309
						14.2232	0.642354	19.1695	7.48201	15.8196	1.22604	0.424724	20.4965	24.284	35.1003	11.2681	25.6345
						45.1997	1.62602	19.4421	1.00974	21.4327	1.60084	0.845051	20.57	0.936428	43.7511	0.802982	20.2231
						25.4002	1.42271	22.4937	14.75	22.3323	11.6939	0.437969	15.4938	15.9262	23.8355	7.45934	20.0698
						31.0839	35.3472	19.9665	0.724117	25.4604	1.45766	0.401282	24.6256	4.53386	19.3354	0.351422	17.9449
						20.4625	5.77753	21.6889	20.8991	22.0071	1.52623	0.922238	37.387	2.41076	19.6618	5.20388	16.3586
						19.6835	1.43253	18.733	7.15721	21.4892	1.24854	0.312623	14.8139	0.792148	43.0563	0.927268	21.8046
						15.8466	1.55392	21.4504	8.69674	25.9351	1.24696	2.65067	39.5163	0.251182	16.29	20.6687	43.8048
						18.5632	3.32153	47.4909	1.32661	47.4134	2.20064	0.269096	20.4081	21.6889	25.2698	3.14216	23.5438
						17.7064	3.77706	23.8714	7.57338	23.9345	3.03562	22.2623	28.29	0.604621	15.3223	0.337497	14.6646
						22.1408	1.37152	47.7318	18.0441	25.6556	32.7682	6.86087	18.4376	9.46938	22.6476	0.334878	16.389
						18.7051	1.52541	24.7961	8.37059	20.8698	1.56975	0.553922	23.0611	5.59834	14.75	10.9449	23.6734
						31.8312	39.6459	21.972	1.26853	27.4891	24.5233	11.9931	17.3289	0.310321	17.2504	0.791549	17.5273
						21.0528	1.75881	18.7181	0.592031	17.9651	1.40258	4.55764	14.8471	0.668208	45.3471	0.392594	17.9892
						22.2164	1.29605	17.3056	0.612824	22.8581	0.99623	0.476877	19.9292	0.484449	23.0876	0.298576	19.2715
						18.2647	1.12228	34.3875	7.01341	10.6644	4.1695	0.747172	49.8309	10.1293	18.3375	2.41692	43.7745
						13.9453	0.82553	23.461	30.1809	12.3834	0.59456	0.829709	15.142	0.553887	24.6828	0.738813	21.3908
						21.5476	2.50655	17.1739	1.58981	12.3437	0.627037	0.320351	13.5517	1.02967	23.3459	0.802928	21.3457
						12.7373	0.824006	18.5709	7.68889	23.3676	34.7339	6.11903	29.2078	0.480726	21.2524	3.14029	17.7641
						44.2612	25.8862	43.2095	1.78109	26.0145	1.30009	0.418804	23.0687	0.881401	49.1935	0.338231	16.9249
						18.4721	3.0802	16.3734	0.625907	11.8132	0.823749	0.435942	23.2571	0.775976	45.791	0.621125	48.033
						20.2709	1.11984	17.5979	0.745837	24.3049	1.1427	0.537755	21.1792	21.7026	24.5089	19.2483	37.1015
						22.8316	2.40829	26.3818	38.4523	24.2769	1.3443	1.24173	39.9968	2.43114	19.3902	24.0384	24.7645
						23.3792	1.56633	20.2079	1.20217	49.3052	1.70989	1.09578	52.7479	0.443305	15.8074	8.83435	49.1075
						19.3482	12.5132	26.8958	8.70445	28.3985	39.1362	0.403408	19.5048	3.9857	23.0939	0.376679	17.9986
						21.769	1.90722	43.396	17.2719	27.1393	4.1706	0.728413	49.4494	21.2161	28.3804	0.38679	25.0014
						15.8424	0.606233	42.6667	31.5184	43.0419	2.08932	0.50684	19.7199	0.414704	16.6132	0.728573	26.0198
						38.5884	2.66666	32.9146	17.1919	54.6685	1.20252	0.360018	14.4456	0.408112	17.9048	0.649908	60.1049
						39.3684	60.3852	28.6611	17.4956	30.2944	18.6795	4.46137	28.4225	4.55709	20.8506	0.721941	24.1113
						19.8491	3.12867	21.3298	0.740381	13.7237	0.822033	8.6302	16.2784	0.298716	16.4718	0.48086	17.3326
						16.7493	0.845724	19.7608	1.99815	42.7677	1.43978	0.395587	18.8628	0.377933	15.5201	0.877788	49.3458
						22.0403	1.45137	46.8358	18.0382	18.8043	0.997729	0.683687	18.3532	0.327671	17.0486	0.497584	23.8057
						15.2825	0.613001	41.7325	22.204	38.3251	7.34302	1.07646	24.5062	0.883182	42.7497	0.729985	22.4135
						15.2756	1.03633	20.5994	1.54894	25.7029	1.02408	1.15309	24.5531	0.406086	18.3392	13.2114	32.073
						20.4982	0.797437	25.8499	1.94853	16.2458	2.23696	0.364166	19.3303	15.0364	17.4881	0.324341	18.7981
						37.3242	22.9096	18.3828	9.019	20.7215	0.999329	0.414237	15.2806	18.9241	38.7372	4.04447	22.2513
						18.5337	2.4903	22.8597	0.946839	44.041	1.45553	0.411152	16.1741	0.723448	22.0095	0.275548	22.3968
						42.9263	1.39445	50.1451	1.44846	26.6167	33.1686	15.1461	33.3482	1.63024	25.5013	14.6971	37.3761
						22.5317	1.19748	21.8584	1.18684	26.3745	0.9698	15.7695	40.3192	11.2657	31.9305	5.95233	17.7
						20.4738	0.842413	46.4533	19.3357	25.5955	47.1693	5.09014	16.9975	0.734981	23.9343	0.378731	24.7379
						44.7117	2.46098	49.6793	22.8153	17.2359	0.986512	0.982462	47.2771	15.7873	20.0128	8.87862	43.1043
						25.0636	10.7368	19.3763	6.79916	42.1019	1.50614	0.463439	13.7199	0.90277	23.302	18.2926	19.241
						17.0935	0.715558	19.9352	1.2001	18.0337	0.943694	0.354504	17.4572	6.34868	17.787	5.47477	27.9439
						39.4334	54.9057	19.5197	2.3136	22.0201	0.956556	11.7276	16.6642	0.501056	15.9088	0.354823	19.13
						22.2264	1.02884	17.4289	0.935919	17.6873	0.912704	0.761426	16.1942	0.573566	40.5889	0.590551	50.5976
						20.6685	0.959666	35.0056	42.2798	15.9628	18.8186	4.07935	18.6172	0.638329	22.2305	0.601123	51.3592
						18.8297	5.20577	18.8361	1.2566	14.5598	0.782464	17.8884	21.2991	1.43393	27.2067	0.397934	16.4713
						13.8325	2.00221	20.6107	1.8975	42.1485	36.2709	0.31403	14.8269	11.223	24.7119	0.693498	46.0912
						29.2529	36.6329	22.1334	1.00325	19.8953	0.902525	1.24386	38.0082	8.92284	23.0373	32.2307	24.654
						36.569	102.444	25.1071	54.0144	21.9853	1.88086	5.42186	17.7459	0.285543	16.5005	0.847875	56.927
						18.3222	0.595399	24.3275	12.4808	12.9486	2.22359	0.471556	16.7477	0.285131	14.8363	1.01901	47.9397
						80.5726	2.36572	20.8057	0.934304	14.5202	1.19584	17.0194	15.9712	14.1585	31.6928	0.436814	19.1729
						15.1235	1.15237	49.321	4.74361	19.1655	0.955399	17.0992	15.8183	0.328269	41.2954	0.395751	19.1487
						17.8626	1.07101	34.8192	17.2339	23.322	6.88944	0.626374	19.3176	0.23824	16.7961	24.6799	21.0878
						17.5956	2.68652	49.6283	1.70242	24.2496	1.32355	8.62604	20.0805	2.33526	29.2168	0.923019	21.358
						20.435	1.07347	30.4802	43.1938	41.6998	5.09652	0.855601	18.1999	0.441425	17.724	0.429622	17.2911
						15.2684	0.650291	19.6905	0.718066	55.0593	1.80545	0.383859	19.4648	7.8037	28.7201	1.33573	17.5099
						22.4338	2.07657	16.0254	0.745777	15.0992	1.33065	7.0945	17.5757	21.4934	19.604	0.792324	75.216
						18.0999	0.547558	32.451	64.2157	21.5742	1.37579	10.2011	19.4165	0.568213	19.4818	18.0071	36.9958
						19.9895	19.9231	20.7445	1.46505	30.9525	19.2222	0.924756	19.8626	0.984668	22.5912	7.59836	25.8827
						29.0671	19.1712	35.0955	42.3879	23.4806	10.7141	0.454582	19.6975	5.37735	18.1728	1.75022	20.3225
						48.7491	4.69507	28.2553	22.7159	40.4874	17.238	14.3037	19.3656	0.790149	17.4634	0.724461	45.5934
						15.9078	0.804167	29.0763	1.76781	23.9466	31.7295	8.68614	32.3884	0.218261	15.5304	0.604242	42.6507
						42.692	2.46102	61.8484	7.64173	15.1705	1.82607	0.573739	19.9105	1.05674	22.0537	12.9681	23.8035
						15.5166	0.647586	27.6754	14.928	40.3365	61.2702	0.974791	43.2453	2.13741	13.4745	21.3668	43.7293
						17.1258	1.16166	32.4327	1.28595	26.3629	3.00881	15.4981	21.0451	8.70147	21.0541	0.436777	18.2289
						15.5862	0.539328	49.2521	1.60194	17.0195	4.85957	0.974232	25.6749	13.7561	30.9024	0.639926	44.4968
						45.5652	1.80249	21.0393	0.970071	28.4358	15.0403	1.19965	26.6952	1.0584	22.6005	9.79993	21.494
						30.302	15.1377	27.0987	2.2017	35.3403	42.2509	0.668835	25.4638	11.2613	19.315	0.614238	17.3571
						9.78177	2.35523	18.3548	18.972	17.3785	8.69441	36.507	36.1511	5.76473	18.3707	21.5229	46.7351
						14.073	0.932672	20.8321	1.4085	30.176	27.665	0.769828	40.6801	9.39352	41.4075	0.403972	20.9857
						40.7707	1.37832	30.0599	21.343	44.4515	2.01833	14.5967	25.8472	13.6858	32.276	29.5874	26.4198
						20.7693	12.3103	48.9944	11.0737	47.661	8.00772	0.322556	25.9214	19.64	24.0614	5.43453	17.3528
						14.9509	0.574808	46.9222	42.093	20.2163	1.1076	2.07486	40.5691	3.67731	17.1555	0.999116	21.3494
						14.4374	6.8591	20.3556	1.00457	33.6162	18.8721	0.504196	24.6349	1.18506	49.7112	2.37556	19.2431
						22.1354	1.25332	59.4945	3.45103	74.3441	4.67559	0.921086	26.7806	17.4358	22.1936	0.42914	20.938
						23.2504	26.836	104.034	4.38425	34.1838	75.9084	1.42862	23.7043	0.448851	16.4523	0.583674	17.789
						15.0878	0.664701	23.771	0.948289	22.4688	19.1817	0.42182	21.8273	8.15418	35.6482	0.459515	21.7948
						53.0637	0.942265	26.8246	1.65747	18.9606	26.5774	1.43654	26.4083	0.307735	15.4251	33.9191	34.5826
						15.3237	0.66791	30.1346	23.2029	39.306	1.63716	0.962523	18.8965	8.7562	22.3257	19.8132	24.8678
						14.5254	0.896965	77.0275	3.44861	14.2076	1.02678	17.2049	19.9396	7.2558	17.6113	5.71046	23.7963
						37.8167	2.38483	58.5414	2.09598	24.4538	1.26056	1.03466	24.6634	17.6839	36.5619	4.10184	18.4737
						12.1083	0.440893	32.1087	1.6658	37.0533	93.9576	1.43547	47.6675	33.8056	34.0073	1.95392	19.985
						35.208	0.808411	39.0793	3.22527	16.8863	3.07243	0.56711	22.581	19.3021	17.9254	0.330399	18.2946
						12.6161	0.511723	41.1004	17.4517	31.1162	53.1869	1.25429	23.3847	2.20578	14.208	8.40763	43.629
						16.8086	3.55406	53.6288	2.41577	11.2966	1.45974	6.83107	42.1108	0.729127	38.5401	0.526825	19.0209
						43.3336	2.20546	49.0453	26.7696	45.2016	1.42887	17.4515	25.3439	1.0962	42.0417	0.546133	19.1135
						14.9086	0.597982	23.6178	1.30996	16.039	7.61492	3.81012	37.5597	5.1898	20.5143	0.436762	20.6094
						39.2407	0.929871	21.1722	0.855267	24.0096	16.0839	10.3759	30.5448	1.54518	46.3657	10.6305	24.7651
						38.5281	0.768839	87.3663	6.67875	15.8486	2.01479	25.2169	91.9941	19.0416	22.3639	0.335835	18.9036
						15.7855	1.24298	18.8615	6.31792	17.9596	1.92823	19.5785	23.8367	15.1713	23.0299	0.356113	18.6963
						13.0745	0.693664	48.4895	1.82805	38.7853	13.3673	0.450456	22.0481	15.6569	25.6227	0.986451	47.035
						14.1784	0.518811	20.0271	10.6671	23.6377	8.31308	38.4959	32.0306	0.298313	16.0449	0.618354	42.5554
						19.5483	20.2875	51.7569	2.24217	43.3291	2.53879	3.47613	16.2927	2.66764	19.7927	2.26684	23.1874
						17.6827	0.412348	24.1507	1.21694	21.9873	17.3407	0.458195	21.8123	7.41689	17.6053	0.811842	14.3074
						19.9955	0.992423	33.9813	21.4075	20.9303	8.70265	3.49739	26.5533	0.895054	46.2684	16.9464	23.0827
						34.563	45.6559	20.7654	1.00685	39.2896	18.4712	8.51591	17.6842	6.43893	44.4987	16.0914	27.0639
						11.0277	0.499712	20.0041	1.02985	17.3839	30.2156	0.790333	44.6237	29.9631	25.2147	25.1514	24.2083
						41.2292	3.03445	26.9624	1.08607	18.5761	2.24309	0.744886	16.195	0.471797	18.7599	30.5268	29.3202
						16.9831	0.835988	55.0446	1.93163	20.4849	20.8464	0.388935	16.8491	28.774	29.4878	0.421922	39.7552
						18.9076	0.554788	24.0317	1.16196	28.7277	49.5211	26.8616	27.9556	23.7364	27.8781	0.438313	17.0236
						15.6909	0.432884	80.4148	2.89589	18.8682	6.59077	14.6263	22.8679	17.8386	23.0264	0.230265	14.6481
						18.5585	12.2346	20.6333	1.22537	19.8296	34.8914	0.868736	20.6253	1.26115	44.476	0.211475	16.5009
						17.979	0.805505	62.3143	9.49021	20.1609	2.43966	0.869526	19.5794	1.00871	20.4372	23.0511	35.3156
						20.8963	0.521998	46.629	1.13949	43.0207	1.74051	1.87817	41.6364	0.334698	13.5981	25.3861	32.4649
						13.7462	6.35925	26.8139	1.00917	14.7584	0.986651	13.9031	30.0139	1.3613	45.4357	0.403707	18.7712
						19.8677	0.492767	31.0008	1.28865	18.7446	11.0917	4.57454	18.4172	2.6079	22.2353	9.77518	28.6286
						21.3537	3.46026	29.0883	10.5923	15.2396	15.1557	7.85158	18.1705	18.0706	45.9035	4.44356	18.7466
						18.8649	0.61698	69.1054	3.12241	20.5274	3.02022	15.9112	25.024	25.3744	24.4032	0.594065	17.7831
						23.2474	33.6093	24.8388	1.07123	18.2866	1.81618	12.2334	23.5136	32.0196	31.5445	0.288141	16.2731
						22.3923	28.1992	60.2742	1.47449	22.2495	22.1455	1.23624	19.0647	19.2258	44.2678	0.605314	19.9355
						21.0217	10.9472	25.2716	1.19044	20.5559	19.853	37.1678	44.1662	1.36352	46.241	0.381006	20.3577
						49.6933	1.53201	25.7694	1.02999	17.4431	5.70747	8.30191	30.372	2.0756	19.4935	0.989606	20.4308
						41.9505	13.3889	47.6447	35.041	20.0245	7.93049	0.369196	15.449	1.40715	42.8032	0.417569	16.9638
						21.2589	1.12663	68.7898	17.2611	17.6226	5.0437	0.753706	18.6398	4.77812	20.7609	8.12733	43.949
						33.7651	35.7615	25.953	3.69509	17.6641	1.00454	4.37925	26.8494	0.911961	20.2329	0.288109	18.2165
						20.6539	6.9088	18.3102	0.629598	26.455	14.3405	0.363155	20.8089	30.0625	35.6646	0.40804	19.2865
						20.3661	3.39711	23.6394	1.38728	14.8891	7.83499	24.3915	22.9615	0.302281	15.812	0.508827	43.1646
						21.4025	1.69663	19.2495	1.15497	24.5058	42.8834	0.653617	38.349	0.743976	42.6536	0.595988	20.5287
						37.3878	1.35823	20.7272	1.58418	23.014	28.178	0.934834	23.3763	16.5584	23.5808	0.827193	44.4688
						20.7968	5.55618	42.6619	79.694	19.3187	9.30858	0.332768	16.8838	1.01181	61.421	0.306452	18.4927
						16.8139	19.3218	24.0921	3.81003	18.0533	1.67713	10.1754	30.7039	21.4837	23.8153	13.13	27.1482
						33.0726	16.8007	22.1591	9.44962	15.3398	0.926625	1.61427	46.9408	30.5552	30.0964	6.28415	19.1548
						46.8862	23.5955	30.1442	33.4749	19.653	1.27298	1.62566	23.1194	5.48362	14.62	0.651747	19.8609
						20.1514	1.03394	21.9099	1.09191	59.9603	6.24754	1.18189	41.0494	1.83896	78.8998	0.195643	8.80675
						17.6013	0.830181	23.8799	2.40596	16.1066	0.690735	16.676	37.5423	7.78599	19.7886	0.336439	18.9552
						15.8619	0.558041	18.6919	3.66363	17.68	0.775936	2.40426	53.9284	0.608975	18.089	6.52268	18.4312
						21.7937	16.5113	20.0277	0.809707	39.4643	2.24281	0.417853	14.2356	9.58522	19.5961	1.09858	19.1818
						46.0792	1.77778	48.328	1.91058	18.5514	6.52884	15.0692	30.7349	6.72693	41.9677	0.666381	19.9491
						14.4755	8.02086	18.3436	0.725968	48.3581	2.26548	0.573447	20.4321	0.690912	17.2316	8.16069	30.4065
						17.5538	1.2533	23.3852	2.74476	17.9583	0.679772	0.576099	14.9524	13.6325	25.927	15.3427	26.4946
						25.144	45.5176	19.3298	1.51127	17.7287	0.695565	10.0358	21.2688	6.70617	41.631	0.745912	21.8085
						19.9738	39.0202	44.8828	77.9345	23.2724	7.91301	1.55408	17.1187	0.624317	43.5273	0.207316	16.4524
						17.3844	18.9137	26.1457	2.91904	17.1993	3.53431	17.3795	34.9717	30.8248	37.4288	10.0463	19.3575
						49.8855	2.43313	23.8358	0.813582	39.904	13.1503	1.50704	50.2294	32.6338	31.0196	19.953	35.4251
						39.6528	2.0038	20.0759	0.957513	19.016	0.997106	1.56124	24.0889	0.591569	41.3538	1.65298	21.8759
						45.9368	2.11021	20.6319	8.39819	76.1898	32.6706	1.91991	20.0095	0.384842	23.2855	1.12392	17.4631
						39.8109	1.95332	19.6127	1.36513	21.7072	12.9509	0.484056	17.2205	0.852589	56.3097	0.935221	19.7911
						18.3705	0.903985	35.9043	71.6627	42.3211	1.10415	29.2286	33.0046	21.3252	23.1974	1.42253	19.791
						22.7966	10.9598	52.3651	2.49184	22.0174	1.71922	0.536362	16.0613	0.398022	20.2276	2.2307	23.6758
						17.2155	0.545558	21.008	1.03639	43.7214	2.23802	0.354243	17.3042	13.8289	25.1618	0.522867	18.2562
						20.3258	1.12547	24.9167	0.942565	21.8501	1.22705	0.508337	17.8538	16.4852	27.4615	0.549398	17.2989
						23.3949	1.88754	48.6869	2.19022	19.4401	0.856556	23.5135	23.8252	0.473382	19.659	22.0218	37.1981
						20.0635	1.68537	25.5871	1.0213	38.7865	18.5091	20.2861	17.7783	0.551319	21.5887	0.313944	15.8968
						47.1426	2.00622	24.9239	1.272	20.0013	1.5201	1.38739	20.9291	0.783177	22.6986	31.328	36.038
						43.4539	1.08498	19.5644	1.31158	42.2644	1.35807	0.614219	18.5964	0.571121	20.2386	0.361717	18.7751
						23.6272	1.81315	45.0718	1.1357	22.5165	0.716123	19.1639	17.6697	7.81577	22.7104	0.263171	19.4148
						22.4191	2.31326	46.414	1.59209	17.7551	1.20986	5.06554	22.8187	4.47481	19.0202	16.4771	27.3308
						29.9	40.0171	24.1951	1.21123	54.8472	1.43378	8.72734	22.5001	4.32748	20.5351	19.4682	23.4295
						17.1712	0.529026	30.1331	1.34499	20.0569	14.7304	17.6764	37.4326	23.8306	40.6246	0.778269	19.5425
						33.628	32.9578	58.0173	2.39819	18.8783	0.980657	2.25289	23.56	23.6264	27.9836	0.228879	19.3428
						22.4415	29.6811	47.7062	1.78483	22.3341	0.772943	10.2601	20.6505	8.46474	23.8612	0.294207	17.2572
						28.6719	74.7081	18.7116	0.95989	33.0597	33.0475	1.46602	18.9463	0.688976	23.0181	1.61166	22.6508
						25.4669	44.8681	32.9328	30.4718	20.0999	0.695226	1.37247	17.3193	0.695604	19.5514	0.399889	16.3753
						23.3645	2.00054	30.0108	30.6973	20.7204	2.37687	0.914969	19.4694	0.86361	24.6732	7.03754	26.1448
						18.1009	1.28567	53.0954	1.97942	18.4204	0.760785	14.482	23.4102	0.468789	17.556	0.681073	18.8652
						16.9993	9.3042	26.826	9.78695	20.3639	1.26624	0.419391	16.1206	0.49392	21.9763	1.42289	19.3906
						24.815	20.0008	26.9822	1.0935	99.7547	2.94385	16.5763	35.4218	22.8788	30.8573	27.6572	24.7916
						40.5215	34.7083	27.0918	1.17826	36.4238	66.0837	25.8855	30.473	0.722601	44.5266	8.93691	21.4787
						25.1849	8.45052	57.9303	5.55122	47.3603	1.77914	0.668653	39.7155	1.01122	45.3636	0.197679	22.0484
						17.6936	0.720434	52.0236	2.11257	38.0382	12.5893	15.9419	21.124	0.549905	24.2787	10.0385	14.7474
						21.4696	9.87368	52.6017	1.50308	22.3242	16.406	1.44358	22.1792	29.4241	33.4025	40.259	38.0467
						28.6829	36.4358	22.2355	31.9935	18.6104	10.4337	1.24112	38.2577	21.5158	35.1441	0.459236	24.1074
						32.3843	62.3176	45.2611	1.47107	44.4137	2.07825	0.389875	18.9059	0.562479	20.3981	0.220756	23.3919
						25.0395	48.0139	21.3967	14.3767	18.1344	0.644992	0.58125	18.1659	33.9621	33.7741	0.510971	28.5847
						18.0037	0.918825	19.4038	1.78748	17.4988	0.49441	1.00334	48.3723	0.769571	19.5752	0.601553	46.1735
						24.5576	15.8742	46.2159	2.2367	30.8112	23.3344	0.437657	22.5153	0.281825	17.911	3.08616	91.6119
						21.4227	19.2536	99.9111	107.63	17.8372	7.84758	18.0342	23.8718	2.70164	69.0704	0.435763	18.9721
						37.2963	65.1707	21.8805	1.11087	27.0915	1.19722	2.28878	22.1288	14.9461	19.5248	0.319397	16.7209
						50.4909	18.7817	22.1993	1.11739	44.5521	28.0556	8.32715	26.4075	0.33848	19.9083	0.421661	47.2898
						50.1462	1.69104	39.4738	7.06091	44.5128	3.14225	0.386147	20.093	0.372721	16.8981	0.409406	19.4551
						23.5949	0.971939	23.9387	21.0646	18.6359	1.15778	0.498166	21.9691	6.1179	16.5231	4.93553	42.3899
						58.8595	2.97995	22.6282	34.9801	33.0411	28.1991	0.700993	18.5856	0.535497	21.8464	3.00163	40.9239
						46.5834	2.37865	24.0936	13.0914	13.6591	3.91036	0.442049	16.3064	0.451267	23.3612	1.08413	16.1226
						17.528	2.08832	27.1518	3.04534	14.1892	0.354631	0.425185	19.6205	0.320997	18.6314	0.77167	26.9021
						31.4853	32.0977	28.6205	6.30098	16.4578	0.380583	0.311077	17.3015	0.372579	16.9185	0.395073	18.6339
						22.2469	12.6028	51.4488	2.50977	55.0141	2.52184	13.6853	19.4814	0.348816	17.4498	1.73918	42.6829
						24.3465	2.16109	27.3264	3.12673	19.7934	1.56155	0.408671	15.8158	18.0775	31.3425	0.499532	17.8195
						16.1117	0.557251	22.3056	3.35184	28.1849	5.1377	0.340057	18.6989	0.662382	18.6769	10.3198	51.7415
						23.7209	1.07183	32.1316	34.0301	18.7808	10.8745	0.373663	16.426	2.0672	21.2014	2.28004	44.0223
						20.1211	0.934504	50.9565	1.47831	18.2778	0.960284	0.444016	13.2534	0.551221	20.0247	0.869443	20.6535
						44.0491	2.18356	16.3041	0.897799	28.9208	20.9885	15.1908	28.8815	1.28848	41.9029	0.480242	20.8983
						18.7719	1.09911	24.0098	1.51488	36.9521	12.1043	0.290423	14.0011	4.82924	24.5845	0.760113	19.6374
						27.0519	59.0281	38.8827	28.7077	44.3655	22.7103	2.34445	16.7025	1.85909	19.2055	0.433114	18.8045
						20.0496	1.3289	26.7469	5.60944	45.149	12.241	0.687173	14.9219	7.13683	20.5512	0.238673	17.9026
						56.4162	4.83327	21.3458	5.99919	17.2286	1.2208	0.674994	16.1668	0.780831	42.5157	9.60653	22.1165
						17.9538	1.04047	29.9161	29.6326	16.2723	10.1335	23.2633	33.7689	24.213	87.2525	32.4565	37.4206
						23.0368	1.30482	36.5259	53.6555	12.993	0.496684	5.53839	15.6626	8.21638	22.8246	6.62133	20.1811
						32.1101	33.4607	48.4453	2.12806	32.1633	24.9953	0.27658	13.6778	0.361378	18.0526	1.05417	21.9907
						23.6501	2.941	24.7111	2.09526	22.6792	1.88567	0.98123	17.0784	0.501836	18.4246	0.770863	23.0285
						27.1593	1.49912	27.5075	19.7514	22.5532	16.2679	14.1086	21.3628	0.294523	17.4088	0.786999	44.1022
						46.0343	2.49978	30.7261	13.1745	13.279	0.262814	0.328736	14.2796	14.3938	20.2997	5.44049	24.1409
						26.2989	11.0173	20.4024	12.3654	7.74885	8.28016	14.4591	19.899	29.0192	29.7178	0.297334	17.499
						24.2483	42.7528	23.0692	7.73569	19.3582	0.988359	30.912	32.0994	4.95082	19.2373	2.76278	21.2597
						18.841	18.2795	22.184	2.59579	20.0269	6.73112	0.301174	15.3762	26.2704	40.0003	0.287567	18.1461
						13.867	1.26428	45.3204	30.6737	33.2829	32.1744	8.45566	17.1443	10.4462	23.5808	28.4068	31.6068
						56.6366	1.56856	41.0799	58.8772	37.3224	35.7496	0.524452	19.3679	6.62945	22.4924	3.334	20.1736
						18.6846	1.08657	38.3734	54.997	25.0156	62.2625	0.327206	16.8865	3.20876	49.8391	11.3363	37.706
						19.7993	28.8249	76.8027	35.7345	17.918	9.65592	0.78625	20.1379	6.79941	27.0509	0.418261	18.436
						28.1399	66.1917	13.7975	0.656403	17.4643	8.32266	0.386913	18.3179	1.10715	22.4528	1.28833	20.4885
						24.688	52.96	63.4383	7.15951	21.1218	7.88122	18.0858	19.9531	4.00648	24.5275	0.250682	18.9338
						29.7288	29.5185	27.678	11.0784	15.7925	6.16207	0.407877	18.7063	5.37869	14.8164	6.54969	18.1401
						19.9791	10.4816	27.1562	2.14869	42.1105	2.17192	0.363151	18.227	21.8764	38.5999	0.338359	18.2223
						19.8542	0.78553	21.7037	1.60389	19.0616	1.62429	0.876209	22.0684	11.6932	20.0934	0.328874	22.0547
						22.801	5.73802	20.7274	1.0223	33.3577	54.4124	0.621492	22.3916	13.5652	60.5341	17.3192	42.0382
						18.0268	1.01437	29.6905	19.4575	20.5903	5.31907	4.80118	22.3105	13.0384	28.2226	0.57772	45.2417
						27.4633	58.1921	51.8613	9.14096	44.6295	3.35428	5.25454	39.6248	4.68959	47.2647	0.338725	19.4343
						40.2736	26.3806	22.3154	0.782916	38.7834	16.8887	0.461739	18.3211	11.6608	23.1687	0.667771	17.5625
						32.4792	39.6809	22.9828	4.05543	35.8519	42.9907	19.1882	21.9124	8.55511	16.7058	0.919543	21.5001
						18.6367	1.03537	22.9808	1.20969	20.5812	13.1164	0.510031	13.1146	2.75764	18.9194	0.386963	18.7308
						18.5636	1.03169	22.1379	1.73475	40.7692	2.68526	8.6456	35.8588	0.624526	16.7546	35.2924	35.2929
						47.2091	32.7431	25.9054	29.0617	16.3713	9.86511	1.71169	39.5347	27.3183	28.5916	6.08108	24.4757
						18.8849	0.959207	28.8261	36.7961	14.2802	0.760411	0.460524	19.6492	1.25885	18.6458	0.3494	19.5502
						24.3869	2.47078	23.7874	1.27478	41.4255	2.02249	0.51213	15.516	0.501219	21.5321	0.404978	16.7905
						23.7797	2.71295	22.0645	0.866321	40.2681	1.64912	0.934343	42.8282	0.5247	20.714	0.490045	17.2144
						47.795	2.33777	26.091	13.2993	40.8281	1.46289	1.37764	20.7334	0.315354	16.6945	0.531327	21.2177
						30.3611	30.8719	21.8609	0.926435	77.9409	2.31976	11.6416	18.9861	27.2134	28.3321	3.40664	16.1528
						25.3198	8.74182	8.65745	12.0294	45.8995	1.60015	10.6773	22.7229	12.9345	28.9576	0.683701	18.149
						21.892	1.85991	23.2461	7.53683	17.3523	1.25626	18.2975	19.096	20.1351	43.1021	0.238874	22.8961
						32.7654	24.0399	22.8968	1.7017	45.0763	17.6458	0.445001	17.4331	1.48502	69.3727	0.367456	21.2837
						20.6666	1.81275	12.6548	1.70549	22.8444	1.29792	1.02377	43.8346	2.75255	24.486	0.214936	20.8707
						18.4905	1.85704	25.8942	2.0162	47.1349	2.64275	44.2475	35.3968	1.43287	19.249	8.04574	17.1491
						31.5774	66.7043	26.0088	5.78735	23.2733	1.07852	21.5366	41.6358	36.8267	39.9503	0.16594	20.4545
						32.6865	38.017	24.8397	26.3558	22.0287	0.97658	0.523558	17.7968	0.468371	22.093	0.262759	24.8284
						19.5655	0.80804	38.6902	58.5114	15.8366	0.961653	0.425621	15.5925	0.308371	19.2406	0.464806	19.3247
						18.6229	0.698882	23.6908	1.45083	23.8445	7.84627	0.394557	18.929	7.70013	32.0097	26.1939	36.2581
						52.8889	68.3199	34.4767	17.0775	39.2447	1.406	0.367789	16.7003	1.31328	20.066	0.598383	19.3446
						37.4239	40.2852	23.4702	1.69079	21.8673	0.864318	0.578505	17.1272	1.16979	54.4718	28.1651	29.6651
						25.1723	57.4553	27.204	40.8748	48.4077	4.58377	12.1622	20.4951	1.06719	19.6846	25.1708	25.8207
						31.2693	14.5276	47.8595	29.8118	17.0009	0.837838	0.865554	39.679	1.71541	56.1323	0.369965	21.0123
						47.7928	1.41801	18.501	7.43499	18.12	0.782629	19.3016	26.2029	0.340454	18.7316	1.78807	27.2245
						46.9365	1.45835	26.6807	9.26734	19.1119	1.14381	0.49145	17.2821	5.68042	16.2019	0.278545	19.4941
						26.1867	13.9663	29.3047	12.5806	13.7484	0.775211	0.388693	17.2919	0.797069	43.4539	0.381613	21.528
						39.6536	0.683121	18.369	2.12459	18.6527	1.2317	0.417431	18.9501	0.753435	44.6254	0.364657	21.7741
						20.2664	13.6055	37.4636	26.45	18.2632	1.99513	13.3323	41.0936	0.508698	19.8972	0.316095	22.3459
						46.9057	2.46385	17.7415	1.13944	46.8706	1.62617	1.13804	45.6058	0.444286	22.0537	0.895285	47.3647
						18.1383	1.4216	22.6476	1.31309	51.0066	1.67878	0.450818	19.1142	0.431219	21.4892	0.831504	24.5417
						18.1074	12.2941	27.9822	13.3266	12.6972	0.873243	3.50179	21.0296	0.549781	26.4094	29.938	34.943
						16.7895	1.05083	25.362	2.21699	13.2979	0.652267	12.5082	46.6545	0.721524	49.2505	1.1835	49.2156
						18.258	1.57299	33.0814	23.3341	21.7497	1.25983	16.1018	18.9663	0.69498	42.4036	18.6016	42.5073
						23.3847	32.1573	31.254	28.5667	32.1545	34.9767	23.4026	24.9791	0.465796	20.233	1.13955	18.6152
						28.3398	19.8505	26.0439	36.2012	16.2668	1.65183	29.2683	28.165	0.341827	17.7046	0.48815	17.5237
						21.297	1.27551	30.7486	29.2237	13.1303	0.749326	0.535976	18.0688	0.709345	27.9962	17.4478	46.0491
						49.4779	4.30332	20.0887	1.06503	21.4562	2.36026	0.98249	19.7762	2.06498	49.0569	0.938128	48.5241
						16.2059	1.11093	20.3028	0.88657	24.9798	1.43365	20.4187	30.792	27.4202	37.7482	0.329322	18.0991
						22.1339	1.69284	21.9553	1.16807	21.5828	1.37384	1.89622	20.4626	10.1613	24.591	49.3631	46.5191
						41.0396	2.1469	49.2927	18.0612	20.0227	0.949196	0.807232	20.4905	28.6121	36.635	22.7698	42.7866
						21.0885	48.0036	52.2144	2.43689	17.1409	18.3353	7.94383	19.4825	0.698482	20.7871	8.88543	24.6581
						28.0206	2.44867	31.7873	35.1299	28.9983	46.4168	21.0202	25.949	10.6325	24.7634	10.3098	38.9633
						17.8261	15.1556	43.7329	45.896	17.9761	0.740489	1.15917	45.9871	0.657089	17.5197	18.8899	31.1508
						19.3199	1.21694	72.3607	4.73114	29.4717	7.20219	13.1056	21.258	0.451359	17.5265	0.742529	23.8224
						20.392	39.4168	31.1141	13.0574	12.2148	0.875596	1.55018	43.5667	0.867325	21.0558	12.2705	38.8189
						18.4914	1.00299	21.2618	1.01816	29.9374	26.0874	0.274745	14.8705	1.88346	22.8382	5.31067	17.5094
						24.2266	29.7026	31.2527	11.2986	18.3943	8.16176	1.10155	20.6425	2.38996	46.1455	0.263405	15.1098
						26.4144	48.2941	25.8459	1.51602	21.7822	1.80911	31.2379	24.9391	18.3233	23.7055	23.7232	27.4812
						43.5795	2.73337	25.1018	1.62931	27.2851	14.2418	0.586001	16.7994	8.1204	33.5399	0.346406	23.9268
						17.9303	3.95773	53.5907	2.23732	46.9376	21.2594	0.401455	16.587	0.890042	20.8561	1.26469	21.5025
						22.6207	11.1285	34.024	9.74816	73.8494	2.54849	0.343931	12.7801	28.5993	29.7918	39.0251	37.7996
						14.9405	0.78572	21.3552	8.51544	17.3522	0.719829	0.780056	19.0744	17.2029	59.8726	30.3493	44.1398
						42.3868	3.33528	49.9062	2.30121	16.4265	0.624178	0.456112	15.1422	0.53662	15.0776	0.536836	23.3235
						18.0639	5.92961	50.9039	1.59107	19.1173	1.3031	6.63322	18.5831	2.30661	49.9853	0.901936	48.2592
						46.3035	1.65553	24.5632	9.78796	20.9291	0.921441	21.8483	32.5665	20.4222	32.0112	0.415981	21.0137
						14.9357	23.6592	50.5278	36.4275	49.2233	2.20345	4.95527	21.9187	7.0419	18.5842	18.6541	46.4682
						16.3608	4.71292	21.3396	6.8219	44.4439	1.46405	27.3686	41.2913	0.262295	12.421	0.459386	19.291
						22.4935	0.72451	29.6624	39.3352	20.9272	1.00692	1.93404	21.0257	19.7948	23.2667	0.682863	23.4789
						40.3198	1.45946	25.2733	16.7218	22.2823	1.24714	0.702443	20.488	0.325319	23.7755	21.995	33.1064
						43.6076	1.35514	31.0663	12.8256	16.7659	12.9066	0.328612	16.6452	21.3336	91.1694	0.59829	49.4465
						50.0983	3.47472	12.5538	1.07302	41.2058	2.01353	34.0112	35.9158	0.681833	43.8065	0.560849	21.2861
						86.1323	37.4529	53.4727	1.49952	22.7117	1.16727	4.66094	23.102	1.33028	29.6294	0.59307	45.9612
						13.9825	0.943977	31.9111	21.2547	23.6744	14.5174	0.314907	16.3109	10.2547	44.7694	22.3008	32.9863
						22.854	36.8255	54.2566	3.07949	17.9947	1.13405	6.5766	16.5198	0.362145	15.1457	17.1072	27.6097
						48.0293	1.61195	23.6523	1.11783	20.6698	0.758571	0.514971	16.2908	18.9696	33.5296	5.50898	18.7525
						20.5712	0.607499	40.8104	14.0623	18.0073	1.06156	0.869105	19.1913	12.916	45.5572	0.415882	27.0254
						21.9038	0.763801	22.1061	5.55198	18.5435	0.985856	11.5297	20.1418	2.42072	24.6049	2.27974	23.2638
						19.4896	1.01954	24.5795	2.82658	25.9586	8.06705	8.66268	27.6385	13.6494	22.647	19.3347	41.9954
						33.3839	29.6582	60.6469	2.36492	39.5851	6.03907	9.62671	22.3384	0.375978	15	0.876466	20.0067
						38.0587	23.973	21.8413	11.8994	22.5757	1.54828	5.84619	20.8314	6.84826	21.0017	0.379002	19.2662
						23.0806	1.09699	19.3565	0.901786	41.8301	1.86886	0.516009	17.5964	10.4954	42.5396	0.405292	25.4782
						46.3055	1.43001	50.2291	1.08795	29.687	3.719	23.0112	35.4487	0.575665	18.6078	12.223	25.2069
						18.2973	1.09836	18.0686	0.889685	16.3562	1.22645	2.02452	45.4586	4.74789	28.6247	2.69694	19.0745
						20.4276	6.45763	20.7517	1.14734	17.6808	0.853304	0.872362	21.9607	0.444073	21.2103	1.30823	53.4813
						21.1781	42.7388	19.4686	7.71442	37.5884	22.9109	0.74367	41.9802	0.475877	19.8843	2.27816	26.4455
						37.3924	2.11438	50.2885	1.24169	22.4302	10.4168	0.859535	20.4028	0.338088	19.048	0.730583	20.56
						26.568	31.5004	19.8808	0.818973	41.5032	2.22336	1.32651	24.939	0.430183	21.9767	0.492675	20.5267
						30.8932	37.5794	50.6624	70.1039	50.5919	2.68928	2.97529	43.3551	0.755964	45.819	10.757	36.8004
						43.1946	115.363	24.5726	5.79725	24.6898	1.83899	9.4277	17.0005	0.449883	21.4691	0.53526	28.3471
						22.7024	3.82945	21.1824	0.966094	38.1596	15.6866	1.22025	19.3464	0.466493	17.7442	4.32858	20.5723
						18.0919	1.07184	19.5446	0.832829	19.0411	10.5148	29.2415	32.2209	1.05194	22.2577	0.583032	18.1796
						24.8903	14.603	26.2993	13.7089	25.513	26.0093	13.9336	24.4132	0.33269	17.3234	0.55435	49.7243
						19.0775	4.03275	25.6588	1.25809	18.3469	0.924901	7.00406	32.0833	0.372075	17.4846	0.798278	54.0933
						30.7207	48.0007	42.7968	14.2543	98.4948	25.7756	0.521373	19.3125	0.563303	18.2513	7.16929	17.4506
						23.9459	7.70761	52.9429	33.4428	24.3482	21.8903	0.394596	15.4121	17.8182	30.8492	0.317378	17.5264
						26.2429	2.32511	23.9887	6.9603	15.7734	1.15217	0.338017	16.1221	19.0855	44.348	0.436597	61.0381
						21.7502	8.73739	39.9969	48.7653	28.8139	38.6097	0.979004	40.0413	0.420249	23.1402	0.327452	19.1236
						20.055	9.51343	23.9059	1.68235	15.493	8.10443	13.5484	19.4108	0.494617	23.4081	0.431869	35.0078
						36.4039	72.3412	48.5061	1.68725	19.5105	32.2295	19.0141	35.2745	2.62039	19.6168	7.3112	12.6315
						55.07	2.93094	24.0099	13.0282	16.9677	1.31642	0.3913	13.9244	3.66612	21.2832	0.155734	10.0065
						26.3634	2.4172	40.2526	63.4043	33.7525	61.312	9.16997	18.6415	1.12137	47.9787	4.67419	18.816
						18.3346	1.07066	46.3322	2.05975	18.5128	1.11303	0.859178	20.9394	13.5705	21.6727	3.45917	19.1094
						26.556	52.3295	20.5544	1.10493	21.8425	25.3847	0.385281	22.3836	4.14833	19.2098	17.8958	25.9371
						35.4837	28.4689	21.5884	0.86108	42.8217	27.4467	8.13473	36.6509	1.82376	27.0014	10.8629	22.5244
						21.8684	9.50358	17.5261	0.382862	39.6506	2.08764	4.37503	17.8991	22.5701	45.3594	0.82759	39.3472
						24.169	11.0416	30.2047	9.1031	33.3893	25.8241	0.612151	18.069	15.2462	36.3941	0.527196	44.4537
						22.8569	2.81908	37.1953	67.852	23.4396	1.33973	6.63361	19.108	3.10789	19.9014	0.552678	13.1226
						22.4501	2.57435	35.3019	13.3581	22.8854	1.14722	0.970003	48.629	0.337764	13.3468	0.747003	42.2226
						47.3927	9.95695	38.0539	11.9627	23.0862	1.09322	0.547648	19.9032	0.363163	15.3544	10.6376	18.6035
						21.7774	30.161	23.4631	5.72443	46.3871	1.98653	1.08387	44.6527	6.97736	37.9441	15.9595	34.245
						49.7697	2.4289	22.7677	1.97119	43.9959	23.1322	0.652727	19.9226	10.8008	43.8447	1.07748	24.5528
						18.7808	4.22836	31.4957	24.7596	17.3517	13.567	0.89195	23.1887	0.835877	43.7596	0.218115	9.53422
						54.8635	9.0097	22.9859	2.13787	20.0127	0.74793	8.8296	23.6915	0.291208	14.462	4.85785	16.8083
						44.51	99.2995	25.3916	2.65418	47.3271	2.35484	4.8152	16.549	9.53017	31.4024	12.2699	22.9505
						18.3517	1.00135	52.3747	2.03325	21.1626	2.06922	1.85833	43.8417	1.14742	49.0745	0.219108	17.5451
						45.35	2.44804	30.1218	6.8048	29.7009	42.8223	1.88297	13.5284	1.93134	16.208	0.958033	23.1777
						21.3248	2.62365	31.7521	40.0072	20.8504	2.20167	24.4811	28.0566	0.558711	21.2409	0.420135	48.6311
						43.5434	29.733	28.9383	20.544	28.0576	22.7771	0.398055	16.141	0.548028	23.474	0.25362	18.346
						20.8993	14.9025	25.0786	1.96174	43.3606	95.51	2.3241	21.2317	0.426722	17.6024	1.05312	17.7187
						25.7317	24.4033	44.2114	3.00173	21.2403	1.83452	10.2262	27.5676	0.474192	24.5247	0.525316	40.958
						31.3026	2.52332	23.5658	0.652681	27.2692	10.9013	0.449832	18.9015	0.387022	17.9406	0.222293	17.7112
						48.2609	2.57837	20.635	4.50581	45.506	79.0595	17.4022	38.4105	34.0933	34.6125	6.9794	19.8923
						28.9092	3.22748	39.3805	5.85516	19.9058	1.83917	8.53246	17.3224	7.92685	31.524	0.459655	19.6216
						31.8443	52.007	47.9902	1.60361	50.5277	9.13174	1.03509	21.139	0.345464	13.3967	8.65155	22.4556
						43.8365	71.3729	37.3447	23.5703	27.1693	50.7225	0.529868	17.0256	0.30745	15.9899	0.356705	14.5321
						40.2569	12.9695	15.0019	0.767508	37.7117	0.449464	25.457	35.896	13.3944	42.8564	0.356415	15.4433
						26.0994	38.9093	50.1114	3.38444	10.4903	0.336861	11.8084	20.0734	0.758623	42.4659	28.3427	33.4828
						20.2718	2.4839	54.7535	1.17187	14.4664	0.494866	7.21889	20.1892	0.646325	49.6236	22.179	24.9083
						23.9907	5.38496	51.822	86.4036	18.1341	1.44946	2.30124	16.4301	0.54377	49.9409	14.568	28.7992
						22.1722	1.50977	22.9363	2.02783	16.371	1.33966	1.62585	17.6699	0.388238	21.448	0.394466	20.0734
						48.2626	85.1712	26.0343	0.976428	41.3219	1.7998	5.65187	19.786	0.664871	42.563	1.16971	47.8931
						21.0545	1.7057	33.1968	9.81324	15.7012	4.90835	13.339	16.7626	0.430086	23.3733	15.8193	20.4414
						23.8383	4.58414	48.4628	12.4632	14.2341	1.05513	0.566883	19.0299	2.57158	17.6088	1.28815	19.2145
						34.2052	62.6849	23.8903	0.964247	18.7539	12.6554	0.427083	21.1024	0.454441	26.7873	0.477105	17.2532
						18.7365	1.57497	21.2624	1.40178	15.4079	1.05012	30.6129	34.5345	0.308161	15.5112	0.309477	17.392
						43.9673	2.1227	48.8366	1.94663	36.1111	37.8671	0.428556	21.4656	0.751845	46.6619	4.93452	45.8991
						31.7626	82.7315	30.9146	51.6364	30.0983	15.0359	1.04762	16.624	0.897857	49.8688	0.765903	18.3837
						46.3908	30.3685	26.5103	1.44159	60.6992	76.4074	13.9153	18.7016	0.807286	21.0925	8.78323	17.9627
						36.5517	11.7429	55.2029	2.55872	23.6837	14.2026	17.4427	26.7912	0.361329	16.5195	21.7015	24.5217
						32.3029	18.3099	24.5473	1.21029	42.8988	1.99955	0.855819	45.6089	2.39201	21.8995	7.28554	45.4306
						29.4221	21.5006	30.2	2.00433	21.9078	11.7464	0.427024	17.7322	8.87835	20.6867	1.31591	85.7537
						25.1847	21.5741	38.524	13.9238	16.8585	7.58299	0.35803	15.8038	0.404384	14.0523	5.45613	18.2296
						24.5596	12.0299	52.7143	19.0627	27.3454	25.2786	35.0162	28.02	24.6009	30.538	8.44587	40.1666
						16.6138	10.0311	19.7549	1.80862	31.5378	21.2397	21.4685	18.9152	28.6665	21.7605	2.49743	44.8006
						21.5262	29.0137	26.8112	1.24171	49.5341	12.0766	17.8191	48.5	0.321258	15.3023	0.478212	23.9662
						23.8763	16.3496	88.9721	56.5874	39.4267	2.31662	29.7053	40.2003	1.32343	42.1844	0.318989	17.9007
						19.6109	40.6179	15.5681	1.54854	40.8142	2.13756	13.8248	21.2179	0.33228	17.0055	0.637017	54.6699
						16.6884	0.973829	18.0994	0.857221	14.9741	1.18986	14.8914	18.0832	39.0885	28.1304	2.02663	20.4737
						18.2243	17.0695	18.4759	1.05425	19.8513	1.15704	12.8877	17.969	0.542211	20.7527	14.3584	19.7161
						19.1092	9.21711	29.63	2.83874	45.08	2.1395	7.56049	17.137	0.612675	21.4675	0.253089	13.4681
						18.8414	1.24525	50.7033	12.913	18.8202	5.62176	6.79573	46.01	1.1631	18.2155	28.9085	25.9318
						17.8415	1.4845	26.3956	2.36066	17.9119	1.03532	2.08542	46.6813	0.473882	18.8476	2.83438	61.3854
						20.8059	1.07757	27.7866	2.31625	19.6577	1.18281	11.4835	33.6591	4.01308	19.3432	0.887218	58.9481
						17.777	2.21889	27.1582	5.96644	46.3449	1.41232	1.69694	52.0902	17.7228	35.0786	0.662212	23.8649
						18.1679	1.08693	47.3332	1.68914	10.0723	3.02231	10.1719	32.8012	1.71587	25.0069	0.955139	37.2774
						15.4391	0.920037	31.074	2.09414	17.462	1.39767	12.302	23.5869	1.78114	25.5663	1.01503	42.5456
						32.9286	44.8549	22.1152	1.29004	36.4664	14.4664	19.6062	35.4654	0.39552	17.9487	5.8144	38.8297
						17.5592	18.561	17.8048	1.12816	14.8912	1.12932	4.60584	22.1095	18.1467	22.6894	1.89014	13.3931
						16.0006	20.6387	21.398	2.10895	47.779	2.22386	15.7079	21.3556	0.746683	23.3397	2.46281	16.3175
						22.9609	28.0695	19.8743	9.06516	16.2861	15.5786	0.956733	43.5767	0.423666	17.9844	21.7936	38.7612
						20.3416	1.5683	25.8064	11.7645	19.1763	1.53688	1.28027	21.8973	3.10155	24.3174	0.747424	44.761
						15.4605	11.2328	34.1671	17.7569	25.1201	15.0563	11.6498	40.8433	21.0792	21.703	0.331343	21.2273
						15.9839	1.18357	25.8058	41.7459	26.54	2.19747	13.4833	42.6271	0.97221	47.1041	22.1218	34.589
						47.1235	2.59473	25.5596	13.0323	16.8065	11.5648	0.548079	22.1887	1.99921	23.8798	0.633621	20.8856
						51.5852	2.41095	49.674	2.76252	23.2715	5.85444	0.501216	21.8908	27.4443	31.1914	0.480162	21.4403
						25.9721	68.0788	22.8671	0.856949	16.3777	0.684993	32.7152	40.1642	17.4678	24.9289	0.188181	19.2096
						16.2021	8.23143	43.4541	41.2735	49.367	2.01598	0.700307	27.7833	0.788788	41.3894	0.264755	20.7457
						34.8747	44.392	20.5338	0.884319	36.4355	5.68184	1.04511	58.6182	0.647727	24.0636	0.576034	14.7612
						20.5513	1.41122	21.0308	0.866766	17.7478	1.01171	5.6643	23.773	16.7608	22.4372	2.70641	22.4464
						17.3994	1.19038	11.0991	0.679787	28.8384	8.12114	12.6671	40.4656	5.99451	20.4233	1.31232	12.1535
						18.0884	1.43514	28.7271	7.76203	13.4857	0.971334	0.638741	27.4428	1.35457	22.8544	0.231443	19.7745
						18.8192	1.32667	49.0048	5.33894	20.313	8.87099	1.75819	51.4788	0.584312	24.4933	9.85159	30.9836
						16.7578	0.974938	27.4694	0.540341	15.8924	0.930614	22.8461	29.7503	3.1525	27.7077	0.760897	22.2578
						18.451	1.12191	20.2958	4.08581	17.1508	0.712921	40.0231	30.3097	3.67108	53.1379	0.238021	18.7893
						22.318	45.0937	27.7745	9.01417	18.2727	12.0271	0.837148	27.4867	20.0799	39.6497	0.2253	17.0598
						21.9919	3.19937	25.1688	3.20814	15.4538	0.921135	0.851368	38.4498	0.695691	44.5629	19.1066	35.7108
						17.9874	1.14955	13.1283	0.615184	15.971	5.09862	0.293766	14.5507	9.6266	26.9129	2.01036	19.112
						17.9282	1.49168	19.8219	27.8426	20.094	1.29212	16.0525	19.3224	0.487185	22.3654	1.5932	39.4116
						28.5731	14.9578	37.9252	66.6497	11.2968	0.541318	0.590027	20.7567	0.39651	19.6238	0.386616	17.9992
						22.1704	1.43794	26.4367	0.569811	17.3565	12.8002	0.404181	18.0405	0.91156	43.1878	0.50408	13.6959
						16.8444	21.1195	45.7144	85.3596	23.8568	11.5475	19.6631	31.0224	0.490859	19.2053	0.445726	17.1873
						16.9142	1.5408	39.3276	21.382	47.4561	5.22568	1.00271	20.9914	0.469385	18.1568	0.482471	19.4412
						22.113	1.3542	25.7497	3.81856	15.2065	0.583509	0.914951	17.9699	0.736164	21.2007	8.8616	15.4093
						18.4687	14.2903	17.796	3.43275	50.3239	3.02593	0.371929	16.9155	0.676431	19.683	2.54746	14.2571
						30.2064	17.0056	17.4962	0.744387	37.7848	27.2666	18.8932	18.5772	0.537122	18.1322	0.581472	14.6765
						39.8627	101.351	29.8488	7.99351	20.6177	3.32838	9.41221	16.6277	8.82489	24.0484	0.355083	19.8172
						20.7315	1.43228	33.4155	75.6826	13.4424	3.64348	0.859614	35.9286	0.837296	46.7515	0.340605	14.6813
						44.1073	4.8054	34.5686	52.7155	26.7423	13.119	0.407334	16.4088	12.6403	50.0698	3.385	13.8953
						28.5566	15.6883	20.852	5.81163	20.6477	4.01149	16.4854	18.187	0.548446	20.205	0.473433	13.2966
						28.2276	78.741	25.4354	2.23255	22.453	13.5937	0.412437	16.9592	6.45579	20.9871	0.641356	37.7853
						17.2643	1.29517	47.1928	1.21363	64.8629	2.47277	2.56323	91.7206	2.88246	53.4357	0.203259	14.5862
						17.8873	1.63157	33.7608	11.9711	28.9974	14.673	19.269	30.9456	0.356023	16.3187	0.356437	18.631
						27.9412	39.4047	29.0319	1.33275	23.7456	1.63443	2.12375	76.7694	25.6791	37.2793	0.337944	13.8905
						22.2078	16.0702	17.34	0.438807	30.3407	23.3615	1.26846	18.4824	14.9978	21.8269	8.75227	23.443
						8.03865	0.614328	14.2204	0.454907	15.4636	0.84129	0.495936	41.9547	0.446248	18.6521	13.7411	35.2254
						19.321	1.46549	50.3009	2.98898	20.5476	1.25095	0.330007	15.08	0.736767	24.1848	0.438752	20.377
						19.2474	1.58326	59.2988	2.11549	13.5195	0.809268	0.395299	14.6675	0.859814	25.9266	0.240548	17.9038
						21.2729	50.8987	20.395	9.97613	14.8702	0.927071	18.6073	24.3139	5.66584	52.9471	0.538263	42.9387
						25.835	33.3723	9.52536	0.474485	17.4506	2.2804	0.504102	17.2674	0.736174	21.3229	0.329213	16.3381
						24.5164	5.81692	15.3303	0.625686	20.0307	1.99093	2.58631	27.6035	0.472181	20.261	0.192614	12.7409
						17.7978	1.07662	30.5034	1.23863	22.6614	2.71679	0.746204	17.3742	25.8384	37.5499	12.5004	33.5289
						29.2521	45.4264	17.3498	0.479946	25.201	6.41428	1.06028	16.9667	0.782269	21.4894	0.274323	16.01
						18.7031	1.00442	13.9358	0.530766	14.0775	1.1104	0.966999	17.6388	20.2708	33.7943	0.424983	19.6116
						21.084	1.96923	34.075	6.71185	21.9717	28.6002	0.333839	15	0.897788	18.7282	0.239745	18.1335
						17.6899	18.7511	20.8042	1.03902	18.6175	4.02612	1.54858	19.9963	0.540549	16.2439	4.18586	48.6642
						19.6053	1.13824	42.1225	6.83486	30.2963	16.9678	28.9139	28.6499	0.690148	49.5093	9.00295	31.9909
						45.3387	1.70325	26.1989	0.992176	11.3335	0.437165	1.5037	18.5763	0.58248	17.6839	0.470416	42.7864
						17.5936	0.848198	49.9403	1.16689	21.6235	6.47661	0.85027	37.7696	5.39171	41.1611	0.447831	36.8943
						21.3998	1.04126	35.2094	12.3718	70.011	1.62324	0.370217	14.5624	10.2585	20.1284	0.230961	22.8055
						19.4325	30.1104	17.5203	4.27315	25.2428	64.3939	0.332387	13.8578	0.379021	22.5188	5.2893	51.5897
						33.0912	42.6013	15.7436	1.04226	75.6936	107.389	0.825479	15.9584	0.423423	23.8753	5.85875	14.6875
						15.4532	1.24394	21.614	0.719502	17.66	0.757918	1.11015	16.4292	1.38623	18.6936	0.632875	17.4932
						51.5885	45.429	54.2902	1.53825	21.8614	0.73572	18.8332	26.3654	38.5726	38.6132	0.301409	17.0778
						49.0986	3.64774	20.6386	0.886974	39.1423	13.1457	0.392545	13.5146	0.599843	20.4884	0.280718	13.8749
						19.0564	1.76801	32.725	23.3085	30.1989	41.4286	20.2937	25.5651	20.7176	25.2066	0.406289	15.2589
						44.3032	2.14535	40.9561	26.5229	43.739	3.33997	0.354807	13.939	17.8113	27.538	4.34105	21.7539
						30.5955	33.9565	33.2664	16.0186	37.7948	2.89902	0.722835	15.8278	0.343927	21.2163	0.246239	20.3261
						44.5177	2.92902	43.2553	1.92831	18.9913	43.3988	0.342346	18.4154	4.5599	21.4787	17.8772	27.4305
						22.9765	15.5053	20.9891	2.08073	20.3559	0.886867	0.304962	14.0598	0.4118	18.6771	0.467668	41.2868
						19.1627	1.17863	41.3966	15.5914	22.8312	1.96607	0.80738	13.7898	30.6783	35.4053	0.510275	15.946
						48.3063	2.03709	21.0376	0.912021	25.1711	51.3437	1.81212	67.8218	5.96146	18.7938	0.337873	17.0077
						19.3062	1.15805	26.9531	1.45183	20.1183	8.23319	0.777232	16.0527	0.413892	20.9483	0.866373	52.7012
						50.6663	2.43736	20.9379	2.00846	18.479	0.844591	0.827049	16.0427	2.41754	21.1065	0.389091	25.4144
						27.972	45.6135	39.4205	69.7938	37.9869	2.16848	18.1457	27.336	20.4806	21.2367	0.808614	44.4622
						43.0436	44.7064	24.102	7.36968	27.3533	15.8996	31.8799	29.4849	2.82867	19.6045	2.76145	17.6893
						20.0213	17.821	21.3732	0.905449	34.825	35.3576	22.3428	29.8496	0.58753	21.4002	12.5825	41.3592
						20.3977	1.49663	19.3855	1.99564	17.7817	11.0261	14.5456	23.709	49.5365	44.4899	0.219281	20.4127
						20.456	1.17586	37.8615	54.5098	17.9488	16.279	0.538266	11.7522	24.4844	45.08	0.2715	15.8941
						24.4811	40.8537	44.0617	3.38575	34.2531	11.6107	17.3242	22.3231	34.8074	36.9181	0.919765	20.665
						19.7637	1.40615	49.2904	3.07045	36.099	19.7109	43.8353	37.4655	4.1034	19.5798	0.490981	39.9427
						34.6951	48.9269	15.2966	1.50554	23.0674	32.4326	10.8008	26.5301	2.06359	112.593	29.1847	34.4255
						19.3647	26.7873	26.5003	0.691974	38.9581	1.68094	0.385095	15.1001	0.900455	47.9784	1.07371	50.7999
						37.6096	25.043	24.612	1.31478	29.8323	49.6005	19.6357	26.8405	2.5829	20.5775	0.822239	42.356
						47.0712	4.02058	25.5642	0.891342	21.7571	3.46514	27.1989	27.5302	0.458158	25.8914	0.279058	21.0434
						27.1772	22.1774	25.4222	0.728997	23.8425	32.5128	21.7777	23.6029	0.3412	22.1911	0.338693	21.4303
						18.0294	20.6691	24.0073	0.626879	15.164	0.996837	0.450583	15.3409	0.745218	14.7448	0.627732	45.9003
						22.2962	3.77382	25.5082	16.9689	42.3775	10.4539	1.18103	29.8941	17.4756	19.2738	0.913443	16.2185
						19.6987	1.19756	32.861	22.2381	42.6726	1.72914	1.56223	41.4381	0.367994	15.3463	0.28842	20.0298
						37.3918	26.0426	30.6006	9.32502	31.212	38.5052	0.325785	15.8746	4.20792	15.6425	0.340657	19.0223
						18.2074	1.11663	23.2479	1.20473	18.7873	0.77321	37.9275	32.1925	4.62626	50.6849	0.557858	13.4636
						18.576	21.9667	49.732	49.7539	20.0657	14.2574	17.4907	26.8366	0.774395	26.9166	0.387224	22.6666
						22.3128	44.7403	39.7671	4.02577	15.6517	0.872376	0.377584	15.8804	0.387673	23.533	29.4023	27.2892
						43.5385	2.4353	30.6586	6.17075	15.6922	5.84671	1.53258	43.0425	23.9008	28.5973	2.91105	21.2166
						44.9522	2.36384	23.1635	24.4045	43.5179	1.77962	0.547023	17.2273	5.08031	16.1513	30.5773	33.655
						53.6607	2.42051	31.2453	12.6481	15.2905	0.790732	0.697302	20.7916	7.12919	16.5156	0.716415	47.7332
						38.5605	1.49192	25.1417	12.4001	42.3175	30.5799	0.694991	40.2136	0.70804	47.9993	0.992691	19.8032
						17.2587	1.77864	41.4834	44.3201	14.43	3.37145	3.8469	15.5637	0.994573	17.3204	0.484258	19.8448
						68.4938	41.291	25.4762	3.45167	14.9579	0.708564	0.442836	22.5909	6.29539	26.2994	0.336778	18.7348
						21.5763	1.2835	21.4141	1.22284	37.2373	40.5623	0.5602	16.5579	18.3854	21.82	0.300587	45.9563
						42.2826	1.72533	28.8412	2.98313	20.0168	34.0264	0.370055	23.1787	0.813516	20.2879	0.34981	19.8934
						27.3478	40.2859	25.1268	22.1562	37.6483	2.49834	0.338908	17.5208	6.10119	26.6294	1.55133	21.0707
						20.7793	1.44089	25.6605	1.00306	27.9536	29.9205	0.471938	22.8401	0.31878	21.3213	0.420778	20.3961
						18.1184	1.20749	22.2131	0.957215	22.0677	3.44525	9.26085	18.495	1.02686	45.7837	0.596629	17.1157
						16.9617	1.40437	21.2221	2.07791	28.2475	18.8533	0.390304	18.6017	10.79	34.5152	0.770965	19.5711
						17.2196	0.852829	42.821	24.9549	22.619	36.5172	1.24828	57.6307	0.527535	20.6008	7.69752	30.8719
						17.1345	0.724099	52.484	3.14673	14.0283	0.553173	0.455419	19.1466	27.9795	28.1129	0.400725	16.9265
						21.1266	10.6168	25.4234	2.05032	20.6457	17.4778	4.81458	67.2937	0.666253	41.4762	6.89334	42.1422
						18.8215	1.1908	44.4094	2.27074	20.2123	3.42068	0.351954	19.6576	0.351559	19.6423	0.45602	39.7307
						16.8493	0.988295	23.5121	0.69332	17.3978	15.3888	25.1402	31.2665	3.2913	18.9854	0.587508	21.3864
						19.5052	26.7238	16.6615	0.646887	15.6216	11.0244	12.4827	19.358	0.403198	18.077	0.710893	19.9078
						19.3206	5.90456	51.1657	1.0961	39.9842	33.1718	11.4884	43.7073	24.5267	24.4895	0.320046	19.3777
						19.0766	1.30448	16.1919	1.09387	16.5707	0.442516	0.527388	18.252	15.2592	22.87	14.7596	26.9046
						19.976	1.05489	23.1563	0.679748	22.5047	1.04398	4.67371	25.5741	0.356304	17.7563	0.485989	13.5965
						14.8144	0.770405	27.2021	1.95936	18.3825	1.90905	0.485387	27.5719	1.20455	48.331	0.379097	17.5758
						14.9093	1.26528	50.6932	2.03059	44.8235	1.29901	41.632	37.8385	9.5824	24.963	0.350039	18.7445
						16.5205	0.987993	37.2994	1.91191	17.6094	0.96293	0.544916	26.1985	11.9674	21.1168	0.780355	48.0936
						31.1506	31.8452	29.5461	8.133	16.1154	9.12113	1.57788	19.8162	31.5874	71.3673	12.216	16.8372
						39.2368	15.2761	34.3904	11.1583	23.9681	24.0344	11.9474	25.6327	7.93855	18.6228	26.1229	27.8441
						44.0033	1.76335	35.8044	44.5102	20.3895	28.9709	0.641416	17.217	25.5496	35.499	0.282136	13.009
						16.9342	18.8774	24.0362	8.07779	19.1093	16.7736	6.28843	17.851	8.49636	29.8753	3.39716	17.8343
						20.6204	4.38285	21.7432	0.866245	20.3523	30.6761	0.474567	18.4374	1.36362	22.3701	11.7509	22.7495
						49.6797	56.1394	45.6264	1.51423	42.6241	1.08456	0.438084	16.2177	0.916254	23.4393	22.4904	27.6642
						24.6875	0.671211	52.6933	1.39437	18.2266	1.10422	0.377249	17.3048	1.36648	25.0124	0.257329	15.1599
						18.1956	3.41241	17.9298	16.336	40.4438	14.8979	0.449355	17.9902	1.00137	45.3035	0.94626	20.8957
						16.1511	0.959504	60.4238	2.07544	24.0047	18.2259	0.573721	43.6442	18.8173	36.7767	15.3177	29.3254
						28.3243	66.1569	48.951	1.10466	28.0007	43.3842	20.7142	31.4824	12.1063	30.3606	0.638539	20.4462
						24.7694	0.78378	35.7612	43.4001	30.2917	18.9417	1.67003	44.1048	23.4783	26.6891	0.208166	14.345
						44.2075	3.80897	20.2024	1.12146	32.2743	76.8294	0.814563	21.6882	12.9922	50.1572	0.541417	24.1432
						21.3714	41.2561	24.3281	0.939114	23.5684	53.8431	0.453436	19.8159	0.466231	18.5774	0.410955	18.5598
						24.4281	31.6756	48.3486	2.99718	46.2144	1.9506	17.1455	20.1287	0.876214	19.724	20.9238	34.7425
						24.4171	1.72299	24.4156	6.92017	17.9268	0.627465	7.25057	47.0418	1.01539	21.154	8.94007	42.9766
						22.739	25.5318	51.0477	1.52899	21.282	25.1252	1.88102	61.9094	28.541	44.4098	0.517541	22.2887
						71.4258	3.08431	20.0677	1.87903	15.5312	22.6213	0.756898	20.6781	23.6349	29.8745	2.12215	47.0627
						17.3188	0.888011	33.2261	1.75704	18.6452	2.62522	0.720544	51.453	10.7445	27.1896	0.301863	20.2276
						16.9632	0.737461	27.1955	1.12981	44.0908	1.63379	0.719791	42.3801	0.346111	19.3219	4.22711	22.5701
						19.2828	1.35863	26.5364	21.0806	19.6461	1.78183	0.806343	15.5449	0.611084	47.9818	1.09498	44.1667
						42.6019	2.41206	54.4829	1.26051	34.9876	60.8369	3.35618	54.1827	16.5893	23.9035	17.0426	17.7819
						17.0897	0.865821	56.0169	3.79611	23.6483	1.06845	12.1563	77.939	8.24113	18.4063	0.858948	21.2904
						32.0418	78.3103	18.3556	8.23021	19.4203	1.62881	0.788349	30.3549	6.64762	18.0139	0.889422	53.404
						24.2737	1.30162	57.1017	17.5932	19.0688	1.42626	0.416028	22.9763	0.655137	15.6356	0.219407	19.3578
						18.5049	1.693	21.3264	1.81308	42.0656	1.50444	29.6011	26.3829	0.313086	16.1089	0.55313	46.2141
						22.7732	34.4459	27.2247	14.7024	26.5153	49.7702	17.3853	31.4139	7.49314	22.2149	0.484275	39.1549
						16.7389	1.21932	26.2978	0.878489	26.4066	3.95581	0.447359	25.1701	5.33614	15.0086	36.7489	39.8601
						24.65	2.63393	66.3206	4.52428	18.1457	1.71951	3.05438	22.5576	0.991171	15.2105	0.670567	26.2546
						45.5975	18.663	35.0955	23.1014	28.1447	14.8903	1.43892	51.413	18.0956	26.8629	7.88543	21.2609
						41.103	40.2118	22.1998	1.33724	21.807	19.962	0.916799	61.6905	10.2989	50.9791	0.211258	18.7224
						38.6707	38.2592	34.0699	1.15295	28.9084	4.18631	1.55805	23.1419	0.398994	16.9467	0.692371	26.8772
						35.421	75.4348	21.2142	1.03573	28.6917	18.7097	0.606335	43.1646	0.795997	24.6435	5.38828	24.2029
						24.5564	39.7304	24.0815	20.6166	74.0738	44.9714	0.702978	38.3089	0.318457	19.8431	20.7415	34.4981
						29.6632	52.212	21.6112	12.1706	22.2154	29.8704	5.73196	20.5071	0.240586	18.4818	0.633201	42.662
						19.3174	2.16468	20.8728	1.28399	23.1382	2.8422	0.549247	22.6795	0.33399	16.0132	0.842738	42.1317
						20.5913	0.753875	38.5351	24.6722	35.2942	18.8933	0.450923	21.6022	0.31376	8.35478	0.46171	25.2593
						29.7369	2.47562	59.7782	1.90572	48.7674	2.74947	0.696443	15.4391	0.356522	15.0878	0.182242	10.6538
						18.15	0.903122	35.9389	27.9791	19.0764	1.82507	0.647229	20.5706	0.549921	21.1586	4.04353	17.4131
						40.9026	32.8525	29.1491	1.08374	20.6744	1.35165	16.0911	21.698	30.0837	38.3247	7.21687	16.5063
						25.4913	25.7843	28.9142	27.0491	22.2829	25.541	2.18017	22.8284	0.596287	23.1912	0.1988	15.9784
						52.1278	3.40187	78.6037	13.0649	21.7206	1.08867	27.3536	29.837	1.7775	23.1537	0.432715	41.4058
						21.0946	46.5497	21.0881	1.52251	19.2331	6.78402	0.372901	14.5326	0.631315	42.7874	34.5884	38.2549
						31.1849	42.0339	31.0125	36.6223	27.1006	9.13132	10.2446	28.9749	0.714863	20.8833	0.232127	19.6654
						19.7227	46.5342	63.0314	3.09262	25.1695	1.10651	0.703829	17.611	0.360302	18.0249	0.235586	20.285
						57.307	7.0541	60.8409	0.852345	38.4622	3.96467	1.85683	21.2996	0.430395	18.158	0.124846	8.21809
						19.1234	0.749723	18.0957	1.69749	23.6366	2.01923	21.8492	21.4567	11.2313	25.8133	0.357301	21.7963
						21.8535	1.67326	43.251	21.463	19.7572	1.0895	11.6965	27.4067	0.358743	18.4852	0.33109	17.1631
						31.8051	23.9736	20.4671	22.4519	25.0211	1.9374	0.337044	16.4002	1.10454	58.4679	0.534715	44.1518
						18.0112	3.71715	20.4564	0.957167	45.4864	15.3312	0.623713	14.6603	0.499832	26.5815	0.515748	16.1792
						44.9837	1.77754	18.2192	1.61004	23.6985	8.55225	22.6494	21.796	0.397218	14.3938	0.33356	22.3636
						19.2931	0.975248	28.744	24.786	17.7604	0.907044	16.6342	33.6671	0.357225	18.8997	0.195427	16.8004
						21.6669	14.02	28.5773	19.0921	46.5001	3.04253	1.64213	15.0567	0.618647	21.0565	0.548742	39.3668
						20.128	29.0957	22.1693	1.26864	20.0578	1.26385	1.03259	16.192	0.337285	14.4097	0.424832	18.0705
						22.1465	11.1336	20.7038	1.37555	17.4288	1.57433	0.409485	15.3872	0.494584	26.2661	0.584724	47.4548
						31.385	14.7779	18.6539	1.08561	30.6871	70.782	0.622394	17.2185	7.14492	29.7593	0.123419	9.21442
						47.3093	6.00417	23.1981	1.12648	19.0701	0.683618	22.7134	23.7128	23.3138	27.9047	0.27532	16.0973
						17.9795	0.971037	20.6299	10.6529	18.8169	0.546493	31.8313	24.8962	0.744262	23.6321	0.636583	20.148
						38.2669	51.5176	27.6562	0.977955	13.6432	0.545113	5.89714	23.3029	27.5124	30.2978	0.239028	17.8251
						23.2157	2.76757	18.6365	0.957517	14.6087	0.616394	0.671841	43.7955	2.00589	26.9846	0.604567	20.2845
						18.7306	11.0418	20.3318	0.894759	26.8136	21.3262	0.565905	19.3357	1.20745	40.7533	0.79577	39.6035
						24.2791	18.8547	22.4488	13.1536	14.5341	0.801617	0.547806	19.6291	0.500569	19.9272	0.542	49.5931
						38.7693	37.3147	24.4167	0.745528	14.8176	1.06265	22.9069	20.0195	6.37475	17.8635	0.255334	15.3263
						21.8963	4.33895	21.6336	1.11822	15.1933	9.38676	4.84921	21.912	0.343705	23.7452	4.40157	39.454
						21.2099	8.23826	23.4635	1.64093	18.2299	1.30508	0.319805	20.3034	0.622177	20.9272	0.399302	24.4509
						35.0433	16.8161	23.3051	0.627678	17.291	1.41846	9.77011	34.3748	0.414885	22.0751	0.377675	17.9158
						28.6615	49.3274	19.8576	6.99709	18.944	8.3749	8.97253	20.3984	0.764671	24.1085	4.96606	27.6249
						43.127	101.214	49.087	26.9094	15.7327	0.771137	18.2302	26.6486	22.5858	40.7843	28.9953	38.4816
						30.3053	30.0775	51.9511	85.0866	24.229	1.44635	0.441485	21.4683	32.2132	26.045	0.457161	18.3091
						19.5154	3.73503	48.0701	1.55757	13.8051	0.698131	0.699088	19.0728	0.620328	23.1984	36.9205	39.8816
						17.6523	0.821833	20.9	0.929065	25.8533	67.293	0.55016	16.4941	6.62742	23.5628	21.3003	22.2954
						18.4651	1.02766	22.2091	11.0208	16.5832	1.4315	0.426941	15.3351	1.93416	22.4976	5.48173	21.2079
						18.1741	25.6541	20.8285	0.666829	23.6831	0.916823	0.356487	18.4246	2.1266	16.9685	6.07106	17.8728
						16.775	1.24476	61.9491	0.860083	18.3641	1.0988	0.307604	14.243	22.0708	26.6228	8.80173	24.0578
						26.5148	56.8375	34.7094	0.90446	20.3065	1.17224	6.41787	17.1485	0.716216	18.5448	1.314	45.5177
						17.6235	1.46397	43.7757	57.1877	16.8917	1.90855	0.56594	20.5662	6.33117	22.3323	0.360969	42.5806
						15.8524	1.02867	57.5552	1.24248	24.0515	56.839	1.75643	17.8367	6.91255	83.3691	1.01853	54.4467
						17.0033	1.19122	20.1313	0.832067	42.604	1.58953	0.621535	19.3961	0.490243	26.1565	1.46902	25.3639
						34.0713	57.4769	23.8368	2.24055	42.3372	1.71728	15.1571	25.3754	0.374404	21.3662	3.10892	26.5799
						15.6156	1.15305	23.3582	6.11195	46.0839	1.90982	0.64673	16.6912	0.444554	22.17	0.388967	19.4126
						30.7911	10.6069	48.6547	26.1718	21.6955	1.05764	42.5961	34.6525	0.436191	27.0725	0.788757	19.6099
						44.422	2.20804	29.4213	1.49866	17.864	0.736167	5.53501	15.8275	0.743136	49.4751	1.15628	45.9605
						35.9403	45.6449	24.1452	29.8846	21.2445	0.99724	5.81864	17.391	1.07629	20.5851	7.69129	50.6168
						28.3191	59.1505	30.2223	0.955282	19.6681	0.977882	2.23605	42.9686	0.421929	16.1433	0.652814	18.5078
						21.9519	1.33377	22.0413	1.79621	18.5076	0.735701	28.7151	28.8463	0.47631	21.6294	17.8009	27.0832
						16.858	1.0217	20.6588	8.16614	25.4147	26.9812	6.74731	17.8918	0.419083	24.9576	0.431924	19.5602
						24.0354	1.72216	23.3156	1.06637	20.9089	1.02148	4.76595	24.085	14.8929	26.8553	7.14516	32.7256
						22.9943	3.03606	30.5062	5.17587	20.5009	6.8035	0.643326	22.4167	1.89273	51.3011	39.8758	49.8004
						31.9425	23.6121	21.2732	0.791749	23.1469	1.18373	0.942222	45.9469	0.913654	49.2751	5.55895	16.8606
						39.3441	2.10127	36.9472	20.551	19.6317	1.35562	6.04094	21.5071	17.2985	23.9267	25.4533	23.5302
						15.5025	0.754689	25.569	10.0776	28.9885	37.5641	0.64942	52.3793	0.421937	24.4686	15.4617	20.0317
						28.9698	39.0454	50.9845	26.9787	17.4925	0.704919	0.550634	26.1821	0.444216	15.9046	0.683587	45.0273
						80.4259	25.8102	49.7993	18.4182	17.411	0.765676	0.827019	49.9849	19.5663	45.9059	28.6749	28.9303
						27.9408	2.3366	21.1307	1.20291	37.4746	1.04127	0.507482	23.2047	0.47116	22.444	0.454374	20.055
						36.7244	1.30303	47.0056	13.1418	15.9816	1.61059	0.920117	18.8213	16.8936	38.7662	0.251023	14.7325
						15.3752	0.912228	19.4764	0.988193	17.549	2.22879	11.6727	31.918	0.665265	48.8869	11.4883	39.7839
						22.158	0.999848	19.8026	0.864716	11.5835	0.704929	6.09559	17.7772	0.498921	20.9402	0.330082	16.8642
						19.1789	0.894929	47.9234	20.7494	20.0274	1.31832	5.99606	17.7607	0.327746	18.0586	1.21239	17.092
						107.639	5.66493	58.6851	2.83084	39.4498	22.5195	5.51726	17.1477	11.5337	29.9555	11.0289	23.7977
						26.8663	1.089	28.0802	18.4741	27.2168	14.9933	0.479546	19.1907	13.5284	17.2331	3.22856	35.2532
						19.8213	0.793518	21.8681	0.897679	31.8535	39.9184	0.487981	18.3097	3.57634	46.1515	1.82481	30.244
						21.8743	1.20365	22.9194	1.37017	18.5984	0.854603	18.0583	20.925	0.273853	19.9794	1.58497	29.952
						21.4663	1.32612	54.8294	24.1136	12.137	1.95178	1.41416	16.996	0.509896	17.9891	0.747872	21.007
						19.2404	1.28629	40.7563	13.0705	26.8055	8.2474	28.6143	25.1545	0.265671	16.7687	1.40029	51.5105
						18.7737	1.0938	82.1651	10.4116	18.4852	0.733361	0.322378	15.2083	0.230242	13.9273	0.670613	18.8229
						16.5313	0.946758	31.6301	10.4983	22.4031	15.8695	0.833325	18.0625	0.259961	15.7309	1.17379	25.7226
						19.7345	1.10657	27.016	2.37788	19.1381	21.5958	12.6173	19.3726	1.1319	44.098	0.756106	24.7047
						18.7512	1.07308	29.6189	3.03304	21.4821	29.118	0.411829	15.0136	43.1765	42.5301	10.2158	27.2656
						20.885	1.12173	47.791	12.9994	13.384	4.43415	19.5283	21.9653	4.50956	24.447	0.288147	22.3104
						20.8139	30.3164	44.6163	63.547	23.7369	0.91485	13.6552	37.7175	2.6785	18.7636	34.4486	46.4138
						23.8885	32.9988	33.1088	29.3659	42.8493	3.4446	0.397172	15.0207	1.56915	19.3812	21.1783	47.0785
						20.3352	1.96691	30.4921	32.0608	19.7742	0.851762	33.6416	81.8875	4.6773	19.8491	0.413504	18.4847
						20.8732	1.00248	18.6165	23.8846	31.1519	25.8631	8.81778	14.8289	12.7196	34.5061	3.88694	44.5518
						20.6544	1.7781	23.2318	1.9026	12.8919	0.613509	0.565795	44.7203	15.1899	35.1917	2.90008	64.8497
						20.6595	1.01941	24.9417	2.54527	17.7899	1.49189	0.371672	17.0062	9.65741	46.2538	1.17031	59.1524
						19.6513	1.16741	30.8198	16.7744	20.9191	0.929089	22.7194	25.5135	0.865223	19.0795	1.21638	19.5127
						26.4726	55.5299	32.0563	6.91442	18.0187	0.758613	9.93503	19.6259	1.55281	60.7566	19.8067	37.564
						20.402	1.01514	34.019	41.2728	76.4115	4.31192	0.306146	14.3564	12.9309	32.2433	0.368464	22.6043
						32.2886	72.521	34.4869	1.67315	20.8745	1.01252	24.5671	24.1382	0.532766	15.1726	0.320826	16.0227
						18.4454	0.994923	25.0658	4.03547	20.4027	1.1941	0.794884	38.4074	0.466922	20.9189	1.34903	18.4442
						18.9853	1.10577	23.4996	1.25265	19.3926	15.4997	24.0635	25.178	0.324853	12.9673	0.354269	21.8712
						17.7591	1.01776	15.3383	0.382799	42.8051	1.03331	0.331827	15.3912	5.57247	16.9588	0.330158	25.4231
						45.6468	2.24558	27.0917	12.5614	30.2347	12.7563	0.436847	16.8078	0.305622	16.5472	0.519626	18.7189
						16.2107	1.72081	27.7647	4.55711	38.5961	38.3187	0.789606	19.1893	0.723273	39.0852	0.994518	12.0683
						30.6765	36.7984	21.7308	1.09685	21.185	1.43457	1.08784	18.182	2.30829	20.7232	1.86982	28.7237
						21.3787	0.854899	22.4004	17.2487	44.9829	2.64571	0.544214	19.7115	8.54321	28.9447	27.215	34.5201
						19.8218	0.888058	34.184	2.4806	20.1556	15.1119	0.314625	14.4748	8.73927	17.0855	22.7743	36.2866
						28.7951	1.42761	41.9069	9.62941	16.7232	6.4742	14.5543	22.3905	1.45739	16.5705	35.8947	40.2934
						26.7672	1.50198	37.7691	57.3969	32.3823	1.53235	21.7879	31.9363	0.450872	16.2764	0.364917	23.7127
						29.0591	2.10649	23.3235	1.57088	42.206	2.3937	0.575677	14.4717	1.72105	22.332	0.500767	18.5547
						20.0896	0.965951	21.2326	1.46187	40.9986	4.02125	1.02981	46.6298	27.1894	33.8146	6.55568	45.5216
						23.3986	2.10448	20.6623	1.03507	16.3312	13.354	6.029	14.3216	9.41834	42.9493	1.27062	90.2036
						18.1117	0.967527	19.1896	13.2599	24.7799	21.7424	15.2868	28.8761	0.445814	14.1214	0.773222	19.3309
						18.569	1.00748	29.043	6.10918	45.8876	1.66825	0.690207	20.3069	19.2312	29.9166	0.226166	18.0945
						29.1136	66.2181	21.0011	0.832714	36.996	7.54802	0.722667	16.6894	0.436883	16.7611	1.79707	33.1624
						18.2416	0.838726	23.0411	1.98522	18.8133	0.98784	28.5774	34.3011	23.7032	26.7833	1.91737	63.7239
						16.3901	1.11716	23.7625	1.27928	33.5953	80.7749	3.60087	42.8145	23.9266	29.8614	22.6077	28.4406
						48.6568	1.96761	29.5872	15.3691	17.3874	0.806448	0.31694	13.646	0.248963	8.55168	0.43079	53.7656
						22.2873	1.04807	20.7296	19.1892	13.5102	1.44381	2.06743	43.4337	4.33466	14.6942	1.89509	57.2972
						34.3059	38.6462	45.6495	79.8323	15.6107	5.36804	4.84447	19.7786	0.778295	43.594	0.490938	42.2199
						18.0386	20.4349	18.8045	5.92842	21.5293	1.0461	32.2899	28.2751	14.0934	22.3072	4.03695	52.7147
						18.5121	1.31671	26.9429	1.80096	16.0521	9.33315	1.87981	17.7509	0.760933	43.4761	2.6821	23.633
						14.2058	1.17874	20.0144	0.899601	24.5508	1.19561	0.402087	14.6209	13.0878	34.1297	14.0332	44.1976
						16.2142	1.33486	44.1892	20.026	22.3885	0.994398	0.3415	14.3949	7.41085	18.6735	8.63338	41.7588
						13.7153	0.875112	25.2089	11.7887	28.1935	61.7833	32.6097	37.0144	0.550765	18.1934	0.893461	32.5286
						19.1111	15.1792	18.7478	0.405557	14.5678	1.40395	0.375415	15.5995	4.73726	24.951	0.640513	21.1613
						14.3364	1.00307	32.8205	33.1549	28.5174	35.481	3.60857	24.9868	0.629947	18.7455	0.434404	60.1085
						27.2208	55.0071	15.9886	0.20118	20.3765	4.35437	1.30059	19.886	4.28698	16.4484	14.4624	37.783
						50.9578	2.55988	19.5267	4.70097	20.9927	36.2838	31.2127	35.6863	7.18863	28.7839	0.805827	31.5486
						17.2305	4.82499	16.2368	0.690009	35.8909	51.3325	6.62157	20.8255	0.3558	15.9819	7.55241	18.2596
						24.6072	68.6606	22.0783	0.63216	21.878	48.3445	4.55655	22.2125	7.1508	86.9571	18.234	26.7031
						42.181	3.2383	21.1443	0.864975	18.6023	10.5785	0.378541	17.9295	0.345587	13.3945	2.09454	26.8527
						20.6612	1.5211	16.8199	0.713138	17.158	22.0156	1.00299	40.9202	13.4069	32.8513	19.4874	24.9259
						11.5941	0.781012	47.6164	1.83559	13.9703	0.946355	8.81869	17.9098	0.587284	39.3432	0.572509	44.485
						37.8048	1.66144	54.6767	12.2944	13.155	1.16128	0.338883	17.4941	0.815499	16.5161	0.997521	19.5754
						13.6768	0.880932	28.0823	12.5392	36.4972	1.71907	5.14805	22.0794	17.7493	36.7412	24.1912	24.8507
						22.6223	23.4101	16.128	0.673079	32.4084	9.09111	33.9119	31.422	0.592716	14.3471	0.851537	54.7473
						20.3746	1.49558	42.663	65.8568	17.9678	6.37912	0.378987	19.1143	11.051	38.1874	42.0613	45.1215
						49.7287	2.27016	49.7851	2.12041	95.1555	4.88565	0.946568	21.7908	0.232603	11.115	0.470152	27.9552
						34.9583	39.6275	16.6731	1.95925	19.4966	15.8288	4.06466	21.369	24.515	24.6124	1.41149	27.8551
						13.3853	1.05121	63.9092	2.14983	14.044	0.711271	1.8868	17.9233	0.516855	41.309	0.725458	51.2445
						25.9992	59.3547	47.2884	1.99977	14.3052	0.635385	0.844347	19.3704	5.38981	17.782	2.71228	16.5043
						39.3868	2.61777	43.4211	1.45357	16.538	0.882521	0.57478	19.7753	0.639265	16.4217	1.20912	45.8766
						14.5918	0.678236	18.4887	0.745817	28.6262	30.347	0.893861	42.3106	20.8232	23.6443	0.985856	23.3079
						26.611	26.4483	25.1009	20.5817	20.4194	33.898	20.4516	27.889	13.7198	33.8284	0.194471	12.5913
						23.6402	1.0639	24.1327	37.184	18.2775	1.24288	0.669566	20.746	0.377163	17.3082	0.661263	19.2431
						16.6461	1.22072	11.6731	0.508604	20.6192	31.0325	14.341	26.6969	7.59398	20.2971	0.511826	44.1059
						21.5699	26.7678	24.3282	1.36122	18.9441	1.21611	0.52893	19.7197	0.301732	15.8383	14.9128	64.6365
						36.9883	7.28733	19.4853	0.764449	28.2936	9.73227	0.713223	28.6754	0.821073	18.1154	0.506989	23.9358
						22.9732	1.22644	27.8362	10.4376	19.5663	13.9751	2.52636	100.781	0.30625	16.8206	2.73589	16.5584
						17.2121	1.25665	31.5238	57.3621	19.1041	7.93405	14.5212	26.2714	0.370497	15.7083	5.29042	20.0029
						16.9374	1.14336	47.0705	1.65126	41.6087	1.44762	0.432738	20.4203	1.61987	46.6919	7.57263	21.2747
						25.7007	1.16309	21.5513	0.872529	41.1685	1.39794	18.9966	29.0094	11.4191	16.756	63.1256	46.3116
						53.846	1.91269	49.0196	11.8326	40.2014	10.2975	0.54271	21.5171	0.633409	41.7607	0.263451	15.1461
						16.5469	0.783008	23.3465	42.5199	39.3587	17.0842	0.365998	16.6259	28.2341	32.957	6.95634	27.7844
						46.9106	2.29944	21.095	1.42063	22.9063	7.76739	0.385408	19.5249	0.319328	18.4349	0.446339	16.7883
						49.6128	2.66098	21.0762	1.34951	20.986	0.856688	0.655501	26.4707	2.87858	18.8792	7.3438	49.8907
						23.4598	0.962809	54.1222	1.87885	23.0015	1.02957	0.672297	46.7292	0.690449	18.7906	0.483322	21.8519
						20.488	7.00583	22.479	1.21526	36.3991	13.4361	0.993616	44.5524	0.661411	45.2451	0.943135	18.1839
						20.9572	1.32553	16.8424	22.5543	19.8183	0.683888	0.33427	16.8518	0.445938	22.9884	0.114568	10.2578
						19.7031	1.15481	49.5602	1.85003	24.4965	1.3478	3.34151	20.5809	18.647	26.9806	0.491245	44.8576
						11.6852	0.900861	16.895	0.931672	14.9193	0.921027	1.13233	25.4341	3.55921	17.2906	0.232557	18.5826
						26.3985	23.6853	15.3253	3.49161	20.1267	1.17967	16.4844	80.5293	0.747248	48.3282	0.256441	17.0316
						20.2131	1.23706	22.3047	10.2406	36.7137	68.3723	0.989359	29.5281	0.599413	44.9102	1.45869	14.7859
						33.8561	26.3942	46.6402	1.95059	43.5785	1.1708	4.08323	33.9231	3.66674	43.3004	0.245725	15.4675
						44.3307	2.51329	50.2461	1.6668	50.0633	10.4928	0.430081	15.2909	0.393085	13.8079	0.636575	14.6516
						37.52	82.8512	21.4201	1.01606	23.264	3.87609	0.407535	17.6594	1.5519	20.3513	0.639775	43.7869
						28.4052	15.4768	18.2659	6.63446	18.3936	1.01912	32.1888	41.9449	32.4133	46.6282	0.342138	16.701
						37.9566	75.2738	40.2658	88.6142	21.0359	0.83349	0.400576	17.653	0.519812	49.7677	0.734618	33.3792
						47.0357	24.2216	22.6708	1.13367	20.0138	0.795928	0.388873	17.4235	0.665702	35.1714	0.257831	14.0537
						21.1959	3.63667	17.9207	1.12069	20.1993	0.786519	1.75792	48.0777	0.516088	30.418	0.281065	18.9475
						17.6354	1.11393	30.4303	10.6845	19.3111	0.985977	0.745603	18.3493	0.978423	21.6396	0.208725	8.99803
						24.1986	3.1841	49.1794	1.3787	21.8205	0.924231	0.443778	21.7613	0.654217	42.4213	15.0286	37.433
						22.0719	3.90515	20.7375	1.17313	22.0841	3.43703	11.99	19.7824	1.76896	24.2458	0.428272	38.2771
						20.4223	1.47293	46.6809	1.81867	19.7725	0.779093	0.424683	24.5608	0.383028	22.9502	0.264269	15.2101
						23.5418	1.20955	18.272	1.22975	18.5452	2.24987	17.9966	16.383	1.67853	21.0644	0.534177	15.5386
						27.068	1.41791	21.1684	0.94429	40.5433	51.2629	0.343942	12.0815	10.7883	22.2864	0.232974	12.6002
						23.7285	1.30634	14.6131	0.865463	30.399	48.4463	12.9159	17.7005	0.361016	14.5263	0.3984	22.7529
						25.4596	9.15639	39.9932	2.07363	45.6469	1.52268	0.659361	14.6853	14.869	29.5034	27.1904	34.8272
						19.004	0.919246	18.1179	1.00907	43.8637	4.13695	7.19693	16.151	18.0313	28.7941	7.89859	31.2751
						16.5974	0.654975	24.5276	6.59	22.3477	2.18954	39.9568	41.2427	0.417674	20.4524	1.23453	17.1592
						22.3387	1.88057	50.8497	8.27378	20.7756	1.43475	3.28885	38.9961	1.07744	21.7914	2.75636	19.0262
						15.8653	1.11261	34.2995	67.6138	19.1997	0.773384	0.410748	16.1558	22.6743	37.6408	0.987491	46.4378
						19.482	1.87823	51.4947	2.21408	21.1135	1.86744	0.327169	14.926	2.30587	48.9549	15.4515	22.3871
						19.1034	15.4744	109.146	20.4711	22.4129	7.42261	34.0902	26.3369	32.4133	28.6811	0.298288	17.527
						15.5587	0.842419	26.5301	42.2474	18.98	4.05419	1.03013	40.9085	29.0897	31.5823	2.34261	19.1446
						35.1892	89.1836	18.1094	0.803115	27.165	34.4112	0.481398	40.5613	0.869248	22.0245	5.2021	18.6006
						38.5952	50.7039	26.2753	17.2851	15.959	3.87827	0.902653	17.3236	1.64913	54.0576	0.570288	17.639
						41.0656	2.14863	27.1509	15.3262	17.1509	0.957282	11.4395	23.5719	0.455924	19.3389	11.4803	20.9826
						19.5417	22.9367	14.1633	1.46691	17.8726	0.706368	0.332822	16.0807	1.1259	54.0518	3.31638	12.2224
						18.5777	1.06469	17.9164	0.713848	20.7033	0.857377	0.983563	19.2889	0.799474	34.2718	1.88626	19.7699
						32.5887	16.7179	12.7146	0.694975	21.1249	2.40752	4.25446	16.6077	16.2105	30.3647	19.8554	28.6202
						16.8599	0.779165	19.7959	0.816961	20.3686	0.854644	0.654923	61.2625	18.4625	32.7931	0.805748	17.2435
						15.5988	1.68857	17.3827	0.787685	16.3505	0.911047	0.28679	11.0605	0.527735	48.4682	3.88102	40.5483
						42.2418	2.54928	22.135	1.94289	18.6498	5.91315	9.12949	17.0398	0.638032	14.4869	2.77357	12.3501
						39.6781	52.1626	29.0161	3.862	17.99	0.741386	1.134	37.548	0.5647	26.5834	0.605526	19.9987
						19.7176	44.3181	18.1206	1.37851	19.9087	6.52436	0.994512	20.2016	2.06931	23.1478	0.297257	16.2208
						19.4502	1.9893	16.4507	0.713272	19.0846	1.17842	16.8976	23.3504	0.668306	21.777	0.796945	15.2379
						39.9694	1.52858	22.427	1.28007	25.6586	54.143	0.915066	45.3763	0.775457	43.1921	1.02452	41.4267
						18.8262	1.41681	36.288	29.6801	22.522	13.8806	0.493047	24.3569	3.04945	35.6644	2.95473	13.5186
						18.3346	2.63332	27.4113	25.6569	46.315	1.99693	0.93029	19.877	0.341194	17.3702	0.226211	14.8682
						25.2064	23.5629	17.3374	1.0338	75.7067	2.22135	0.73457	26.0927	4.02819	18.3971	12.003	22.4444
						18.4398	1.18689	20.4987	0.994898	22.0265	0.771254	0.361159	16.4989	0.757337	20.4433	15.5284	20.9858
						17.629	3.691	24.1869	13.3514	18.8899	1.94798	18.3185	28.285	7.71762	19.8315	0.219488	12.6602
						33.6061	81.0852	18.6175	1.41084	15.0115	1.35936	1.1999	72.6495	0.747927	17.635	0.407134	19.405
						21.395	1.65854	15.8318	0.679652	11.0687	0.745016	3.24922	45.6455	0.343007	17.0904	0.8515	16.6684
						70.992	11.4477	19.5231	0.997701	20.0232	1.09822	0.458956	21.9874	24.5242	40.6474	1.04735	17.1325
						20.3872	1.28943	24.8894	2.88963	35.1297	76.1312	0.272704	13.9084	4.26835	20.3309	0.256923	11.7997
						70.7947	30.3311	19.4229	12.8718	20.6918	1.82983	2.46931	40.8209	7.67905	17.0385	0.389617	16.8876
						16.9243	0.973765	15.376	0.806751	35.665	21.8084	0.550082	35.3405	19.0056	23.6352	0.278369	17.8859
						43.251	2.45039	26.4081	0.952841	32.3146	1.29067	2.00398	41.3464	2.52985	18.8507	0.700008	19.201
						17.825	0.639767	22.2264	0.849347	16.8223	1.32745	15.5619	22.4388	0.413305	15.4483	12.2339	17.022
						17.7284	0.689479	16.6273	1.38902	25.0108	1.88082	25.8158	34.7029	0.688303	20.3203	0.43578	20.2312
						24.7829	27.2943	52.7108	1.71575	21.0857	0.906716	16.9205	28.4335	0.560011	18.6815	0.398114	13.9673
						21.3127	17.0121	50.8424	1.55223	18.4162	0.718191	10.5366	43.3324	1.05308	68.9375	8.97891	20.0433
						19.9887	14.0977	14.7406	0.659792	16.5595	0.835548	1.42025	18.3284	4.38733	19.9702	0.254511	17.4029
						42.4554	2.76572	18.9066	0.969644	18.0531	5.09057	0.556315	21.0816	0.501644	17.8697	0.531526	43.6771
						20.776	1.74805	18.7813	1.01334	42.5045	1.66983	35.6336	27.8952	25.1548	103.636	0.534161	40.7977
						37.39	81.9647	18.8886	1.01187	43.272	11.0173	4.2018	16.6662	0.491707	26.9747	0.14395	9.80502
						39.6455	45.6395	42.9151	24.9674	31.4307	8.27004	9.10193	22.1758	2.88863	37.9868	2.6614	24.4846
						19.9219	4.53884	23.5202	1.13678	25.4753	18.2398	0.4078	18.288	0.434974	18.8714	1.48477	20.0624
						41.5329	2.53019	25.1484	11.7789	49.9469	2.08827	0.76887	43.1309	1.10471	50.1682	12.7283	17.706
						17.8903	0.740844	21.6654	0.687799	20.4628	0.859176	9.65759	27.1597	0.530281	22.0997	0.911851	17.2007
						16.827	1.06591	18.3794	0.668898	28.161	47.6536	0.359226	15.0928	4.38901	38.9767	1.2881	42.7581
						25.6722	40.4285	21.5407	0.769397	49.5191	2.46463	0.541956	18.6028	0.316928	16.3296	0.367162	24.3721
						24.1378	16.4805	47.4198	12.2585	19.7616	1.02913	0.961421	20.7513	0.836836	43.1591	0.36549	12.9103
						36.3354	43.5982	16.3886	0.816451	21.1506	2.17713	1.43693	50.6795	0.29964	16.067	0.381402	41.9897
						18.7783	2.3719	17.1415	1.3522	15.6266	0.811832	25.9527	28.4127	0.567352	40.5097	9.33666	24.4616
						39.6706	12.2751	20.7672	1.44343	41.6846	1.90277	1.12342	63.0111	0.384256	17.7675	0.327589	19.0202
						18.1642	0.754187	18.4895	1.17732	22.1736	42.4006	0.851216	43.1725	0.44956	19.3632	0.993201	41.0349
						25.5719	1.13708	22.8468	1.42984	32.3046	36.2794	0.48996	24.1587	0.387123	19.8148	8.81608	39.9957
						18.0891	0.925247	56.2647	1.66215	14.8732	1.00365	0.779912	52.2612	11.5352	23.8227	0.256625	16.8974
						19.8227	1.25922	17.3169	1.19165	13.2784	0.732303	14.3689	17.4769	0.561903	41.229	0.978388	45.0875
						40.9128	59.8419	29.7893	9.99891	23.4481	22.9876	0.303027	16.5126	2.42334	40.8471	7.36196	22.2729
						35.3233	37.7908	23.263	6.05969	16.415	0.770174	6.28099	17.2202	1.19429	39.8309	0.388312	19.9603
						14.7639	0.931163	29.213	3.72806	18.8667	0.48039	0.323797	16.2835	0.348614	19.4037	0.249252	20.185
						67.1115	3.61122	33.4204	27.6061	38.8239	15.6861	5.73447	18.2348	18.5401	21.9474	0.33928	23.2132
						14.6368	1.10363	19.0881	18.3593	31.253	37.4036	5.94761	17.811	0.234141	15.377	8.62366	13.8117
						16.7032	6.4089	20.3408	1.0127	36.5739	50.171	23.4863	19.5457	0.606971	42.2994	0.516513	18.2741
						21.7636	46.575	38.7648	67.3027	15.2779	1.157	0.432107	19.5519	0.506197	17.9831	3.17738	22.7406
						36.3978	79.8006	42.3842	41.2777	39.0737	1.56294	6.48292	18.1735	0.421249	18.3744	3.40449	42.106
						17.0442	13.827	22.6121	13.6345	17.057	1.13507	0.756951	42.5376	17.9027	22.8527	0.455116	20.3362
						22.717	51.9959	13.4062	0.816485	30.5354	0.804906	20.0314	37.9288	0.33151	13.8221	0.261044	18.4062
						16.3672	1.25661	21.6278	0.795415	30.574	22.0666	1.24824	45.4908	0.289888	23.4048	0.117575	12.5593
						17.3438	2.9684	16.4186	17.4484	12.7405	0.564045	1.21998	29.7258	0.858762	41.7497	0.245189	17.8961
						15.9598	1.27918	26.8197	1.85043	14.9623	0.805162	0.443166	18.5661	0.301145	22.5181	0.827536	19.2209
						23.835	30.2102	30.6217	1.72225	15.9682	0.998688	10.509	19.7389	13.882	27.6547	0.533426	15.7911
						38.7593	10.6536	19.475	0.92626	13.5665	0.746135	0.729846	20.7664	5.04515	43.398	0.589802	24.145
						15.7177	1.10358	20.8577	1.62061	41.9882	1.53695	0.574593	19.2572	6.80915	21.5759	8.62446	32.2355
						19.6888	16.2386	29.264	12.2914	17.5797	2.44228	17.1864	20.0271	0.310409	14.0705	0.399601	17.6615
						14.2506	0.687449	19.1663	0.98804	37.3212	4.84414	1.42298	38.7218	1.99963	19.0253	0.43834	17.8707
						19.8868	32.6281	17.4603	14.6987	34.888	1.69552	8.90346	27.7635	1.22467	71.7988	0.572099	41.4486
						17.2538	1.51003	16.0977	0.940103	38.4269	1.84274	4.13912	20.9208	10.9237	21.0478	0.535848	18.9706
						45.0836	2.01937	53.6041	2.14995	42.9603	2.4159	17.8012	23.2764	0.921814	51.0825	0.579465	36.774
						21.9437	1.15027	29.3612	36.4866	34.3598	56.7362	8.83395	19.0948	8.30304	25.5943	0.382182	18.7002
						18.4302	12.269	15.9558	0.776268	18.3436	9.12914	0.581019	22.8977	0.447032	18.2976	3.52139	17.1595
						16.7481	1.33527	21.3919	0.514502	17.3009	2.27433	0.785478	21.8754	0.769154	17.9105	0.435571	15.3533
						43.2452	1.65145	21.1821	0.537151	17.7177	0.899535	0.511026	21.8485	0.94465	22.8135	0.376025	15.6283
						55.0977	70.2699	22.6909	1.15261	20.2045	42.8153	2.04491	22.0773	0.619572	37.9261	19.7891	27.3492
						67.4868	18.8995	21.2227	7.62826	16.1342	0.664959	0.95435	44.2163	0.536113	20.8941	3.77109	29.9656
						9.72743	1.01955	18.2837	0.813347	37.6749	74.7402	15.4415	43.363	3.65759	18.4459	4.17563	23.4404
						23.2062	28.9802	19.1886	0.464251	44.4587	6.23557	0.693118	23.4159	11.3936	26.1148	7.47379	19.2347
						21.9148	50.5434	22.0488	2.0145	34.7981	98.0144	0.866111	25.339	27.3693	31.2503	0.3841	15.5535
						16.8197	1.00776	18.92	0.831132	20.0613	1.04897	0.413375	15.5399	3.29185	18.0332	0.261347	15.6726
						40.5026	1.7763	16.8316	0.942817	15.5185	3.67599	0.487177	17.2987	5.56275	17.8396	27.592	32.575
						14.7971	0.838524	43.9226	1.11812	21.0229	1.24461	2.18382	57.2704	0.39986	17.5659	1.89785	15.1891
						16.2574	0.852314	18.7567	1.6893	43.0533	10.1654	3.4345	23.0954	0.40931	17.7519	5.25581	17.6345
						17.2876	1.07736	36.084	20.055	16.255	0.767416	0.528083	19.0447	0.425277	17.4649	4.4447	19.9474
						17.7592	0.968223	18.603	5.12176	17.8105	10.3075	0.495435	21.6644	0.695695	42.3355	22.8068	21.8964
						15.7271	0.990405	21.8241	1.45329	45.1582	22.944	0.548643	18.1692	0.62711	20.2332	3.81188	17.3246
						16.0104	0.837242	20.4975	12.2035	19.6957	6.63713	13.9315	19.863	5.0128	18.4372	1.58589	15.6767
						16.1793	1.01298	31.3392	27.8273	15.9432	0.771136	26.7834	24.4582	0.900934	43.1845	12.0888	16.2224
						15.9997	0.976955	23.0028	0.91911	21.7029	1.03277	13.9005	39.9884	8.86758	21.4923	3.64454	40.3866
						44.9031	1.69746	19.1169	0.734166	42.4656	28.7975	15.514	35.6283	10.2338	34.7808	0.568396	41.7073
						23.9499	46.9601	16.3644	0.724866	20.6495	2.44568	0.123684	10.9534	1.26873	49.505	1.9657	22.4106
						42.6201	2.1451	28.3437	11.2784	19.9739	1.38956	6.53005	15.9434	0.498514	21.9941	3.0734	15.9859
						45.1723	1.98949	17.1103	0.68751	26.4632	1.95587	0.692454	17.9939	5.56479	25.3236	0.837176	15.8895
						19.306	1.25277	22.7019	2.27802	32.378	33.9182	26.7299	24.3453	8.14692	32.277	0.396238	14.3261
						18.8403	0.930653	19.7263	0.863895	40.4881	5.05069	12.64	28.7543	0.575715	22.4351	5.80149	29.0753
						23.9045	23.6127	26.5803	24.5502	40.8409	1.49548	0.231658	14.4343	4.72941	18.6793	0.537537	41.3848
						15.9865	1.42975	17.5269	0.967962	101.152	30.6351	0.719598	18.5902	0.439294	20.3	1.37738	19.3226
						20.128	2.00397	23.1387	0.919136	46.9195	1.56024	7.71231	18.8191	9.89651	44.19	0.371921	16.18
						19.0597	1.01287	32.0718	18.6202	15.1084	0.700453	2.28957	42.4047	0.888584	21.4463	0.27376	17.1103
						16.4403	0.840551	20.0011	38.4093	53.1116	4.22586	24.2898	24.3743	32.8308	32.3935	20.6237	24.1581
						53.8011	3.2146	20.9311	1.67109	40.0017	1.37251	0.465501	18.3475	7.47894	18.8538	4.0736	15.0281
						23.9879	13.2287	48.7005	1.61431	46.6145	14.06	17.0089	34.1886	3.05842	20.1582	28.8596	33.4657
						27.9771	17.181	42.0661	58.9046	16.5938	0.581111	0.6685	35.7968	0.650288	45.9865	1.24643	47.0804
						32.5598	15.0552	52.3234	1.86045	16.8795	1.19818	0.72259	37.2539	7.58387	18.1263	30.9559	25.909
						18.0548	1.01004	20.8613	0.98568	25.8017	28.4681	0.965366	15.9796	0.328119	17.9186	19.1685	27.9508
						43.502	2.16685	20.1236	1.85315	50.5368	3.58971	19.7174	20.244	0.702896	47.2457	0.236543	17.4128
						47.344	1.60014	27.5691	42.7231	34.7952	4.77611	0.418238	15.3953	0.381016	20.6475	0.482269	17.2654
						19.8939	1.0444	28.7349	8.53929	21.1577	2.21472	1.21452	40.8302	0.411417	20.2078	0.297504	42.5888
						23.5858	14.9594	22.7792	1.87993	27.985	3.2793	7.60415	42.7087	0.446102	19.6403	4.91261	13.6116
						23.3218	1.23495	22.2	1.01264	17.416	1.88535	30.8682	33.6558	32.1301	40.0619	0.255755	14.2144
						47.8481	2.67196	13.0625	10.1568	23.2432	26.0741	0.900593	42.4206	0.831719	26.974	0.593862	29.7791
						17.9994	1.2677	26.691	1.14839	14.9384	1.19863	24.3534	32.9032	5.83025	17.2493	16.5954	41.2385
						22.5002	1.40097	28.0728	24.7784	16.669	0.954125	3.52345	18.5077	11.3036	22.7491	2.75347	16.449
						48.1863	2.91576	26.2748	5.73454	21.8795	14.2983	16.7265	28.3733	6.82608	44.2604	0.34905	12.8577
						43.086	72.5147	23.4576	15.1117	31.3829	4.39413	22.7409	60.4667	11.2998	39.9388	1.67284	17.9374
						21.4674	1.95375	25.5333	0.898274	39.6795	1.24159	0.619619	15.3036	2.72834	22.989	38.4592	34.9855
						19.6261	1.05023	28.7027	3.77867	21.7484	33.6708	0.525661	14.5204	0.554624	18.2017	0.926526	20.1182
						39.866	2.26165	20.5655	0.637269	48.4574	3.99454	1.07617	20.8051	0.313789	18.2639	12.2374	25.732
						19.7534	1.06993	28.3318	1.03338	25.612	42.83	0.312682	15.2041	3.31434	22.4374	10.9569	18.3369
						23.6886	1.08231	20.1078	0.731565	29.3214	60.6734	6.7408	15.5602	5.24996	33.161	7.35838	19.0702
						21.9944	1.46807	18.677	1.26687	24.0345	13.6522	0.40579	15.4062	12.9502	17.5653	1.48357	19.2181
						14.3842	1.30152	21.8514	0.6541	42.7719	1.30255	13.9936	26.0039	0.418417	19.2205	0.357476	15.7669
						18.3765	1.15269	22.4198	0.920602	10.3501	0.711712	15.927	35.8283	0.308099	19.7869	0.481943	19.2377
						31.1339	42.7847	22.81	4.40241	19.7285	0.832582	1.16889	19.7852	0.365823	17.1455	0.736218	40.2074
						20.3904	1.22881	25.2287	0.791827	20.1322	1.00733	0.427317	17.6403	0.283844	20.9553	10.8083	20.8728
						15.9713	1.20746	26.3357	8.02899	10.9345	1.51857	0.632765	17.3916	12.1789	19.5304	0.750163	41.0669
						21.7432	28.4169	24.8454	0.807734	15.3353	16.4148	4.11632	15.7647	0.546114	25.1454	15.7789	37.7284
						37.1452	1.38731	20.4185	0.637783	21.0563	0.680539	0.753603	17.0252	4.31231	47.7357	0.723975	18.4459
						41.0879	3.97573	32.8694	19.7796	18.3862	0.838535	0.419782	9.2424	0.603884	22.0216	12.1509	12.654
						15.9986	1.00584	23.1071	0.596388	14.0786	0.428189	4.53756	22.0099	0.399558	16.8472	0.921417	17.8985
						39.2395	30.778	28.2809	1.23167	26.3974	28.2618	0.330272	14.3149	0.940625	19.6342	11.0524	16.9701
						16.5511	0.990803	29.0312	1.83771	20.1073	0.928904	38.3511	31.6741	0.581407	22.8161	34.219	30.1834
						15.0206	0.997065	55.8171	1.61817	37.7832	11.3311	0.544955	26.2613	19.9105	36.4345	1.1076	19.041
						37.2355	1.2213	20.0931	0.673334	22.6976	1.05047	0.758093	36.5642	0.817868	46.5529	10.12	26.5604
						48.7294	4.023	28.8828	10.5556	28.5413	38.4522	0.495078	13.8704	0.457485	17.9658	18.4588	28.3852
						39.0182	1.53413	23.4726	26.5642	19.7612	1.02636	3.79204	16.1211	0.635641	19.274	0.33779	11.3713
						17.1246	0.930997	22.5881	6.79752	11.5797	13.0457	0.517506	16.1711	1.19177	20.9681	0.511505	48.2321
						26.1359	3.52636	16.8421	0.609748	20.8151	0.701452	0.29704	16.7104	1.07744	21.4939	0.149806	13.3621
						46.3112	2.43093	22.7694	0.791956	48.49	1.21896	0.516239	34.4363	0.796595	18.7573	23.4621	34.212
						17.5781	0.979806	21.0521	6.20306	43.6818	1.56776	0.35457	15.3602	0.873541	44.2871	23.506	38.4069
						37.3206	2.09522	21.8875	27.8164	11.3551	4.25511	0.710267	27.4949	22.2934	26.4006	0.639683	24.3791
						23.6932	22.9118	23.2688	1.46712	14.2983	6.04226	0.566835	39.211	0.91979	41.076	0.450136	16.669
						48.0996	2.89341	21.1989	0.805209	17.8907	0.880296	0.894904	17.4819	0.585364	16.8973	1.79757	19.9205
						23.7939	5.04672	17.3555	0.758951	12.9789	0.812653	0.271091	14.7699	0.76957	17.019	2.05125	37.7582
						21.0451	1.4864	33.7636	75.2315	9.27145	0.449638	0.379989	14.6362	20.7305	21.562	0.290507	37.1485
						19.4218	14.9992	23.6924	6.49078	17.2214	26.599	5.34707	16.4919	11.1076	20.1433	3.10124	8.96804
						13.8682	0.953759	21.0845	0.622418	11.4042	10.7506	4.02269	15.2658	0.306058	15.5905	0.565193	24.9134
						14.8721	0.908735	49.6656	1.22355	14.5261	0.666379	29.6019	28.7237	0.337716	15.9853	15.9691	34.4459
						15.36	0.861284	46.5993	22.3593	22.8323	65.4421	14.5894	34.7836	0.294263	16.3061	0.774596	41.6364
						18.701	0.955831	20.441	1.05759	13.6606	0.553967	0.627026	15.0377	11.0407	15.8972	0.824819	39.7571
						18.679	18.4352	23.747	14.802	38.1966	45.3122	0.848305	41.0503	0.414139	17.2989	29.3785	25.2112
						16.932	1.2833	19.3392	0.744643	49.7276	25.739	1.08014	16.3003	0.586877	16.1197	0.511774	19.3721
						22.7678	2.4128	22.7701	1.00002	16.5429	1.65259	0.418251	19.1366	0.356276	19.236	7.65429	17.7852
						17.041	1.15231	40.6899	86.822	16.5038	0.550858	5.13197	15.5001	0.601928	37.211	9.48325	28.8404
						29.4656	47.8833	22.6763	1.91743	15.9263	0.936597	29.5353	28.4917	0.43296	22.7655	0.377111	20.7545
						23.9831	36.6614	21.765	1.2006	36.1513	34.8496	1.42428	41.4609	8.93924	17.9999	0.903198	43.0697
						42.4069	1.6767	32.6759	24.7633	16.1129	19.8487	0.724355	22.4983	0.466487	18.7389	0.380437	16.1789
						18.9816	1.2233	48.1563	1.67813	43.012	5.98681	0.649138	18.6328	0.430987	20.8287	2.82378	40.4843
						18.5596	1.26863	25.5725	19.6917	17.9541	4.37139	0.415541	18.8322	0.405265	23.818	2.34933	9.36412
						19.1771	1.66196	19.3839	8.80278	27.5258	3.34351	0.665469	45.046	0.36158	21.0386	4.26845	23.4527
						20.1649	26.8919	37.5588	36.9742	19.0479	1.02125	5.0267	18.8287	0.332284	20.9051	0.530596	20.6892
						19.9245	18.929	21.017	1.19027	44.4012	1.00278	0.72276	19.1649	11.7587	21.627	22.1368	19.8919
						19.6335	1.25593	32.1645	68.8219	28.11	7.01034	0.703938	18.3006	0.81874	38.8045	10.6669	19.871
						26.0495	14.8523	58.7502	1.7549	50.607	1.53858	19.4049	20.4299	9.75842	22.8494	2.04838	8.80235
						44.9274	58.7888	40.0404	38.0556	15.878	0.577854	0.801347	25.1275	0.343766	17.927	0.288707	47.8004
						19.0798	0.98869	37.5127	32.4384	28.3535	12.858	1.49736	54.4655	2.08736	41.1973	11.5656	24.4122
						18.3634	1.13723	50.9451	1.73946	19.6216	1.18786	15.1684	19.0572	0.507141	22.4626	0.77748	22.7628
						43.9341	2.40566	51.269	2.71672	47.7362	2.00216	3.43651	13.6288	0.414934	46.0249	0.384416	19.1997
						19.4608	3.57941	37.7254	64.9227	21.491	7.06193	14.6828	28.821	17.6375	22.6491	0.475518	17.9235
						26.1488	35.8506	21.2556	2.35153	55.3572	3.91772	0.302982	12.6403	1.40159	20.6446	0.259162	10.482
						10.1275	0.774079	51.1465	2.47418	26.2242	17.2394	0.399785	18.9257	0.409178	20.3042	0.339867	20.1508
						18.5608	1.18131	24.7752	0.929395	66.7414	14.3459	0.746155	19.8993	0.397786	17.5057	0.612621	59.5314
						15.5743	1.00588	44.6055	89.4045	28.2049	28.3882	0.688706	40.0818	0.563503	20.169	0.572494	18.2301
						41.3311	2.28429	49.2369	1.39471	22.5719	55.188	0.416517	17.2203	0.677438	41.556	0.758654	16.6047
						45.6655	2.14135	41.2133	18.4498	22.1417	4.8232	0.873225	21.9438	0.462192	19.5125	0.436694	19.66
						19.3892	1.09192	31.6752	52.1857	49.1711	3.17453	28.1219	35.9113	0.592087	19.1791	0.533363	12.7244
						39.4525	20.4474	53.3877	66.1984	19.915	0.887484	1.06341	20.3728	12.364	49.5327	20.0309	33.1334
						16.8988	1.13419	21.3731	0.912772	20.1148	0.892488	0.717717	20.6732	27.4264	49.9604	1.41061	41.3847
						15.2364	0.654881	58.7572	1.71818	46.483	1.97139	14.5074	21.1579	0.353524	16.9246	4.63587	26.9749
						17.0302	1.21522	62.3679	1.66295	13.4896	0.478764	0.279917	17.43	0.925186	20.2058	17.0002	18.2724
						16.9749	1.03581	52.8684	1.93845	14.0179	0.529915	0.632496	18.0358	0.327598	16.527	0.597376	35.8968
						27.4829	1.94265	26.5755	2.86081	40.7487	1.3664	12.2176	18.1555	0.74971	18.017	12.7903	21.6068
						27.8333	38.7141	22.4178	1.08535	18.4087	1.09372	1.29687	44.0402	20.8198	23.4713	0.598124	20.1798
						31.2837	3.54018	25.0087	18.3782	38.6561	1.77699	0.704223	19.5627	0.302033	17.2739	23.6274	28.7874
						47.1152	3.29107	26.8715	9.7799	51.8141	4.87609	19.0545	36.3463	0.309586	16.6508	0.776097	17.9657
						42.92	47.9241	43.6969	20.086	23.8371	5.93431	0.857392	40.904	31.5227	28.1469	2.6509	36.8371
						18.7897	12.5881	27.557	7.25627	18.4778	0.638314	5.52115	24.1173	4.40061	18.2368	16.4249	40.5805
						39.7751	2.78156	27.264	2.46047	51.4306	42.9988	0.386303	17.309	0.603466	19.0578	0.129408	7.31214
						97.5959	3.97038	22.9856	1.05188	18.0805	0.677386	2.59701	40.072	0.320777	17.8341	0.331976	18.7625
						21.3917	23.9913	27.2204	1.02025	19.923	1.21024	0.523505	17.7125	0.489594	18.5285	0.257462	15.4018
						16.9651	1.00671	40.0032	24.9428	19.9018	12.1629	0.535985	16.2313	0.434163	16.482	0.395093	17.197
						20.1915	2.51012	21.6182	0.731827	23.8728	20.1101	0.359709	18.2133	1.21532	21.2097	2.54776	20.6307
						29.6501	27.2232	24.765	11.6355	47.2086	2.25687	0.396456	14.9719	18.0408	28.3092	0.378478	20.9751
						22.3358	20.589	47.4873	21.04	27.7435	3.64759	6.87343	22.7495	24.3807	28.484	17.8555	40.8891
						67.1133	2.76483	24.513	1.16616	19.4003	1.17843	0.849082	19.0559	3.03916	20.4713	27.0852	37.6036
						37.3439	1.64124	62.6491	3.32451	20.0788	1.02253	0.456771	17.0273	0.602068	19.2834	0.149896	15.6368
						17.065	1.02719	28.1659	1.41535	15.4351	1.61088	0.406295	16.0383	14.5054	29.8679	0.177354	21.7528
						41.6376	2.1983	28.3862	3.47818	19.0192	20.2677	7.49787	20.5444	0.443661	19.5539	0.320275	13.8782
						18.8095	1.41877	21.7189	0.911056	40.7504	1.66159	0.496618	16.9058	12.3533	22.2466	0.811997	25.1227
						18.3318	0.978655	18.2108	0.781522	42.6309	1.66376	0.442841	16.4482	5.46188	20.0163	1.69006	19.9603
						19.6846	42.8386	30.9078	6.45801	20.5197	1.1257	0.448954	16.93	15.7564	39.5881	0.80873	18.8856
						16.9001	2.54568	79.99	17.9104	17.1321	13.4069	0.759575	21.824	0.573876	18.0493	4.61534	23.2764
						26.6727	62.7887	27.1825	1.33345	42.3012	1.16982	0.497074	16.4922	0.423274	19.9628	5.81856	40.2342
						17.2257	1.12538	58.8284	1.92485	48.1186	1.54358	12.6881	27.7214	0.718104	20.4108	20.6243	36.1005
						42.3254	1.9974	40.7234	64.9935	41.563	2.56371	0.562956	15.1639	0.449883	20.7903	0.446828	16.4025
						41.5982	62.0485	17.1888	0.42193	20.0722	42.0081	7.54941	17.9854	0.801972	47.4843	20.5503	36.6598
						42.6398	31.0231	53.9984	1.9964	23.4657	0.780136	2.56438	28.2282	0.379192	19.5904	11.2693	25.116
						18.7467	0.966403	27.8963	1.06918	21.0933	0.990597	2.08227	25.7154	0.501088	21.5645	8.16735	16.0949
						27.7416	50.0093	41.8952	28.8437	18.8731	7.88925	0.648304	21.8871	0.580792	29.4034	4.53525	20.232
						18.568	1.12533	29.8	30.9429	18.8921	6.01569	0.729368	18.1222	9.67623	25.6374	4.85223	18.0071
						17.4751	1.09907	31.6582	5.87904	15.5142	14.5058	25.1543	26.2487	0.384357	22.0258	34.9994	38.3229
						18.7242	1.22114	31.3275	17.6895	16.9826	0.838818	6.92619	19.2168	0.429314	18.6486	21.9294	22.5922
						18.5626	10.6802	20.2406	1.21097	39.2106	2.02698	5.36864	19.2449	0.467471	22.1714	0.412347	14.8589
						19.059	12.3878	16.6087	0.56734	17.5482	0.855929	0.65658	20.5675	7.5741	21.6336	12.4541	17.8843
						17.7875	1.31739	21.696	0.931957	17.6119	0.920188	0.831146	43.2879	2.03212	19.9128	16.1375	20.1413
						38.3881	32.4217	26.4338	46.3222	28.8033	5.87605	9.3672	26.3358	11.2998	20.0696	0.52664	38.95
						23.8578	39.6086	21.179	1.68393	17.8921	0.811095	24.5577	22.4403	0.412726	17.7762	5.6339	15.9306
						22.808	2.28219	35.6568	15.0402	27.3234	6.73719	0.727494	19.7644	21.3993	32.0135	0.235766	12.9511
						21.5227	1.43617	22.5028	1.22935	19.2095	0.861806	0.600248	15.95	0.378892	18.1194	7.36237	21.5312
						21.2648	13.4599	25.4929	1.5653	16.7915	0.803456	1.04039	40.7777	0.64704	25.4435	0.671561	22.8425
						20.3139	1.49863	23.74	13.3036	54.1898	2.17843	20.3495	21.4913	0.956247	49.7597	5.62248	19.5196
						20.5283	18.9942	22.9519	1.24673	41.0549	1.1475	0.441302	17.8782	0.41767	18.1445	1.46991	20.7288
						21.4171	1.3467	46.0285	6.76191	50.9384	1.7056	25.1273	23.627	2.21591	55.3231	16.8485	34.4765
						18.8519	1.26352	18.5106	1.0511	49.857	1.53085	4.95836	16.946	1.53665	57.8021	1.66855	53.4041
						19.3648	1.25769	23.2663	1.2988	24.3614	8.48583	0.74182	16.6865	0.925529	46.5898	0.318184	20.5871
						17.9281	1.38722	32.9934	6.42301	32.5321	12.7545	14.8682	36.6894	8.71384	54.0296	24.3108	20.293
						63.8906	87.3956	16.8326	0.82462	29.6229	2.40162	30.4019	25.064	22.7448	38.2223	0.470759	19.0371
						40.1449	1.88946	24.2231	1.31216	20.5389	29.609	1.04881	22.0225	0.836875	46.2958	28.1972	35.0011
						18.6296	1.32074	26.1651	1.56483	24.6285	13.6058	0.394624	16.9301	13.999	29.3418	1.12808	45.3083
						17.7956	8.8662	26.3919	14.4019	24.9829	2.91495	0.92597	48.5695	26.9228	28.8897	27.8884	31.7918
						18.3245	1.49055	25.1095	1.44338	18.9708	1.2423	14.6265	21.7511	0.568618	21.6102	0.369168	39.7745
						19.0127	1.75129	20.4757	1.16113	41.2984	1.5313	0.546041	16.0427	0.531751	21.9047	19.6786	33.6716
						24.4574	3.91331	24.1654	1.54589	22.5204	3.03232	0.409052	18.8248	0.438412	19.3855	0.593117	16.9196
						24.01	6.55587	22.3498	1.26732	16.8208	4.40214	10.4586	46.8329	1.61071	18.2385	0.208578	19.8069
						31.6465	70.9883	19.5017	10.6404	22.5289	45.0715	0.881262	43.5224	24.8643	29.6222	1.01663	40.2725
						16.572	10.066	23.249	1.05072	17.4542	0.477659	0.44595	21.0259	0.279219	15.8674	1.01734	18.0062
						18.8228	39.0563	25.2085	3.53446	16.7706	1.67945	0.398877	17.6052	16.6002	21.0776	0.337975	20.602
						20.6803	0.70848	24.8407	20.5142	33.8609	14.2853	0.350523	17.0275	0.315229	14.0301	0.266324	20.0234
						70.5233	35.5368	21.5342	1.10008	17.1114	4.60949	0.369822	18.1023	0.285427	15.0226	0.253791	19.8202
						21.0883	0.74087	47.9226	2.67582	43.4533	1.81114	0.397322	17.5653	0.458927	17.2112	20.6054	30.7819
						22.5727	1.11722	20.9994	2.70753	43.7257	1.38056	0.411239	18.8981	3.60459	16.7543	0.360489	22.5594
						18.1394	1.04232	21.0343	16.5408	20.2958	1.10456	7.7371	20.1059	33.6865	32.14	19.4057	29.3669
						19.0144	0.858808	20.3857	1.16038	15.8412	0.612682	0.739256	19.6612	1.12241	20.3988	0.926627	21.8761
						23.2575	46.4255	22.0409	17.9437	16.7127	0.804118	0.530609	19.6933	23.5708	28.8107	3.96001	15.8333
						26.5294	58.5145	20.2672	0.933687	15.0694	0.889334	0.328107	16.3024	7.92812	19.6081	0.225815	21.0325
						27.3546	55.2544	21.2591	1.29021	19.0015	0.919835	0.624327	19.9159	0.379489	18.1725	0.248531	20.4683
						16.7449	0.922534	49.1606	1.97671	40.1276	78.1161	0.369145	15.4114	1.41312	56.7129	0.213861	18.7263
						18.4726	25.0795	23.4918	2.32506	18.4653	1.69509	20.8696	22.7501	0.615138	44.8562	0.521715	44.5327
						19.6396	1.45472	20.3689	1.09262	26.7337	15.6103	0.488675	21.7434	0.433475	22.8981	1.71224	43.1764
						33.3405	36.9721	22.6875	8.37415	18.8628	1.53751	0.944939	48.583	0.39596	17.155	0.215404	18.8759
						21.1743	32.1437	22.1677	1.41713	15.8562	0.86234	0.875522	46.3245	0.619525	19.5128	0.545544	46.7538
						21.1732	34.8029	20.1508	0.953474	23.4016	34.0357	0.473553	19.7226	0.333542	20.8229	0.346655	15.8415
						20.1922	7.78179	20.6968	6.52303	22.1117	8.1712	0.870627	19.2939	0.340984	15.8909	1.95713	17.6599
						17.9751	3.5042	25.5631	9.06465	22.6544	10.8898	0.412509	16.5046	0.311617	14.8525	10.8786	26.6613
						30.7512	19.9022	46.4789	1.90671	16.792	0.898161	0.491067	20.0605	0.395757	15.7648	0.306954	20.517
						16.7455	17.8409	22.9295	0.95695	31.3047	65.798	0.300694	15.2879	0.954108	47.7555	13.6632	43.2641
						24.9541	48.4295	25.3312	1.18099	24.5964	3.3358	2.65678	22.4614	1.97878	18.459	0.191306	19.095
						22.7711	26.9717	25.7921	1.27253	24.4424	11.3894	0.809289	20.8953	0.368914	21.0898	0.274496	23.4838
						18.7045	13.2897	19.8119	4.1732	46.0128	1.3774	0.500272	26.108	0.740647	26.2576	0.557127	22.7159
						17.2299	0.981251	19.3634	1.12598	22.4714	12.93	20.83	21.8105	34.7145	34.4097	0.194299	19.5777
						26.8278	71.6465	22.3584	3.26157	21.3027	14.3816	31.3312	24.1018	0.441276	18.1636	0.286481	18.5749
						22.242	5.59727	51.5849	1.59698	28.5831	64.6048	8.72411	17.3566	8.85124	24.5419	0.170471	20.5676
						16.1417	3.46541	22.2388	1.02255	41.0033	10.849	0.169126	11.9902	4.92125	19.8748	8.67765	32.5348
						17.5082	2.05209	46.4939	2.40245	44.1888	2.03523	1.05051	37.8435	13.279	23.0579	0.230625	15.4618
						20.7113	33.1431	9.22544	6.6962	18.6836	0.678366	14.6313	19.5699	0.801939	40.429	1.10078	15.3571
						17.9532	4.54641	32.5544	12.102	21.7488	3.17321	12.8732	36.0969	1.22462	44.5042	18.8316	22.0538
						27.9507	56.0348	44.7432	57.9434	17.7701	1.54262	0.558778	40.6123	0.396678	16.936	0.673942	19.2531
						32.7816	23.0959	22.2393	1.18583	26.8937	22.7648	0.218238	7.8402	0.488782	15.8259	0.237762	20.9773
						18.6779	1.75765	28.3161	6.24262	16.0349	0.575332	2.7476	45.3137	0.434735	19.2968	0.302781	18.4162
						41.5717	18.4733	34.3667	46.4753	18.868	0.909739	3.03302	19.8564	0.390104	19.9445	0.162148	15.8995
						42.329	44.9681	18.5833	19.7172	23.6236	26.5524	0.686771	19.2233	0.32619	17.3741	0.270687	24.4821
						18.8874	9.2961	26.7906	7.69228	17.7277	0.950774	0.364605	12.5042	0.318364	16.0942	0.717772	50.1905
						52.935	7.34358	17.2722	1.1999	20.2471	45.1856	26.8155	41.6262	9.97672	19.8612	0.324479	24.7719
						26.1697	56.1988	11.8141	0.915438	17.4693	1.04462	3.93145	17.7486	0.424857	17.2389	0.364781	17.4092
						17.0726	0.867633	12.8985	1.36011	18.3402	10.5603	17.2352	16.1312	4.29213	21.0014	0.42623	20.5062
						24.1273	1.31755	19.2195	1.04622	17.6433	1.32362	2.99641	18.098	0.520163	19.6257	1.69044	16.0597
						22.1852	3.68459	23.393	21.7052	28.3451	6.88974	22.8236	38.5048	2.11879	16.918	0.744002	52.7174
						46.5696	17.9082	22.3515	4.28475	13.3015	0.822943	13.9667	16.352	0.350022	19.6071	0.328414	23.3124
						21.8491	1.07843	18.3631	1.24789	22.9766	9.97398	28.1246	22.7796	0.610909	17.0893	21.8955	30.9643
						49.465	2.06537	20.0882	1.05983	26.8842	35.9543	16.0849	24.9017	0.644446	17.5143	0.33498	19.3352
						21.8915	1.99811	15.3994	0.654509	20.506	1.71588	21.0595	21.1822	1.39815	18.4099	0.268515	23.7111
						20.0542	0.951698	42.3716	56.0748	24.9527	3.80489	8.60628	36.819	11.3041	30.6453	0.326194	20.4048
						22.844	1.60107	23.452	1.64295	32.9124	49.3777	0.388836	13.3863	0.316919	19.3578	0.784866	45.792
						19.4082	1.31268	46.1198	2.6104	19.6026	4.83936	31.3591	32.2882	0.401371	21.7389	0.393544	17.7003
						16.8822	1.29584	17.7362	0.690911	18.1226	0.674872	17.018	15.8517	17.7401	28.3195	0.308071	23.5776
						17.2222	1.25406	45.0874	44.0916	13.6885	0.84042	12.6077	27.6162	13.4004	32.5244	0.34379	23.8916
						17.9661	0.972846	16.99	1.29612	26.1346	1.71162	0.301751	13.6017	0.249633	16.2546	0.212744	19.5475
						23.4527	2.58836	34.5032	42.4604	36.2112	72.8318	14.9691	18.6433	0.353358	21.7193	8.95449	24.7886
						48.3682	28.4615	18.103	7.63253	15.6905	5.78139	0.987767	16.763	0.497558	21.4892	0.767467	22.3981
						19.4632	1.32497	49.7462	15.2889	13.2437	0.681357	0.312557	13.598	0.778202	17.145	7.1107	24.7728
						21.0496	34.4653	20.1203	0.976864	20.6406	1.33304	0.439335	16.0792	0.252474	15.8981	16.7839	44.3817
						28.6301	22.7782	20.428	0.912651	17.7524	5.84686	0.331829	15.9431	0.38064	20.6958	0.677206	47.0368
						20.5088	3.68978	28.7899	4.36994	68.4917	9.85079	30.7287	27.1506	0.43165	22.7102	0.241687	20.9628
						46.975	113.945	22.8044	26.1139	14.6464	13.9167	0.368466	17.6636	25.2649	33.2652	0.270239	18.235
						27.4211	62.8469	27.3218	37.8788	16.7662	7.02358	14.5671	20.2284	0.308913	18.1664	0.290215	21.5134
						17.7042	0.943482	19.9489	0.751954	36.9966	11.87	1.21927	34.5351	37.718	36.379	0.416252	48.5794
						19.6308	1.82365	35.9558	18.7615	40.0431	1.65103	1.2441	15.5163	0.433059	15.2267	0.348949	20.4016
						85.5749	76.4567	22.2255	7.85598	16.816	1.0195	1.00013	38.2365	0.338556	19.2001	27.5677	41.6633
						23.1412	11.025	20.3218	0.967349	18.5071	5.78226	0.711963	16.4681	0.284791	17.5085	6.0293	38.4469
						26.0016	14.1808	22.2495	1.46905	14.1589	26.9351	0.322906	14.7099	0.303732	18.6672	0.230059	15.8419
						25.543	2.46151	21.5164	7.62814	51.4189	2.56992	2.72478	13.9512	9.69588	22.8797	8.4747	25.8618
						43.6368	50.3267	10.8587	0.656987	16.7481	1.22631	0.289878	15.6975	0.522673	16.525	0.197428	20.9674
						45.6179	20.4842	10.2828	0.505804	27.8394	45.3779	2.22436	30.9461	0.833987	18.9965	0.741421	55.6669
						27.5257	2.40761	31.9264	80.3098	9.92444	1.18379	0.28301	14.4833	17.2253	23.2011	0.432838	19.6276
						33.7879	21.2327	19.427	5.34712	20.794	5.50356	5.62286	25.9422	1.29354	44.8839	0.292633	25.8326
						48.7788	70.7597	24.7241	9.65595	39.4054	1.69137	0.203381	11.1737	0.31401	18.9775	1.68147	43.1458
						21.8584	1.2192	20.3457	1.79145	16.529	0.930263	0.709746	38.2349	6.19529	40.869	0.372819	28.6083
						19.7975	1.57657	18.3794	3.15824	41.0543	2.33932	0.244478	12.4139	0.58286	39.9577	0.421756	19.4024
						27.3013	26.9678	41.6924	79.4279	22.5386	35.5689	0.429177	17.9079	0.644912	24.3117	13.9594	17.9469
						23.6098	30.7024	19.5434	0.808833	15.9625	25.0729	0.305107	18.1819	3.46663	16.3896	11.9276	29.693
						22.246	1.19455	20.8296	15.153	15.7446	0.877546	0.505073	46.824	0.338125	14.772	0.290919	16.4067
						19.354	1.6331	21.4845	1.48269	15.8728	1.23918	2.65188	16.6975	0.544705	18.0584	6.07434	17.4175
						25.942	11.783	41.8459	22.8653	26.9422	1.83242	12.7281	40.9858	0.311213	20.3221	7.11004	17.7769
						40.0648	1.09599	30.2528	1.55194	19.9406	19.3036	0.223134	13.8423	0.387689	17.6341	0.45504	15.3142
						17.5801	1.40164	25.2117	1.07222	33.0944	34.7784	18.1714	17.6737	0.465829	21.2342	0.304759	21.2076
						21.155	1.52357	30.9724	1.49859	14.6507	0.803766	0.213135	12.4645	10.4266	33.1054	0.430532	19.5728
						23.0388	1.52926	28.8464	36.7661	37.5629	61.1426	11.1432	19.8042	1.00202	19.7948	0.426299	20.3537
						10.0987	0.251399	26.5667	46.7201	28.8125	73.0074	1.01922	18.5027	41.7982	46.3064	0.377448	26.8796
						17.5514	6.66594	59.8674	3.02153	14.1132	1.0746	0.433321	17.6261	9.93083	26.0821	0.832772	23.7359
						14.9405	1.66773	48.7066	92.7325	15.5069	1.65378	0.7153	18.9256	0.883772	42.1648	7.33535	19.3072
						40.9142	1.35132	24.4866	0.971714	48.0018	3.03331	8.58479	16.0835	12.352	24.2916	0.310318	23.7478
						15.9244	0.909781	29.8228	1.51914	29.7856	37.1575	0.506146	12.783	0.341768	21.0699	1.52874	51.3017
						19.6778	1.02045	36.4102	6.69621	14.4351	0.639289	0.554085	15.3489	1.5549	21.2895	0.504159	19.6343
						15.6616	19.752	22.0115	0.707695	16.4341	1.25869	15.3422	19.3371	0.405925	20.0691	0.637938	46.2308
						12.2601	1.61029	19.3729	1.23457	26.4083	12.272	0.410241	14.8514	0.434589	16.738	0.507767	25.2129
						26.2688	7.39764	17.0277	0.828036	41.0528	28.927	21.2978	24.4341	1.02448	40.9842	0.877575	19.1091
						20.4299	23.9975	44.3906	10.8577	39.3873	48.0714	1.04581	39.2191	3.09452	47.1489	0.450662	18.2718
						15.3629	0.968114	45.1226	56.4013	20.9463	1.99567	17.2511	16.6677	0.299565	16.9601	0.309472	20.2042
						17.6097	0.705403	50.9168	2.36505	14.072	0.740882	0.221889	15.9138	3.91731	21.6257	0.550258	26.3722
						14.4555	0.751411	54.3309	2.49138	16.4774	3.39704	7.76569	41.0485	0.262423	18.5898	24.3075	32.5241
						42.8226	2.85713	22.5791	1.44625	38.306	15.598	12.7811	41.2569	0.482733	17.0279	0.897288	58.3152
						18.5272	15.7204	28.0324	47.7803	18.2461	13.0596	0.34897	12.4148	19.8569	20.8888	14.11	21.0132
						24.9063	0.968534	19.5722	1.09928	31.1707	29.3667	0.221777	16.1847	16.8183	27.2673	4.70708	29.8129
						22.505	1.51084	36.0758	24.518	60.7486	2.70529	0.247175	14.4237	0.662746	21.1453	17.2328	48.2637
						22.0022	1.70896	29.416	11.6988	30.9141	16.7769	0.227922	14.0271	0.251765	13.5805	16.2894	30.3768
						25.9638	1.91767	31.4079	18.9676	23.7979	14.6386	0.397434	15.5166	6.4431	21.4852	0.732037	24.8966
						42.9062	1.47454	27.3353	7.9482	34.6929	41.6167	0.273381	13.6083	4.05799	17.8128	1.08867	26.2187
						13.9093	0.983782	43.9398	71.3697	20.6715	5.97153	0.5689	22.9828	11.7647	38.5936	0.378608	17.1938
						17.652	1.45025	38.4398	39.7092	14.0519	0.393194	0.238193	17.3358	0.483474	16.6153	0.714378	28.3754
						46.6667	2.07896	57.2314	2.49564	20.5794	0.864018	29.1633	31.8658	10.3106	30.5277	0.904496	48.5137
						34.4888	1.43463	33.7245	10.0899	19.9721	0.886112	5.34366	18.11	0.287232	19.9449	0.464451	26.1049
						40.8715	57.0606	28.2416	7.70271	23.1613	49.4597	0.76343	38.711	0.332855	20.988	0.76583	20.994
						33.3697	45.0642	40.2455	9.67224	15.0906	1.2939	0.363274	18.1116	0.447306	17.5794	0.741853	24.6487
						22.119	1.02107	27.0972	36.4049	13.0515	0.461864	0.814944	19.9551	4.38793	17.6551	2.55609	21.0205
						20.7902	28.2458	21.6672	2.71993	19.3234	1.49185	7.45958	17.7058	7.67251	18.0831	0.577397	50.5856
						17.4944	0.908893	25.605	10.184	16.2679	0.830839	19.289	18.2781	1.54087	44.8121	0.571592	19.1125
						17.3989	13.227	66.9131	2.97012	23.776	2.07794	0.875899	19.755	8.28597	22.1125	48.3745	39.0711
						23.4206	18.5841	30.0042	27.2834	20.8811	0.564575	19.0609	100.631	0.499955	17.8354	0.554736	22.6728
						18.2286	0.719254	30.7496	16.9755	24.3748	2.32301	0.371657	8.43326	4.97931	19.38	0.356106	18.4833
						34.9817	69.9248	25.6472	24.9221	16.7291	2.92936	1.3766	38.8363	21.0484	22.9617	4.30892	21.8874
						14.791	0.997267	64.4942	1.81231	17.1289	1.48046	1.48247	25.8486	26.6553	35.5461	8.36607	29.6526
						26.5642	45.5673	24.3403	1.78053	18.123	1.53752	2.68745	43.2613	4.75784	21.2498	2.05432	27.1267
						27.8553	1.13961	40.6484	89.8073	23.6396	25.2178	44.519	40.3453	14.9484	24.6089	9.5654	38.6167
						20.9323	1.63074	22.6778	1.49461	17.9681	15.7615	1.84818	19.9839	0.372054	17.6754	8.71545	33.2598
						16.2781	0.564382	28.3099	2.12721	40.3165	0.846032	0.488159	16.8047	0.40615	15.748	0.326671	17.5904
						17.4814	0.675971	31.0255	0.988071	18.6072	0.422859	12.9972	20.6026	19.8092	21.5263	0.845013	36.615
						13.6723	0.567696	26.2845	42.2915	27.1463	2.98557	0.956435	20.5141	30.8054	34.4667	0.333351	14.0882
						38.4188	36.0094	38.2751	47.6192	30.7889	13.0302	1.02005	18.2023	23.9783	34.7792	0.297185	12.7785
						18.5744	17.4251	37.7628	22.0203	18.7389	2.46941	27.1928	27.2431	12.7521	35.1144	7.27311	18.9084
						13.8168	0.585782	40.0427	16.2192	40.1146	29.799	0.332074	16.2616	0.911941	68.3553	17.8496	37.3553
						13.0068	0.512085	28.2256	1.00936	43.6744	19.012	13.8547	20.1038	5.08286	25.1713	0.453448	14.2393
						16.3421	0.761968	20.8268	0.937549	34.965	71.6385	0.546141	17.5079	12.1868	20.5713	0.271131	12.9336
						15.3432	1.77324	20.5933	1.08249	19.6799	0.711096	2.02298	24.8868	10.8542	38.4633	2.93084	46.0215
						13.284	0.614096	31.6254	39.971	22.2877	20.2467	4.06217	48.5016	0.449643	17.7554	1.07316	39.1267
						23.706	18.7668	22.2329	1.3315	24.672	59.0166	11.3055	23.9167	0.756159	42.2545	0.409007	38.643
						26.1074	27.5188	60.9148	4.68658	16.3589	0.450098	1.13203	39.8794	1.62757	54.454	10.1362	49.7086
						21.2445	44.1499	43.2341	8.8669	25.1721	8.08671	9.5512	14.9568	1.17963	24.8998	15.4382	20.5997
						24.4539	35.3183	24.5575	2.22054	19.8503	0.541801	22.9809	29.3486	19.4751	33.7012	0.28932	16.4771
						12.3086	3.20512	54.6671	2.04233	18.4559	1.567	0.752219	17.8269	0.431616	19.3583	0.631543	22.8377
						18.586	21.8909	12.6462	5.54198	22.452	3.78293	13.9101	32.4468	12.8012	22.4431	1.39286	26.7001
						18.1411	1.59508	43.8646	18.1498	15.1496	0.328673	12.3121	25.9214	36.5521	38.6589	12.1538	24.9433
						16.9366	0.807859	21.7672	13.0249	34.179	10.0436	20.8001	26.626	1.65852	54.9684	16.8107	22.3198
						29.8599	4.21726	20.6434	1.23528	15.4949	0.591321	0.538019	22.2049	5.83535	17.8652	27.6363	30.8738
						18.8735	1.98241	54.1194	4.48985	85.3913	1.43673	0.285866	15.5	5.11153	24.5723	10.9535	18.2821
						20.3665	12.8005	20.9417	0.82668	85.4534	8.99098	14.9731	32.426	8.91171	34.7983	11.1329	26.8112
						38.2175	1.4139	20.9446	1.09708	40.3119	0.997894	5.45861	38.4837	4.65629	21.6705	0.619409	36.2049
						21.9546	5.18998	27.388	10.9425	27.6768	16.7385	28.2934	27.2154	0.814768	43.8778	1.68491	21.9591
						38.3031	1.39649	18.7332	1.03216	25.0402	44.5719	22.8907	23.7845	1.03766	22.6459	0.525833	15.2236
						16.2246	1.78459	27.6038	2.26877	31.3222	51.128	1.03462	40.7242	1.23973	26.5106	28.7191	39.5025
						23.5576	9.77498	24.3481	1.02029	39.9854	8.59381	1.16311	62.7686	18.8271	26.7837	16.4049	22.6722
						17.6928	1.26	23.0827	8.37412	44.4244	2.17714	0.297775	19.3979	7.0043	29.8496	1.34965	18.9272
						41.1835	5.49581	62.0665	4.39623	11.6378	2.32675	13.1121	18.648	22.1923	40.3736	0.622533	38.9443
						10.3464	0.637099	29.9462	19.7988	17.0569	0.818575	0.84688	18.1841	28.7834	39.2502	0.592076	38.2241
						24.3331	21.4921	25.9596	14.433	15.6522	8.23664	0.629545	41.9941	25.1171	38.9035	15.615	30.7747
						40.1008	1.67796	35.9738	18.9362	26.8992	11.9283	19.9051	32.6222	16.0126	34.4446	6.05632	16.9888
						21.8391	40.0686	34.1996	28.2756	15.8686	1.12117	0.646017	45.9192	0.564454	25.4161	0.717209	17.1142
						42.1048	1.88747	20.713	0.984071	35.4775	31.3671	0.384242	17.4247	15.1854	24.8621	0.713459	42.1997
						18.063	0.980422	20.8139	1.00241	16.9308	0.963888	0.511964	16.2367	2.01465	48.9271	1.34905	20.0831
						24.1207	18.8433	24.0391	14.2406	21.1278	53.6102	6.17505	41.9247	2.62366	18.7419	8.45652	19.1771
						14.3157	0.568345	37.8356	78.657	42.0721	1.66891	6.41889	18.0843	31.0618	35.7377	11.0449	20.9245
						15.453	1.10314	24.406	1.14398	24.0347	15.3189	0.644513	27.3191	6.04367	20.712	0.191456	10.9297
						11.866	4.11505	21.5067	0.768947	20.4063	32.3606	2.32794	18.7171	0.332916	11.9804	0.807792	45.6393
						22.7134	0.789407	46.2925	19.0401	26.9411	20.2962	0.402045	22.1159	5.68361	49.8768	0.380789	19.4234
						30.2383	20.7217	23.5914	1.00192	20.0407	22.56	16.7868	33.5093	3.62092	22.2265	1.30407	42.661
						20.8631	0.92794	22.4187	0.98437	16.0494	2.41311	30.2218	34.513	18.6874	26.6599	17.4065	29.254
						37.5553	1.08719	23.5075	1.00021	28.358	17.3436	0.761408	42.5764	11.8908	35.2656	3.17532	15.7976
						16.41	0.500653	23.0199	1.11164	22.6037	41.5716	0.429548	14.0185	7.67379	22.9763	0.388249	17.3047
						23.7654	0.720342	18.4297	0.897956	22.669	12.8772	0.410308	15.4965	14.5699	28.1781	1.08578	42.5733
						44.6672	1.46126	19.5929	8.10058	19.0003	4.67206	1.3704	42.5286	14.5829	48.5114	4.29585	18.3756
						14.4516	3.95255	25.7939	1.00405	41.8363	0.905051	13.4403	23.1456	12.19	32.0873	5.01077	18.2641
						15.3194	0.481817	22.2813	0.488837	14.1234	0.665747	18.0414	30.3095	24.8143	44.1711	0.472513	39.7341
						17.7783	2.62737	22.1284	1.02943	18.5006	2.52481	0.323122	16.8937	11.4763	48.5563	4.67318	16.7424
						16.4857	0.617915	14.5491	0.738996	41.8426	1.47549	0.426685	19.3081	0.759004	21.309	7.66171	13.4788
						11.2067	10.1433	19.7306	0.327871	18.6552	11.6674	0.658548	15.6646	28.6429	26.7908	6.69362	22.2674
						41.6064	3.4746	19.7076	14.757	29.8746	24.2872	29.8497	30.181	0.428632	22.1521	0.694719	40.5881
						41.6324	1.27361	17.1307	0.905572	18.9969	22.3285	0.902883	40.1493	2.41869	25.3603	0.354811	20.4081
						15.0819	0.465661	15.8604	0.613246	38.7005	5.18327	0.736079	43.8839	0.943098	21.1073	5.93376	18.1789
						34.4343	47.2538	16.1178	0.90924	38.5855	49.8523	10.8731	36.8247	3.84929	52.9615	0.425053	41.5181
						16.4589	2.09027	40.2354	9.15992	17.2873	1.71919	0.351727	16.8405	13.3455	31.3899	0.184701	14.9036
						16.4214	0.955576	43.951	1.35344	60.5088	2.22746	0.530195	39.0718	0.44756	19.787	0.577882	42.8409
						12.406	0.696979	13.9874	2.39227	34.7219	20.557	0.524431	38.6004	20.518	33.4005	0.830201	14.4851
						9.41528	0.395583	20.8673	0.380942	19.6073	8.96822	0.378765	17.1589	1.48068	91.7747	0.246715	42.6539
						38.5856	3.76727	27.5149	1.91221	15.5383	8.93153	11.8296	37.7839	9.33672	27.219	0.396187	43.738
						44.7836	1.86876	55.0568	28.3179	35.1334	30.8397	12.3422	27.21	6.22337	30.9339	0.327369	13.79
						39.4771	39.0754	53.9302	3.47542	8.52742	0.311202	1.30969	71.0698	5.62452	19.0458	26.8923	24.1703
						23.3607	13.8908	17.6761	0.489951	18.4095	0.900983	0.561976	19.5194	0.314322	23.7579	0.310336	14.7125
						18.827	2.59512	32.672	3.58725	24.1237	66.0974	1.1707	23.0133	0.3528	18.6924	4.87448	32.758
						14.8996	0.335502	47.1363	27.9885	33.3787	18.1401	0.96431	42.1739	1.13121	46.32	0.182239	15.7452
						28.2662	26.3529	30.5327	10.7749	20.0155	0.683468	13.8641	41.688	5.08992	22.6194	0.212892	12.8379
						37.5821	1.48177	47.7668	67.3422	26.226	44.6458	4.52034	21.0068	0.251887	20.3551	1.89443	45.0126
						18.125	21.0433	53.9398	11.3204	15.7031	0.444347	6.01257	17.6345	14.2267	40.962	0.51594	37.2727
						17.3611	0.547763	48.8194	6.84156	16.9441	0.596397	0.761138	42.5998	0.37804	22.1237	15.0565	23.2016
						24.3123	55.952	17.483	0.505999	42.4065	1.9028	0.639728	18.2557	15.9345	27.9418	23.4484	35.6912
						33.5287	87.3467	19.6931	0.647789	47.0673	24.1493	0.504961	17.3739	0.27636	18.2801	0.282063	13.998
						20.3531	8.23635	45.8895	2.34697	31.1303	31.1639	5.33153	16.4407	0.289463	17.5948	0.618796	42.7875
						18.8187	1.14282	115.918	4.09627	48.8775	1.6795	17.4681	37.849	0.332727	18.8343	0.361447	35.1821
						16.6581	0.628343	32.9976	49.0416	19.1507	6.56013	23.8518	20.5166	35.0262	37.2842	0.434901	37.5705
						19.867	0.851749	52.7198	1.38265	24.5532	1.80566	0.405166	17.7916	7.25664	22.597	4.73315	31.3909
						20.7239	4.05123	16.8876	0.45377	17.1572	0.867415	7.24145	21.7188	7.37107	38.8356	0.312311	17.6341
						11.283	6.3915	43.8957	25.6241	47.9566	1.68289	3.19388	17.384	0.25084	20.6388	1.23921	16.5885
						27.9555	66.793	22.3608	3.30707	46.5925	1.50159	0.347157	15.9193	20.4484	31.6127	1.23968	46.1872
						16.1792	7.79136	28.5151	34.2176	20.0679	6.94682	0.727759	16.6628	4.3029	23.9916	4.0483	14.279
						19.1771	23.8118	25.3684	35.4072	18.9904	2.13039	0.881638	18.3972	0.918384	46.3769	8.10836	24.137
						18.1182	17.6468	22.3425	24.4912	21.3864	1.31165	0.300617	17.3227	0.286587	16.0677	18.0915	33.8135
						16.352	1.20762	35.3757	83.1927	18.8415	11.3882	5.45278	19.4388	0.302361	20.282	0.441972	47.468
						16.5009	12.597	39.6466	17.122	29.8703	16.1396	0.717702	45.7992	0.203966	11.1362	0.593608	42.7004
						42.9972	1.28963	19.8316	1.87847	18.3614	5.54033	13.2006	27.8783	1.05013	81.0359	0.177677	13.5719
						105.327	40.2106	18.2002	0.952197	39.8764	6.22954	0.532703	15.9283	0.913215	20.3486	2.471	17.9103
						35.3792	21.6066	44.0158	10.7127	16.5177	0.668806	0.389049	20.3054	4.43191	51.1122	0.237394	17.4127
						17.9447	16.7021	38.2274	47.4492	38.7785	7.30221	2.31341	43.898	0.325124	16.3958	3.73335	19.9935
						14.7209	3.30578	20.7228	2.02668	22.2958	30.1581	16.159	31.0681	1.0931	70.5072	0.440916	37.6944
						13.4984	4.29644	18.4068	0.757993	27.8022	56.695	0.797061	39.7862	0.36143	47.1152	0.228943	18.4014
						15.7592	0.529132	49.8912	1.52661	19.593	1.01747	4.10581	16.356	0.630914	55.989	1.09496	18.2285
						23.9306	1.37416	36.7726	17.5163	46.1415	102.709	1.03675	43.6454	1.67896	17.9015	0.359197	23.4239
						45.3434	2.21069	17.3566	0.823996	19.3829	19.4407	0.31424	14.6202	10.5671	22.0707	0.386336	23.1345
						17.9564	0.759637	46.1789	40.8938	20.5737	12.0978	33.5687	28.6524	0.200627	18.3107	0.546464	19.823
						16.3815	1.84552	19.8264	0.655331	16.6452	1.21875	2.00164	20.1559	0.484485	14.5705	0.209876	17.8159
						44.6572	2.06339	19.7708	0.98308	18.2523	0.8733	0.361685	16.2933	13.9802	62.3018	0.480013	38.9054
						22.0407	0.947601	20.917	1.44352	17.6918	1.05017	0.351656	17.3595	17.7476	32.0897	0.437365	40.5842
						16.4444	15.282	21.3569	2.50865	34.9575	52.9518	1.09029	23.5128	0.204971	15.56	0.269081	20.4204
						22.8092	1.222	21.0053	1.2477	20.5247	6.99983	0.860977	19.4691	0.250841	18.3704	0.416809	15.9258
						20.6307	34.5783	21.7329	1.25468	22.4418	11.2937	14.5112	51.6692	0.830002	18.5551	0.226883	16.8964
						20.4948	0.890556	14.9152	0.634454	9.09232	0.887827	0.554042	16.9513	0.188319	16.6499	8.33227	24.3476
						22.4514	1.08872	20.3465	27.5194	17.0921	0.595603	0.98903	22.26	0.626428	25.2422	0.830872	22.1443
						20.6124	0.947225	19.899	1.39377	9.89916	0.753843	0.275001	12.363	25.7334	27.3989	0.26213	18.699
						43.0753	0.963523	23.9587	35.6848	32.8055	14.5201	14.0476	28.4825	12.9729	23.082	0.185791	12.5491
						16.5978	0.443865	23.2316	1.24901	18.8617	0.828681	8.6502	20.4714	0.246394	14.4217	0.407876	22.0287
						70.1302	3.77084	24.9332	4.27813	20.2636	5.23764	0.709597	15.9018	0.391371	54.1622	10.6965	19.729
						35.6797	16.6579	14.5814	12.5641	44.6439	2.26958	2.96421	16.181	0.28065	14.5124	24.5504	28.3399
						52.6071	19.6364	19.7097	0.901421	23.2206	7.67883	10.2624	40.7843	8.61716	22.1646	9.23665	21.4604
						27.8811	0.998949	19.5632	17.687	43.4428	0.848397	0.340928	15.1307	0.382995	17.1658	4.71466	15.9031
						14.4701	0.456018	54.5843	2.46465	18.3692	3.72521	23.0713	22.5792	1.49019	43.783	14.6173	17.6965
						39.5075	4.43983	20.062	1.80773	43.0751	1.21476	18.5372	32.6298	0.26146	15.4225	2.24238	19.4252
						24.6889	31.784	25.1194	24.0925	23.1269	0.62088	21.2903	20.9049	4.26621	20.3989	0.309744	18.9306
						31.076	1.48655	25.0425	2.3171	40.1559	68.2062	0.435547	16.4433	3.70145	41.8433	1.45314	18.6227
						32.2145	1.66875	41.2488	56.6925	31.3	13.6599	0.943343	18.7235	8.63229	13.299	0.237435	18.439
						18.7626	1.06588	28.4241	3.90218	35.1437	31.5101	0.736405	17.8447	7.8289	16.2056	0.324124	17.5235
						16.8659	0.684069	21.8477	0.900663	17.535	0.421941	4.45227	14.929	0.336441	15.3331	0.333144	18.6583
						21.1505	4.26363	26.1523	8.35795	41.872	11.4274	22.7074	24.3617	11.9616	17.8183	0.585949	45.9335
						18.4205	11.7466	42.6397	10.6758	35.3695	60.7879	0.251484	12.4002	0.405097	12.5922	21.2154	30.0381
						21.4425	1.10892	43.5791	33.9803	31.1362	52.8331	3.02277	23.0321	4.61412	17.0183	0.25843	15.9998
						34.8749	1.95151	47.2932	1.51368	16.0265	0.578211	0.530284	15.2902	26.9405	40.1663	0.460415	23.9723
						23.4845	19.3076	35.7417	5.65452	18.9101	9.67831	0.898035	18.0821	0.280868	13.7884	8.96297	27.3302
						31.0557	71.5185	20.8829	1.67576	49.6587	1.98283	25.0237	22.3452	1.13606	46.6257	0.559521	16.513
						27.1739	1.10695	18.8923	0.768523	23.5944	48.6142	16.896	36.0391	0.614725	53.5876	0.295289	17.8906
						24.0102	0.942045	17.2909	1.17838	16.3694	0.487264	0.346458	15.7774	15.1111	22.913	1.09567	47.4836
						61.811	2.87689	16.4043	1.01199	17.7128	8.09966	8.0551	19.2476	9.98508	43.2164	0.313618	24.0398
						28.8034	1.22353	49.2357	1.6634	44.1235	11.3931	1.07633	23.0033	1.19047	22.4932	0.366011	19.9349
						54.661	2.11924	21.1569	0.725974	17.563	0.895114	1.68089	24.7525	3.4463	12.1407	0.806028	50.3861
[truncated: 2,450 more rows]
