# Supplementary material for: Spatial mapping of DNA synthesis reveals dynamics and geometry of human replication nanostructures
Source: EMBO J. 2025 Oct 7;44(23):7263–94. doi: 10.1038/s44318-025-00574-2 (PMC12669658; doi:10.1038/s44318-025-00574-2)
Supplement: Supplementary file 4 — Source data Fig. 1 [file 44318_2025_574_MOESM4_ESM.zip › Figure 1/1D/data.csv]

Cy3-xx-dUTP_mean	Cy5-xx-dUTP_mean	Cy3-xx-dUTP_std.dev	Cy5-xx-dUTP_std.dev
10.89244995	11.90354982	0.721201307	0.527114591
