# Supplementary material for: Spatial mapping of DNA synthesis reveals dynamics and geometry of human replication nanostructures
Source: EMBO J. 2025 Oct 7;44(23):7263–94. doi: 10.1038/s44318-025-00574-2 (PMC12669658; doi:10.1038/s44318-025-00574-2)
Supplement: Supplementary file 4 — Source data Fig. 1 [file 44318_2025_574_MOESM4_ESM.zip › Figure 1/1C/fold_changes_pairs.csv]

	condition1	condition2	fold_change
1	CTP-Cy3	488-xx-dUTP	3.29343093472857
2	Cy3-xx-dUTP	488-xx-dUTP	7.49766682195612
3	488-xx-dUTP	CTP-Cy3	0.30363472616207
4	Cy3-xx-dUTP	CTP-Cy3	2.27655201233909
5	488-xx-dUTP	Cy3-xx-dUTP	0.133374824961761
6	CTP-Cy3	Cy3-xx-dUTP	0.439260774443071
