# Supplementary material for: Spatial mapping of DNA synthesis reveals dynamics and geometry of human replication nanostructures
Source: EMBO J. 2025 Oct 7;44(23):7263–94. doi: 10.1038/s44318-025-00574-2 (PMC12669658; doi:10.1038/s44318-025-00574-2)
Supplement: Supplementary file 4 — Source data Fig. 1 [file 44318_2025_574_MOESM4_ESM.zip › Figure 1/1C/data_Cy3_X_UTP.csv]

well	ImageNumber	condition	edu	normalised_DAPI	normalised_Cy3	normalised_EDU	normalised_FITC
B02	1	Cy3-xx-dUTP	normal	0.999862256403159	1.29252717902868	1.1905017492354	1.01092092714522
B02	1	Cy3-xx-dUTP	normal	1.0570070841575	0.957257467869421	0.865348462344736	1.21062907927418
B02	1	Cy3-xx-dUTP	normal	1.73906525460907	118.774106666324	8.41418925390286	2.27994179432813
B02	1	Cy3-xx-dUTP	normal	1.21731891126996	1.42156855553065	1.17290654494816	1.20035000388751
B02	1	Cy3-xx-dUTP	normal	0.983119389072118	3.30778375842895	1.13775165187282	1.30949994767847
B02	1	Cy3-xx-dUTP	normal	2.24934202628912	2.26191063996888	2.19983509285926	2.6125799831419
B02	1	Cy3-xx-dUTP	normal	0.934831257441173	91.6005616171312	3.76054082122716	1.37699321215375
B02	1	Cy3-xx-dUTP	normal	0.824369887572403	0.932018386966768	0.862437007016169	1.12658940504106
B02	1	Cy3-xx-dUTP	normal	3.20878611782876	3.3603612058033	8.84105287469978	2.89820495518664
B02	1	Cy3-xx-dUTP	normal	1.08655810114828	5.03836534860353	3.82928717262697	1.72763795524626
B02	1	Cy3-xx-dUTP	normal	0.57930362425808	0.727810051320579	0.700747504150505	0.905801079566523
B02	1	Cy3-xx-dUTP	normal	0.901082950258863	0.918163169625534	1.00779057373882	1.06611675586091
B02	1	Cy3-xx-dUTP	normal	0.990851050832549	1.33942230983832	1.29225850572483	1.50944778296963
B02	1	Cy3-xx-dUTP	normal	2.06324580122867	119.51915398914	12.2019043648556	2.10008156042217
B02	1	Cy3-xx-dUTP	normal	1.48822219239438	120.830851157954	5.76871468950799	2.15861388486197
B02	1	Cy3-xx-dUTP	normal	1.14712237197696	1.87104156356752	1.57152036863657	1.3615225117846
B02	1	Cy3-xx-dUTP	normal	1.55885317965992	30.4276669890123	5.98325042282946	1.94303840683481
B02	1	Cy3-xx-dUTP	normal	1.49382019465217	100.63473374793	7.58703472232124	2.03493455408989
B02	1	Cy3-xx-dUTP	normal	1.53262017018672	73.4213315383607	7.47475315877152	1.8467862846465
B02	1	Cy3-xx-dUTP	normal	1.00361613221878	1.01335621716923	0.955023932705927	1.07125728019613
B02	1	Cy3-xx-dUTP	normal	2.29410142841425	2.49880397631275	2.29996097676378	2.50729774902727
B02	1	Cy3-xx-dUTP	normal	2.26420207852468	47.1008298202194	11.6342495881031	2.54641080957994
B02	1	Cy3-xx-dUTP	normal	1.41874454883148	160.610900860489	7.44807216996602	2.28153949265847
B02	1	Cy3-xx-dUTP	normal	0.962089569369661	1.25440864392103	1.09971662416225	1.34019728530308
B02	1	Cy3-xx-dUTP	normal	0.927213895734566	1.3886949731688	1.17694880960839	1.03223723701218
B02	1	Cy3-xx-dUTP	normal	2.36869151277337	3.96941293600463	2.74576267166736	2.3943484755717
B02	1	Cy3-xx-dUTP	normal	1.05824697147237	6.06788996116868	1.18698589148376	1.43095918079987
B02	1	Cy3-xx-dUTP	normal	2.34383927921174	3.28291804124876	2.86942112374178	2.87752816434583
B02	1	Cy3-xx-dUTP	normal	2.20086149771145	2.66197762769006	2.14329888880324	2.63333567343615
B02	1	Cy3-xx-dUTP	normal	1.94918914352245	2.35438553964073	2.52071432704065	2.40072113853589
B02	1	Cy3-xx-dUTP	normal	1.73933790875235	7.71382906017275	7.00766083391068	2.14570095237476
B02	1	Cy3-xx-dUTP	normal	1.03904601318881	1.0642943033691	1.07612356795243	1.30750760369027
B02	1	Cy3-xx-dUTP	normal	1.08213061750156	53.5206710549415	1.78408450690839	1.55629801357272
B02	1	Cy3-xx-dUTP	normal	1.00123969237157	0.917251439405968	0.946289288964015	1.13901554438994
B02	1	Cy3-xx-dUTP	normal	0.972675425746581	1.18860067951595	1.20069632575286	1.05958222642152
B02	1	Cy3-xx-dUTP	normal	2.25890085308011	56.6505759514859	12.9548133695499	2.35481106245216
B02	1	Cy3-xx-dUTP	normal	1.00407905575573	1.34403884937522	1.25173131678822	1.42203366903484
B02	1	Cy3-xx-dUTP	normal	1.10744583871099	0.995822968928246	0.798507999474872	1.05730524002103
B02	1	Cy3-xx-dUTP	normal	2.03846287179653	225.22191389659	8.96883133078505	2.91857144763252
B02	1	Cy3-xx-dUTP	normal	1.7782076178818	18.6274061811338	7.70318605214636	2.43879312955824
B02	1	Cy3-xx-dUTP	normal	2.00139502291646	180.963866383988	10.1207111171211	2.35181293869458
B02	1	Cy3-xx-dUTP	normal	1.05777557758004	1.13669711177938	0.93249627473075	1.25484308181987
B02	1	Cy3-xx-dUTP	normal	2.20064806452977	4.67452128517341	7.28136742243205	2.03423387418838
B02	1	Cy3-xx-dUTP	normal	1.05499813692741	1.03845821554806	0.994365026065705	1.05778177825518
B02	1	Cy3-xx-dUTP	normal	1.08298153862027	1.64284762311283	1.51000983840767	1.45301262890574
B02	1	Cy3-xx-dUTP	normal	1.06921640023809	1.30393811018043	1.20445732740697	1.02813201906763
B02	1	Cy3-xx-dUTP	normal	0.999773757641958	1.13266578938347	1.02934342911481	1.33888445162432
B02	1	Cy3-xx-dUTP	normal	1.66734051011154	119.947876891373	7.71860600326697	2.37338639536304
B02	1	Cy3-xx-dUTP	normal	0.917063331893979	0.975515455337739	1.18035527852338	1.23845183772807
B02	1	Cy3-xx-dUTP	normal	1.06855355777605	1.16546410477742	0.968325110373458	1.16218692821547
B02	1	Cy3-xx-dUTP	normal	1.04685732317004	1.01995375176728	1.05701116305511	1.19987931182937
B02	1	Cy3-xx-dUTP	normal	0.951661286629249	0.967944174938258	1.02385915922304	1.23063185355375
B02	1	Cy3-xx-dUTP	normal	1.26355933471901	2.75329390592019	2.37599516041189	1.75530052320733
B02	1	Cy3-xx-dUTP	normal	2.26501792622364	10.9948513154159	13.1174670643349	2.20357036684361
B02	1	Cy3-xx-dUTP	normal	1.11556862635331	1.37202318565654	1.23042645157976	1.43270188870362
B02	1	Cy3-xx-dUTP	normal	1.66261775355293	54.7052269697417	7.38333816407329	1.69239096305826
B02	1	Cy3-xx-dUTP	normal	1.22791995280195	1.71050612353067	1.7739831161276	1.47872254252668
B02	1	Cy3-xx-dUTP	normal	1.06731435281682	1.41686672355709	1.2386211598208	1.41262250653155
B02	1	Cy3-xx-dUTP	normal	1.0637715526032	1.21183053553212	1.14345279244029	1.25626499407622
B02	1	Cy3-xx-dUTP	normal	2.18366984907734	8.23040829522694	5.18927113925076	2.73255383683562
B02	1	Cy3-xx-dUTP	normal	2.95630720135353	293.54054594657	12.8493194896073	4.1659811610249
B02	1	Cy3-xx-dUTP	normal	1.12044094810009	1.34241587391788	1.06864097658208	1.20037857879766
B02	1	Cy3-xx-dUTP	normal	1.24480922488835	4.16557377649567	2.63388710721791	1.62159633989531
B02	1	Cy3-xx-dUTP	normal	3.21743170853474	4.00569448120226	4.40510971624939	3.39187180864695
B02	1	Cy3-xx-dUTP	normal	1.03221532581272	1.26579933985416	1.1500572462618	1.42880414552015
B02	1	Cy3-xx-dUTP	normal	1.03908667213052	0.977999077227506	1.17748128691333	1.19357809446153
B02	1	Cy3-xx-dUTP	normal	1.03056745609895	1.10700148659141	0.962863893265754	1.23680110793835
B02	1	Cy3-xx-dUTP	normal	2.34076484747664	2.39710641998315	2.131837305245	2.42168751167251
B02	1	Cy3-xx-dUTP	normal	1.02172887924442	1.1976823786462	1.09341351521908	1.14127707770591
B02	1	Cy3-xx-dUTP	normal	1.01791139651317	1.66682976317042	1.31867303112106	1.23600672869515
B02	1	Cy3-xx-dUTP	normal	2.45943010921983	2.51992018059511	3.2552329280999	2.91370356444149
B02	1	Cy3-xx-dUTP	normal	1.44651973102173	89.9359927458551	5.80466095615835	2.22007656567918
B02	1	Cy3-xx-dUTP	normal	1.33255475398278	2.47326309706681	1.91930407348587	1.33497384144498
B02	1	Cy3-xx-dUTP	normal	0.951081618020884	1.10003654403223	1.04592194163292	1.29608047118653
B02	1	Cy3-xx-dUTP	normal	1.05255136207925	0.997961037354263	1.04857351431334	1.16595622437294
B02	1	Cy3-xx-dUTP	normal	1.34583553618722	2.82439897218485	2.25642541324735	1.50594944451976
B02	1	Cy3-xx-dUTP	normal	1.00557385998384	1.01997517627541	1.08716160371408	1.2753398609199
B02	1	Cy3-xx-dUTP	normal	2.08770761953461	90.9258919363037	11.7997166765335	2.30297193642023
B02	1	Cy3-xx-dUTP	normal	2.08258848973752	72.5364491005761	11.5559140372094	2.56314668491586
B02	1	Cy3-xx-dUTP	normal	1.30779862875312	48.2673789659421	4.74377970981282	1.42258504990204
B02	1	Cy3-xx-dUTP	normal	1.22057288982173	1.08071446135067	1.13835601994442	1.36387272828317
B02	1	Cy3-xx-dUTP	normal	1.08694124685239	1.466915188835	1.25415691074474	1.46150871612496
B02	1	Cy3-xx-dUTP	normal	1.51901530535717	117.810217823991	5.64958393456315	2.32749128974748
B02	1	Cy3-xx-dUTP	normal	1.0307942342228	0.911101622297811	1.09554892263777	1.14870108850733
B02	1	Cy3-xx-dUTP	normal	1.27122366495559	27.8183535321393	1.90065000854039	1.68078530168024
B02	1	Cy3-xx-dUTP	normal	2.13017768419324	196.374152910317	12.7316768052218	2.65184960277667
B02	1	Cy3-xx-dUTP	normal	2.2876771929645	29.8464541367594	10.7100103243927	2.4769612635143
B02	1	Cy3-xx-dUTP	normal	1.07802291271139	1.80911086499272	1.21522812243456	1.3251205715015
B02	1	Cy3-xx-dUTP	normal	1.07202254833555	2.08576923202518	1.37266682068769	1.56493065383117
B02	1	Cy3-xx-dUTP	normal	1.21671921103581	2.66727247537701	2.13936604340524	1.86544499126664
B02	1	Cy3-xx-dUTP	normal	1.060927321893	1.46434259265634	1.24092339664951	1.22322837613677
B02	1	Cy3-xx-dUTP	normal	1.37308657454754	122.43866837441	5.75096143801065	1.75379123624118
B02	1	Cy3-xx-dUTP	normal	1.00410813380757	0.999823475797621	1.08145718601591	1.52714827353462
B02	1	Cy3-xx-dUTP	normal	1.09912140933848	1.28075280961025	1.13530537047665	1.21412268274446
B02	1	Cy3-xx-dUTP	normal	1.26404884695331	7.68730682793034	2.99040283331939	1.58443580782807
B02	1	Cy3-xx-dUTP	normal	1.0211526085107	1.14643025149529	1.1027561624001	1.13487790967327
B02	1	Cy3-xx-dUTP	normal	1.16279351905804	38.2527968026572	2.87110402114467	1.58090581484176
B02	1	Cy3-xx-dUTP	normal	1.93896796691876	5.76613086244053	9.75261135034218	1.99074044490724
B02	1	Cy3-xx-dUTP	normal	1.17468252238554	1.24453356561911	1.41426946400785	1.30984614863923
B02	1	Cy3-xx-dUTP	normal	1.08346829964977	1.09111309425085	1.03116950837241	1.3191839669778
B02	1	Cy3-xx-dUTP	normal	2.37856621492027	3.43102120370213	3.20348405158363	2.77978712770369
B02	1	Cy3-xx-dUTP	normal	1.08092258338834	1.29729603100255	1.19473252693807	1.35472830458148
B02	1	Cy3-xx-dUTP	normal	1.49495389185753	125.882057486371	6.73159398695656	2.34454560416228
B02	1	Cy3-xx-dUTP	normal	1.1242071537438	1.49249793869979	1.30884434590327	1.3255346695109
B02	1	Cy3-xx-dUTP	normal	1.02437052340056	2.25450797367714	2.33663055395829	1.13269484936094
B02	1	Cy3-xx-dUTP	normal	1.11682487027511	1.19726807524602	1.17052120699432	1.21726187817561
B02	1	Cy3-xx-dUTP	normal	1.03164981720389	1.27603833542058	1.35966338982687	1.34192317686978
B02	1	Cy3-xx-dUTP	normal	1.02902259134446	1.38700166131651	1.32429332500164	1.33150297138939
B02	1	Cy3-xx-dUTP	normal	2.33878304863928	2.08168999476754	2.31406565113256	2.20726560531304
B02	1	Cy3-xx-dUTP	normal	1.10356665246093	1.1999162235737	1.16127412561645	1.24764009440166
B02	1	Cy3-xx-dUTP	normal	2.21909955130943	28.7908725358833	8.58344771167263	2.53023522687189
B02	1	Cy3-xx-dUTP	normal	1.1085964026293	1.32855890601701	1.16954443360195	1.55815918420322
B02	1	Cy3-xx-dUTP	normal	1.19393568821352	17.655087267642	3.56923986313975	1.89654232129348
B02	1	Cy3-xx-dUTP	normal	1.06705043628616	1.15194682926974	1.20549536616408	1.15862311672002
B02	1	Cy3-xx-dUTP	normal	1.09180507275393	1.00335395984521	1.05205517762541	1.00279358170562
B02	1	Cy3-xx-dUTP	normal	1.12128169397846	1.39988486567528	1.28438647070216	1.38239132499539
B02	1	Cy3-xx-dUTP	normal	1.07584037834674	2.33047994387856	1.28267218095857	1.16794612788949
B02	1	Cy3-xx-dUTP	normal	2.60003501883438	129.409197153426	12.0921881252846	2.31692321435966
B02	1	Cy3-xx-dUTP	normal	1.09043738565013	1.38317314837238	1.15171504058831	1.31309522995557
B02	1	Cy3-xx-dUTP	normal	1.62135617116547	78.199090691385	8.11126069994119	2.12938684490389
B02	1	Cy3-xx-dUTP	normal	1.08155369252828	1.31351474778074	1.33313911244983	1.58668614111616
B02	1	Cy3-xx-dUTP	normal	1.96591022938792	6.35869866452715	9.40234368838051	1.96876823843499
B02	1	Cy3-xx-dUTP	normal	1.11921659955407	25.8384441000322	2.19304793826485	1.41677336985965
B02	1	Cy3-xx-dUTP	normal	1.05338462923476	1.04084463503079	1.10861817877625	1.3899434579582
B02	1	Cy3-xx-dUTP	normal	1.55057964935271	114.453819293543	8.05760582987761	2.17437633860712
B02	1	Cy3-xx-dUTP	normal	1.25695843388736	1.68247618443914	1.44148719166412	1.38137700166834
B02	1	Cy3-xx-dUTP	normal	1.09784104012052	1.54174149248996	1.491053384299	1.52992655080641
B02	1	Cy3-xx-dUTP	normal	0.728304614294922	0.942344646400699	1.00345119728342	0.823378454950141
B02	1	Cy3-xx-dUTP	normal	1.18503961181213	1.6152933838543	1.44614687991935	1.70214244324862
B02	1	Cy3-xx-dUTP	normal	1.80003688603872	47.3826249137662	9.40938829059422	2.16877509524502
B02	1	Cy3-xx-dUTP	normal	1.11907974700524	1.444146422553	1.38252518950567	1.43667848765543
B02	1	Cy3-xx-dUTP	normal	1.57627955230023	110.63174761763	6.8178094344534	2.00013597733201
B02	1	Cy3-xx-dUTP	normal	2.15466702937761	183.398794295454	10.6852581767912	2.50883502392836
B02	1	Cy3-xx-dUTP	normal	2.16014851334644	2.28060391959053	2.8410826242548	2.82050551657102
B02	1	Cy3-xx-dUTP	normal	1.74371026279059	14.8383339988126	8.31776990297239	1.8438449217038
B02	1	Cy3-xx-dUTP	normal	2.30400186372635	191.304905558269	12.9995027264791	2.67173435776794
B02	1	Cy3-xx-dUTP	normal	2.09037871930138	9.44126730919288	8.20387610005922	2.1326191015622
B02	1	Cy3-xx-dUTP	normal	1.95606143713587	6.63147454310075	7.92685863001836	2.22297797495631
B02	1	Cy3-xx-dUTP	normal	1.17470747417088	1.57221328397417	1.27139242171987	1.18441387828859
B02	1	Cy3-xx-dUTP	normal	1.14856700352333	1.49148856433075	1.31658158966434	1.51461574726913
B02	1	Cy3-xx-dUTP	normal	1.37782344568741	4.75765854165579	3.3165350960227	1.50690061409873
B02	1	Cy3-xx-dUTP	normal	1.28515460494433	3.79046363595553	3.61208667565872	1.71180177665194
B02	1	Cy3-xx-dUTP	normal	1.50326123252365	28.8557756665287	6.44151893831575	1.88487156686092
B02	1	Cy3-xx-dUTP	normal	2.02450052877239	72.6167654670367	3.28988866381947	2.68562958546879
B02	1	Cy3-xx-dUTP	normal	1.19900822116904	100.033897735144	3.87570691345649	1.83495681981396
B02	1	Cy3-xx-dUTP	normal	2.4205292539618	3.00974699612499	3.33385015814337	2.7314964067148
B02	1	Cy3-xx-dUTP	normal	2.319422482011	102.871125648774	10.8992492154603	2.52769140112471
B02	1	Cy3-xx-dUTP	normal	1.13713434889556	1.20305544091172	1.36014158394972	1.36066764635817
B02	1	Cy3-xx-dUTP	normal	2.38018016242875	2.52245482639729	2.75764305662984	2.84516440375226
B02	1	Cy3-xx-dUTP	normal	3.94794674417484	4.66981408132799	4.06559231891097	3.67758847537261
B02	1	Cy3-xx-dUTP	normal	1.38621359052708	1.87228742758795	1.66712315949062	1.37081641168796
B02	1	Cy3-xx-dUTP	normal	0.981850275555288	1.62065649848821	2.25940326016218	0.981093925713637
B02	1	Cy3-xx-dUTP	normal	1.25310366027363	1.71826877841773	1.82926291302651	1.48801706927656
B02	1	Cy3-xx-dUTP	normal	1.25421069153966	2.07044682705889	1.88610407279162	1.62559949592164
B02	1	Cy3-xx-dUTP	normal	0.760015173030554	19.2483039723132	3.18655920553272	0.94397036372356
B02	1	Cy3-xx-dUTP	normal	2.07076272503591	160.771680758394	9.60365643584306	3.07664979770438
B02	1	Cy3-xx-dUTP	normal	2.32671847305837	128.397993878452	14.2086238770774	2.78743296104831
B02	1	Cy3-xx-dUTP	normal	1.25834141799261	2.11151087078962	1.85977795238822	1.53660029183549
B02	1	Cy3-xx-dUTP	normal	1.08843619320574	1.24877295291558	1.23017222711027	1.26702704570217
B02	1	Cy3-xx-dUTP	normal	0.752064631447556	18.1594179908529	3.06066490134555	1.06053666406212
B02	1	Cy3-xx-dUTP	normal	1.18069349409334	1.42464317912538	1.37373537533214	1.07760386454167
B02	1	Cy3-xx-dUTP	normal	1.16817998612406	1.13560699922287	1.28970097756795	1.25074398186974
B02	1	Cy3-xx-dUTP	normal	2.37185453132554	2.3250431385344	3.0941658396078	2.68093310562663
B02	1	Cy3-xx-dUTP	normal	1.39464868432796	2.31479209728156	1.8546264059749	1.30518554778681
B02	1	Cy3-xx-dUTP	normal	2.47917118296622	187.516918118407	13.7127799644664	3.02739176306464
B02	1	Cy3-xx-dUTP	normal	1.17659745531369	1.12640036703808	1.19831122040758	1.34481957224141
B02	1	Cy3-xx-dUTP	normal	1.14256189417274	1.54548997997763	1.58121860756361	1.39985222982289
B02	1	Cy3-xx-dUTP	normal	1.30830959463803	1.95276891302453	1.48848582256705	1.41211401091225
B02	1	Cy3-xx-dUTP	normal	2.67153999723488	2.99927156479443	2.7766849448195	2.65261600413944
B02	1	Cy3-xx-dUTP	normal	1.15143715046223	2.99175766212476	1.54477169270347	1.61945251851175
B02	1	Cy3-xx-dUTP	normal	1.39002728160409	62.653297256663	4.07896806479725	1.9262439085199
B02	1	Cy3-xx-dUTP	normal	0.755873977045328	11.303986578329	4.0259399599669	0.799230677560131
B02	1	Cy3-xx-dUTP	normal	1.49780774351964	25.8230657578777	8.28478477075359	1.57219811837866
B02	1	Cy3-xx-dUTP	normal	1.30905969133851	1.76101429765412	1.32092706988609	1.3801910357645
B02	1	Cy3-xx-dUTP	normal	1.13399799674618	1.14629612611774	0.999818358037715	1.30733730564381
B02	1	Cy3-xx-dUTP	normal	1.54290765547597	149.309489425897	7.75528069392388	2.06738483753378
B02	1	Cy3-xx-dUTP	normal	1.20366691431192	1.34716747997434	1.53348152300493	1.63154347924033
B02	1	Cy3-xx-dUTP	normal	1.08261194672064	1.01191081197012	1.11089753850416	1.09389512193091
B02	1	Cy3-xx-dUTP	normal	2.4650844255146	2.72647251115307	3.27551986096024	2.56921134503319
B02	1	Cy3-xx-dUTP	normal	1.32213025748968	2.04096811248635	1.72362736465704	1.56603637332429
B02	1	Cy3-xx-dUTP	normal	2.40962043867608	2.11152349504333	1.99045481416749	2.17628548709354
B02	1	Cy3-xx-dUTP	normal	1.07347317385947	1.4594764178607	1.60394926116304	1.4887170623512
B02	1	Cy3-xx-dUTP	normal	1.10686806484836	1.11458629513122	1.17614640626551	1.17950397904449
B02	1	Cy3-xx-dUTP	normal	2.33062383599707	2.56728655744505	2.54304961871938	2.64743326162088
B02	1	Cy3-xx-dUTP	normal	1.18909019863082	1.32574908084494	1.3373911890484	1.51377690456707
B02	1	Cy3-xx-dUTP	normal	0.62665885368728	25.299279117111	0.90701279796939	0.999852969383915
B02	1	Cy3-xx-dUTP	normal	1.295865060975	1.96595569910645	1.74702195472994	1.52977395805414
B02	1	Cy3-xx-dUTP	normal	1.19243605883349	35.7646970123986	1.26397354840956	1.44400967177707
B02	1	Cy3-xx-dUTP	normal	1.16127983596344	1.47112614450614	1.60517696030185	1.83717968678802
B02	1	Cy3-xx-dUTP	normal	1.04817152375673	1.39195876675233	1.46423243188126	1.32369336450686
B02	1	Cy3-xx-dUTP	normal	1.14238253474511	1.02660423292177	1.09095664277246	1.40057789274844
B02	1	Cy3-xx-dUTP	normal	1.13924908797552	1.1351088632206	1.4531483435509	1.00955977601089
B02	1	Cy3-xx-dUTP	normal	1.60412385710133	4.47083533435071	8.37687572199709	1.63126484196929
B02	1	Cy3-xx-dUTP	normal	1.2495494270113	25.898222029383	1.64790193206526	1.61344661208202
B02	1	Cy3-xx-dUTP	normal	1.11336537970657	1.54849202741907	1.64853132567705	1.53987178932947
B02	1	Cy3-xx-dUTP	normal	2.02350947958152	5.83209053321729	13.7528212959568	2.35695024628083
B02	1	Cy3-xx-dUTP	normal	1.26047382138619	1.29981979290977	1.48537192712665	1.25950235721084
B02	1	Cy3-xx-dUTP	normal	1.2453662256022	1.39763553581264	1.44526176705817	1.82261834744901
B02	1	Cy3-xx-dUTP	normal	1.22320126689561	1.4428090477728	1.22605930637353	1.33333385090933
B02	1	Cy3-xx-dUTP	normal	2.28081817971895	37.7417499942179	10.9250304390284	2.11461990388919
B02	1	Cy3-xx-dUTP	normal	0.590360625808158	1.23682293166956	1.11521204056585	0.821017949223391
B02	1	Cy3-xx-dUTP	normal	1.25438550033335	1.20598616025531	1.47807323981228	1.38516183481347
B02	1	Cy3-xx-dUTP	normal	1.84811760024777	8.9729413575896	8.95236382751173	2.22878845591201
B02	1	Cy3-xx-dUTP	normal	3.03258528433367	58.2095629688697	8.67628228401518	3.92440359648514
B02	1	Cy3-xx-dUTP	normal	1.35576659238243	1.66157252989621	1.50949351512916	1.25567403936114
B02	1	Cy3-xx-dUTP	normal	1.02803735260418	1.33616609927818	1.07984903742238	1.46618607212062
B02	1	Cy3-xx-dUTP	normal	1.32965360844749	7.80202626558437	7.47576469781942	1.50714993363954
B02	1	Cy3-xx-dUTP	normal	1.22123852828891	1.19356775631152	1.16039021505689	1.48838435072565
B02	1	Cy3-xx-dUTP	normal	1.64809597468432	151.111201412451	8.12143807618443	2.13585560260949
B02	1	Cy3-xx-dUTP	normal	1.98022274336098	109.792810736059	9.84074575955884	2.34812852199553
B02	1	Cy3-xx-dUTP	normal	2.59832931357114	10.1979660854857	8.49659299304276	2.08511091161961
B02	1	Cy3-xx-dUTP	normal	1.26354489000554	3.90878773135687	1.87340102594932	1.3103289012524
B02	1	Cy3-xx-dUTP	normal	1.20827098779788	97.9659798777634	4.66737810180779	1.81192040058885
B02	1	Cy3-xx-dUTP	normal	1.22258260205637	1.62999333647347	1.62941212802094	1.54266502216102
B02	1	Cy3-xx-dUTP	normal	1.14654095878126	1.01617068551556	1.02843093223932	1.13397433189181
B02	1	Cy3-xx-dUTP	normal	1.21130627283473	1.67280140284626	1.3327377429469	1.60980853002033
B02	1	Cy3-xx-dUTP	normal	1.08422253821963	2.08058412806138	2.40110829981127	2.12901871436898
B02	1	Cy3-xx-dUTP	normal	1.15111638429871	159.226967694256	6.04558212506565	2.52185566445979
B02	1	Cy3-xx-dUTP	normal	1.17234455367822	1.19858224479935	1.31221563694503	1.30737213584442
B02	1	Cy3-xx-dUTP	normal	4.46115525415723	3.27285941209035	3.47935564868035	3.25598732689178
B02	1	Cy3-xx-dUTP	normal	1.18743579053803	1.9670110177934	1.45760007484743	1.48264005668556
B02	1	Cy3-xx-dUTP	normal	1.25574017849758	1.38594915408065	1.45056147432711	1.57506726066116
B02	1	Cy3-xx-dUTP	normal	1.51851358039362	94.6508786022235	6.5318737934994	2.05220507785908
B02	1	Cy3-xx-dUTP	normal	1.21299884572573	1.12599010629081	1.11360663322002	1.11800032784299
B02	1	Cy3-xx-dUTP	normal	1.16991114462757	1.26724095786586	1.22191282719025	1.22888878056737
B02	1	Cy3-xx-dUTP	normal	1.18615642222163	1.46555442432505	1.54448696216133	1.60847535624637
B02	1	Cy3-xx-dUTP	normal	2.24666405198624	2.51956309747638	3.23853858142698	3.74138877751092
B02	1	Cy3-xx-dUTP	normal	1.08547729986786	2.20896950263223	1.47923120251264	1.11827076288956
B02	1	Cy3-xx-dUTP	normal	1.1112149784685	2.62054818047103	1.89492391800597	1.40756008179637
B02	1	Cy3-xx-dUTP	normal	1.30781581123128	3.02602423091392	2.07616887244416	1.27259415418485
B02	1	Cy3-xx-dUTP	normal	1.11444114403756	1.20154333837055	1.14389544161986	0.918643779932419
B02	1	Cy3-xx-dUTP	normal	1.72563057703115	9.91889404931666	7.16549281140367	1.72609291133128
B02	1	Cy3-xx-dUTP	normal	1.16346915124691	1.06023040158154	1.05552654334676	1.41191458149066
B02	1	Cy3-xx-dUTP	normal	1.87952025499969	38.7135332244875	11.7541717058268	2.29915594175623
B02	1	Cy3-xx-dUTP	normal	1.41824946729603	95.7984387689985	6.31285058175516	1.82101874066914
B02	1	Cy3-xx-dUTP	normal	2.30886578618036	7.64308059669845	12.9774820609404	2.58531987943171
B02	1	Cy3-xx-dUTP	normal	2.66037664166781	2.62364784345512	2.71161077099297	3.07503025907699
B02	1	Cy3-xx-dUTP	normal	2.66521623490683	32.2314997526142	11.4392199648771	2.49142712715752
B02	1	Cy3-xx-dUTP	normal	2.39127333856022	10.3275218646229	9.52724828731722	2.21419467466461
B02	1	Cy3-xx-dUTP	normal	2.22220143654308	32.7456835284323	12.1144505790774	2.25848070544802
B02	1	Cy3-xx-dUTP	normal	1.09630308759621	1.43279371336472	1.5825722715979	1.41159889769353
B02	1	Cy3-xx-dUTP	normal	1.31878791550465	185.34869874163	5.39250880890476	1.89865787824314
B02	1	Cy3-xx-dUTP	normal	2.55960935902718	2.30992782982864	2.53553201730729	2.90300303097261
B02	1	Cy3-xx-dUTP	normal	4.28440041492878	3.34493167120012	3.8589555148726	3.3975392436052
B02	1	Cy3-xx-dUTP	normal	3.38251648790566	6.0679694348906	5.70736716095334	3.13513376932447
B02	1	Cy3-xx-dUTP	normal	1.17439709365485	1.26355922582091	1.18182256545897	1.50304638786359
B02	1	Cy3-xx-dUTP	normal	2.53762312126603	2.4337978336377	3.16642129918516	2.64741868466533
B02	1	Cy3-xx-dUTP	normal	2.2049615760921	11.6200458771655	10.5630619286156	1.82838494984081
B02	1	Cy3-xx-dUTP	normal	1.1884141538153	1.32015947408686	1.37133973782467	1.46806173701701
B02	1	Cy3-xx-dUTP	normal	1.37420279482832	48.4595058260428	4.52547751197126	1.88066548452465
B02	1	Cy3-xx-dUTP	normal	1.02301878120394	3.01915522208283	2.2749337072184	1.57010075748717
B02	1	Cy3-xx-dUTP	normal	1.20204027841809	1.86332427487462	1.5008115106059	1.4945108727602
B02	1	Cy3-xx-dUTP	normal	2.28202883063593	2.80511076995059	7.25924626410721	2.38951441990419
B02	1	Cy3-xx-dUTP	normal	1.23808378758689	65.9971621243163	3.60670373084024	1.7478478619136
B02	1	Cy3-xx-dUTP	normal	1.17414003930158	1.44327882710403	1.31455736324781	1.26797781882151
B02	1	Cy3-xx-dUTP	normal	2.56007499870107	2.91828792110442	3.06438114989818	2.22561389739136
B02	1	Cy3-xx-dUTP	normal	1.45123721226217	130.60949935167	3.92603139330725	1.78505195669451
B02	1	Cy3-xx-dUTP	normal	0.69316238168108	1.1394708772858	0.65208859874458	0.753249862815932
B02	1	Cy3-xx-dUTP	normal	2.90284894847879	13.1623354793231	7.4334546516324	3.99333140583861
B02	1	Cy3-xx-dUTP	normal	1.22885353813175	76.2512390382738	4.07457625228764	1.73061843681035
B02	1	Cy3-xx-dUTP	normal	1.21991443763927	1.78469778656153	1.56472109582329	1.4015516825422
B02	1	Cy3-xx-dUTP	normal	1.23338499535216	1.33347458168939	1.3381851203361	1.04770747660752
B02	1	Cy3-xx-dUTP	normal	0.592465787346213	6.96419818236396	2.05091946565124	0.636141012241373
B02	1	Cy3-xx-dUTP	normal	1.50324896726985	144.97451243177	8.87369055450918	2.12014387038732
B02	1	Cy3-xx-dUTP	normal	2.6784815092392	2.64741598524839	2.37154081447739	2.70612931088622
B02	1	Cy3-xx-dUTP	normal	0.73561639700138	8.67109188128634	2.36274563656642	0.772905024169857
B02	1	Cy3-xx-dUTP	normal	1.36111203098111	2.58899400115722	2.27371592387819	1.07532576625134
B02	1	Cy3-xx-dUTP	normal	0.988894629847288	1.14517241496866	1.2117839905625	1.42137445530886
B02	1	Cy3-xx-dUTP	normal	2.3481340359582	174.644042733832	11.6476324967627	2.6904301925637
B02	1	Cy3-xx-dUTP	normal	0.808013301969803	54.2861829352189	3.9325015711393	0.79739106500706
B02	1	Cy3-xx-dUTP	normal	1.20145842463415	1.52298465140966	1.42699602786986	1.35999620115052
B02	1	Cy3-xx-dUTP	normal	0.759851145054308	54.4225218805683	3.7049105538964	0.80944283863959
B02	1	Cy3-xx-dUTP	normal	1.33018971845027	1.33723477535161	1.34472178299412	1.47347041974628
B02	1	Cy3-xx-dUTP	normal	1.01215783617106	1.37213950273776	1.23056618945374	1.32290408029864
B02	1	Cy3-xx-dUTP	normal	1.65934100236651	2.25014139227901	1.96191881823665	1.65524304038347
B02	1	Cy3-xx-dUTP	normal	0.674047876791122	0.737280047595665	0.635009922863221	0.649540379025015
B02	1	Cy3-xx-dUTP	normal	1.80647219412612	84.026695250336	8.0341354300255	1.54704064065478
B02	1	Cy3-xx-dUTP	normal	1.30943866829303	1.33524051759475	1.29254929292273	1.40777648842713
B02	1	Cy3-xx-dUTP	normal	1.5044250193418	2.72249108968579	2.36088830728138	1.64440562519698
B02	1	Cy3-xx-dUTP	normal	1.06380997446272	1.94461475259427	1.41715282866319	1.1910608705141
B02	1	Cy3-xx-dUTP	normal	0.572526180086861	0.610874070317777	0.459766242735979	0.557383177925517
B02	1	Cy3-xx-dUTP	normal	1.32266388895185	41.300839883968	1.51299357807264	1.40413388773112
B02	2	Cy3-xx-dUTP	normal	0.560086953038136	37.8291567628092	3.54070415308415	0.849024860499558
B02	2	Cy3-xx-dUTP	normal	1.27100383134455	83.7156825121571	7.62315126089614	1.80770052023364
B02	2	Cy3-xx-dUTP	normal	2.5988929990217	2.49413374257308	2.17836214387761	3.04308284176157
B02	2	Cy3-xx-dUTP	normal	1.68774338729586	72.5980178526536	9.86767370847162	2.67945893014358
B02	2	Cy3-xx-dUTP	normal	1.35907421957034	1.33012741866032	1.10357026987749	1.70494072181042
B02	2	Cy3-xx-dUTP	normal	1.47714325490245	2.54401574366602	2.52332818386267	2.33593529208401
B02	2	Cy3-xx-dUTP	normal	2.8180818388267	2.52603197146505	3.23960617947509	3.21908971990988
B02	2	Cy3-xx-dUTP	normal	1.43892001601819	1.73972819640337	1.89277541937867	1.90019122809202
B02	2	Cy3-xx-dUTP	normal	2.83158063274559	3.23375761442249	2.33325346448242	3.31023695812193
B02	2	Cy3-xx-dUTP	normal	2.18555254479313	22.9580532201523	14.1827359215127	3.0718038546021
B02	2	Cy3-xx-dUTP	normal	1.27267988525562	1.59305939234857	1.41161809478119	1.68212430252351
B02	2	Cy3-xx-dUTP	normal	2.722493049838	37.6890020521964	16.2155565918994	3.09298139695167
B02	2	Cy3-xx-dUTP	normal	1.33836772607676	1.57629253672168	1.39703305495052	1.98236558530336
B02	2	Cy3-xx-dUTP	normal	2.64722782701547	133.462270542205	18.6305179151967	3.20813350337818
B02	2	Cy3-xx-dUTP	normal	1.79983075774806	158.518011325323	22.4227819886664	3.25140805936198
B02	2	Cy3-xx-dUTP	normal	1.97379358688734	13.5152458495358	9.64647515000578	2.94521732368714
B02	2	Cy3-xx-dUTP	normal	1.33324365278305	21.7685405135053	1.84392717109515	2.32172995668814
B02	2	Cy3-xx-dUTP	normal	1.39026491146013	2.12116477890576	2.05402723705889	2.00649748759585
B02	2	Cy3-xx-dUTP	normal	1.39403484485361	1.91743050859874	1.90886434587924	1.90678544717405
B02	2	Cy3-xx-dUTP	normal	1.44509423677567	4.42409717344489	7.54496769412899	1.40618712361036
B02	2	Cy3-xx-dUTP	normal	1.53744913581457	93.8986244378252	5.52234756265459	2.54740764326838
B02	2	Cy3-xx-dUTP	normal	0.672787968321594	1.24358771395365	0.710811574309534	1.00489556034156
B02	2	Cy3-xx-dUTP	normal	2.83120567219751	3.56018561704648	4.63992241030439	4.08089880850186
B02	2	Cy3-xx-dUTP	normal	1.49241712002111	10.2415742248493	2.4984384065253	2.31398179258569
B02	2	Cy3-xx-dUTP	normal	1.36825607007294	1.74849242751684	2.0005806074302	2.11053962107403
B02	2	Cy3-xx-dUTP	normal	1.41919231881509	2.42211732465329	1.39284783190481	2.03469923057084
B02	2	Cy3-xx-dUTP	normal	0.715723720587376	1.21887665328681	0.740622600936765	1.03270231978407
B02	2	Cy3-xx-dUTP	normal	1.27892160398525	1.264629234155	1.33981187012153	2.02397406563486
B02	2	Cy3-xx-dUTP	normal	2.70707499806343	109.466614445265	23.2479096132759	3.83037891793262
B02	2	Cy3-xx-dUTP	normal	1.39517728540945	38.4775688002633	2.78850294049807	2.51189635662946
B02	2	Cy3-xx-dUTP	normal	1.39006581716136	1.53377867252365	1.91105162781035	1.73393005902077
B02	2	Cy3-xx-dUTP	normal	1.6330111460388	126.041843551525	8.41143845345508	2.38711301704755
B02	2	Cy3-xx-dUTP	normal	1.41207381986351	5.5467065508898	5.17055376111581	2.57460307565622
B02	2	Cy3-xx-dUTP	normal	1.49105598913615	58.1099316019099	4.62171235093598	2.88109818528528
B02	2	Cy3-xx-dUTP	normal	2.22609309083545	31.8014666444584	12.5831959335306	2.63354681205195
B02	2	Cy3-xx-dUTP	normal	1.41490718933334	2.40380892264579	1.90233354306957	1.79470995780347
B02	2	Cy3-xx-dUTP	normal	1.37934704252331	1.81959715179143	1.26017648906442	1.91263842762902
B02	2	Cy3-xx-dUTP	normal	2.76706992702691	3.85816074073506	3.20942559934703	2.76548254352078
B02	2	Cy3-xx-dUTP	normal	1.50274643561305	1.97096895297158	1.4074103574831	1.94319538673325
B02	2	Cy3-xx-dUTP	normal	1.48756375884185	1.9203940022227	2.56090473482022	2.45804878496894
B02	2	Cy3-xx-dUTP	normal	2.84886504183626	108.199756774389	23.0911850968648	3.98666347154479
B02	2	Cy3-xx-dUTP	normal	1.34060701862439	1.69030338894901	2.04375502814223	1.77657147383444
B02	2	Cy3-xx-dUTP	normal	1.63037918424548	44.5676187829743	8.03391357511429	3.22854941721103
B02	2	Cy3-xx-dUTP	normal	1.57879350769995	3.04511115377772	2.3013024315023	2.00789286793461
B02	2	Cy3-xx-dUTP	normal	1.90834888735714	107.118708592577	10.1815701256574	3.07957673596252
B02	2	Cy3-xx-dUTP	normal	1.48306658979168	81.6135263310143	5.30155455560198	2.62366887439529
B02	2	Cy3-xx-dUTP	normal	3.2723355886994	17.400351533135	10.7022246627517	5.12071363506083
B02	2	Cy3-xx-dUTP	normal	1.33086796929972	1.48195081715089	0.722941896515783	1.78570495892648
B02	2	Cy3-xx-dUTP	normal	0.709511526747469	0.959230139233602	1.20629605580299	1.20249789267252
B02	2	Cy3-xx-dUTP	normal	2.85401301124247	2.84990423625494	4.64696745595553	3.19888229221781
B02	2	Cy3-xx-dUTP	normal	0.767874074764156	1.12517414489254	1.45922168514446	1.20033740472304
B02	2	Cy3-xx-dUTP	normal	1.51082209712317	35.369387274621	3.3789245908013	2.19799055727829
B02	2	Cy3-xx-dUTP	normal	2.0427469531027	201.807063508435	14.173358691409	3.25548666303134
B02	2	Cy3-xx-dUTP	normal	1.43703252284833	2.78787268536303	3.4642287928238	2.46684914115352
B02	2	Cy3-xx-dUTP	normal	1.19510507901637	74.1643393696187	9.25567994922648	1.85275839514966
B02	2	Cy3-xx-dUTP	normal	1.41463094329642	1.2904062784961	1.15889087136268	1.51084200308853
B02	2	Cy3-xx-dUTP	normal	1.54391524402665	2.81389440829913	2.89019394642142	2.64182034952155
B02	2	Cy3-xx-dUTP	normal	0.866060573655064	55.2429420490769	6.73829259298204	1.43660967064897
B02	2	Cy3-xx-dUTP	normal	1.67140739693311	31.3642268706616	8.33465396401419	2.84428284226183
B02	2	Cy3-xx-dUTP	normal	2.69054757929789	114.266017592705	20.0062291086014	3.46650390278114
B02	2	Cy3-xx-dUTP	normal	1.56392312322896	2.64107504557966	2.39757457949034	2.02581805070281
B02	2	Cy3-xx-dUTP	normal	2.64522982339551	65.3334053640428	20.0285911628587	2.74573123395256
B02	2	Cy3-xx-dUTP	normal	2.93848271303593	4.9853291115703	5.77412735016062	3.69985157266975
B02	2	Cy3-xx-dUTP	normal	3.11052994402282	3.27241073305781	4.23185584031181	3.32700723406467
B02	2	Cy3-xx-dUTP	normal	1.08431314094887	73.6755745900192	8.02450022451695	1.38139926236042
B02	2	Cy3-xx-dUTP	normal	1.51554463655011	2.53643299649498	2.86742213378371	2.1211578080187
B02	2	Cy3-xx-dUTP	normal	1.97000144480516	108.055686654593	12.3008486595939	3.04078709988416
B02	2	Cy3-xx-dUTP	normal	1.17659274352699	81.2670788766903	8.75969650539438	1.75419427055081
B02	2	Cy3-xx-dUTP	normal	2.70176696075119	6.1700395785932	19.3169821998675	2.89898644115201
B02	2	Cy3-xx-dUTP	normal	1.43786185587762	1.99766382434326	1.47618961803216	1.87653586021551
B02	2	Cy3-xx-dUTP	normal	1.06011405857797	0.978558481960967	1.21500817542142	1.25936911120226
B02	2	Cy3-xx-dUTP	normal	2.31503832022474	50.2226206326786	11.8780512288744	2.52666290715156
B02	2	Cy3-xx-dUTP	normal	0.617742321860168	0.874015614658787	0.930790464133394	0.848221488889775
B02	2	Cy3-xx-dUTP	normal	2.62460838328874	2.51665771491739	3.4224466205256	3.11973571197968
B02	2	Cy3-xx-dUTP	normal	5.99221109874635	4.64030838083534	6.6209092820138	5.55311339354994
B02	2	Cy3-xx-dUTP	normal	0.769036628753154	0.999506926223807	1.13232812377627	0.956793546828488
B02	2	Cy3-xx-dUTP	normal	1.59380451470685	2.05893653988375	1.86537768728026	1.9853152406995
B02	2	Cy3-xx-dUTP	normal	1.91067442065161	107.806686637649	16.5265734000595	2.87729148163743
B02	2	Cy3-xx-dUTP	normal	2.26192918265334	65.3001866282931	15.7129531055192	3.25144157204415
B02	2	Cy3-xx-dUTP	normal	2.23055247738695	162.752775344328	16.174618280799	3.67829107802579
B02	2	Cy3-xx-dUTP	normal	1.30234813824873	1.80284139284329	1.00831944055319	1.88336709370733
B02	2	Cy3-xx-dUTP	normal	2.0775358669497	155.032025576551	13.6580459462306	3.01797662832418
B02	2	Cy3-xx-dUTP	normal	2.97229014872366	3.7740114028032	11.5498347702752	3.43241644893712
B02	2	Cy3-xx-dUTP	normal	1.68586881127437	70.1862947100366	10.4261500504439	3.07226023448778
B02	2	Cy3-xx-dUTP	normal	2.18753203410575	24.2136422655018	18.5683987175938	3.03014042087963
B02	2	Cy3-xx-dUTP	normal	1.5871993529235	161.681068472877	7.00489511996813	3.14745964907014
B02	2	Cy3-xx-dUTP	normal	1.39946348350066	1.97166343138363	2.39953039194009	2.31970174710581
B02	2	Cy3-xx-dUTP	normal	3.06050481525459	3.81041423374983	4.17578725495159	3.60372351390892
B02	2	Cy3-xx-dUTP	normal	1.18573371600214	78.7421646166484	4.68165412300596	2.57353293666924
B02	2	Cy3-xx-dUTP	normal	2.76670456458507	128.473989300132	19.5257399137216	3.54497684834828
B02	2	Cy3-xx-dUTP	normal	1.4264357238462	1.53452026529212	2.18963865695052	2.19798112140509
B02	2	Cy3-xx-dUTP	normal	1.36429783250956	1.88053232666151	2.24180565688416	2.15977342414555
B02	2	Cy3-xx-dUTP	normal	2.69131581129548	3.55271202602481	4.04741236205758	2.21038882206079
B02	2	Cy3-xx-dUTP	normal	1.42616224695611	2.12572477818298	2.76503309731281	2.57956562681257
B02	2	Cy3-xx-dUTP	normal	0.909828912133047	1.1313508854463	1.17443998252109	0.980417758633756
B02	2	Cy3-xx-dUTP	normal	1.46079388360843	9.59879263351341	4.11733867787487	2.20363629779006
B02	2	Cy3-xx-dUTP	normal	2.35935233944761	4.31573806684971	15.088369855863	3.6668707030573
B02	2	Cy3-xx-dUTP	normal	0.705377473349132	0.830796072924315	0.955299404207872	0.820578401885261
B02	2	Cy3-xx-dUTP	normal	2.95844979886611	3.41158375440262	4.85859622534388	3.49282330013144
B02	2	Cy3-xx-dUTP	normal	1.54621876737572	132.209113590723	8.01007034276881	2.76433020150877
B02	2	Cy3-xx-dUTP	normal	1.49834085501963	1.9577502036231	2.39428259051422	2.09618840059853
B02	2	Cy3-xx-dUTP	normal	2.77826609995539	6.22860508696848	4.48846748777695	4.32133261662016
B02	2	Cy3-xx-dUTP	normal	1.90212133447823	45.6797443520042	11.3236104518915	2.35896137543999
B02	2	Cy3-xx-dUTP	normal	1.77028869916894	121.327198398727	16.0543870282312	2.87274913254168
B02	2	Cy3-xx-dUTP	normal	2.46040014807001	3.70655390023979	3.39471641534311	3.13151239045376
B02	2	Cy3-xx-dUTP	normal	2.65707715351458	97.2903662325137	23.3992899743063	4.15119509186601
B02	2	Cy3-xx-dUTP	normal	1.31634836309728	1.75278379323545	2.42507558561821	1.94476469159738
B02	2	Cy3-xx-dUTP	normal	1.22687960613773	2.12453563168175	1.96111661342997	1.98513056093074
B02	2	Cy3-xx-dUTP	normal	1.19217080842205	1.70980895930656	2.13486684653371	1.45078506825998
B02	2	Cy3-xx-dUTP	normal	1.30549904078032	1.87138344385956	1.7869238560714	1.84334328260398
B02	2	Cy3-xx-dUTP	normal	1.81121669525993	3.34110673922481	3.3409234994921	2.2048909328599
B02	2	Cy3-xx-dUTP	normal	2.35281855025637	158.61762050856	21.3932697427144	3.35446509250579
B02	2	Cy3-xx-dUTP	normal	1.3771914160935	1.46364249839351	1.75328983231456	1.7523759762384
B02	2	Cy3-xx-dUTP	normal	1.47822700615605	2.02718395510902	2.55714192041229	2.16813197424244
B02	2	Cy3-xx-dUTP	normal	0.654791380564241	0.764122019791607	0.966722237787221	0.965347740140055
B02	2	Cy3-xx-dUTP	normal	0.589035379681868	0.803535651717034	0.820086388124459	0.907058331782169
B02	2	Cy3-xx-dUTP	normal	1.59387253547294	22.5263206297049	6.12650542531357	2.36764619432276
B02	2	Cy3-xx-dUTP	normal	2.99991241791078	4.12228561823859	5.61170722066065	3.62974227061725
B02	2	Cy3-xx-dUTP	normal	1.44591202273224	1.50609715318077	1.99573430557618	1.5568111611223
B02	2	Cy3-xx-dUTP	normal	1.50981621681367	2.24365304531596	3.00507601017901	2.54074956787531
B02	2	Cy3-xx-dUTP	normal	2.54932837390697	103.620264291437	21.7061455040382	3.32223834706768
B02	2	Cy3-xx-dUTP	normal	2.10925246069271	64.8975817838414	13.9281754483596	2.73435698639939
B02	2	Cy3-xx-dUTP	normal	1.41553127896971	2.31890588541553	2.01589821131058	1.72317008654901
B02	2	Cy3-xx-dUTP	normal	1.3920461234488	2.45591530728414	1.72880576357958	1.87875204987801
B02	2	Cy3-xx-dUTP	normal	1.39064728743517	2.91669815642759	1.42114678423886	1.95751282710706
B02	2	Cy3-xx-dUTP	normal	1.35767041468299	2.34821564957523	3.08718954158158	1.70417316970619
B02	2	Cy3-xx-dUTP	normal	2.19705189507742	51.1247413727521	15.3567278372666	2.82301290967455
B02	2	Cy3-xx-dUTP	normal	2.80392223395122	13.7595009747185	19.4694769247596	3.00953791611482
B02	2	Cy3-xx-dUTP	normal	1.44766603705103	2.52829632633896	3.08127715375942	2.47299244264814
B02	2	Cy3-xx-dUTP	normal	1.07974956730608	21.0888316490069	3.48445066937701	1.87071278209063
B02	2	Cy3-xx-dUTP	normal	0.505799676302679	12.3776637917226	1.82055303472556	1.042037831836
B02	2	Cy3-xx-dUTP	normal	2.12131661522696	121.330302864863	15.1511509912811	3.08431544453481
B02	2	Cy3-xx-dUTP	normal	2.92916976729042	3.93710097876561	3.95930984725552	2.87488666126194
B02	2	Cy3-xx-dUTP	normal	0.836416996448471	1.00012326844405	1.36107658721704	1.29625162989566
B02	2	Cy3-xx-dUTP	normal	1.46963995192728	1.91554372790053	2.11839333198925	1.79725418408722
B02	2	Cy3-xx-dUTP	normal	2.2107627628057	40.0724469506526	17.5584788993912	2.93544709348491
B02	2	Cy3-xx-dUTP	normal	1.42192962213013	39.8124521130553	3.10888355765862	2.53863943060821
B02	3	Cy3-xx-dUTP	normal	1.20999458549255	15.291875962525	13.1444276093754	1.42282270780325
B02	3	Cy3-xx-dUTP	normal	1.17067794651488	1.18675207242167	5.59809109545665	0.836453275323811
B02	3	Cy3-xx-dUTP	normal	2.97191621996891	3.7112929658778	19.974934601306	2.22396646420273
B02	3	Cy3-xx-dUTP	normal	0.997350954322161	0.768058799846107	0.999809421100376	1.15250023207727
B02	3	Cy3-xx-dUTP	normal	3.71409425183707	87.6400358006025	84.3901300680422	2.91666238039461
B02	3	Cy3-xx-dUTP	normal	1.85882792906603	1.80435587919294	4.4835794415187	2.44657606197451
B02	3	Cy3-xx-dUTP	normal	0.953027382653579	0.7968664797919	0.446616696514597	0.97941435146648
B02	3	Cy3-xx-dUTP	normal	1.10882440914684	1.04283627753794	0.878880820083328	1.14432658490324
B02	3	Cy3-xx-dUTP	normal	1.15643870033407	83.3377544892427	17.9324474202008	1.64678702775527
B02	3	Cy3-xx-dUTP	normal	1.06585414568428	1.01952073088678	1.13483610388263	0.991343384777853
B02	3	Cy3-xx-dUTP	normal	1.12856195333724	2.80556323385474	3.13532497300391	1.27341390073458
B02	3	Cy3-xx-dUTP	normal	1.10061712167647	1.25457981016071	0.799334985647187	1.11863122601169
B02	3	Cy3-xx-dUTP	normal	1.13136858454421	39.6615727818763	6.33262344745254	1.39676814432706
B02	3	Cy3-xx-dUTP	normal	1.0011353052905	0.989488837214811	0.815273740781188	1.22616917946996
B02	3	Cy3-xx-dUTP	normal	1.10407236404743	1.81150837069105	2.63700938438422	1.34945610106142
B02	3	Cy3-xx-dUTP	normal	1.13212822009067	1.66700558456883	2.20205824129239	1.44288855748851
B02	3	Cy3-xx-dUTP	normal	1.0228835592674	1.51536411114891	3.41352230045515	1.17906149576747
B02	3	Cy3-xx-dUTP	normal	1.12518868402912	30.3866101033029	6.66642000612929	1.60229636304473
B02	3	Cy3-xx-dUTP	normal	1.25221295645098	101.644411078328	15.4230842649328	1.47963597124424
B02	3	Cy3-xx-dUTP	normal	1.02908151933417	1.35765394707619	3.25474432616919	1.21793710824254
B02	3	Cy3-xx-dUTP	normal	1.07425991558253	89.4401491482651	27.1274896550759	1.606008489574
B02	3	Cy3-xx-dUTP	normal	2.15604164665276	9.02458384979048	47.9696927376893	1.78985803213597
B02	3	Cy3-xx-dUTP	normal	1.09559325144074	4.59024723041263	2.22683345150848	1.31748989607833
B02	3	Cy3-xx-dUTP	normal	1.05542614981078	1.91092259407499	6.47194110044532	1.41912921969578
B02	3	Cy3-xx-dUTP	normal	1.45295739294693	136.221654067675	25.625192107785	1.89181795455338
B02	3	Cy3-xx-dUTP	normal	1.99696963106393	28.6017535226374	35.6879349386406	1.77628120192697
B02	3	Cy3-xx-dUTP	normal	1.06381003208458	1.46297583823288	3.72430147739718	1.01607657112685
B02	3	Cy3-xx-dUTP	normal	2.25138668797323	3.00984519523531	5.03053396725012	1.78199561117034
B02	3	Cy3-xx-dUTP	normal	2.11755321603815	2.26598067230203	4.19533824795231	1.82405809888903
B02	3	Cy3-xx-dUTP	normal	1.75155031609215	26.2860789499809	31.3246272189758	1.66461609480862
B02	3	Cy3-xx-dUTP	normal	1.88087086288473	1.73683666077081	3.5140613633992	1.95804646535681
B02	3	Cy3-xx-dUTP	normal	1.07837383332202	1.26153206536656	2.20187475484181	1.21614578426336
B02	3	Cy3-xx-dUTP	normal	0.976966041728738	0.935504676251639	1.96456303208011	1.2152830703275
B02	3	Cy3-xx-dUTP	normal	1.5704324613535	73.9995408067244	23.5337523274931	1.74899477150899
B02	3	Cy3-xx-dUTP	normal	1.14440322836586	1.11030286714434	2.26986159103991	1.26931794967341
B02	3	Cy3-xx-dUTP	normal	1.11195104669144	1.17653612693964	1.98357945769532	1.14348562281386
B02	3	Cy3-xx-dUTP	normal	1.99302357641132	3.14365478473786	6.88883466936742	2.35654464690889
B02	3	Cy3-xx-dUTP	normal	1.58783980094757	74.3315061929303	25.900104628153	1.70864495378642
B02	3	Cy3-xx-dUTP	normal	2.1446047652436	1.59667557257276	3.30625972179939	1.60050834371073
B02	3	Cy3-xx-dUTP	normal	1.10864347264641	1.27395671129894	1.68319332959613	1.21368262631275
B02	3	Cy3-xx-dUTP	normal	1.18444514918644	63.562921814087	27.0327093876601	1.55781962129186
B02	3	Cy3-xx-dUTP	normal	1.75298700353835	28.5684915247885	25.2267112763009	1.8623294465761
B02	3	Cy3-xx-dUTP	normal	2.20644355038066	2.45777507097153	5.98063315211933	2.13812171594005
B02	3	Cy3-xx-dUTP	normal	0.622817205450001	9.29255708799979	4.16406442143634	0.750033547504647
B02	3	Cy3-xx-dUTP	normal	0.468339711234064	6.31866316954203	2.99596587426767	0.634049173947201
B02	3	Cy3-xx-dUTP	normal	2.41761884657201	2.80664590045772	10.1586713794104	2.25122287011345
B02	3	Cy3-xx-dUTP	normal	1.08805854429958	3.47843545718619	2.05756182375296	1.19680925498239
B02	3	Cy3-xx-dUTP	normal	1.15371047522697	1.41728579057542	3.45589939425055	1.24022107797723
B02	3	Cy3-xx-dUTP	normal	1.86991328574452	25.0229718614549	34.6289693280127	1.57652478730206
B02	3	Cy3-xx-dUTP	normal	2.28527995927271	2.21763251543082	6.42620225285798	2.10333145252729
B02	3	Cy3-xx-dUTP	normal	1.02497254381271	1.04864388683581	2.32566203720837	1.34364122982007
B02	3	Cy3-xx-dUTP	normal	1.20644056133927	2.19467644732366	5.9580478128104	1.21791504251361
B02	3	Cy3-xx-dUTP	normal	0.971749028450941	1.12616898158943	2.46006726593311	1.06475652479769
B02	3	Cy3-xx-dUTP	normal	1.08011519196378	1.21023958673066	2.57565138661964	1.31138596007101
B02	3	Cy3-xx-dUTP	normal	1.27958693818717	54.4249970940437	16.0151916937387	1.55216615913849
B02	3	Cy3-xx-dUTP	normal	1.08064490478118	1.19942460201793	2.50478813181969	1.42493218550014
B02	3	Cy3-xx-dUTP	normal	1.20081153978123	2.70892937078291	7.86801778699722	1.36066398595974
B02	3	Cy3-xx-dUTP	normal	0.98471890142827	0.893278810855556	2.13673477744615	1.19077947494018
B02	3	Cy3-xx-dUTP	normal	1.01066115240162	1.19472461343015	3.22469564134606	1.24867523052898
B02	3	Cy3-xx-dUTP	normal	1.05240662702495	1.4016071502427	2.94235530045133	1.44460349858927
B02	3	Cy3-xx-dUTP	normal	1.01258313328964	1.17334713669162	2.48483064989947	1.13019233396918
B02	3	Cy3-xx-dUTP	normal	1.32207387287296	23.4781243195737	16.1780416500066	1.2967574923579
B02	3	Cy3-xx-dUTP	normal	1.42576404635001	26.3318249076264	15.9393922756551	1.30465832448045
B02	3	Cy3-xx-dUTP	normal	1.06207292708993	29.0588203915285	9.44832829167274	1.3051279062376
B02	3	Cy3-xx-dUTP	normal	0.691543214965194	52.0330333679889	10.5502274147657	1.20618417702129
B02	3	Cy3-xx-dUTP	normal	1.19871088212972	32.7256806446154	13.9366248306709	1.44979531091862
B02	3	Cy3-xx-dUTP	normal	2.01101010561498	1.29675509972545	1.2922646402457	1.93445285315509
B02	3	Cy3-xx-dUTP	normal	1.17916407292236	1.82165908758556	4.83758205434653	1.23372097122333
B02	3	Cy3-xx-dUTP	normal	1.23293960056873	62.2572718737922	13.8514681743614	1.55663581883748
B02	3	Cy3-xx-dUTP	normal	1.35848180139385	31.0571940466154	17.9512507911673	1.45421879004434
B02	3	Cy3-xx-dUTP	normal	1.77603614785391	135.917232790629	30.7195876048788	2.29831917950107
B02	3	Cy3-xx-dUTP	normal	1.10534627328653	1.19416248476647	1.77302566952087	1.1948620973553
B02	3	Cy3-xx-dUTP	normal	1.06852851687263	1.05060274346304	3.6865290281694	1.41013601638868
B02	3	Cy3-xx-dUTP	normal	1.2173141293683	92.4106224042023	14.4935344193055	1.66907623230563
B02	3	Cy3-xx-dUTP	normal	2.2597527460191	2.37443052641259	5.88855766649463	2.15664819693806
B02	3	Cy3-xx-dUTP	normal	1.14561755436526	2.08935439505169	3.90242729839024	1.03345416785275
B02	3	Cy3-xx-dUTP	normal	1.15952035896715	1.36966073974035	4.03058839991866	1.10398552160968
B02	3	Cy3-xx-dUTP	normal	1.34406272237575	104.66385020526	26.989811545851	1.76748462160042
B02	3	Cy3-xx-dUTP	normal	1.08199319624126	0.822725779178155	3.13537822756745	1.22792585722947
B02	3	Cy3-xx-dUTP	normal	2.16331348951344	1.32598805446979	6.18065778197566	1.72926415219161
B02	3	Cy3-xx-dUTP	normal	1.19885475278107	4.12060619004208	8.90407259609069	1.42258830349567
B02	3	Cy3-xx-dUTP	normal	1.13113599977418	1.13861829895895	3.13556170769639	1.1490446788353
B02	3	Cy3-xx-dUTP	normal	1.96976310780452	121.577877247589	47.2059107221576	2.26539591567791
B02	3	Cy3-xx-dUTP	normal	1.88190288331311	99.5335141681875	48.5545853198808	1.78547134292307
B02	3	Cy3-xx-dUTP	normal	1.15065282506707	1.55812059280779	2.39114530737112	1.37471074278356
B02	3	Cy3-xx-dUTP	normal	1.14096909448284	63.2287865852861	8.77498821208479	1.19334389384348
B02	3	Cy3-xx-dUTP	normal	1.10274669385586	1.62520284143905	3.897319549772	1.47594670382307
B02	3	Cy3-xx-dUTP	normal	1.2232449681532	70.7367251552625	13.1574899936811	1.40184618294551
B02	3	Cy3-xx-dUTP	normal	0.948392076687441	1.10155198140618	2.23287040272801	0.975536767798288
B02	3	Cy3-xx-dUTP	normal	1.06177669819941	1.16304255930692	0.93453331065877	1.1003090343663
B02	3	Cy3-xx-dUTP	normal	0.866046181570555	1.15153118576847	2.582286111582	1.02429194484104
B02	3	Cy3-xx-dUTP	normal	1.44406381641212	15.6824140321389	18.4923814134644	1.55286705077667
B02	3	Cy3-xx-dUTP	normal	1.08607053838075	1.09073698910885	1.28716281129974	1.36845040049938
B02	3	Cy3-xx-dUTP	normal	1.14379472768953	61.5756093196928	7.96366213619407	1.77108955830943
B02	3	Cy3-xx-dUTP	normal	1.05101770044676	1.27541619641984	1.00035393224216	1.22196414703384
B02	3	Cy3-xx-dUTP	normal	1.24303207215424	102.418295305678	13.7067349832965	1.64179945914168
B02	3	Cy3-xx-dUTP	normal	2.13331927583116	1.52809318473675	1.12140090701739	1.68475394891878
B02	3	Cy3-xx-dUTP	normal	1.23569848421999	71.864057626668	11.586578194288	1.62006230379665
B02	3	Cy3-xx-dUTP	normal	1.04009274452416	55.5714150905332	6.9073243162165	1.61976828061741
B02	3	Cy3-xx-dUTP	normal	1.15982863674813	1.66128009197416	2.46783838094281	1.28640585211319
B02	3	Cy3-xx-dUTP	normal	1.06515946106508	1.39531952208926	2.51339374370514	1.02761398570976
B02	3	Cy3-xx-dUTP	normal	1.71749959706159	42.1138854631048	32.9092582541128	1.88282560946694
B02	3	Cy3-xx-dUTP	normal	1.12960309185338	2.34426788930441	4.54088319581803	1.14670889458475
B02	3	Cy3-xx-dUTP	normal	1.92728338062921	25.8357191550474	52.6394119840597	1.82229350241249
B02	3	Cy3-xx-dUTP	normal	1.17511919539749	62.5356523993393	6.47864686571956	1.49124436992763
B02	3	Cy3-xx-dUTP	normal	1.59013360751114	70.2968667877123	32.0582125549875	1.68919225609869
B02	3	Cy3-xx-dUTP	normal	0.936151608697665	1.3369575453979	1.85428196350059	1.22606450194823
B02	3	Cy3-xx-dUTP	normal	1.06020224625527	1.56261776277711	1.29883427084842	1.12341575336837
B02	4	Cy3-xx-dUTP	normal	0.777958610384719	2.12548829211226	1.35241921415521	0.78752466154653
B02	4	Cy3-xx-dUTP	normal	1.19273593397559	2.48006442323947	2.10906735934494	1.07342463800881
B02	4	Cy3-xx-dUTP	normal	1.02159822825368	0.989934867532777	1.48841342227127	1.08575179363317
B02	4	Cy3-xx-dUTP	normal	1.03882627894278	5.49033081559008	3.48892342071172	1.1729820884448
B02	4	Cy3-xx-dUTP	normal	1.071011282646	2.20203755682632	2.45383045075736	1.22557058924665
B02	4	Cy3-xx-dUTP	normal	1.6733809148934	140.620092503213	20.781727898828	1.73462723549934
B02	4	Cy3-xx-dUTP	normal	0.966727025603715	1.36012703110514	2.0516010488699	1.16111876174922
B02	4	Cy3-xx-dUTP	normal	1.10263940467554	1.88455499583928	5.51561840534354	1.35882986438525
B02	4	Cy3-xx-dUTP	normal	1.1129107682187	3.13593838930762	2.3421279641169	1.32996846284735
B02	4	Cy3-xx-dUTP	normal	2.75003510930685	64.4344323833974	17.918164481498	3.10535615224
B02	4	Cy3-xx-dUTP	normal	2.27923479162657	3.75743077566674	4.67943390650949	2.32369761520612
B02	4	Cy3-xx-dUTP	normal	2.36337676266309	4.92294776945892	19.9335153621634	1.95903025601203
B02	4	Cy3-xx-dUTP	normal	1.06130248339557	1.31638460270714	1.12469451174325	1.13123000318498
B02	4	Cy3-xx-dUTP	normal	1.11866041974962	2.19079574773153	0.986293159690669	0.997908789390476
B02	4	Cy3-xx-dUTP	normal	1.14241021738985	2.76180939662043	3.3324472122008	1.2489071723595
B02	4	Cy3-xx-dUTP	normal	2.18618230365902	2.39301696468368	0.995631973533699	2.01123997822371
B02	4	Cy3-xx-dUTP	normal	2.06916212527072	4.52613740104805	5.74991543008128	2.18797702676883
B02	4	Cy3-xx-dUTP	normal	1.946482595505	6.95595889246051	7.43897987866765	2.2369740402159
B02	4	Cy3-xx-dUTP	normal	1.7215481101081	200.977361218103	21.9673931561594	1.48435581219718
B02	4	Cy3-xx-dUTP	normal	1.12117098461112	0.969200556595376	1.56645060262693	1.09139374686364
B02	4	Cy3-xx-dUTP	normal	1.19724206799457	2.56021777841	2.18271140501315	1.24225165116581
B02	4	Cy3-xx-dUTP	normal	1.11919304283351	3.41390176889776	2.91932573173675	1.29132817697171
B02	4	Cy3-xx-dUTP	normal	2.32256391055525	11.2165644876033	33.7848283801439	1.98381825661677
B02	4	Cy3-xx-dUTP	normal	1.30453944245653	37.0712693688849	7.04145656902893	1.40909739725636
B02	4	Cy3-xx-dUTP	normal	2.07400802042214	3.51684742748706	16.8010816319614	1.72654102035628
B02	4	Cy3-xx-dUTP	normal	0.997416706632719	1.26441859935616	2.75147063838862	1.34433888804971
B02	4	Cy3-xx-dUTP	normal	1.0837946247246	1.090586192205	2.0837478694053	1.01882089548571
B02	4	Cy3-xx-dUTP	normal	1.31078790882974	9.69708376734192	4.32923056835607	1.39208487641948
B02	4	Cy3-xx-dUTP	normal	1.61444375918649	2.11074708217796	2.12419801373127	1.7237778138111
B02	4	Cy3-xx-dUTP	normal	2.39674629351826	7.99362242421606	15.3746552283788	2.02960354674717
B02	4	Cy3-xx-dUTP	normal	2.35119529377869	4.35092803406842	2.63556820245171	2.07396871088517
B02	4	Cy3-xx-dUTP	normal	1.1840991738062	1.53828993987044	2.37616033060953	1.3646134082195
B02	4	Cy3-xx-dUTP	normal	1.24692369708885	4.34655382072975	2.9259830667631	1.42414279693027
B02	4	Cy3-xx-dUTP	normal	1.45875349525874	229.168576446346	11.4795265487446	1.48699200570214
B02	4	Cy3-xx-dUTP	normal	1.17832039690726	2.27075689839588	2.0314126827277	1.15487949327258
B02	4	Cy3-xx-dUTP	normal	1.06295108423554	1.63618549497492	1.50196376608367	1.07973468452906
B02	4	Cy3-xx-dUTP	normal	1.13786800876493	2.4679477509196	1.83120210838112	1.05416848177742
B02	4	Cy3-xx-dUTP	normal	0.951821639931188	3.24665044951119	5.43315714463697	1.13555446329677
B02	4	Cy3-xx-dUTP	normal	0.96536858268359	0.902668730213989	1.03931223819671	0.948288138161813
B02	4	Cy3-xx-dUTP	normal	2.50085711807133	11.1887443086633	11.4865432445578	2.86945952556161
B02	4	Cy3-xx-dUTP	normal	1.09314996600955	1.47293874983347	1.77744891682891	1.51756562763225
B02	4	Cy3-xx-dUTP	normal	1.02961639375387	1.54025834708594	1.7107210724803	1.23407333059978
B02	4	Cy3-xx-dUTP	normal	1.01033317346912	1.77563634310788	0.844580534864076	1.42570780336116
B02	5	Cy3-xx-dUTP	normal	2.77881524491615	68.536889244004	153.121989551638	3.73692496662211
B02	5	Cy3-xx-dUTP	normal	4.64728830093715	4.11121086918159	12.4951482305491	3.56009066756312
B02	5	Cy3-xx-dUTP	normal	1.99015555894006	42.8220657524824	6.92165232735328	3.8882962533633
B02	5	Cy3-xx-dUTP	normal	0.901933331243136	17.2051115350511	3.70420361514545	1.46375604263252
B02	5	Cy3-xx-dUTP	normal	1.21912140693117	21.4591895648091	1.73216169376161	1.8414015048123
B02	5	Cy3-xx-dUTP	normal	4.0763582477611	72.6857978747755	382.161286775333	4.12440300257014
B02	5	Cy3-xx-dUTP	normal	2.2137485451973	3.15223134538161	4.52383538387455	2.76745966790677
B02	5	Cy3-xx-dUTP	normal	4.46678456539855	4.71164123234449	165.144077157287	3.8880112483583
B02	5	Cy3-xx-dUTP	normal	1.01048220260298	1.15291382550704	2.94102001616844	0.981866487539819
B02	5	Cy3-xx-dUTP	normal	1.25381716890642	0.996281655530578	2.57021549240195	1.23542658364444
B02	5	Cy3-xx-dUTP	normal	3.47408100018647	211.398604133765	731.379384901911	4.37969490326464
B02	5	Cy3-xx-dUTP	normal	4.30103771121095	241.628590302722	453.699771102183	4.83747689676448
B02	5	Cy3-xx-dUTP	normal	2.27378810460097	3.72938355738313	4.8763163129973	2.39220209826941
B02	5	Cy3-xx-dUTP	normal	2.2389716567598	4.12310091145066	35.2087992445611	2.97686196413327
B02	5	Cy3-xx-dUTP	normal	2.24116912216323	3.28719133155619	18.259858781341	3.34269967608276
B02	5	Cy3-xx-dUTP	normal	3.32085070647926	238.838953792364	570.301353524168	4.32144651542169
B02	5	Cy3-xx-dUTP	normal	2.29274649879818	2.79530646064949	9.90601826132737	2.09173936578482
B02	5	Cy3-xx-dUTP	normal	2.10836956578158	2.59110339851895	1.00503403512187	2.47453483995918
B02	5	Cy3-xx-dUTP	normal	2.65354952623952	189.690872942285	510.097037028979	3.58787973444987
B02	5	Cy3-xx-dUTP	normal	2.44654180137996	137.612923386751	210.323124365923	3.26178520020771
B02	5	Cy3-xx-dUTP	normal	2.38192025193957	58.6712127680027	248.826902087404	2.91307899048098
B02	5	Cy3-xx-dUTP	normal	1.66497349378046	2.69557935924477	10.8496783769083	2.03163723408947
B02	5	Cy3-xx-dUTP	normal	2.22780854475513	2.1712936195724	2.06434897153845	2.3535236619132
B02	5	Cy3-xx-dUTP	normal	4.14577734871034	11.6006665003618	537.391661135028	3.97697943925735
B02	5	Cy3-xx-dUTP	normal	0.66303838200856	0.543010662789045	1.13063867054881	0.711180193029361
B02	5	Cy3-xx-dUTP	normal	2.21259089404375	3.91505868558626	4.20228750870368	2.53180366541365
B02	5	Cy3-xx-dUTP	normal	2.22176509845005	91.1858481891475	185.980455264041	3.09576223250049
B02	5	Cy3-xx-dUTP	normal	0.742331194217889	0.981206577595925	4.43083864950224	1.00095439539264
B02	5	Cy3-xx-dUTP	normal	1.48342428048442	2.09190981146913	12.5873568634743	2.01474759858495
B02	5	Cy3-xx-dUTP	normal	2.57351083945501	152.952521304672	275.310859488299	3.57416870065263
B02	5	Cy3-xx-dUTP	normal	0.905660176573212	1.32463558405678	4.86488884952988	1.49030260332289
B02	5	Cy3-xx-dUTP	normal	2.74449743411529	9.12995652998361	102.397029298996	4.01070055025575
B02	5	Cy3-xx-dUTP	normal	3.28384190224618	253.047457882478	752.963580509893	4.69529807720131
B02	5	Cy3-xx-dUTP	normal	3.62210073597252	229.382241053971	636.106258104069	5.07806296138432
B02	5	Cy3-xx-dUTP	normal	3.07073093901169	125.886837646405	798.56062100019	4.16559595521441
B02	5	Cy3-xx-dUTP	normal	4.13322256892306	3.50099948481019	4.66421698907783	4.14336586338774
B02	5	Cy3-xx-dUTP	normal	3.44359338340335	13.1086448673603	403.07086171377	4.08463931734642
B02	5	Cy3-xx-dUTP	normal	0.901834401888679	1.0001957023405	0.436315998452394	1.08033799238726
B02	5	Cy3-xx-dUTP	normal	3.36199473011854	151.310742102888	412.56568509283	4.091116694552
B02	5	Cy3-xx-dUTP	normal	2.46508979797301	115.592453017319	477.950033944508	3.74526548255469
B02	5	Cy3-xx-dUTP	normal	3.98052061182743	180.117732098276	977.100753101926	4.57837331511399
B02	5	Cy3-xx-dUTP	normal	2.33142306279159	3.25404684623078	2.22078831584014	2.44916906017262
B02	5	Cy3-xx-dUTP	normal	2.28784607680666	2.72020129176083	8.28133473893283	3.03122122139301
B02	5	Cy3-xx-dUTP	normal	1.85381174760273	95.4147954880703	354.916410978629	1.93808189789343
B02	5	Cy3-xx-dUTP	normal	1.924348949417	93.6427747118857	393.298428266647	1.86487971714167
B02	5	Cy3-xx-dUTP	normal	2.20352206242678	2.63051603485304	0.635707175263208	2.53209175804039
B02	5	Cy3-xx-dUTP	normal	0.67221934514764	11.5703720317924	35.6473812067873	0.830571602164271
B02	5	Cy3-xx-dUTP	normal	2.34411673637302	1.90849677214685	0.904353332684524	2.20382362610416
B02	5	Cy3-xx-dUTP	normal	1.58614609512242	26.0864584411078	68.5500799704701	1.47852061918905
B02	5	Cy3-xx-dUTP	normal	4.16689692648965	16.1778264915598	490.282733153619	2.84002241753695
B02	5	Cy3-xx-dUTP	normal	4.71544073566954	4.15017852023412	2.84250661074876	4.56722726878756
B02	5	Cy3-xx-dUTP	normal	3.22258136920035	3.70813913073564	17.3613178283567	3.55872603910054
B02	5	Cy3-xx-dUTP	normal	2.55677399070222	59.4711390361264	220.453359240153	2.88607801930197
B02	5	Cy3-xx-dUTP	normal	4.17225070289142	171.996821253374	656.74708970196	4.18714677396093
B02	5	Cy3-xx-dUTP	normal	2.31960243190087	53.3093459988959	92.457023892942	2.62137153594944
B02	5	Cy3-xx-dUTP	normal	3.81669297732655	129.539323542224	675.8298297733	3.6714722595289
B02	5	Cy3-xx-dUTP	normal	2.51886878592072	88.1345679124212	481.8239770516	2.12867445515915
B02	5	Cy3-xx-dUTP	normal	4.41811803126056	4.05490648067269	16.3515551063871	3.95716819802803
B02	5	Cy3-xx-dUTP	normal	3.60097654631604	5.6938670933468	70.5590641629711	5.6881690422951
B02	5	Cy3-xx-dUTP	normal	4.60013158276804	5.86544325148864	6.76698622032664	4.96443311979182
B02	6	Cy3-xx-dUTP	normal	1.34883322131927	3.00343982090486	47.535740228213	2.2208214004428
B02	6	Cy3-xx-dUTP	normal	1.31549114204839	0.937141965242888	1.69340821141316	1.264144308851
B02	6	Cy3-xx-dUTP	normal	2.19588128777418	3.81768381476191	616.081370622043	2.51894356732942
B02	6	Cy3-xx-dUTP	normal	2.09293629135774	17.9931626935709	375.386583854144	2.20437322999859
B02	6	Cy3-xx-dUTP	normal	1.21222082129532	0.99444824682076	3.1195415250309	1.87433899133269
B02	6	Cy3-xx-dUTP	normal	1.59498664848288	1.91537117756736	123.749960250128	1.71104031495802
B02	6	Cy3-xx-dUTP	normal	1.33703513437202	1.03991818167386	1.12662109130974	1.42356905009749
B02	6	Cy3-xx-dUTP	normal	0.797257658611868	0.602028523960693	4.08023520291275	1.44462870663828
B02	6	Cy3-xx-dUTP	normal	1.37387838503115	2.01353992127316	60.6260995607353	1.85115701491075
B02	6	Cy3-xx-dUTP	normal	2.57686919677752	1.82934290328606	2.98279625588669	2.24414517941044
B02	6	Cy3-xx-dUTP	normal	1.5476617032644	14.6254631535419	156.144583153244	1.82591219721382
B02	6	Cy3-xx-dUTP	normal	2.74298144627054	1.46333035055126	7.15626686994493	2.59960143211227
B02	6	Cy3-xx-dUTP	normal	1.28794668058858	1.26504722130879	2.84299578079356	1.4404129030702
B02	6	Cy3-xx-dUTP	normal	2.6676871553742	7.08407091868401	118.37622872638	5.34221050665963
B02	6	Cy3-xx-dUTP	normal	1.92173051252435	83.7930462799188	531.961630698648	3.27227847279378
B02	6	Cy3-xx-dUTP	normal	1.45372573926916	1.29728858533032	0.987558084433166	1.61165957940559
B02	6	Cy3-xx-dUTP	normal	2.61337712046267	15.5492962340282	590.182046503279	3.66882460256537
B02	6	Cy3-xx-dUTP	normal	2.57157502654223	3.97100598151359	42.3169796109832	3.90249098960459
B02	6	Cy3-xx-dUTP	normal	1.02217569283767	1.66918125716617	10.075115132575	2.03975832305536
B02	6	Cy3-xx-dUTP	normal	2.37745618751682	91.3548559485497	404.446223933293	2.5450108696389
B02	6	Cy3-xx-dUTP	normal	2.45523677639594	4.05839355920399	26.3817279733109	4.12688035673877
B02	6	Cy3-xx-dUTP	normal	1.39779346127428	1.27024721423728	4.86225386563243	1.51375392495397
B02	6	Cy3-xx-dUTP	normal	1.91528429455456	48.4566795791424	246.919754517764	2.49258132490313
B02	6	Cy3-xx-dUTP	normal	1.98717435603653	48.1979613081127	438.316283205404	2.42772830738289
B02	6	Cy3-xx-dUTP	normal	0.68604773879689	35.7796174705535	55.8529724569472	0.901694776773823
B02	6	Cy3-xx-dUTP	normal	1.42130979123941	1.62729635756715	4.95854450683934	1.6361042494258
B02	6	Cy3-xx-dUTP	normal	0.883553674308399	47.5839740326483	80.005689034557	1.1131675867094
B02	6	Cy3-xx-dUTP	normal	1.38259285909321	1.12944513656216	0.694577598316356	1.5342366906622
B02	6	Cy3-xx-dUTP	normal	1.64633023818819	108.270391218129	277.484750588054	2.52305974112632
B02	6	Cy3-xx-dUTP	normal	1.35049714762218	51.3336909969248	385.911757626138	2.98531013056915
B02	6	Cy3-xx-dUTP	normal	1.20554358667614	1.49912541218576	11.0419190744646	2.1010866255971
B02	6	Cy3-xx-dUTP	normal	1.93272412028579	69.2193932002788	384.137019281442	2.59598726612218
B02	6	Cy3-xx-dUTP	normal	0.531657039902507	0.840988688950152	0.49641282340336	0.586186865424364
B02	6	Cy3-xx-dUTP	normal	0.847827036233538	1.03145993468236	2.33962983582063	0.888379943229524
B02	6	Cy3-xx-dUTP	normal	1.73137302448643	102.248573713073	337.43639389077	2.17998627794549
B02	6	Cy3-xx-dUTP	normal	1.43102651053512	9.06205333682746	3.91736289094624	1.60307322564093
B02	6	Cy3-xx-dUTP	normal	2.52858971068227	1.56862334931842	665.290925891406	2.44063544698576
B02	6	Cy3-xx-dUTP	normal	1.49347897295293	1.41278923346269	6.21948777236571	1.50110189205136
B02	6	Cy3-xx-dUTP	normal	2.34605796210818	120.98318463799	568.888655991348	2.85581995195894
B02	6	Cy3-xx-dUTP	normal	1.58019341699599	58.4061106784203	264.238998711258	2.01960317581011
B02	6	Cy3-xx-dUTP	normal	3.02335523692844	3.72327142616522	35.946102705405	2.9336897815279
B02	6	Cy3-xx-dUTP	normal	1.61873783668729	104.330982423209	265.39764674062	2.47424479068995
B02	6	Cy3-xx-dUTP	normal	1.4251845707167	6.79138605071729	48.8746432400429	1.89975216284553
B02	6	Cy3-xx-dUTP	normal	2.91534417682017	2.56991401510364	3.07086947953635	2.52523069761923
B02	6	Cy3-xx-dUTP	normal	1.41204886142421	3.4319393327453	43.0590702838516	2.61842609047765
B02	6	Cy3-xx-dUTP	normal	1.47619673405274	1.61036435734594	6.64331390245686	1.82906992365257
B02	6	Cy3-xx-dUTP	normal	2.08712703062232	100.762477907971	337.315135762813	2.75655649892813
B02	6	Cy3-xx-dUTP	normal	2.7281244441414	3.284699938583	43.5993090738119	2.90855142050608
B02	6	Cy3-xx-dUTP	normal	1.69604440650717	92.2244662329268	198.740110492896	2.45103638098146
B02	6	Cy3-xx-dUTP	normal	1.58305677831067	58.9453156647577	468.399088713968	3.34856007467935
B02	6	Cy3-xx-dUTP	normal	0.50128222491858	16.660699840308	86.8315756009515	0.980029249404223
B02	6	Cy3-xx-dUTP	normal	1.10728252709783	37.1417231245436	194.351407768774	2.00670920427668
B02	6	Cy3-xx-dUTP	normal	1.38385995347395	1.0805217064868	2.16137632820687	1.4691081177652
B02	6	Cy3-xx-dUTP	normal	1.48236993632425	57.3595249052251	88.5881944017048	2.19620724729738
B02	6	Cy3-xx-dUTP	normal	1.37002229187229	30.8903331329856	14.5584222458754	1.83157360446168
B02	6	Cy3-xx-dUTP	normal	2.53819489196301	14.6186500444988	314.068753046529	4.90432289303925
B02	6	Cy3-xx-dUTP	normal	1.79545433264598	51.947996493929	169.955225706161	2.21589005662909
B02	6	Cy3-xx-dUTP	normal	1.34790778750331	1.40135079840597	6.51288962939339	1.48089117580834
B02	6	Cy3-xx-dUTP	normal	1.5009691745148	21.7105682078127	12.2060451201756	1.44670636046124
B02	6	Cy3-xx-dUTP	normal	1.29217249148434	1.15369295787456	0.991877454554719	1.45245824840804
B02	6	Cy3-xx-dUTP	normal	1.8178811383306	66.4966608838055	159.180371101236	1.79114003606782
B02	6	Cy3-xx-dUTP	normal	0.990496131640998	1.64221753648364	9.47113925504115	1.83670688250452
B02	6	Cy3-xx-dUTP	normal	1.35574727341983	40.226034089284	1.04602775752326	1.54690585203029
B02	6	Cy3-xx-dUTP	normal	1.35025853756556	68.9686777577827	688.316071140713	2.09303910942123
B02	7	Cy3-xx-dUTP	normal	1.26577157131834	29.3935482004546	52.0168014524618	2.05378428343655
B02	7	Cy3-xx-dUTP	normal	1.19973244309465	1.42685901339094	5.12249076738312	1.83015474752344
B02	7	Cy3-xx-dUTP	normal	1.14871641803086	2.0181276369875	7.78977977225261	2.31894642602999
B02	7	Cy3-xx-dUTP	normal	1.26049064440389	87.8588381146844	34.9680702122917	2.212722368626
B02	7	Cy3-xx-dUTP	normal	2.40384921390746	2.55739415660829	9.08222743045035	3.27136330316325
B02	7	Cy3-xx-dUTP	normal	1.90247202815722	106.910589750531	260.095765079045	3.21097300650725
B02	7	Cy3-xx-dUTP	normal	1.2311018572028	1.9124194325365	9.09102331803978	1.83970435286799
B02	7	Cy3-xx-dUTP	normal	1.73262954519495	89.7689578335545	262.890593393964	2.60079595538862
B02	7	Cy3-xx-dUTP	normal	1.09619948336192	1.69646042762626	0.66785439855795	2.00569752148012
B02	7	Cy3-xx-dUTP	normal	1.25652434907945	2.76718535394383	18.625517810375	2.12653175234971
B02	7	Cy3-xx-dUTP	normal	0.625901962217243	1.12649780261341	0.905341670763281	1.03398217833291
B02	7	Cy3-xx-dUTP	normal	2.0420005125774	106.547117362249	488.641264055755	4.56632772453046
B02	7	Cy3-xx-dUTP	normal	1.45931662052456	110.627196633077	289.664095474462	2.87517981717333
B02	7	Cy3-xx-dUTP	normal	1.94246085204846	110.079831468869	474.175633182145	3.10816172251926
B02	7	Cy3-xx-dUTP	normal	1.51682049268334	76.1085408667158	281.548960270184	2.15417788799021
B02	7	Cy3-xx-dUTP	normal	1.37733171354483	52.2032334068042	132.356965753708	2.39550445815678
B02	7	Cy3-xx-dUTP	normal	1.34072835482297	54.478203595445	109.928241464794	2.10413134244618
B02	7	Cy3-xx-dUTP	normal	1.02202429403128	38.0996499710959	208.877498399825	1.96585627105735
B02	7	Cy3-xx-dUTP	normal	0.549271018285081	19.4278400535173	100.779775937951	0.994003145000075
B02	7	Cy3-xx-dUTP	normal	2.36849677709918	76.5987090050242	593.234300712583	3.22309315164755
B02	7	Cy3-xx-dUTP	normal	1.6297668416094	117.534311876145	262.862948269995	2.62907288778076
B02	7	Cy3-xx-dUTP	normal	1.17927346852337	1.3600429511336	7.73296589689261	2.14752295126033
B02	7	Cy3-xx-dUTP	normal	1.10409023565907	1.23813830653579	0.507734482808258	2.02338107699856
B02	7	Cy3-xx-dUTP	normal	0.864274961846151	47.8808097281495	116.787548332108	1.50111470972889
B02	7	Cy3-xx-dUTP	normal	1.13782394774524	1.06521128286808	3.76595924703866	1.76718434479976
B02	7	Cy3-xx-dUTP	normal	0.558125689810439	29.7931097507849	69.091471265636	0.970355124068607
B02	7	Cy3-xx-dUTP	normal	1.18075564291018	2.01841531177261	8.21000481952429	2.02787762204183
B02	7	Cy3-xx-dUTP	normal	1.60715372812321	95.6520125398952	349.755373945157	2.55536714707093
B02	7	Cy3-xx-dUTP	normal	1.11979696365808	69.2352380888755	179.424051142896	2.84727296509398
B02	7	Cy3-xx-dUTP	normal	1.19194198425171	1.62775744723011	7.16473769538027	1.72317774113308
B02	7	Cy3-xx-dUTP	normal	1.28786227125449	1.45831570215459	24.7881596056156	1.54964542238349
B02	7	Cy3-xx-dUTP	normal	1.25986356262582	1.4303062530777	16.690436386405	1.67859368102789
B02	7	Cy3-xx-dUTP	normal	2.23831297770117	14.3654008042128	383.008796088907	2.71922551007051
B02	7	Cy3-xx-dUTP	normal	0.593604898483833	3.18266048595439	51.3591789753149	0.910561396704227
B02	7	Cy3-xx-dUTP	normal	1.21535558499203	1.25663459639086	4.5724825197389	1.42426658344524
B02	7	Cy3-xx-dUTP	normal	1.81122248602016	2.54467983811596	71.1363210999442	3.39709520551132
B02	7	Cy3-xx-dUTP	normal	0.782369347282313	4.49933861943416	66.6602335032588	1.42119022706433
B02	7	Cy3-xx-dUTP	normal	1.29900651007194	29.2338035812387	58.0349407040827	2.10736301453734
B02	7	Cy3-xx-dUTP	normal	1.16169423843216	1.27439440791785	6.86298705029538	1.61140633653753
B02	7	Cy3-xx-dUTP	normal	1.24629366638073	1.24986067734254	14.5976583162689	1.7148789146274
B02	7	Cy3-xx-dUTP	normal	1.23120596190739	1.65010025767132	41.2759329035917	1.58220352103671
B02	7	Cy3-xx-dUTP	normal	1.32437484827559	1.83207610343059	23.8056301439097	1.704365934333
B02	7	Cy3-xx-dUTP	normal	2.0481644273957	89.4527115770984	369.830318016964	2.99323921757375
B02	7	Cy3-xx-dUTP	normal	1.20246016932865	1.36506905258911	2.27390018560955	1.51334405847768
B02	7	Cy3-xx-dUTP	normal	1.27526369183787	1.50364204151483	46.3440330446559	1.57390218867118
B02	7	Cy3-xx-dUTP	normal	1.24060368229506	1.43616908949643	31.8212291838329	1.45382654347439
B02	7	Cy3-xx-dUTP	normal	1.11954779558668	1.00793256554806	0.638235808282548	1.72037723548866
B02	7	Cy3-xx-dUTP	normal	2.17275561046451	139.440951587391	480.67924936332	2.8859876326395
B02	7	Cy3-xx-dUTP	normal	1.13747279664494	51.8154167707234	25.384570412884	2.08811751231546
B02	7	Cy3-xx-dUTP	normal	1.29100516403256	2.147420567184	46.0544890321698	1.74465527838422
B02	7	Cy3-xx-dUTP	normal	2.16276758954206	3.92953201598899	104.14480760792	4.05279338897463
B02	7	Cy3-xx-dUTP	normal	1.13452811676412	1.28662132896061	14.206333888925	1.83023198690768
B02	7	Cy3-xx-dUTP	normal	1.35791727634692	2.30072381906245	56.2863663478049	1.72144517593757
B02	7	Cy3-xx-dUTP	normal	1.32528087990725	2.14339634227124	38.6478660687482	1.58192319485336
B02	7	Cy3-xx-dUTP	normal	1.23282034791942	1.0153374040533	2.98034847826927	1.88750214988831
B02	7	Cy3-xx-dUTP	normal	2.33818070057825	2.9384537577721	160.695407390382	2.68079584448699
B02	7	Cy3-xx-dUTP	normal	0.997964707038411	53.697742643044	67.0251706197974	1.63786071811017
B02	7	Cy3-xx-dUTP	normal	1.12774006279111	0.984016093199904	1.53639719900807	1.71633780294338
B02	7	Cy3-xx-dUTP	normal	1.1062625964926	0.995614002490845	0.884429138072814	1.76186127197882
B02	7	Cy3-xx-dUTP	normal	1.22728359696289	1.37250753473198	14.1759971105506	1.71777891754734
B02	7	Cy3-xx-dUTP	normal	1.96211438292588	4.80057059962415	274.659226731494	2.67202933018972
B02	7	Cy3-xx-dUTP	normal	1.19141818069932	1.56813291717011	12.2031296763707	1.73128970138088
B02	7	Cy3-xx-dUTP	normal	0.614528859429596	0.757319296557681	18.8762884152876	0.891906752262738
B02	7	Cy3-xx-dUTP	normal	0.714839420904733	0.866375722013251	21.2348260317879	0.833666585232857
B02	7	Cy3-xx-dUTP	normal	1.27663180770938	0.998600135491519	20.2267167788801	1.52247587269136
B02	7	Cy3-xx-dUTP	normal	1.26723079025604	6.4671942795306	22.890236091228	1.66269410098378
B02	7	Cy3-xx-dUTP	normal	1.17971662660625	1.38665413283377	15.3343535189523	2.19364957844921
B02	7	Cy3-xx-dUTP	normal	1.66957669448395	7.36645847745113	195.625152496029	2.25732401632298
B02	7	Cy3-xx-dUTP	normal	1.31534002647169	46.9266709923809	106.157614986634	2.44110046134731
B02	7	Cy3-xx-dUTP	normal	1.10459094282618	1.31850959291724	8.53015490729805	1.59104257668046
B02	7	Cy3-xx-dUTP	normal	1.00474901691037	66.2007750594544	309.384514305594	2.62433868996897
B02	7	Cy3-xx-dUTP	normal	1.23533161146007	1.07106098124199	8.42460499438856	1.49251063713266
B02	7	Cy3-xx-dUTP	normal	1.21741857603765	3.25968517464457	56.2818789697929	1.95405734410314
B02	7	Cy3-xx-dUTP	normal	1.95558864225384	101.920381323196	528.24329902274	2.70656869108245
B02	7	Cy3-xx-dUTP	normal	1.66995479481489	16.5326720626908	332.268825655198	2.68370811918561
B02	7	Cy3-xx-dUTP	normal	2.2460895042181	5.11341025805826	344.600302865148	3.00142252984775
B02	7	Cy3-xx-dUTP	normal	1.89214227617985	53.3762982864703	344.539181059511	2.68231086971391
B02	7	Cy3-xx-dUTP	normal	2.01648109754591	93.8153407266933	323.804819163565	2.95393718572639
B02	7	Cy3-xx-dUTP	normal	1.96506180807517	5.16478986945463	423.576845916376	2.39357235237762
B02	7	Cy3-xx-dUTP	normal	2.23707047401354	120.243371710678	774.213506349083	3.03905656549623
B02	7	Cy3-xx-dUTP	normal	1.73913939979395	69.4652802213939	344.421155940189	2.48289669801014
B02	7	Cy3-xx-dUTP	normal	1.15929511682975	1.84931309041312	5.01451759173752	1.46660578625807
B02	7	Cy3-xx-dUTP	normal	2.16056820403168	59.4132440339931	412.235078223571	2.12345014025524
B02	7	Cy3-xx-dUTP	normal	2.05058670777584	3.48918213638149	498.374563087711	2.63927960474419
B02	8	Cy3-xx-dUTP	normal	1.06830765364189	2.41341978338454	1.83666230394501	1.34541833742672
B02	8	Cy3-xx-dUTP	normal	0.781178224379552	1.09724525229768	1.2006005834577	1.01360603756824
B02	8	Cy3-xx-dUTP	normal	1.03918134569274	1.51879097097539	1.33153824423361	1.35223396013825
B02	8	Cy3-xx-dUTP	normal	1.58386372978545	120.221381356403	10.3053620042842	1.89027972955812
B02	8	Cy3-xx-dUTP	normal	0.999279783605033	2.1746463559456	1.56682345553985	1.32196201339715
B02	8	Cy3-xx-dUTP	normal	1.05379348897977	1.51852647609271	1.11389009829825	1.15268742598155
B02	8	Cy3-xx-dUTP	normal	2.11616720555105	6.97850379888441	11.5899678064643	2.26239650732341
B02	8	Cy3-xx-dUTP	normal	1.00809521546155	1.13019812596448	1.1091053502608	1.42061413206475
B02	8	Cy3-xx-dUTP	normal	1.11979609165718	1.75797725673875	1.85583918065502	1.30245802801545
B02	8	Cy3-xx-dUTP	normal	1.06740769301518	1.4379036986061	1.20577848161644	1.29384088144082
B02	8	Cy3-xx-dUTP	normal	2.19674724412709	3.29385319877575	2.22661214968657	2.19950486808773
B02	8	Cy3-xx-dUTP	normal	0.952057664279852	0.830878573515848	1.13044057541287	1.089895227881
B02	8	Cy3-xx-dUTP	normal	0.942872418549698	1.11702394337487	1.25148777053006	1.19703442467825
B02	8	Cy3-xx-dUTP	normal	2.09211659241515	7.46964228560471	16.0704571592136	2.40591815917525
B02	8	Cy3-xx-dUTP	normal	1.3090792802058	24.8068731801601	5.82184845212312	1.45758454931669
B02	8	Cy3-xx-dUTP	normal	1.10371012705055	1.54422279485894	1.59189172122959	1.59811559763884
B02	8	Cy3-xx-dUTP	normal	1.12033081386882	1.4818328498581	1.53698258830459	1.54396070631893
B02	8	Cy3-xx-dUTP	normal	1.51266779770597	34.4764380453813	7.47203810696269	2.26822025944582
B02	8	Cy3-xx-dUTP	normal	1.94729466123173	53.3631071072716	10.0823351178498	1.85920463307069
B02	8	Cy3-xx-dUTP	normal	1.502020975258	180.980165449876	6.45864205621626	2.26281947337823
B02	8	Cy3-xx-dUTP	normal	0.684031479301045	6.48606138440758	4.26826458148088	0.932374765266356
B02	8	Cy3-xx-dUTP	normal	0.694591063206601	23.6360268126734	2.69981909163608	0.995005667772945
B02	8	Cy3-xx-dUTP	normal	1.07023602413828	1.48684819075213	1.4059324698694	1.34103138669872
B02	8	Cy3-xx-dUTP	normal	1.08122075470118	11.8964328826951	2.13755945724801	1.57159855976498
B02	8	Cy3-xx-dUTP	normal	1.10722421528153	1.37421737208108	1.37158512959082	1.58345538176222
B02	8	Cy3-xx-dUTP	normal	0.680542001166934	23.8910815058882	2.53067773271827	1.02607977571769
B02	8	Cy3-xx-dUTP	normal	0.777463723606476	7.17801121418076	4.5069483593367	0.983335137424013
B02	8	Cy3-xx-dUTP	normal	1.02389653075203	1.12902656883807	1.24522543176471	1.18623267173187
B02	8	Cy3-xx-dUTP	normal	1.13492305120036	1.51913731437155	1.50282862107026	1.17037027086289
B02	8	Cy3-xx-dUTP	normal	1.00890978459618	1.34663829603353	1.20344925830366	1.34492340835057
B02	8	Cy3-xx-dUTP	normal	0.999571902548902	0.99126460852542	0.99118244779264	1.1791267739027
B02	8	Cy3-xx-dUTP	normal	1.04838738818757	1.10437216652247	0.918681251551537	0.998488218047974
B02	8	Cy3-xx-dUTP	normal	1.21165754252759	70.4581275101837	6.35941773762604	2.12840019142636
B02	8	Cy3-xx-dUTP	normal	1.10131425829164	1.1863403231231	1.21720164786521	1.15878372821009
B02	8	Cy3-xx-dUTP	normal	2.05105568126965	2.25799020135546	2.46886558066626	1.86495029648276
B02	8	Cy3-xx-dUTP	normal	1.08122751589827	1.27208824247863	1.20806482198561	1.39063261871192
B02	8	Cy3-xx-dUTP	normal	2.21435185467442	1.86882479718088	1.74301202757982	2.33855563762365
B02	8	Cy3-xx-dUTP	normal	1.02267360593955	1.11944487788581	1.17672566740474	1.20100501779825
B02	8	Cy3-xx-dUTP	normal	1.08313088619877	1.34500233825977	1.24807743367746	1.25688025150746
B02	8	Cy3-xx-dUTP	normal	1.10917493826498	90.2810904582077	4.10216524035817	1.56697431176425
B02	8	Cy3-xx-dUTP	normal	1.98974491025472	169.734172933606	8.61304804452129	2.50299046662398
B02	8	Cy3-xx-dUTP	normal	0.97919115126706	0.998035913911112	0.9950524019022	1.05238584356526
B02	8	Cy3-xx-dUTP	normal	1.18473713414907	21.712811757374	3.24875933822303	1.53980439495728
B02	8	Cy3-xx-dUTP	normal	1.90509443670536	127.596169878039	9.95717186790063	2.09619743254103
B02	8	Cy3-xx-dUTP	normal	1.03848222478524	1.08886683966856	1.19129968316547	1.43772159807339
B02	8	Cy3-xx-dUTP	normal	2.1720155009604	2.20850912730072	2.1370633634152	2.15640255215147
B02	8	Cy3-xx-dUTP	normal	1.04992859506281	0.965346796169579	0.998013447754257	1.08585720791169
B02	8	Cy3-xx-dUTP	normal	1.0287762940728	1.12924832492666	1.23188059335557	1.1359136886445
B02	8	Cy3-xx-dUTP	normal	1.01819710644502	1.2444528437529	1.09258128212794	1.294173910219
B02	8	Cy3-xx-dUTP	normal	1.02000896560097	1.22904960061416	1.28419188487322	1.55417893132083
B02	8	Cy3-xx-dUTP	normal	0.7983634104489	0.786644040624279	0.881871394104121	1.03411339913164
B02	8	Cy3-xx-dUTP	normal	1.11618084273157	1.33572184841427	1.36977831284013	1.7401002141486
B02	8	Cy3-xx-dUTP	normal	1.76631595167629	13.4901483646477	9.56174324342424	1.81555445691616
B02	8	Cy3-xx-dUTP	normal	1.03569275525201	1.39099526770131	1.43563869675167	1.52565567192256
B02	8	Cy3-xx-dUTP	normal	1.10541803468364	1.56162767998025	1.30114847376358	1.30161585726535
B02	8	Cy3-xx-dUTP	normal	1.09824229339957	1.30829114316825	1.32696587482404	1.30722669503291
B02	8	Cy3-xx-dUTP	normal	1.04904293141988	1.17732203208275	1.13976718990482	1.12068430698977
B02	8	Cy3-xx-dUTP	normal	1.15363603101172	1.755677094889	1.95647634759887	1.46019664056389
B02	8	Cy3-xx-dUTP	normal	1.59836422529887	28.125795471987	7.61139155774447	2.13281186350541
B02	8	Cy3-xx-dUTP	normal	1.96809869498364	30.1706290842545	12.6430968401472	2.33274380282445
B02	8	Cy3-xx-dUTP	normal	1.81159425856613	74.0318599176717	6.92478296937053	2.00142213749224
B02	8	Cy3-xx-dUTP	normal	1.06248194329278	1.1898938026458	1.20914584627786	1.18747742649247
B02	8	Cy3-xx-dUTP	normal	1.07950313946013	1.20611069571629	1.26106407173299	1.23016467206676
B02	8	Cy3-xx-dUTP	normal	0.834813449188705	1.07743370433891	1.03528799867421	0.941676633005499
B02	8	Cy3-xx-dUTP	normal	1.9356355872809	62.4536468708786	9.32856341004546	2.00510242208911
B02	8	Cy3-xx-dUTP	normal	2.26453872418425	2.28277882844116	2.09894117192352	2.12986984143272
B02	8	Cy3-xx-dUTP	normal	1.22467152126238	9.80235501426027	3.44705683877676	1.61021459637888
B02	8	Cy3-xx-dUTP	normal	2.29831231326193	2.93801460191899	2.9107925153123	2.37294752899867
B02	8	Cy3-xx-dUTP	normal	1.28622068764787	19.4739391660216	5.4744587181376	1.56457592379253
B02	8	Cy3-xx-dUTP	normal	1.17344968207075	1.64776980796636	1.80604454845476	1.30893258566105
B02	8	Cy3-xx-dUTP	normal	2.31226350095235	41.1876869856433	18.4747796108232	2.26454948795072
B02	8	Cy3-xx-dUTP	normal	1.23272097094219	34.5697321480088	3.77092863872969	1.47528707797056
B02	8	Cy3-xx-dUTP	normal	1.66896030233945	39.2263345912655	9.83669037998856	2.16267789509363
B02	8	Cy3-xx-dUTP	normal	2.25395037909616	2.06488683031456	2.12124048731974	2.21548225466619
B02	8	Cy3-xx-dUTP	normal	1.33275196902273	73.9058794057033	5.79946069756332	2.04834572179138
B02	8	Cy3-xx-dUTP	normal	1.40008467175316	11.2622076684012	4.64493088166481	1.55343180004765
B02	8	Cy3-xx-dUTP	normal	2.31464748425815	2.57380578124472	2.86521149852168	2.2040074093914
B02	8	Cy3-xx-dUTP	normal	1.09221371213673	1.49449596393277	1.72015050794601	1.69113900028379
B02	8	Cy3-xx-dUTP	normal	2.27555194121938	2.074640761076	3.10823113658515	2.43525748642903
B02	8	Cy3-xx-dUTP	normal	1.22525059812758	94.9084915645524	5.81179801121391	1.82834564164774
B02	8	Cy3-xx-dUTP	normal	1.44837040863115	76.0691303785089	8.94303459835522	1.56426420933096
B02	8	Cy3-xx-dUTP	normal	2.22729175437334	73.5926130327818	13.9573104960638	2.23291306429681
B02	8	Cy3-xx-dUTP	normal	0.664704280788732	42.5698975171788	4.49551744100156	0.801864917166357
B02	8	Cy3-xx-dUTP	normal	1.50705543922181	107.142023823751	8.95621612043729	1.85229910243395
B02	8	Cy3-xx-dUTP	normal	1.12731722023904	1.6317300748962	1.34920802299382	1.2724833780289
B02	8	Cy3-xx-dUTP	normal	1.80385978538953	25.2256832907842	10.5177143975174	2.31008092668229
B02	8	Cy3-xx-dUTP	normal	1.10690980014285	47.4589332626461	2.16550575971886	1.65583697260548
B02	8	Cy3-xx-dUTP	normal	1.09642086798944	1.13221092870971	1.20055122020575	1.3273605345409
B02	8	Cy3-xx-dUTP	normal	1.29927718541052	32.8185162888087	3.95240332836536	1.64954376811096
B02	8	Cy3-xx-dUTP	normal	1.11646456914571	1.51928768528213	1.44568484236163	1.32836600910554
B02	8	Cy3-xx-dUTP	normal	1.11846087326818	1.32486129905893	1.21595571272371	1.377233697767
B02	8	Cy3-xx-dUTP	normal	1.17851100075872	1.48772796606926	1.47366182368832	1.27795380786954
B02	8	Cy3-xx-dUTP	normal	1.11185990540069	1.05252544360629	1.22558389012063	1.35180004405962
B02	8	Cy3-xx-dUTP	normal	2.21085143444966	1.67508467300864	1.92681619166681	1.31558128898261
B02	8	Cy3-xx-dUTP	normal	1.21325779363184	1.73787547287591	2.02194471151255	1.48247715663142
B02	8	Cy3-xx-dUTP	normal	1.26274799998266	2.28760595651568	1.87807738377042	1.25649832343376
B02	8	Cy3-xx-dUTP	normal	1.45512739575116	58.9736806015656	6.08297734427014	1.82046979992822
B02	8	Cy3-xx-dUTP	normal	2.43124799026314	3.5623958574136	3.53216834560217	2.45403367979582
B02	8	Cy3-xx-dUTP	normal	2.1850672639429	116.411159476029	12.1586680418013	2.53537857937179
B02	8	Cy3-xx-dUTP	normal	0.977977482997547	1.08455147701047	1.11496044608922	0.926587971440528
B02	8	Cy3-xx-dUTP	normal	1.11263813145216	1.15575940407593	1.09486731531939	1.15822804883968
B02	8	Cy3-xx-dUTP	normal	1.13678667948781	1.04217621702893	1.16717003687547	1.34639884447762
B02	8	Cy3-xx-dUTP	normal	1.71146113274836	160.384847346434	9.15009610391703	2.0610130722537
B02	8	Cy3-xx-dUTP	normal	1.19154307132236	1.63856487927562	1.68315586805286	1.30456312237647
B02	8	Cy3-xx-dUTP	normal	1.19852265199829	1.6803106327098	1.89332222689533	1.31762306212487
B02	8	Cy3-xx-dUTP	normal	2.34408253356549	3.82475547140388	2.66740916481934	2.43541635899069
B02	8	Cy3-xx-dUTP	normal	0.705983940376716	0.850215436755104	0.80216476901679	0.917193892095478
B02	8	Cy3-xx-dUTP	normal	1.96307184179361	27.9957379870877	11.1887441129407	1.98625235623737
B02	8	Cy3-xx-dUTP	normal	1.85093402716946	41.5127392543218	8.44975346843487	2.45450613363391
B02	8	Cy3-xx-dUTP	normal	0.405219815040206	0.541406233416856	0.458520023329355	0.579788839319563
B02	8	Cy3-xx-dUTP	normal	1.05110555653064	1.23280528040196	1.13172009670203	1.09244538780435
B02	8	Cy3-xx-dUTP	normal	1.12670450304543	1.21536383817983	1.00295382437369	1.03593501509249
B02	8	Cy3-xx-dUTP	normal	2.40552295943294	2.69506050814397	2.64985411797506	2.3369106338306
B02	8	Cy3-xx-dUTP	normal	2.25492729319446	2.96280487619454	3.54935861890474	2.35626751802758
B02	8	Cy3-xx-dUTP	normal	1.15614858414221	1.55392337173908	1.59836267206358	1.63861838246332
B02	8	Cy3-xx-dUTP	normal	1.17721736364357	1.19541459531259	1.21254177691053	1.24720370808877
B02	8	Cy3-xx-dUTP	normal	1.23159853142126	2.19060811770682	1.87562685327809	1.36575691408259
B02	8	Cy3-xx-dUTP	normal	2.44479132952907	2.79065746349858	2.63115048486337	2.02183359192819
B02	8	Cy3-xx-dUTP	normal	1.71448498755676	58.9782923182115	11.092646742115	1.80838239953772
B02	8	Cy3-xx-dUTP	normal	2.48653860775357	2.5241168062461	2.74657156672161	2.40996445364903
B02	8	Cy3-xx-dUTP	normal	2.21021128569218	13.52796904935	8.01965625805124	2.04100733140263
B02	8	Cy3-xx-dUTP	normal	2.36883738158275	2.44521988892897	2.40360548843509	2.27842030173251
B02	8	Cy3-xx-dUTP	normal	2.18094360402922	131.805711183148	13.7363342507703	2.32055836076132
B02	8	Cy3-xx-dUTP	normal	2.27948412275178	93.2315446796265	10.418274366487	2.81583800535432
B02	8	Cy3-xx-dUTP	normal	1.15546040366359	1.48549967707086	1.27371059919306	1.44123319943861
B02	8	Cy3-xx-dUTP	normal	2.46036301442149	3.57344076025764	3.68598018152638	2.16869275184778
B02	8	Cy3-xx-dUTP	normal	1.34942875885217	7.13982328744863	4.09425288194476	1.75367600501864
B02	8	Cy3-xx-dUTP	normal	1.19766814226986	2.10811060755722	1.79667115837183	1.44002459232418
B02	8	Cy3-xx-dUTP	normal	1.11939300958634	1.16893844009293	1.24144502203586	1.54807827024498
B02	8	Cy3-xx-dUTP	normal	2.47026100731356	2.82800459583675	3.13236116062073	2.32420622112552
B02	8	Cy3-xx-dUTP	normal	1.2896728280294	42.0243853763641	3.67989429975658	1.93272305287231
B02	8	Cy3-xx-dUTP	normal	1.28649819356128	2.78619442361102	2.29846323152598	1.84170915756973
B02	8	Cy3-xx-dUTP	normal	1.09721564614185	0.948446125325852	1.07816036436517	1.29244486618916
B02	8	Cy3-xx-dUTP	normal	1.32841333608978	10.5109005699182	2.73918119950582	1.95918474840962
B02	8	Cy3-xx-dUTP	normal	2.04602091060658	130.045228623535	9.95610621442862	2.91768383950675
B02	8	Cy3-xx-dUTP	normal	1.14149676022353	1.01767677479999	0.999927241740113	1.3475956988638
B02	8	Cy3-xx-dUTP	normal	1.17946736164458	78.9995556558518	2.87637142851254	1.42000211030156
B02	8	Cy3-xx-dUTP	normal	1.96962680227969	106.062310263558	14.876183335708	2.08052497100396
B02	8	Cy3-xx-dUTP	normal	2.44257864238085	2.39553752792332	2.35262027794298	2.30636493519697
B02	8	Cy3-xx-dUTP	normal	1.18577417397295	1.26543301158314	1.51581437598985	1.60360647179421
B02	8	Cy3-xx-dUTP	normal	1.75136587534788	111.60343019803	9.10554954493682	2.4593951106427
B02	8	Cy3-xx-dUTP	normal	1.40869163971872	101.861679635948	6.18559635025348	2.13557709811263
B02	8	Cy3-xx-dUTP	normal	2.05721139025789	106.169260728034	8.62810224287973	2.396447398204
B02	8	Cy3-xx-dUTP	normal	2.42984347352465	2.39294015169197	2.32474857295861	2.2789674533006
B02	8	Cy3-xx-dUTP	normal	1.18408981373886	2.1045748577553	1.71796633011258	1.39290480403085
B02	8	Cy3-xx-dUTP	normal	2.13827438928814	40.3901440150887	12.9103669626115	1.92421610334809
B02	8	Cy3-xx-dUTP	normal	1.95579066575874	141.463034738963	9.31872845430635	2.57205842993788
B02	8	Cy3-xx-dUTP	normal	1.27095868789155	30.099116587579	2.80724357133195	1.72485452510706
B02	8	Cy3-xx-dUTP	normal	1.19010835961087	2.10995410108935	1.29597266202647	1.05858240195774
B02	8	Cy3-xx-dUTP	normal	2.07568080152451	3.48662824948125	2.12863743680404	1.80345483985045
B02	8	Cy3-xx-dUTP	normal	1.5966845004507	174.885082686424	8.73560790985437	2.22816340386122
B02	8	Cy3-xx-dUTP	normal	1.54757749098727	46.2249334075671	8.62239757903725	1.82543290417926
B02	8	Cy3-xx-dUTP	normal	2.48264619658805	2.9547906102802	3.09854765474561	3.11677431380695
B02	8	Cy3-xx-dUTP	normal	1.28139212056558	1.71233453493068	1.43422022995152	1.6887228451383
B02	8	Cy3-xx-dUTP	normal	1.72371197569991	16.8532310440937	8.02270520861916	1.8563509222711
B02	8	Cy3-xx-dUTP	normal	1.17314423245868	1.34358922249328	1.3868289562273	1.35359627493825
B02	8	Cy3-xx-dUTP	normal	1.42158976444446	4.05553190073516	4.36689852369316	1.79410980817962
B02	8	Cy3-xx-dUTP	normal	2.50859541200903	2.4417270505256	3.11832145663423	2.23222286366093
B02	8	Cy3-xx-dUTP	normal	1.2652301582092	88.0177330260883	4.88291826687566	2.27134659770307
B02	8	Cy3-xx-dUTP	normal	2.26376783191133	36.3629694956689	11.9998571453412	2.23222599534342
B02	8	Cy3-xx-dUTP	normal	1.89594611328687	69.1199518111481	8.6535999985414	2.51463853843759
B02	8	Cy3-xx-dUTP	normal	1.23726974583584	1.27833293092853	1.32494361700814	1.4843421474974
B02	8	Cy3-xx-dUTP	normal	1.28829996373451	1.76258080857989	1.66243531070598	1.55953886921852
B02	8	Cy3-xx-dUTP	normal	2.41412242692429	2.28719287143981	2.75402656423332	2.9943795431899
B02	8	Cy3-xx-dUTP	normal	2.49369888279539	2.21664717778042	2.38358469490488	2.39074280909746
B02	8	Cy3-xx-dUTP	normal	0.89224612388586	0.89631852149258	1.10587903673061	1.0363174479781
B02	8	Cy3-xx-dUTP	normal	1.00171238980439	64.0453089056763	6.79857009159775	1.01941539971341
B02	8	Cy3-xx-dUTP	normal	1.06855623562378	65.7382172159161	7.23525313365023	1.14507063758205
B02	8	Cy3-xx-dUTP	normal	1.19577233829096	2.00386385768488	1.38351167606281	1.18341470738838
B02	8	Cy3-xx-dUTP	normal	1.20927387589163	1.90703685874906	1.44043551656216	1.73592045197921
B02	8	Cy3-xx-dUTP	normal	2.04669593583692	121.347600853505	10.8593021068521	1.95391891171654
B02	8	Cy3-xx-dUTP	normal	1.74661274423536	161.311422330174	12.5282632447576	2.44755437581557
B02	8	Cy3-xx-dUTP	normal	2.47050906854026	2.71035689877766	2.5027682287891	2.63253289532316
B02	8	Cy3-xx-dUTP	normal	1.25010317353184	2.02244606790082	1.73719550279154	1.72142932490268
B02	8	Cy3-xx-dUTP	normal	1.93395404082815	92.3088921932492	13.8105037925086	2.14805579324583
B02	8	Cy3-xx-dUTP	normal	0.932851425026177	78.4463531388679	5.28965201885447	1.23742993348569
B02	8	Cy3-xx-dUTP	normal	1.24557506246178	1.62618499178649	1.37892852170577	1.41040685311367
B02	8	Cy3-xx-dUTP	normal	1.46692923015759	103.417840136838	7.26535713648043	1.76690134680235
B02	8	Cy3-xx-dUTP	normal	0.846547830218758	0.963516508193567	1.03604911449486	1.11986337223179
B02	8	Cy3-xx-dUTP	normal	1.18997176969924	22.2221217205102	1.55844981529833	1.75841052417807
B02	8	Cy3-xx-dUTP	normal	1.15206936435907	1.582464825119	1.54990193420322	1.4635666451888
B02	8	Cy3-xx-dUTP	normal	1.79223979601649	100.366092221937	9.3173871627949	1.86050811093195
B02	8	Cy3-xx-dUTP	normal	0.931129534067197	1.13937377059854	1.16940909470665	1.44564501162608
B02	8	Cy3-xx-dUTP	normal	2.09655303208433	184.064354389091	11.5731890221042	2.67563246017236
B02	8	Cy3-xx-dUTP	normal	1.2781004486011	87.586348890529	5.46618188402034	2.08990961167984
B02	8	Cy3-xx-dUTP	normal	1.16896669432382	1.37781315389255	1.215658703002	1.35434522916134
B02	8	Cy3-xx-dUTP	normal	1.44083313881941	136.703193758853	8.18277387019509	2.22564457016815
B02	8	Cy3-xx-dUTP	normal	2.25293849141569	1.70455330958208	1.85853612838736	2.03336142704793
B02	8	Cy3-xx-dUTP	normal	1.33977492827378	24.1276958680081	4.1403154729727	1.79686410622251
B02	8	Cy3-xx-dUTP	normal	1.23391730836675	1.33171172300378	1.36773268668679	1.70937400674411
B02	8	Cy3-xx-dUTP	normal	1.894064884014	153.105557100162	16.0998467009148	2.43636775041071
B02	8	Cy3-xx-dUTP	normal	1.21644182298476	1.39690680919906	1.55024298449268	1.76420068693014
B02	8	Cy3-xx-dUTP	normal	2.36672328562707	2.3579088817266	2.04799925688562	2.30902337540982
B02	8	Cy3-xx-dUTP	normal	1.20818094202336	4.88973895324679	1.67047042475603	1.40817043322386
B02	8	Cy3-xx-dUTP	normal	2.03207717364131	30.3869052455571	13.1290848269349	2.25039055127217
B02	8	Cy3-xx-dUTP	normal	0.930379987979571	0.761756095350038	0.687322106176772	0.977810328167833
B02	8	Cy3-xx-dUTP	normal	0.524879424405725	0.544599012706692	0.555579674022375	0.586636648533504
B02	8	Cy3-xx-dUTP	normal	0.945496462624841	1.02117357136553	0.874942659220748	1.10537693797628
B02	8	Cy3-xx-dUTP	normal	1.78612318635419	90.5617499256848	8.68893883274131	2.01756141107135
B02	8	Cy3-xx-dUTP	normal	1.53339034043672	131.414867303024	8.94344942007216	2.66536277297747
B02	8	Cy3-xx-dUTP	normal	1.87910349502165	101.708274413803	9.90722154952256	1.9833599346509
B02	8	Cy3-xx-dUTP	normal	1.93315486990732	134.471302553903	9.39263451176149	2.4254411594091
B02	8	Cy3-xx-dUTP	normal	1.55794725536715	47.738894365082	9.29534826872562	1.94578868338983
B02	8	Cy3-xx-dUTP	normal	1.21009635470977	1.33541670298874	1.33830409501803	1.55897326323193
B02	8	Cy3-xx-dUTP	normal	1.20948276290917	2.2732744627139	0.937829273273419	1.11278239764599
B02	8	Cy3-xx-dUTP	normal	2.29082080997971	121.554725240583	11.943706367904	2.51246790366379
B02	8	Cy3-xx-dUTP	normal	1.29312942328776	91.2340782532555	5.46622211184842	1.7277628991066
B02	8	Cy3-xx-dUTP	normal	1.15481076831273	1.16925757716966	1.00065482433899	1.10129270833892
B02	8	Cy3-xx-dUTP	normal	2.32705912299418	2.4013089892415	2.35187884640267	2.30218663589562
B02	8	Cy3-xx-dUTP	normal	2.37057785282524	2.00987656853221	2.39082854431568	2.55640248076104
B02	8	Cy3-xx-dUTP	normal	1.3275463957459	35.2272028328892	4.05525023323462	2.07044101145616
B02	8	Cy3-xx-dUTP	normal	1.00705858515855	4.33592552508718	5.59916504019152	0.931097689246287
B02	8	Cy3-xx-dUTP	normal	1.19509022387292	2.95009195355188	1.33942889576744	1.12947702545967
B02	8	Cy3-xx-dUTP	normal	1.29920505354624	6.12476681005254	7.52911565722104	1.10027348563628
B02	8	Cy3-xx-dUTP	normal	1.2124337202476	1.77067765390441	1.48779986605551	1.39013239519182
B02	8	Cy3-xx-dUTP	normal	1.18429278508544	1.32132088788495	1.07373773267838	1.2358882014307
B02	8	Cy3-xx-dUTP	normal	1.20937343921593	1.9479185061977	1.39821046357342	1.71117379822507
B02	8	Cy3-xx-dUTP	normal	1.47446248359038	116.400927923293	6.73128560220316	1.98508429040028
B02	8	Cy3-xx-dUTP	normal	1.17436246081544	2.02609542859271	1.66820205558064	1.40299868695158
B02	8	Cy3-xx-dUTP	normal	1.59611120766555	18.3546109785699	7.46347275980472	1.73135592389211
B02	8	Cy3-xx-dUTP	normal	1.2018271442618	1.77770595227438	1.58522916310436	1.58496754267183
B02	8	Cy3-xx-dUTP	normal	1.3088826261577	2.44709750172095	2.17108662471388	1.97720371677857
B02	8	Cy3-xx-dUTP	normal	1.66057556670393	2.3458300160809	2.95301007150427	1.95771074531271
B02	9	Cy3-xx-dUTP	normal	1.14770306153134	2.80052359297442	1.7328099774764	1.7527656503061
B02	9	Cy3-xx-dUTP	normal	4.69837221596336	100.874875310339	23.1917675931765	7.19035484653526
B02	9	Cy3-xx-dUTP	normal	0.95901809972835	52.5698789334947	4.83058901665374	1.55887873118112
B02	9	Cy3-xx-dUTP	normal	1.25506133709856	1.35866599746693	1.39928180544781	1.45577095673605
B02	9	Cy3-xx-dUTP	normal	1.12567591730451	1.22952879670958	1.17269233619947	1.38834474154439
B02	9	Cy3-xx-dUTP	normal	1.23275182702354	1.52638711090431	1.47983236567739	1.41767980111046
B02	9	Cy3-xx-dUTP	normal	0.753626923550726	55.0275990732889	3.83708753964139	1.22878162521857
B02	9	Cy3-xx-dUTP	normal	1.2425058829179	22.8378689295893	2.88279519824508	1.83201643639716
B02	9	Cy3-xx-dUTP	normal	1.03156359050821	27.6793517262377	3.95827585884621	1.92760113243407
B02	9	Cy3-xx-dUTP	normal	1.16243082483171	1.00119020451073	1.16601854823777	1.34140181717537
B02	9	Cy3-xx-dUTP	normal	1.19403254551416	2.07479646342516	1.48944239982127	1.77143985294135
B02	9	Cy3-xx-dUTP	normal	1.07681620510655	34.4239813304481	3.94942900128932	1.89162060342579
B02	9	Cy3-xx-dUTP	normal	1.42686845218543	98.6856366329669	5.7273758839957	2.9213297241459
B02	9	Cy3-xx-dUTP	normal	1.78109350336667	121.849453389139	7.35052449472621	2.74877701026294
B02	9	Cy3-xx-dUTP	normal	1.15615447067323	1.34036014258348	1.24924236479108	1.2272609279173
B02	9	Cy3-xx-dUTP	normal	1.28900255113403	48.6879181600307	1.56740835283203	1.67576042390019
B02	9	Cy3-xx-dUTP	normal	1.21243778978551	1.15520908545753	0.944946654409495	1.01802351461598
B02	9	Cy3-xx-dUTP	normal	1.6149896322848	149.85431804352	8.18311756241012	2.45488005113118
B02	9	Cy3-xx-dUTP	normal	1.01024547506791	1.49949653921914	1.374531265554	1.49314657304177
B02	9	Cy3-xx-dUTP	normal	1.17435241613421	1.37930469466123	1.38941162363617	1.14238661773592
B02	9	Cy3-xx-dUTP	normal	1.27650659211646	1.33878242144177	1.13786523360339	1.40980360352357
B02	9	Cy3-xx-dUTP	normal	1.38140075729471	14.9711288504395	3.26192330972696	1.86479456746765
B02	9	Cy3-xx-dUTP	normal	1.28625766999962	1.4875201778639	1.41005421730167	1.3384019929346
B02	9	Cy3-xx-dUTP	normal	1.23502615761673	1.61717680075991	1.10592863462367	1.33490022234094
B02	9	Cy3-xx-dUTP	normal	2.14500304979829	111.267564197319	13.7909994420716	2.39027486253383
B02	9	Cy3-xx-dUTP	normal	1.28135460480195	8.27703707899469	1.43238152427536	1.41645030866171
B02	9	Cy3-xx-dUTP	normal	2.674956937188	2.81531576974933	2.22825958561744	2.10916773054014
B02	9	Cy3-xx-dUTP	normal	2.41779490887974	3.58049585355028	5.95845555285451	2.26819657133076
B02	9	Cy3-xx-dUTP	normal	1.16584262741628	1.1674984606128	1.00245805015673	1.03635917913953
B02	9	Cy3-xx-dUTP	normal	2.17780631940409	99.1651479122043	11.2657637949012	2.32424687161524
B02	9	Cy3-xx-dUTP	normal	1.28329011587855	1.792385162433	1.48411346918362	1.56280000124892
B02	9	Cy3-xx-dUTP	normal	1.92996769414187	133.83684279668	11.3060708679793	2.58965433103873
B02	9	Cy3-xx-dUTP	normal	1.27106036008407	1.42410049206902	1.36599837052073	1.29996856819633
B02	9	Cy3-xx-dUTP	normal	1.73099337013708	3.00304682831487	4.28998944159506	3.52907301494541
B02	9	Cy3-xx-dUTP	normal	1.33046052108858	5.04621434188726	1.56970292715788	1.7274057468243
B02	9	Cy3-xx-dUTP	normal	1.24865163101853	1.3045738398473	1.27066121060009	1.47530288470171
B02	9	Cy3-xx-dUTP	normal	1.45967714999249	100.758265187608	7.6969844824505	2.44332521683767
B02	9	Cy3-xx-dUTP	normal	1.30565290566036	25.5612900954733	1.75533833199545	1.84427911322457
B02	9	Cy3-xx-dUTP	normal	0.813294503472343	1.06972968424878	1.00410939499973	1.00575416963204
B02	9	Cy3-xx-dUTP	normal	1.32741503149039	3.27274599674876	1.59247037118343	1.52719489862039
B02	9	Cy3-xx-dUTP	normal	1.35411275923786	1.48546774711205	1.56132247488066	1.25482684917686
B02	9	Cy3-xx-dUTP	normal	0.500341555019992	0.830073903104993	0.795079064892729	0.65933339798892
B02	9	Cy3-xx-dUTP	normal	1.94367740459977	145.150735935707	13.0653347350087	2.44374723136335
B02	9	Cy3-xx-dUTP	normal	1.22877267567917	2.42739759716709	2.08675783245387	1.72603601674644
B02	9	Cy3-xx-dUTP	normal	1.17186471700073	1.59364433838274	1.33245738602473	1.33623503481492
B02	9	Cy3-xx-dUTP	normal	1.29704947149587	1.30880049892866	1.31710714435405	1.55524655200369
B02	9	Cy3-xx-dUTP	normal	1.38864640347115	9.92345889247385	3.62420131649365	1.51889418721724
B02	9	Cy3-xx-dUTP	normal	1.33353572974551	9.93975341421082	4.57465304401271	1.75309575032295
B02	9	Cy3-xx-dUTP	normal	1.32354506932824	1.49742863782624	1.38591168677928	1.77361823739871
B02	9	Cy3-xx-dUTP	normal	2.68953762521722	2.18427937199984	2.22010154416167	1.92091259135283
B02	9	Cy3-xx-dUTP	normal	1.18750509686347	2.82237845607019	1.88472699266386	1.79308283379504
B02	9	Cy3-xx-dUTP	normal	1.11028783773669	1.24931752187405	1.2805577321412	1.55216227199514
B02	9	Cy3-xx-dUTP	normal	0.480607837724926	0.546780748757327	0.554972759283148	0.532550525065289
B02	9	Cy3-xx-dUTP	normal	0.8782066531318	1.01657360919471	1.03631604216052	0.948212473311624
B02	9	Cy3-xx-dUTP	normal	2.69622122297281	2.41231774001492	2.39692480549468	2.34321292294751
B02	9	Cy3-xx-dUTP	normal	1.3561249070446	1.52205979084619	1.5155414732103	1.98281567201461
B02	9	Cy3-xx-dUTP	normal	1.05766240600496	0.880051010674222	1.40268358008983	1.71681203722256
B02	9	Cy3-xx-dUTP	normal	1.39523306418863	1.70248442920948	1.22434216145976	1.39643455909119
B02	9	Cy3-xx-dUTP	normal	1.12333511642172	1.29429422626494	1.41709931211234	1.54339439198705
B02	9	Cy3-xx-dUTP	normal	2.49135017470619	3.46621196254632	3.0334289526248	2.52924456019265
B02	9	Cy3-xx-dUTP	normal	1.179717338045	1.34496262879892	1.48627442602903	1.63055044160282
B02	9	Cy3-xx-dUTP	normal	1.37239479948198	110.488769769192	3.77012873532788	2.14427483357895
B02	9	Cy3-xx-dUTP	normal	1.03449809654549	0.989288159403418	1.11731017645243	1.16997224074586
B02	9	Cy3-xx-dUTP	normal	1.26639176233059	1.50767076747496	1.31754066873583	1.43472571013723
B02	9	Cy3-xx-dUTP	normal	1.08999571032001	1.08763739828134	1.29567565138204	1.46707891923679
B02	9	Cy3-xx-dUTP	normal	1.34238400726044	2.62952457143096	1.7404244137497	1.60467664549976
B02	9	Cy3-xx-dUTP	normal	2.06609462701516	61.2806327994471	12.3369844511476	2.88032677488791
B02	9	Cy3-xx-dUTP	normal	1.29653986777558	1.35214789848422	1.40582205790941	1.24079218293864
B02	9	Cy3-xx-dUTP	normal	1.89922575585061	2.99435540540383	9.10690489797006	1.41574351287332
B02	9	Cy3-xx-dUTP	normal	1.32854673509594	2.44688313692223	1.93424652234343	1.50567572160011
B02	9	Cy3-xx-dUTP	normal	1.1332143081772	1.3102213664445	1.42326103174329	1.54704431873629
B02	9	Cy3-xx-dUTP	normal	1.12745281378019	1.33035540760571	1.38131058255815	1.76324067186645
B02	9	Cy3-xx-dUTP	normal	1.34310675197808	126.778369418534	7.6258353453623	2.15239893810984
B02	9	Cy3-xx-dUTP	normal	1.25845912888845	2.80784474424317	2.54423979341167	1.28128439050035
B02	9	Cy3-xx-dUTP	normal	1.02762965804419	1.11309960909633	1.61105234177289	1.75329197053925
B02	9	Cy3-xx-dUTP	normal	1.40262732612358	2.61250319646932	2.79906668542798	1.5314999730175
B02	9	Cy3-xx-dUTP	normal	1.6937568789441	122.276088060614	12.1932004392014	2.38094521008402
B02	9	Cy3-xx-dUTP	normal	1.17650592637967	1.38681532146167	1.51427722290444	1.74415192667129
B02	9	Cy3-xx-dUTP	normal	0.605983503164682	1.43349362052477	1.79086128251034	1.55675331498101
B02	9	Cy3-xx-dUTP	normal	2.78496733883212	2.87429323685006	3.26705435584278	3.01885074718829
B02	9	Cy3-xx-dUTP	normal	0.432101921136981	1.75135755295779	2.01471830007975	1.24052273763888
B02	9	Cy3-xx-dUTP	normal	1.39371960094093	1.95721758992175	1.57215330605024	1.38821070540231
B02	9	Cy3-xx-dUTP	normal	0.376989705986023	1.43896279631465	1.82616707510967	1.19177848781088
B02	9	Cy3-xx-dUTP	normal	1.29811132253566	1.67500455229454	1.44926880306954	1.42732315148451
B02	9	Cy3-xx-dUTP	normal	1.25383299600833	1.60015721332689	1.8202678448256	1.74705861936683
B02	9	Cy3-xx-dUTP	normal	2.82676752899774	11.9780598315474	10.675107773467	2.47538185021867
B02	9	Cy3-xx-dUTP	normal	1.48803370778961	55.5751296557132	7.3780680087495	2.08568620334871
B02	9	Cy3-xx-dUTP	normal	1.27145419011739	1.77253667749512	1.49318546202147	1.47173449939092
B02	9	Cy3-xx-dUTP	normal	2.95517579880466	3.42741660591348	3.02582292241863	3.18558530228154
B02	9	Cy3-xx-dUTP	normal	1.22820834645705	1.95349533605813	2.60205115739141	2.54395732512426
B02	9	Cy3-xx-dUTP	normal	1.29611638741112	1.38025289841927	1.46934942456557	1.57594477094638
B02	9	Cy3-xx-dUTP	normal	2.65015620901557	148.012562819196	14.4373257348471	2.66598587490133
B02	9	Cy3-xx-dUTP	normal	1.31964192060385	1.66615300854359	1.61199611396704	1.55260157666232
B02	9	Cy3-xx-dUTP	normal	1.28623988472954	1.38433780356653	1.54283359112153	1.55584540746104
B02	9	Cy3-xx-dUTP	normal	1.09331140861304	1.18471086060152	1.40761312129627	1.60526705054334
B02	9	Cy3-xx-dUTP	normal	2.68360113500461	2.78507225344284	2.62750149412935	2.41325119914974
B02	9	Cy3-xx-dUTP	normal	1.12368455192216	1.32866079203144	1.38288658561673	1.43838660198945
B02	9	Cy3-xx-dUTP	normal	1.36597850766078	1.45520498005722	1.36389256302322	1.58276624508327
B02	9	Cy3-xx-dUTP	normal	1.35795590723347	1.48877240271745	1.35182917773725	1.55027730200521
B02	9	Cy3-xx-dUTP	normal	0.673411690580754	0.595823593781195	0.977877548589433	1.11096370886512
B02	9	Cy3-xx-dUTP	normal	2.79937223735282	5.76591701174005	7.56020283937925	2.61718030223624
B02	9	Cy3-xx-dUTP	normal	0.47793525981532	0.568500205084729	0.701129482684355	0.861225194107364
B02	9	Cy3-xx-dUTP	normal	1.20663129782637	1.67059843581498	1.62199143414936	1.57420361813634
B02	9	Cy3-xx-dUTP	normal	1.28229616872979	1.65156960542297	1.62434430266304	1.67756371821173
B02	9	Cy3-xx-dUTP	normal	0.591032750440764	0.76610782385118	0.751483703547744	0.716188061865909
B02	9	Cy3-xx-dUTP	normal	2.56936601331665	120.263155951447	12.0645197484475	3.11216147014243
B02	9	Cy3-xx-dUTP	normal	0.641813329705817	0.772068841566284	0.79542800035396	0.811290411669254
B02	9	Cy3-xx-dUTP	normal	2.31881105697007	3.52531257122312	3.53708353350242	2.85147856266976
B02	9	Cy3-xx-dUTP	normal	1.13749442880525	1.41155642903406	1.53093722568283	1.63876400772907
B02	9	Cy3-xx-dUTP	normal	2.78001124943914	3.33901877774076	3.60104857163622	3.1969660683052
B02	9	Cy3-xx-dUTP	normal	1.17736454718063	1.19616109931202	1.43375175482376	1.59444018444971
B02	9	Cy3-xx-dUTP	normal	1.15613481773491	1.98176250983626	1.83872235169969	1.75776459976076
B02	9	Cy3-xx-dUTP	normal	2.69005113498447	2.22858811460527	2.6612384874616	2.53396246047255
B02	9	Cy3-xx-dUTP	normal	1.29704305808532	2.29991432948429	2.85180622176186	1.38644721549976
B02	9	Cy3-xx-dUTP	normal	1.22841242172132	1.58640333432714	1.79836254307091	1.82631929537317
B02	9	Cy3-xx-dUTP	normal	1.20198184838351	1.79602446560073	1.76459133558152	1.62922903808729
B02	9	Cy3-xx-dUTP	normal	2.81134170493177	2.54523333562025	2.88263439472683	2.57174178919979
B02	9	Cy3-xx-dUTP	normal	1.19973715776115	86.467333278396	2.64067106853786	2.12083891536082
B02	9	Cy3-xx-dUTP	normal	2.18913535106893	137.48396908068	12.4602102968537	3.26653819094491
B02	9	Cy3-xx-dUTP	normal	1.15842104493906	2.34231095169824	1.51541412260315	1.55438100271261
B02	9	Cy3-xx-dUTP	normal	1.16386005260082	1.30577932973896	1.43904359212996	1.6429145261128
B02	9	Cy3-xx-dUTP	normal	1.08026178065496	15.2669968053056	3.68497422930288	1.73750948043589
B02	9	Cy3-xx-dUTP	normal	1.4213690029065	1.59204574057281	1.51784644609545	1.45958540133468
B02	9	Cy3-xx-dUTP	normal	0.384054773465854	6.39090828800728	1.42906417058665	0.577794682389547
B02	9	Cy3-xx-dUTP	normal	1.18803627755376	1.27890333341098	1.46461575258223	1.49405332095323
B02	9	Cy3-xx-dUTP	normal	2.79153807504089	5.58313454517347	8.0299257735378	2.6813230914606
B02	9	Cy3-xx-dUTP	normal	1.91191164486701	88.8509269289683	9.22022770932074	2.86222062100072
B02	9	Cy3-xx-dUTP	normal	1.29997543740417	2.12865385895176	2.18439086729077	1.59810982852913
B02	9	Cy3-xx-dUTP	normal	1.49971357432044	2.29597709129212	2.09440272134264	2.00562044671651
B02	9	Cy3-xx-dUTP	normal	1.22694661637367	5.18842644215119	1.65298157993116	1.69788744157744
B02	9	Cy3-xx-dUTP	normal	1.22247687792015	1.87443216221988	1.86986238343706	1.43018719156532
B02	9	Cy3-xx-dUTP	normal	1.34491695379707	36.6276920340879	2.16532459782489	1.59521309730727
B02	9	Cy3-xx-dUTP	normal	1.81080809063642	56.1989155693736	7.79229770904213	1.95324714399824
B02	9	Cy3-xx-dUTP	normal	1.26757637919521	1.78003534256659	2.06030718667198	1.97758722243091
B02	9	Cy3-xx-dUTP	normal	1.35722358047305	1.8693006811396	1.8367393439757	1.70343418168581
B02	9	Cy3-xx-dUTP	normal	2.52156633948938	4.2220663030191	4.52449872204529	3.2233425828673
B02	9	Cy3-xx-dUTP	normal	1.29977075689363	1.79263944986623	2.04858735881346	1.68652505628162
B02	9	Cy3-xx-dUTP	normal	1.25203681845668	1.08924543822543	1.51168717971084	1.36817444791709
B02	9	Cy3-xx-dUTP	normal	1.36179318814326	16.1925249923863	2.20475346171762	1.91429780180754
B02	9	Cy3-xx-dUTP	normal	1.52487881091079	2.10665343106603	1.93951493422891	1.6132441574402
B02	9	Cy3-xx-dUTP	normal	1.3761714585565	52.8865265005181	2.69241537891726	1.88310638075904
B02	9	Cy3-xx-dUTP	normal	1.27763670944468	1.57380042389759	1.58840810341602	2.05429293143369
B02	9	Cy3-xx-dUTP	normal	1.20345617953478	1.74439187085821	1.5605523977678	1.50256377783619
B02	9	Cy3-xx-dUTP	normal	1.21729240663048	2.21278496802313	1.79296131871498	1.72671613483618
B02	9	Cy3-xx-dUTP	normal	0.393475107197395	1.1048110192318	0.464000558280958	0.503524686765779
B02	9	Cy3-xx-dUTP	normal	0.8988234521989	2.85559636995649	1.12029708895218	1.28437780897034
B02	9	Cy3-xx-dUTP	normal	2.21624067150877	15.1343992811033	9.15316711932284	1.89086026655059
B02	9	Cy3-xx-dUTP	normal	1.2354879812451	1.82236628870124	1.59203726101811	1.48556981387203
B02	9	Cy3-xx-dUTP	normal	1.24078210997705	1.28756078290941	1.47796867695251	1.6327758787017
B02	9	Cy3-xx-dUTP	normal	2.43524773384394	2.01270611497427	2.61136291776867	2.52676409255568
B02	9	Cy3-xx-dUTP	normal	1.39945840568003	1.9755768178822	1.92070938074565	1.81900825285731
B02	9	Cy3-xx-dUTP	normal	1.71852736893418	124.122569688684	6.78634082229101	2.21588247187146
B02	9	Cy3-xx-dUTP	normal	2.75282418834959	3.19491677775198	3.65117216700123	2.72676421646947
B02	9	Cy3-xx-dUTP	normal	1.34449070394913	1.41940477521445	1.40387955648799	1.49493107231136
B02	9	Cy3-xx-dUTP	normal	1.16691886759364	1.47008913008725	2.06768081277617	1.80673004332665
B02	9	Cy3-xx-dUTP	normal	1.22104623970041	1.14121824351816	1.40457396358686	1.48312612327054
B02	9	Cy3-xx-dUTP	normal	1.86022998930733	50.7851878527529	7.9783046672861	2.36931864528135
B02	9	Cy3-xx-dUTP	normal	1.43427672977544	33.2966499261311	5.66479058921207	2.27755982941994
B02	9	Cy3-xx-dUTP	normal	1.31283294153753	1.72739434641605	1.65826810515769	1.48379345505055
B02	10	Cy3-xx-dUTP	normal	1.5725689313511	47.685735461785	122.476709114699	1.59996604479238
B02	10	Cy3-xx-dUTP	normal	1.43501773746866	37.9048718623953	8.71514028840087	1.2876047026534
B02	10	Cy3-xx-dUTP	normal	2.25735641297953	29.3285157789505	675.203123094937	1.680771331511
B02	10	Cy3-xx-dUTP	normal	1.77878198498415	40.2513403858974	276.097499348969	2.00168101575643
B02	10	Cy3-xx-dUTP	normal	1.3244270729198	1.28952736806224	1.09050864238135	1.17762798542362
B02	10	Cy3-xx-dUTP	normal	1.38438027452916	49.2503036741384	53.5383488361743	2.09177501702891
B02	10	Cy3-xx-dUTP	normal	1.44674835106741	1.0265774415647	0.979642237956944	1.27753913681027
B02	10	Cy3-xx-dUTP	normal	1.45150048882032	0.960133837652944	2.12402154855975	1.16799332524049
B02	10	Cy3-xx-dUTP	normal	1.6143933141469	1.28663167595252	1.77103484451367	1.45841656747792
B02	10	Cy3-xx-dUTP	normal	1.77449984264344	4.79582322930434	241.25970649363	1.85530125118775
B02	10	Cy3-xx-dUTP	normal	1.41441543273592	1.14286221096111	1.77252296812318	1.56637972534434
B02	10	Cy3-xx-dUTP	normal	1.38103772669053	1.32753074069441	3.6139468338975	1.28575077491979
B02	10	Cy3-xx-dUTP	normal	1.48795974468612	48.7710599984785	57.3893561727617	1.90462386437907
B02	10	Cy3-xx-dUTP	normal	1.45633786762365	1.86806927415522	8.35262946427898	1.60790012206781
B02	10	Cy3-xx-dUTP	normal	2.54893443834649	1.41443109381896	10.3610225256696	2.14121312792901
B02	10	Cy3-xx-dUTP	normal	1.62033778192352	52.2559557925487	263.170477492275	2.24241379381851
B02	10	Cy3-xx-dUTP	normal	1.89664414725544	12.5853244551068	299.622454707078	1.81844721462011
B02	10	Cy3-xx-dUTP	normal	2.27190502982851	45.4666113135071	450.054755731681	1.83759317433383
B02	10	Cy3-xx-dUTP	normal	1.32314828308823	1.20776028748315	0.630078272936259	1.30575649374079
B02	10	Cy3-xx-dUTP	normal	1.41881883806986	3.47148058691528	3.32152741221814	1.31249635236947
B02	10	Cy3-xx-dUTP	normal	1.89807359442811	34.567240102919	235.947048851537	2.19118409428311
B02	10	Cy3-xx-dUTP	normal	2.48395205250463	12.4942109062552	516.116395335081	1.94028640950535
B02	10	Cy3-xx-dUTP	normal	2.75259920105618	20.7710559148639	527.284733055911	1.87101195181467
B02	10	Cy3-xx-dUTP	normal	1.23562056069566	27.2204461150694	7.8654125724029	1.60437611639624
B02	10	Cy3-xx-dUTP	normal	2.98755720497085	87.6694789483859	710.82620481881	2.31535731358787
B02	10	Cy3-xx-dUTP	normal	1.49458438490119	1.32846219053217	9.414119388597	1.34818459461118
B02	10	Cy3-xx-dUTP	normal	1.39794165193678	1.76444611625724	21.812702478152	1.39278405520992
B02	10	Cy3-xx-dUTP	normal	1.31283437419051	1.05437135970573	2.30006845646082	1.06901073588863
B02	10	Cy3-xx-dUTP	normal	1.36350950250249	1.47795915800353	1.01357184136204	1.34756475267987
B02	10	Cy3-xx-dUTP	normal	1.47235292411108	35.928441805503	133.421826570652	1.85139616929488
B02	10	Cy3-xx-dUTP	normal	2.94397605228674	2.91227738572622	29.9616057805323	2.45968035824478
B02	10	Cy3-xx-dUTP	normal	1.39968268890038	1.14609380791176	10.349712692685	1.29524381907581
B02	10	Cy3-xx-dUTP	normal	1.45705968369712	25.0186033535977	34.552069720826	1.72133786425401
B02	10	Cy3-xx-dUTP	normal	1.40399747015391	1.64676583835218	8.47763316220471	1.48584632730516
B02	10	Cy3-xx-dUTP	normal	2.8452416138493	25.4539403864256	1069.1968335821	2.43398698731044
B02	10	Cy3-xx-dUTP	normal	3.01371860604723	3.06070831711117	215.632009577692	2.34204448427892
B02	10	Cy3-xx-dUTP	normal	1.30421788824595	21.0564806447209	1.32340248615906	1.75112653511769
B02	10	Cy3-xx-dUTP	normal	1.89284063805629	68.2155207915013	600.248956254415	1.63398882764274
B02	10	Cy3-xx-dUTP	normal	1.39393508245729	13.8629416235571	60.1095262250926	1.17719314715696
B02	10	Cy3-xx-dUTP	normal	2.62416999424015	93.4073728515113	428.750105494938	3.33873272343318
B02	10	Cy3-xx-dUTP	normal	0.649790031115009	4.49926208527115	163.677190049361	0.532965995543121
B02	10	Cy3-xx-dUTP	normal	1.52983524488013	45.6157806017892	189.546561506546	1.93583200866519
B02	10	Cy3-xx-dUTP	normal	2.14099622970743	16.2260428449443	654.896714598787	1.66335565051122
B02	10	Cy3-xx-dUTP	normal	1.38161394432359	1.31250404408881	7.18429116442395	1.49395949818771
B02	10	Cy3-xx-dUTP	normal	1.90895169921998	80.1800622267443	487.290389060062	2.24345003694393
B02	10	Cy3-xx-dUTP	normal	1.44568519250553	20.9830923173323	10.491234786793	1.72866176577097
B02	10	Cy3-xx-dUTP	normal	2.48050249694557	2.94612568046078	14.5867434779987	3.18937201817819
B02	10	Cy3-xx-dUTP	normal	1.5157362717328	64.3029967283234	250.24985540067	2.59061711445678
B02	10	Cy3-xx-dUTP	normal	0.512054937563787	0.452876624161601	4.98050529756092	0.50852907221361
B02	10	Cy3-xx-dUTP	normal	0.786457240314946	0.545458033766168	8.90011602878641	0.769384303046
B02	10	Cy3-xx-dUTP	normal	2.75079078710694	2.05714723676082	21.1361942731175	2.35898680944133
B02	10	Cy3-xx-dUTP	normal	0.7962581172751	0.819141084561672	0.943331643134562	1.08337946763214
B02	10	Cy3-xx-dUTP	normal	1.39955532699168	1.1774060988791	0.968630007895747	1.39252991379149
B02	10	Cy3-xx-dUTP	normal	2.72545051265478	1.46867059219759	2.4363820305141	2.58157273737311
B02	10	Cy3-xx-dUTP	normal	1.80795750369366	52.9701502120415	552.435778684258	2.11943309219496
B02	10	Cy3-xx-dUTP	normal	2.29463993435623	52.5746181269716	746.16311938687	2.25075235298005
B02	10	Cy3-xx-dUTP	normal	1.39146845974834	1.22953873714458	1.91776539282643	1.8196285122836
B02	10	Cy3-xx-dUTP	normal	2.50489468990478	97.8531828815658	839.441487495029	3.00990822350124
B02	10	Cy3-xx-dUTP	normal	1.31611360691522	1.40039233072767	8.1331288510625	1.54124591119127
B02	10	Cy3-xx-dUTP	normal	2.43536570397946	18.7691151414684	845.25445932105	2.25485995764142
B02	10	Cy3-xx-dUTP	normal	2.72381217111581	1.95655576424302	11.804071471118	2.32806384141797
B02	10	Cy3-xx-dUTP	normal	0.6686865907019	30.1189667326177	131.335900859792	0.907516961950815
B02	10	Cy3-xx-dUTP	normal	0.838388504010327	35.3839701937109	145.604629161871	1.06165535869946
B02	10	Cy3-xx-dUTP	normal	1.38131572750138	1.39483695833546	4.12542037017488	1.47582998880086
B02	10	Cy3-xx-dUTP	normal	1.64448938210565	34.0513504192575	386.317592604428	2.06538603583466
B02	10	Cy3-xx-dUTP	normal	1.62961948239422	52.3393615682563	461.270715222294	2.33203368989961
B02	10	Cy3-xx-dUTP	normal	0.927636031483867	39.9630595058533	307.09038485457	1.10028835849544
B02	10	Cy3-xx-dUTP	normal	0.941094859826085	37.8435306402741	283.192054999641	1.10283067689758
B02	10	Cy3-xx-dUTP	normal	1.68038400887706	57.0335316391466	1023.92078330668	1.97842332546189
B02	10	Cy3-xx-dUTP	normal	1.8415853141368	60.1179353646483	1131.8015241406	2.03266321225123
B02	10	Cy3-xx-dUTP	normal	1.2756341700472	1.38954390887842	12.0790796015592	1.36277164189592
B02	10	Cy3-xx-dUTP	normal	1.30138939190395	1.86596225868312	16.1784574963484	1.71550194324368
B02	10	Cy3-xx-dUTP	normal	2.07266714956651	60.8968394398406	890.34478749748	2.38941471278943
B02	11	Cy3-xx-dUTP	normal	1.04934174096914	9.09852439315905	8.22078691345634	1.29083267436177
B02	11	Cy3-xx-dUTP	normal	1.489080736428	2.0484447103924	47.1093693536926	1.06537848358744
B02	11	Cy3-xx-dUTP	normal	1.47348850051748	1.36398287448542	44.8764738828025	1.48267137531309
B02	11	Cy3-xx-dUTP	normal	0.927855006580948	11.1488183349863	16.6701214480997	1.35969407875825
B02	11	Cy3-xx-dUTP	normal	1.08330393530546	13.3667133356752	6.2816335069113	1.654128307466
B02	11	Cy3-xx-dUTP	normal	1.48876590050177	13.6385649081785	12.1517751666298	1.88630124691829
B02	11	Cy3-xx-dUTP	normal	1.42047969443277	3.39003932665603	23.1072713562085	1.79845259276353
B02	11	Cy3-xx-dUTP	normal	1.54056123178512	1.59996119837417	109.577511099442	1.57657570874131
B02	11	Cy3-xx-dUTP	normal	1.01848528265258	10.3846458527808	14.1166878910626	1.52201100221083
B02	11	Cy3-xx-dUTP	normal	1.5621710340928	8.16649744154707	128.28077305175	1.68683139445187
B02	11	Cy3-xx-dUTP	normal	1.06974599749737	14.0671664021137	0.722019289109933	1.71287206002589
B02	11	Cy3-xx-dUTP	normal	1.92002658084905	10.6463089526927	110.680611836014	2.0542115255882
B02	11	Cy3-xx-dUTP	normal	1.89663288140547	9.14479047358577	71.7128802637222	1.74019996459517
B02	11	Cy3-xx-dUTP	normal	1.53567361853898	12.760365777289	108.922961601849	1.78960854989446
B02	11	Cy3-xx-dUTP	normal	0.997946079705269	0.299758569494526	0.363512265304552	0.931012034642783
B02	11	Cy3-xx-dUTP	normal	1.8261031865213	4.09907570569854	54.2109025758654	2.09529771044228
B02	11	Cy3-xx-dUTP	normal	1.92809042123832	0.982120177029474	146.803795924086	1.59408547844505
B02	11	Cy3-xx-dUTP	normal	1.48847731894318	15.9543693582598	57.9382177821324	1.66949883070153
B02	11	Cy3-xx-dUTP	normal	1.54303136780034	1.38549485333189	135.241299519689	1.51004544989715
B02	11	Cy3-xx-dUTP	normal	1.63953972729742	14.3619374469648	90.3965259773665	1.63831045446425
B02	11	Cy3-xx-dUTP	normal	1.27402105492423	1.33971663644	49.9624856458888	1.42880540651159
B02	11	Cy3-xx-dUTP	normal	0.894273381151907	8.58589511824258	61.8993890696867	0.996559027179608
B02	12	Cy3-xx-dUTP	normal	1.17164874867299	1.24050841212011	1.22662875328515	2.42334928172991
B02	12	Cy3-xx-dUTP	normal	2.02717411562335	29.3132562017886	83.0834715272051	1.62186774533532
B02	12	Cy3-xx-dUTP	normal	0.975547448827858	11.3278576296795	30.9722267132467	0.982192050351595
B02	12	Cy3-xx-dUTP	normal	0.943631851035936	13.0040394743612	43.8891628357526	1.04157919056989
B02	12	Cy3-xx-dUTP	normal	2.45196502944581	18.2131662930679	175.313317942602	2.22393860324816
B02	12	Cy3-xx-dUTP	normal	2.77838291796149	0.972035570669105	7.31307252995755	2.40352407185424
B02	12	Cy3-xx-dUTP	normal	3.03724770614676	15.7865259986821	369.750617548395	2.9460921962584
B02	12	Cy3-xx-dUTP	normal	3.02453654006736	1.43397391592128	5.22715662810758	3.48064522466047
B02	12	Cy3-xx-dUTP	normal	1.89399425543012	25.4084492906906	25.682704244115	2.20054037702313
B02	12	Cy3-xx-dUTP	normal	1.57073625988301	18.774028037167	1.68166570094361	1.84787405692045
B02	12	Cy3-xx-dUTP	normal	1.69971731347205	1.29875736706209	15.3050181582456	1.39661452369888
B02	12	Cy3-xx-dUTP	normal	1.41795339182948	1.01864295288726	2.19838740708887	2.00909054975085
B02	12	Cy3-xx-dUTP	normal	1.71275766529107	27.8934496079363	161.38413834115	1.93248103194209
B02	12	Cy3-xx-dUTP	normal	2.43482504160868	22.712863815147	258.772559670993	1.92967843626767
B02	12	Cy3-xx-dUTP	normal	1.94049097105558	7.64189275528399	128.3097340958	2.51310055302383
B02	12	Cy3-xx-dUTP	normal	1.9972174937456	7.79164592103795	103.125361071764	2.58404488461146
B02	12	Cy3-xx-dUTP	normal	2.91834412272914	1.73950349064721	316.535688096955	1.88011923883627
B02	12	Cy3-xx-dUTP	normal	3.16026523549128	1.50209637541563	0.660056870072279	3.98002953273837
B02	12	Cy3-xx-dUTP	normal	2.09730611736079	25.0834920963401	176.218538395378	1.99689951913491
B02	12	Cy3-xx-dUTP	normal	1.09781020468857	17.4797118965609	86.5319868642929	1.01187196643227
B02	12	Cy3-xx-dUTP	normal	0.974820793485378	12.1004112434333	67.0500708569815	1.0195045089469
B02	12	Cy3-xx-dUTP	normal	1.61585934923403	11.6644134476576	7.27190680610532	1.80578984118037
B02	12	Cy3-xx-dUTP	normal	2.53728957181185	15.6627055136838	212.221118033358	2.20790104344814
B02	12	Cy3-xx-dUTP	normal	2.17355969756957	22.3754441502357	116.17724584319	2.30791887332894
B02	12	Cy3-xx-dUTP	normal	1.99383487886132	27.8099487807127	149.058422109409	1.89949559071912
B02	12	Cy3-xx-dUTP	normal	2.96128468344004	0.777128302557347	0.374706265325211	2.25437640713927
B02	12	Cy3-xx-dUTP	normal	2.1674352409441	9.34865766664498	208.855275299732	1.75861296622583
B02	12	Cy3-xx-dUTP	normal	2.47184464288291	18.069090357752	177.885560346288	2.47541800424712
B02	12	Cy3-xx-dUTP	normal	1.52245464028639	12.4907208771204	1.33275720418685	1.54235770615151
B02	12	Cy3-xx-dUTP	normal	1.9813475548351	8.20936871004879	110.625999599309	1.77222432618012
B02	12	Cy3-xx-dUTP	normal	1.157629204743	5.74065411175386	68.0432851885053	1.11506698443936
B02	12	Cy3-xx-dUTP	normal	2.21874755433444	22.2076524563021	344.286939625546	2.41810226189525
B02	12	Cy3-xx-dUTP	normal	0.672240559117526	3.65886070358573	41.2102388162848	0.718921088814038
B02	13	Cy3-xx-dUTP	normal	2.04358189655247	30.8901060300788	606.068346499727	2.43787332606473
B02	13	Cy3-xx-dUTP	normal	2.62732318477988	2.77670874501409	5.92198247595811	2.14600835541043
B02	13	Cy3-xx-dUTP	normal	1.22598674094214	51.4936653117394	16.1593027994352	2.39957584832207
B02	13	Cy3-xx-dUTP	normal	1.14039659387576	3.43630937443955	3.32235007180803	1.5572116575446
B02	13	Cy3-xx-dUTP	normal	1.6884662326367	26.4605705949728	659.116476972849	1.8888659360267
B02	13	Cy3-xx-dUTP	normal	1.75513640125841	134.885435316458	505.696640467016	3.07826995462614
B02	13	Cy3-xx-dUTP	normal	2.02753718710291	18.263973800121	370.037576306765	3.08536098750052
B02	13	Cy3-xx-dUTP	normal	1.36510438244243	6.4097504557637	18.1482741780976	2.5120791273424
B02	13	Cy3-xx-dUTP	normal	2.45369123562795	83.4543636564587	708.029677234087	3.09609523530531
B02	13	Cy3-xx-dUTP	normal	1.38458714196373	72.5459558230489	350.882290315733	2.08373689898583
B02	13	Cy3-xx-dUTP	normal	1.31185576773205	2.06101150961968	1.29620804853132	1.56358783078266
B02	13	Cy3-xx-dUTP	normal	4.87832273358929	3.30197825264875	1.35489140616295	2.83979972424193
B02	13	Cy3-xx-dUTP	normal	1.34199861615234	48.095387171057	58.1230851970263	2.49450236111844
B02	13	Cy3-xx-dUTP	normal	1.23283805439522	2.07598082101374	1.13772209344427	1.54421014269574
B02	13	Cy3-xx-dUTP	normal	1.2951304273522	2.74995360289673	7.33310638884325	1.63146591338786
B02	13	Cy3-xx-dUTP	normal	1.70920156611003	73.5538583379955	378.726391519523	2.84154879605282
B02	13	Cy3-xx-dUTP	normal	1.28503341892651	2.7947187821876	6.27176797492838	1.62572140451949
B02	13	Cy3-xx-dUTP	normal	1.67933322683168	126.107221561476	1195.56415331108	3.18879386987037
B02	13	Cy3-xx-dUTP	normal	1.2276100758503	55.7998637127553	130.925317314472	1.92804497679421
B02	13	Cy3-xx-dUTP	normal	1.19594883314288	1.10546131104889	0.950915647420344	1.236580449782
B02	13	Cy3-xx-dUTP	normal	2.00712860022361	51.2911099480073	635.127367888029	2.47583882801236
B02	13	Cy3-xx-dUTP	normal	1.49337188748479	85.8122132970399	608.038798686533	2.96930378786137
B02	13	Cy3-xx-dUTP	normal	2.60279667072756	2.6330737726487	35.998774478978	2.40510142072133
B02	13	Cy3-xx-dUTP	normal	1.37998700456351	87.6828457143061	546.823333885106	2.67300320216072
B02	13	Cy3-xx-dUTP	normal	1.18116504801704	37.7597980895839	211.515691085638	2.17879945517646
B02	13	Cy3-xx-dUTP	normal	1.2372651585077	2.02308577872368	8.3955340241229	1.81392542797653
B02	13	Cy3-xx-dUTP	normal	1.66945192563301	88.031084168436	499.460817611525	2.4582481604514
B02	13	Cy3-xx-dUTP	normal	1.1962062733191	2.28425226608107	2.07502214347445	1.8861898210729
B02	13	Cy3-xx-dUTP	normal	0.660331299296223	44.4437625357326	246.273536365647	1.35148840194147
B02	13	Cy3-xx-dUTP	normal	0.643629654562545	38.8178955915246	196.286063256904	1.18906200064711
B02	13	Cy3-xx-dUTP	normal	1.71738221302957	65.8136311163105	565.385659531964	2.45371545791709
B02	13	Cy3-xx-dUTP	normal	0.347808816327337	13.5979268584454	76.8620050288499	0.888879551769263
B02	13	Cy3-xx-dUTP	normal	1	40.755518833437	200.676559146588	1.99116039581447
B02	13	Cy3-xx-dUTP	normal	2.66728823105397	3.39608269814294	43.9003333635613	2.79501249903694
B02	13	Cy3-xx-dUTP	normal	2.28164341551579	127.371767757888	636.424803009511	3.64279917165282
B02	13	Cy3-xx-dUTP	normal	1.64249446220572	128.043462548939	726.271490611795	3.07188398208495
B02	13	Cy3-xx-dUTP	normal	1.17817383930896	2.00643037655716	6.77078082093215	1.33792771881884
B02	13	Cy3-xx-dUTP	normal	1.22801678057261	1.93056125681667	16.9227313771938	1.4627743029134
B02	13	Cy3-xx-dUTP	normal	2.41417045448277	2.98452382721216	33.3776292953291	2.78704436756091
B02	13	Cy3-xx-dUTP	normal	1.20258723489016	1.38841100339323	7.80148412409875	1.48650435746223
B02	13	Cy3-xx-dUTP	normal	1.97113078791038	107.79077096608	692.318602769249	3.28098689599648
B02	13	Cy3-xx-dUTP	normal	1.17609929032065	2.45941543605727	12.4388318022435	1.44821519197092
B02	13	Cy3-xx-dUTP	normal	2.70070413859194	4.29761494859418	6.73047857088494	2.76109396343187
B02	13	Cy3-xx-dUTP	normal	2.98681785241839	17.8733674290006	137.887670343006	4.54800302949047
B02	13	Cy3-xx-dUTP	normal	2.00235930156329	40.7855650942696	699.040229931617	2.87035134622244
B02	13	Cy3-xx-dUTP	normal	1.69905428832067	12.0512625175709	156.400298456069	3.25933505787624
B02	13	Cy3-xx-dUTP	normal	2.96896303170275	7.58830605198639	105.594661734987	3.10737079609901
B02	13	Cy3-xx-dUTP	normal	1.34891962101992	75.8828943799519	151.4376735242	2.65215848263232
B02	13	Cy3-xx-dUTP	normal	0.833479696273174	1.89931683729723	11.517734325656	1.03477669218388
B02	13	Cy3-xx-dUTP	normal	0.473603816446934	0.602647440863931	1.69950303613013	0.581332624483535
B02	13	Cy3-xx-dUTP	normal	0.66747730041431	0.732619218147648	0.998706510934963	0.746241424289177
B02	13	Cy3-xx-dUTP	normal	1.21381931855723	2.17638444813384	6.26918101549625	1.77358649301654
B02	13	Cy3-xx-dUTP	normal	1.58977081848175	51.0755530717134	308.127304087549	2.47473752892278
B02	13	Cy3-xx-dUTP	normal	1.21703357321838	1.65083628132122	0.925999026745324	1.79152609746561
B02	13	Cy3-xx-dUTP	normal	1.52053078845609	4.15031160269391	170.339708700317	1.87961251660061
B02	13	Cy3-xx-dUTP	normal	1.23470139686637	3.14864091336933	14.8470283358451	1.71418602842526
B02	13	Cy3-xx-dUTP	normal	1.27272032577232	4.14085578408252	34.2891957411403	1.98660954612311
B02	13	Cy3-xx-dUTP	normal	1.45649204858231	2.71772587998824	257.362105353155	1.5932173220853
B02	13	Cy3-xx-dUTP	normal	2.48138667365055	3.09744623190406	5.42079107295957	2.78672388124455
B02	13	Cy3-xx-dUTP	normal	2.40521432186773	2.57727848589561	1.00129348906504	3.05157655245639
B02	13	Cy3-xx-dUTP	normal	1.26705094502208	1.77045726128182	0.581795903092955	1.53960296700557
B02	13	Cy3-xx-dUTP	normal	2.40152298698139	34.4655213878568	774.352910042815	2.83128468656351
B02	13	Cy3-xx-dUTP	normal	1.24492811379586	2.2892154551154	1.16862958951936	1.48256060310761
B02	13	Cy3-xx-dUTP	normal	2.47315363617489	3.23919235420167	4.66852751176305	2.33522325038335
B02	13	Cy3-xx-dUTP	normal	1.23511837267396	2.90535259763946	2.71087211056	1.60694857551587
B02	13	Cy3-xx-dUTP	normal	1.23304123148987	68.3044176149508	63.1908229033214	2.23180261976531
B02	13	Cy3-xx-dUTP	normal	2.46520932343962	3.33523465518749	2.37497447796399	2.77513604542593
B02	13	Cy3-xx-dUTP	normal	1.27157908855074	2.73830702796109	6.4186806896852	2.09941831297923
B02	13	Cy3-xx-dUTP	normal	0.699586160375191	0.703734546156548	14.6084824788807	0.965223307816121
B02	13	Cy3-xx-dUTP	normal	1.22877157129849	0.894538688951113	26.0856422065586	1.29178037235452
B02	13	Cy3-xx-dUTP	normal	1.21578426436762	1.85078569329154	33.7629516816583	1.56727696234946
B02	14	Cy3-xx-dUTP	normal	1.89604488009208	85.1596342278579	758.099629346406	2.14275049184507
B02	14	Cy3-xx-dUTP	normal	2.04980551421293	52.7398938749139	793.687600156227	2.06037670663266
B02	14	Cy3-xx-dUTP	normal	1.04431635242046	58.9464415767094	247.491823287787	1.71094799517105
B02	14	Cy3-xx-dUTP	normal	0.812996237152106	39.0577375426215	144.033047272357	1.18368213569295
B02	14	Cy3-xx-dUTP	normal	2.42098086466466	62.1336050348546	528.760029514116	2.23473748615691
B02	14	Cy3-xx-dUTP	normal	2.02172259439334	2.39627194988651	234.257445888831	1.82651874052136
B02	14	Cy3-xx-dUTP	normal	2.02996140248048	32.2049283945499	349.87716742524	1.68451509950721
B02	14	Cy3-xx-dUTP	normal	1.69897421101509	16.2247434939019	573.596785988218	2.04543752772314
B02	14	Cy3-xx-dUTP	normal	2.22318444796755	10.1418359436858	723.691103889613	1.92741255321611
B02	14	Cy3-xx-dUTP	normal	1.52778375539629	76.7480378079902	813.620167018465	1.84518528381628
B02	14	Cy3-xx-dUTP	normal	0.896595177685595	1.10294563111069	2.13901005321582	1.21420199598214
B02	14	Cy3-xx-dUTP	normal	1.38195251215193	54.2756114517065	457.454859463719	1.90607608856404
B02	14	Cy3-xx-dUTP	normal	1.15546838708444	1.63281309974394	6.62017609021881	1.51094739360218
B02	14	Cy3-xx-dUTP	normal	1.78461995081693	8.70584839305342	825.866468320712	1.4089757912549
B02	14	Cy3-xx-dUTP	normal	2.37044465422383	19.7391045286257	975.200950154343	2.18034975111881
B02	14	Cy3-xx-dUTP	normal	1.91390668755761	6.70743050406759	792.287086552117	1.62753804451712
B02	14	Cy3-xx-dUTP	normal	1.28274208917748	19.8340328654366	107.525967507012	1.69710041078846
B02	14	Cy3-xx-dUTP	normal	2.07734280801331	11.3034668350306	1190.65029939883	2.35958886307545
B02	14	Cy3-xx-dUTP	normal	2.01171662487366	36.3531704735819	1083.65046748611	2.11601199963527
B02	14	Cy3-xx-dUTP	normal	1.56003999504147	24.3539677640682	809.554854416884	1.77390209372753
B02	14	Cy3-xx-dUTP	normal	0.822676149844673	0.825485659910905	1.49423423157391	1.00456364585452
B02	14	Cy3-xx-dUTP	normal	1.24966585080652	1.82907848913626	1.47084682215991	1.28725360853889
B02	14	Cy3-xx-dUTP	normal	1.60516755427448	7.13205887343667	456.40310860054	1.61666470530895
B02	14	Cy3-xx-dUTP	normal	1.84347616512535	13.2077901024273	910.649454921108	1.89499284346191
B02	14	Cy3-xx-dUTP	normal	1.37553980191276	5.10125591410337	289.951086441052	1.43829226820731
B02	14	Cy3-xx-dUTP	normal	1.48331642693464	56.7282632777604	533.747013894405	1.47865154207154
B02	14	Cy3-xx-dUTP	normal	1.2904265749373	47.449688519594	391.908116605977	1.44351476393693
B02	14	Cy3-xx-dUTP	normal	2.27729765050512	11.7344256933348	617.417127704118	2.06041004533153
B02	14	Cy3-xx-dUTP	normal	1.14410307886964	2.90418629516856	15.6789604296678	1.33040768491051
B02	14	Cy3-xx-dUTP	normal	2.15082187558516	14.9080202867151	891.182582079833	2.14604810950423
B02	14	Cy3-xx-dUTP	normal	1.24948275612818	25.0608062783298	72.1915025618942	1.73750520370452
B02	14	Cy3-xx-dUTP	normal	2.33534880226491	3.65413738163303	0.755567308411762	1.83516259634287
B02	14	Cy3-xx-dUTP	normal	2.0067494016306	8.50469502390076	688.592730800719	1.5681520520452
B02	14	Cy3-xx-dUTP	normal	0.469982768322158	0.944567737094247	1.05892093228816	0.646573438077905
B02	14	Cy3-xx-dUTP	normal	0.442093700585196	0.87091231571274	0.876772184919696	0.554996060140276
B02	14	Cy3-xx-dUTP	normal	1.17823909784275	2.44761887657313	2.33788846953062	1.37455345722824
B02	14	Cy3-xx-dUTP	normal	1.24087589312306	3.89923005921693	3.10028419303646	1.41652827011547
B02	14	Cy3-xx-dUTP	normal	1.1967103190466	1.87098138206832	5.25448751796036	1.11767872328791
B02	14	Cy3-xx-dUTP	normal	1.12078202186578	1.53813921836664	2.08028540833941	1.0121667475113
B02	14	Cy3-xx-dUTP	normal	1.44747298979607	31.7075834330127	412.604615518629	1.65010099428322
B02	14	Cy3-xx-dUTP	normal	1.12825001921471	2.14997915775892	1.13061956558284	1.25350390541355
B02	14	Cy3-xx-dUTP	normal	1.72406513048936	6.87921878493633	380.447085217165	1.40074393910373
B02	14	Cy3-xx-dUTP	normal	1.10627768611138	2.9278280642683	30.3244360284787	1.25415231749045
B02	14	Cy3-xx-dUTP	normal	1.07766250604417	2.38304120165547	6.32672392336944	1.15453926712449
B02	14	Cy3-xx-dUTP	normal	1.47902185931945	52.193319450842	375.142577957792	1.68709197054486
B02	14	Cy3-xx-dUTP	normal	1.26611204455696	48.0943954588784	213.513145489158	1.76183231151594
B02	14	Cy3-xx-dUTP	normal	1.56433580186795	36.8194460559533	466.234872165222	1.71174116463575
B02	14	Cy3-xx-dUTP	normal	1.07839926673634	1.89709222852582	0.968273344152527	0.997542652232181
B02	15	Cy3-xx-dUTP	normal	1.59921362971219	23.8688558058613	86.7005210628117	2.27705423803591
B02	15	Cy3-xx-dUTP	normal	1.74834948897532	51.443190082231	246.000707302949	2.83325642883567
B02	15	Cy3-xx-dUTP	normal	1.31443495740486	10.7182837632296	116.682699069253	2.29778414205932
B02	15	Cy3-xx-dUTP	normal	0.980393981824523	0.986151729743636	1.71110324192318	1.47268251423651
B02	15	Cy3-xx-dUTP	normal	1.35372010454901	8.08791232255198	197.353853974294	1.7990659295713
B02	15	Cy3-xx-dUTP	normal	1.03307789053649	1.31399383166268	4.81049061943122	1.76093803595352
B02	15	Cy3-xx-dUTP	normal	1.18553671364951	28.6081777832833	228.119486096589	2.10506565177049
B02	15	Cy3-xx-dUTP	normal	1.22852956173316	5.84654931162203	247.460481595785	1.94376186006614
B02	15	Cy3-xx-dUTP	normal	1.12522339136238	1.33666631515141	1.50301250760633	1.68843443960567
B02	15	Cy3-xx-dUTP	normal	1.65655267149497	44.3339298045934	242.739910869019	2.19437261679997
B02	15	Cy3-xx-dUTP	normal	1.00956642046813	19.0677751290929	64.7722136904645	1.71010433726395
B02	15	Cy3-xx-dUTP	normal	1.13465028857429	1.12012446340392	0.663055035213203	1.04942174575006
B02	15	Cy3-xx-dUTP	normal	1.83436735735828	7.10220636432327	318.017820130178	1.99986485736461
B02	15	Cy3-xx-dUTP	normal	2.20480253332594	1.45022387947799	21.1437394985504	2.17576176258012
B02	15	Cy3-xx-dUTP	normal	0.940333971282444	9.31697736273874	3.09300796763158	1.46405111684986
B02	15	Cy3-xx-dUTP	normal	1.10356489390437	1.59859270387626	25.7906941404339	1.65999662079178
B02	15	Cy3-xx-dUTP	normal	1.97217715945694	3.14154672404907	510.648469856448	2.35409392678814
B02	15	Cy3-xx-dUTP	normal	1.00676389642344	1.16180976402109	1.81641433532163	1.43009858927915
B02	15	Cy3-xx-dUTP	normal	1.37762018455999	49.6523732912936	228.646446317428	1.75750292556901
B02	15	Cy3-xx-dUTP	normal	1	24.645154323455	105.074375876152	2.03095230496556
B02	15	Cy3-xx-dUTP	normal	2.26573868163857	3.5880718897218	139.131688728026	2.88109484285558
B02	15	Cy3-xx-dUTP	normal	1.07780071461674	0.998976076657922	1.05209862214751	1.34451511501823
B02	15	Cy3-xx-dUTP	normal	2.06780384564689	1.87521491521929	92.1766992529455	2.05040273788154
B02	15	Cy3-xx-dUTP	normal	1.17806358724408	4.54409557773193	78.4377497247233	1.63267553674678
B02	15	Cy3-xx-dUTP	normal	2.15089947057442	1.29621028625334	4.82476837587505	2.57391969951217
B02	15	Cy3-xx-dUTP	normal	2.07622138359771	42.7204193582857	611.013007993651	2.62283317099132
B02	15	Cy3-xx-dUTP	normal	1.53087962751286	24.7776350889134	443.666646318835	1.90771835059232
B02	15	Cy3-xx-dUTP	normal	1.88008589271421	2.48645266813834	57.1250060876625	2.5214663103275
B02	15	Cy3-xx-dUTP	normal	1.21050995540336	10.9301501029581	112.443926268654	1.60402633390392
B02	15	Cy3-xx-dUTP	normal	1.08249062762888	0.722531185661207	0.947901377852486	1.31973323941831
B02	15	Cy3-xx-dUTP	normal	1.0600416033285	1.26031616285366	8.2667206380696	1.83091281825573
B02	15	Cy3-xx-dUTP	normal	1.22561629050578	20.5646825767977	312.157863088804	1.65845204157772
B02	15	Cy3-xx-dUTP	normal	0.700770981643996	12.2399397296424	180.104095605053	0.950578254249944
B02	15	Cy3-xx-dUTP	normal	1.08286599481204	1.55166437225078	7.83535015944299	1.4894254970474
B02	15	Cy3-xx-dUTP	normal	1.58442326604567	55.3296273377434	521.4931871022	2.09593690262598
B02	15	Cy3-xx-dUTP	normal	2.15532625687535	22.8412460275347	544.646039097614	2.59326670216969
B02	15	Cy3-xx-dUTP	normal	1.02749768936455	1.76133666652204	0.881474348054916	1.6486714942694
B02	15	Cy3-xx-dUTP	normal	1.11055776545381	1.40099264574743	322.745277182152	0.864924926946292
B02	15	Cy3-xx-dUTP	normal	1.02414839953553	31.2733512990867	86.7290766344129	1.64000791962738
B02	15	Cy3-xx-dUTP	normal	1.15735524580607	42.7312923483823	162.525947181265	1.95381323859782
B02	15	Cy3-xx-dUTP	normal	0.396562029002596	3.44165874296761	26.8817779632699	0.546451454952264
B02	15	Cy3-xx-dUTP	normal	0.443131645108356	4.13555973731722	26.8843094976398	0.709269048708794
B02	15	Cy3-xx-dUTP	normal	1.17413999413796	9.67419428146479	100.815958112914	1.53773282576437
B02	15	Cy3-xx-dUTP	normal	1.04395908474601	4.51966730720784	19.9912915941395	1.46800478727333
B02	15	Cy3-xx-dUTP	normal	1.09572990697962	1.11570636444997	2.97200142325223	1.3833955924964
B02	15	Cy3-xx-dUTP	normal	1.06637900782046	17.7545615298034	83.3471721064762	1.57263221630755
B02	15	Cy3-xx-dUTP	normal	0.944003275871147	0.942127734927208	1.37157613945808	1.27294231178603
B02	15	Cy3-xx-dUTP	normal	0.998998594046258	4.45301360364948	8.38266414306583	1.47816828058359
B02	15	Cy3-xx-dUTP	normal	1.09979920687642	1.28500346489773	5.78522606445128	1.41719886680052
B02	15	Cy3-xx-dUTP	normal	2.28162811374707	8.54888990244855	643.79848733731	2.48049087045795
B02	15	Cy3-xx-dUTP	normal	1.14541164252533	8.91231852670413	195.57996932399	1.5235396666552
B02	15	Cy3-xx-dUTP	normal	1.10443637701258	1.2086809831748	3.36195635335097	1.43282293356157
B02	15	Cy3-xx-dUTP	normal	1.84458829857593	39.8064477331709	743.556372663387	2.23365522503538
B02	15	Cy3-xx-dUTP	normal	1.1118315705142	1.81190485783822	14.3261606752799	1.56482986929212
B02	15	Cy3-xx-dUTP	normal	2.15345606888591	1.99669708504197	97.1837369786289	2.15115687306735
B02	15	Cy3-xx-dUTP	normal	2.13199292121587	2.16824091436834	9.7147486315769	2.31541906575786
B02	15	Cy3-xx-dUTP	normal	1.4887417810068	52.6912471422823	440.535159650216	2.05760564612904
B02	15	Cy3-xx-dUTP	normal	1.04994284315425	1.00102392334208	1.07660371032709	1.39167448449871
B02	15	Cy3-xx-dUTP	normal	1.94827802974461	47.9185989716146	755.744614930995	2.17779071463089
B02	15	Cy3-xx-dUTP	normal	2.33100272793593	2.27970877837879	21.3236797982965	2.64463764602902
B02	15	Cy3-xx-dUTP	normal	1.58854453107266	11.1159697067997	365.331272479312	2.15017466815165
B02	15	Cy3-xx-dUTP	normal	1.12899692421001	1.48067309398724	22.6724721268801	1.61468836712782
B02	15	Cy3-xx-dUTP	normal	1.12950860650224	1.44404154773195	6.19219283611045	1.5965377311035
B02	15	Cy3-xx-dUTP	normal	1.12001817678567	2.17084084244302	33.3551717801775	1.60537834574899
B02	15	Cy3-xx-dUTP	normal	1.15033895946717	1.84552276265256	22.1006529670074	1.55305030813046
B02	15	Cy3-xx-dUTP	normal	1.14606060905082	1.22253383863953	2.16687764846539	1.78084489015849
B02	15	Cy3-xx-dUTP	normal	1.40041908489404	37.3196644650952	323.827450360489	1.94048601420902
B02	15	Cy3-xx-dUTP	normal	2.2037056942773	1.35675465959733	0.744063595814017	2.23288222553023
B02	15	Cy3-xx-dUTP	normal	2.05698640091272	14.5215443134503	390.05964046191	2.04648885942742
B02	15	Cy3-xx-dUTP	normal	1.54473341573727	12.7678060282015	333.685785355002	2.28753426736116
B02	15	Cy3-xx-dUTP	normal	1.10234728676778	3.97593350413609	2.68128196339563	1.30940595860109
B02	16	Cy3-xx-dUTP	normal	1.12700169111127	1.28564702402898	1.09993428928877	1.59371634671379
B02	16	Cy3-xx-dUTP	normal	1.1131413209041	2.38347339736045	1.28507735804	1.93264486740143
B02	16	Cy3-xx-dUTP	normal	2.70353722622605	1.76209391185107	4.62068210614158	3.12047524148194
B02	16	Cy3-xx-dUTP	normal	2.82263047193654	1.91664221708358	2.33906266520525	2.64466366506003
B02	16	Cy3-xx-dUTP	normal	1.31098519061501	1.13280810433932	0.983130941678285	1.5164786979899
B02	16	Cy3-xx-dUTP	normal	2.30714662448462	5.268460948048	4.51420029230459	3.89358698325764
B02	16	Cy3-xx-dUTP	normal	1.16540551436106	1.76135238105236	1.4411673493106	1.75886059997453
B02	16	Cy3-xx-dUTP	normal	1.18074822113717	1.97608372062265	1.33217012155854	1.942734160847
B02	16	Cy3-xx-dUTP	normal	1.23807874439987	1.39088785132395	1.51941774669019	1.85214159488352
B02	16	Cy3-xx-dUTP	normal	1.44008799077994	48.0459182542022	2.96329839837711	2.32598253371606
B02	16	Cy3-xx-dUTP	normal	1.52452237032976	55.6865685909462	2.71661991360259	2.25208938327767
B02	16	Cy3-xx-dUTP	normal	2.66187059442813	2.31114082596538	2.87733166573803	2.86898843288068
B02	16	Cy3-xx-dUTP	normal	1.44846885985421	1.4706425499074	1.52305862391184	1.85865337707904
B02	16	Cy3-xx-dUTP	normal	1.09540166421414	1.67298436926718	1.49644356844935	1.73378307954291
B02	16	Cy3-xx-dUTP	normal	1.38943977906376	1.19793554127804	1.397873029592	1.4906304512487
B02	16	Cy3-xx-dUTP	normal	1.15977665968087	1.04756042847868	1.36934860772598	1.92594075491176
B02	16	Cy3-xx-dUTP	normal	1.25131852763235	1.33849008766861	1.71511848466051	2.19974209133111
B02	16	Cy3-xx-dUTP	normal	2.3048920552901	48.1283240562686	13.3579738763331	3.0271261062842
B02	16	Cy3-xx-dUTP	normal	1.1445293579691	1.17450155536788	1.07402925008934	1.40049949835774
B02	16	Cy3-xx-dUTP	normal	1.17637234453479	1.6766625496744	1.45222981104795	1.81014048349079
B02	16	Cy3-xx-dUTP	normal	1.45036601193454	1.22617444515223	1.42223487117697	1.55251811417352
B02	16	Cy3-xx-dUTP	normal	2.68442858587202	1.84889259418089	2.6522161570402	2.65628319449272
B02	16	Cy3-xx-dUTP	normal	1.53250931917449	82.4670987816934	9.99376340171033	2.8671280742498
B02	16	Cy3-xx-dUTP	normal	1.42268112292807	1.44537555926343	1.25152932290494	1.64319497770286
B02	16	Cy3-xx-dUTP	normal	1.35567037221808	1.11058843923947	1.29502669718285	1.57787634549144
B02	16	Cy3-xx-dUTP	normal	2.0683601756923	123.008689159399	11.3694455146553	2.67399655750852
B02	16	Cy3-xx-dUTP	normal	2.14513052046262	18.3936757680509	9.55244795633542	2.46876364694426
B02	16	Cy3-xx-dUTP	normal	1.38964885041759	1.00209039329906	1.25485154927666	1.54874157629398
B02	16	Cy3-xx-dUTP	normal	1.67574530425144	123.456960121945	8.21252224034441	2.86786243041467
B02	16	Cy3-xx-dUTP	normal	0.983445130279383	0.543225686001025	0.882960978215267	1.15520468739424
B02	16	Cy3-xx-dUTP	normal	1.55856954321553	90.9486472628956	11.3772247119406	2.84006997425956
B02	16	Cy3-xx-dUTP	normal	0.388115787600615	0.426975494599433	0.457003735530313	0.506608467250813
B02	16	Cy3-xx-dUTP	normal	1.15237021827518	2.83704706619785	2.53518213792296	1.81921126829564
B02	16	Cy3-xx-dUTP	normal	1.35978457217344	8.897038685388	1.45589521225522	1.63209811408578
B02	16	Cy3-xx-dUTP	normal	1.18861683717336	1.19446734980234	1.84975688936448	1.50859936743265
B02	16	Cy3-xx-dUTP	normal	2.51196975879808	2.32389543704048	3.14422248861234	2.87587052794795
B02	16	Cy3-xx-dUTP	normal	1.64399385212227	5.1023744867901	4.01564242960908	1.98416439893764
B02	16	Cy3-xx-dUTP	normal	1.4567842830726	1.10130275059752	1.53784712065737	1.58723550998652
B02	16	Cy3-xx-dUTP	normal	1.21945154153279	1.6620107755475	2.40221811294937	1.719104708663
B02	16	Cy3-xx-dUTP	normal	3.01723097841492	2.19867607140773	3.02181405208466	2.89644490054005
B02	16	Cy3-xx-dUTP	normal	0.925944823332111	2.28888383941639	6.93831254384268	1.30346549606466
B02	16	Cy3-xx-dUTP	normal	1.82604411643362	4.45794681463669	5.03457634478036	3.24460318491991
B02	16	Cy3-xx-dUTP	normal	0.956546659939589	13.5566562530352	1.34242963997881	1.84464573326006
B02	16	Cy3-xx-dUTP	normal	2.27716377596672	5.90944287468008	5.79510319814228	3.45270143290612
B02	16	Cy3-xx-dUTP	normal	0.338982865428202	0.893139016425427	0.743044937901773	0.656739015990155
B02	16	Cy3-xx-dUTP	normal	1.05758083559307	2.56805130216826	8.58230429027716	1.42943249654567
B02	16	Cy3-xx-dUTP	normal	0.755466139867157	1.46360813669775	1.43398374015623	1.38061707260771
B02	16	Cy3-xx-dUTP	normal	1.03452514956774	1.12916549484092	1.82069870629387	1.20636833818534
B02	16	Cy3-xx-dUTP	normal	1.83412462144434	118.876312303815	15.8766404381753	3.06915972878755
B02	16	Cy3-xx-dUTP	normal	1.00871644585975	1.41803113358074	1.69227548060491	1.57446880526796
B02	16	Cy3-xx-dUTP	normal	1.16208915002753	1.52081309188859	1.6394476503404	1.54790935776803
B02	16	Cy3-xx-dUTP	normal	2.77777311644982	2.11611740479121	2.29443286390387	2.42348755244833
B02	16	Cy3-xx-dUTP	normal	2.78469028338504	1.57832755743753	2.23112485354134	2.35146361328906
B02	16	Cy3-xx-dUTP	normal	0.685998708573076	0.444732435739156	0.680417638209301	0.847020712751927
B02	16	Cy3-xx-dUTP	normal	1.22801717077858	1.04162227466162	1.6288622073228	1.25920715822847
B02	16	Cy3-xx-dUTP	normal	0.699834121335838	0.463145854341336	0.70052918511323	0.816214688808908
B02	16	Cy3-xx-dUTP	normal	2.40220859427113	2.97694166821634	3.84495080759594	2.65860715448984
B02	16	Cy3-xx-dUTP	normal	1.36798892638308	1.0552878349958	1.3391044520888	1.7862202330135
B02	16	Cy3-xx-dUTP	normal	1.2621640770038	1.98823954905857	2.01964275751873	1.71333020804854
B02	16	Cy3-xx-dUTP	normal	1.06928741087779	1.94571563907663	1.85056688554508	1.83847045022644
B02	16	Cy3-xx-dUTP	normal	0.763722927564804	1.1646860252143	1.22263484298988	1.48979307669672
B02	16	Cy3-xx-dUTP	normal	2.28220099458079	66.8188025992621	9.521120723599	2.33682041869648
B02	16	Cy3-xx-dUTP	normal	1.17813851533108	1.20910708236041	1.24933266763819	1.56689039826437
B02	16	Cy3-xx-dUTP	normal	1.22748298452494	1.19237185934546	1.39424303912601	1.21539227247387
B02	16	Cy3-xx-dUTP	normal	3.97242032079072	3.81974574267641	9.04403819659979	3.93646154135834
B02	16	Cy3-xx-dUTP	normal	0.771621391929219	0.72253850720095	0.985902461350575	0.972504654084085
B02	16	Cy3-xx-dUTP	normal	1.32435928508993	0.80797614852529	1.00226780084944	1.30885938296995
B02	16	Cy3-xx-dUTP	normal	1.38317605327233	1.75109361832493	1.3597278621451	1.43339388135734
B02	16	Cy3-xx-dUTP	normal	2.17070711190371	21.7299686549987	10.4193369074068	2.49241284883969
B02	16	Cy3-xx-dUTP	normal	1.14743964794193	1.79783646288959	1.81988681879502	2.25701335067472
B02	16	Cy3-xx-dUTP	normal	2.14253640133992	2.31132506456597	2.89460723981618	3.03146053893538
B02	16	Cy3-xx-dUTP	normal	2.21772682068875	105.257431775335	9.46928027954073	2.76689460906934
B02	16	Cy3-xx-dUTP	normal	1.17366914759141	1.29524658632929	1.69371412553547	1.95492749540633
B02	16	Cy3-xx-dUTP	normal	0.900677595483834	1.15696581201451	1.49851900839798	1.18557251130696
B02	16	Cy3-xx-dUTP	normal	2.21106134297178	11.9715896451826	12.162170790288	2.30521524927117
B02	16	Cy3-xx-dUTP	normal	2.13054688755075	85.6405951269491	18.7617117024755	3.18798378492437
B02	16	Cy3-xx-dUTP	normal	1.08019191262703	59.1466254365072	3.41588856432708	2.60110508785898
B02	16	Cy3-xx-dUTP	normal	1.38672552061332	1.04211452639955	1.37946358922038	1.57072557483786
B02	16	Cy3-xx-dUTP	normal	1.41797231772327	1.74762539028245	2.11614082484837	1.72389938009395
B02	16	Cy3-xx-dUTP	normal	2.11156297033709	2.26062150266287	3.08787534774368	2.78954412507827
B02	16	Cy3-xx-dUTP	normal	2.93295300344837	5.8118726518129	16.2336867722082	2.79554167305718
B02	16	Cy3-xx-dUTP	normal	1.84156988474339	69.0876849875924	9.43377292857791	2.69924617433924
B02	16	Cy3-xx-dUTP	normal	1.29943334905495	1.05034010191719	1.27324972574514	1.26969127552027
B02	16	Cy3-xx-dUTP	normal	0.99641610580568	0.773270475696771	0.927846854432369	0.866530340788735
B02	16	Cy3-xx-dUTP	normal	2.36803655603418	37.2325610213789	17.1893872758489	3.36570944418218
B02	16	Cy3-xx-dUTP	normal	1.1493866142113	35.9850679896232	7.64827060281155	1.26082895565715
B02	16	Cy3-xx-dUTP	normal	1.43370211332259	1.28535597649347	1.67317689426622	1.63897994961449
B02	16	Cy3-xx-dUTP	normal	1.37566474978356	1.60130852499745	1.91460797926258	1.64183709114493
B02	16	Cy3-xx-dUTP	normal	1.51397409087139	1.42568295554179	1.44043623658059	1.46262457528825
B02	16	Cy3-xx-dUTP	normal	2.68293665796537	15.0753622827182	13.8188042066093	2.16101264891833
B02	16	Cy3-xx-dUTP	normal	1.34389534973495	27.9976391615233	6.73774802735362	1.31017988175568
B02	16	Cy3-xx-dUTP	normal	1.08087827107457	36.508311934036	3.23644411530615	2.33880017688363
B02	16	Cy3-xx-dUTP	normal	0.828224097953284	8.52392112296343	5.11495006485861	1.39866397852899
B02	16	Cy3-xx-dUTP	normal	0.482905846375945	4.1363903503956	2.32057971867194	0.883368494897796
B02	16	Cy3-xx-dUTP	normal	0.9859724747985	26.9057691138103	5.5725476337854	1.12992420570042
B02	16	Cy3-xx-dUTP	normal	1.37284384435445	36.876933976002	7.9044754382044	1.51844648576169
B02	16	Cy3-xx-dUTP	normal	2.66818106282877	2.34730448415018	8.71727266965482	2.46384284938225
B02	16	Cy3-xx-dUTP	normal	1.11927250101368	2.15029046346305	2.48997944548457	2.32517454910315
B02	16	Cy3-xx-dUTP	normal	1.77999651898562	89.4429774574662	10.771201470023	2.19812038261816
B02	16	Cy3-xx-dUTP	normal	2.99809338316693	1.51890928780402	2.80417640394641	2.41941499821656
B02	16	Cy3-xx-dUTP	normal	1.28715512996311	1.3101816985783	1.40785739351679	1.69399164316298
B02	16	Cy3-xx-dUTP	normal	2.75551168181308	2.15829594399817	3.42173138187362	2.28665255750919
B02	16	Cy3-xx-dUTP	normal	2.29896557951033	62.3216727763794	11.6942044501594	2.36147172182922
B02	16	Cy3-xx-dUTP	normal	1.17351596547979	7.86168351859666	2.18733445094398	2.03418370543589
B02	16	Cy3-xx-dUTP	normal	1.21242186895976	2.05915314227535	2.08882830003237	2.02920133314988
B02	16	Cy3-xx-dUTP	normal	1.37650224872585	2.57888931229669	2.64838147065967	2.42453651862077
B02	16	Cy3-xx-dUTP	normal	1.041713650858	1.72259752095038	1.93411800090001	2.1105932489997
B02	16	Cy3-xx-dUTP	normal	1.38680591241476	1.35687132182467	1.63906382934556	1.67860867453794
B02	16	Cy3-xx-dUTP	normal	1.58236424475201	68.9825310634087	19.2689008825446	3.43379506001339
B02	16	Cy3-xx-dUTP	normal	2.90437019318925	2.33215529076798	3.77453227714617	2.71259042866911
B02	16	Cy3-xx-dUTP	normal	1.50121798956281	41.0427607901281	15.5146552368525	2.93461834625722
B02	16	Cy3-xx-dUTP	normal	1.23842790152836	1.58327753369934	2.12185224879442	2.07377917918331
B02	16	Cy3-xx-dUTP	normal	1.77927746941422	49.5880747863823	21.0281376143566	2.74140921687054
B02	16	Cy3-xx-dUTP	normal	1.09502559396641	2.73452587749596	2.17195413519249	2.2295952434564
B02	16	Cy3-xx-dUTP	normal	2.21958576351862	83.5649671391175	14.7967262680739	3.7712770498069
B02	16	Cy3-xx-dUTP	normal	2.58824923348793	2.6370999509504	3.15774896998969	2.86094929225179
B02	16	Cy3-xx-dUTP	normal	1.44506640731616	1.58268064219348	2.31253431929733	1.77294192010397
B02	16	Cy3-xx-dUTP	normal	1.33616563277868	100.2801935873	14.3479125973503	3.34677266182041
B02	16	Cy3-xx-dUTP	normal	1.40383629017346	1.57113742192037	1.74233267267657	1.54751763036109
B02	16	Cy3-xx-dUTP	normal	1.31311875656296	35.1434469344261	3.72155264678261	2.38322422428732
B02	16	Cy3-xx-dUTP	normal	1.92831742228882	14.1790892511118	7.39353524679945	2.41581277072427
B02	16	Cy3-xx-dUTP	normal	1.22570515552019	3.18723209692329	3.24397496038726	2.69590108368099
B02	16	Cy3-xx-dUTP	normal	1.13250449895414	6.2035755527204	5.5694891163349	2.4927575474978
B02	16	Cy3-xx-dUTP	normal	1.00551697833705	0.450187430338838	0.862697712281381	0.949944175424049
B02	16	Cy3-xx-dUTP	normal	2.76441032505092	2.72999841431031	3.1932800177985	3.48757541949119
B02	16	Cy3-xx-dUTP	normal	0.563577675576108	1.06365671549685	1.48272862112949	1.01178371967825
B02	16	Cy3-xx-dUTP	normal	1.00537584129148	1.11174966835444	1.5404769982457	1.48681595865738
B02	16	Cy3-xx-dUTP	normal	3.1479536260555	2.49498377972636	3.60081974727587	3.18344781456801
B02	16	Cy3-xx-dUTP	normal	1.13675861043252	1.44105618782355	1.73983185472152	2.0509194531562
B02	16	Cy3-xx-dUTP	normal	1.12561664788525	75.8292545445738	7.99869145191704	2.57913302077965
B02	16	Cy3-xx-dUTP	normal	1.41428356554963	4.6014135725481	5.5638999052092	3.14925085215844
B02	16	Cy3-xx-dUTP	normal	1.4499066336957	2.17049360836823	3.02238809874986	1.8539076427864
B02	16	Cy3-xx-dUTP	normal	2.44209402188571	93.6779072341571	10.7165304083983	2.94228471580763
B02	16	Cy3-xx-dUTP	normal	1.35949405861537	1.66424155907883	1.59613603705861	1.91338947962009
B02	16	Cy3-xx-dUTP	normal	1.39496943097234	15.9028536784859	4.41580056042821	2.83060847036311
B02	16	Cy3-xx-dUTP	normal	1.26163815973256	26.6536741794838	8.75875495609932	2.44001234818256
B02	16	Cy3-xx-dUTP	normal	1.45147525876384	29.3987540985243	9.67897683836847	2.67924746830201
B02	16	Cy3-xx-dUTP	normal	1.72285071027965	96.8839358800776	16.4645749378593	3.36646980486986
B02	16	Cy3-xx-dUTP	normal	2.08702239520876	3.23345861997815	2.98228293519982	3.12984923582249
B02	16	Cy3-xx-dUTP	normal	1.68703980020175	92.725185934461	7.41234699896674	2.67101717671742
B02	16	Cy3-xx-dUTP	normal	1.19713255523949	2.19506951171695	2.12080707442963	2.00703393946773
B02	16	Cy3-xx-dUTP	normal	0.626510985930616	1.04804008636321	0.994708464684651	0.903327219379236
B02	16	Cy3-xx-dUTP	normal	1.33385982870756	2.00961104591042	1.66503397348217	1.68979455107204
B02	16	Cy3-xx-dUTP	normal	1.3319171536217	1.25320604538241	1.56375533388771	1.54982815222822
B02	16	Cy3-xx-dUTP	normal	1.38484799267751	6.05194227717312	2.43423367156271	2.54468363228119
B02	16	Cy3-xx-dUTP	normal	1.66858297440606	54.8143573238376	14.1370756003462	3.29087134636347
B02	16	Cy3-xx-dUTP	normal	0.646483230459355	1.10249145536528	1.08922105143311	0.912224865124834
B02	16	Cy3-xx-dUTP	normal	1.07028320504949	6.68154343362391	3.96150904752799	2.05320932148087
B02	16	Cy3-xx-dUTP	normal	1.30338412827293	1.79927797629565	1.62746510853587	1.66994323029834
B02	16	Cy3-xx-dUTP	normal	1.2158445409232	0.995122415635536	1.34280343234601	1.82330114412336
B02	16	Cy3-xx-dUTP	normal	4.1078660514592	60.2382563334026	8.5687794960767	5.01086838466715
B02	16	Cy3-xx-dUTP	normal	1.43788171257203	1.29409895665434	1.6822055652973	1.86240908388452
B02	16	Cy3-xx-dUTP	normal	1.90700205996917	20.4678891382305	16.2576347913624	3.93790169243002
B02	16	Cy3-xx-dUTP	normal	1.44948513309255	106.930703286174	13.7429239191468	3.45451637529168
B02	16	Cy3-xx-dUTP	normal	2.48590370269338	36.4512015862	12.4792723959024	3.22185181984927
B02	16	Cy3-xx-dUTP	normal	1.26740320556843	2.00222578699521	1.75877069266611	2.16525686067669
B02	16	Cy3-xx-dUTP	normal	1.04221700262012	63.0304363169346	6.64173788723531	2.47133983677426
B02	16	Cy3-xx-dUTP	normal	1.07438577749562	36.1401314685467	2.14169494652719	2.60867288061633
B02	16	Cy3-xx-dUTP	normal	2.74022226826113	2.92314526281178	3.03231175602906	2.71326651642306
B02	16	Cy3-xx-dUTP	normal	1.30976392349555	60.362432209046	3.94608142561566	2.79263821470662
B02	16	Cy3-xx-dUTP	normal	1.30371457110619	1.69708334538766	1.92105412292546	1.85119661826505
B02	16	Cy3-xx-dUTP	normal	1.45470372916283	5.62992424821771	3.48718897191898	6.69426006321593
B02	16	Cy3-xx-dUTP	normal	2.57215814241261	11.0897060106716	8.81930076121618	5.6322387860318
B02	16	Cy3-xx-dUTP	normal	1.44813012688845	2.45276319401101	2.23223722830291	2.35057412335277
B02	16	Cy3-xx-dUTP	normal	1.06241694062132	68.9240934632866	4.94126663409012	2.65726385395932
B02	16	Cy3-xx-dUTP	normal	2.66301096727322	28.6229413172604	22.8638263151939	15.1988315304879
B02	16	Cy3-xx-dUTP	normal	1.24738618002418	29.7394066656153	2.16207553881296	1.99566594876637
B02	16	Cy3-xx-dUTP	normal	1.31889466219068	1.6641557108563	1.60343452463098	1.96947779641958
B02	16	Cy3-xx-dUTP	normal	2.37883247959461	4.93853640020961	4.7094208216629	3.68364364656011
B02	16	Cy3-xx-dUTP	normal	0.872508834675996	44.0632003882307	8.16739646660621	1.39396214180056
B02	16	Cy3-xx-dUTP	normal	1.29660637457047	1.73745966304246	1.63626647712686	1.80658554749007
B02	16	Cy3-xx-dUTP	normal	1.45032744376357	1.45104079649247	2.14942485145907	1.69913628072343
B02	16	Cy3-xx-dUTP	normal	0.721047859433145	38.711065931185	7.16481212270306	1.25124056263432
B02	16	Cy3-xx-dUTP	normal	1.19392968799458	2.53370957906841	2.13886649139039	2.44407959509094
B02	16	Cy3-xx-dUTP	normal	1.0908186260023	47.3280127830383	6.14496374472974	1.7000698381456
B02	16	Cy3-xx-dUTP	normal	1.96215998728296	90.8665858059689	15.5130098851416	3.57890389594716
B02	16	Cy3-xx-dUTP	normal	1.30181635094536	81.4242323947562	5.24407140463529	2.46439083262434
B02	16	Cy3-xx-dUTP	normal	1.17633628991224	36.8749209729017	3.52251448022479	2.14474833518189
B02	16	Cy3-xx-dUTP	normal	1.78298473850838	80.9726059045166	9.80989450222797	3.13438080844203
B02	16	Cy3-xx-dUTP	normal	2.57872401874155	3.24529319255202	4.13130985071394	3.33980255354023
B02	16	Cy3-xx-dUTP	normal	2.49607967441373	78.2996115590736	10.3549569792808	2.66702705121363
B02	16	Cy3-xx-dUTP	normal	2.10222523284099	59.5090384401726	17.6059867481403	2.7487778129766
B02	16	Cy3-xx-dUTP	normal	1.89082873932156	57.012716863812	13.1960971755471	2.57562013042732
B02	16	Cy3-xx-dUTP	normal	1.0619125944884	1.59605509055895	1.61884918430159	1.93039122773692
B02	16	Cy3-xx-dUTP	normal	3.48697936820021	72.5515308442115	23.2060835708987	4.87272560853234
B02	16	Cy3-xx-dUTP	normal	1.40184073208086	77.3168917838115	11.3257129554374	2.63521650086967
B02	16	Cy3-xx-dUTP	normal	2.5013810635331	47.2289633645657	20.6456192399184	3.30383718645338
B02	16	Cy3-xx-dUTP	normal	1.06050076480704	1.68265727004024	1.60259623181501	2.3261980150106
B02	16	Cy3-xx-dUTP	normal	1.19784027127239	1.57813614998153	1.76665496194744	2.57173068686274
B02	16	Cy3-xx-dUTP	normal	1.22394679282333	2.33796566031102	1.9264114770559	1.98162182646135
B02	16	Cy3-xx-dUTP	normal	2.32391296025649	3.99779720367818	3.33508492020536	3.35984829473465
B02	16	Cy3-xx-dUTP	normal	1.11896184497558	1.68222766653812	2.26386923233322	2.35392809960224
B02	16	Cy3-xx-dUTP	normal	2.23900186387672	2.78125618267913	2.50962504664831	2.9738073225302
B02	16	Cy3-xx-dUTP	normal	1.09306420324372	59.5428062543701	3.44249666400334	2.41020523391347
B02	16	Cy3-xx-dUTP	normal	1.36376675780399	16.0851653637724	7.25855072263103	2.05813332782873
B03	17	Cy3-xx-dUTP	normal	1.24486355595916	1.24556287985397	1.05450629127646	1.52225585428854
B03	17	Cy3-xx-dUTP	normal	2.35635372359237	5.54026532629038	1.8080023789469	2.38522709752172
B03	17	Cy3-xx-dUTP	normal	1.21491258541457	1.56025154066105	1.35429818776656	1.47665246185696
B03	17	Cy3-xx-dUTP	normal	2.35659914622352	4.77328974748401	10.1071439767023	2.42744294665737
B03	17	Cy3-xx-dUTP	normal	2.13261913475281	2.38845507274086	2.51789349200784	2.50318269785034
B03	17	Cy3-xx-dUTP	normal	1.36397816224994	1.78522091055131	1.40203476630129	1.65696437141124
B03	17	Cy3-xx-dUTP	normal	2.06983009250693	114.932356887392	9.39511087951637	2.21502202362219
B03	17	Cy3-xx-dUTP	normal	1.33864386129484	1.58653067125926	1.1798944893866	1.49683456644061
B03	17	Cy3-xx-dUTP	normal	1.9622318659142	143.290891753411	10.5190438275554	2.04172699442639
B03	17	Cy3-xx-dUTP	normal	1.26778453007406	1.51276361413133	1.01964349766662	1.58281482565135
B03	17	Cy3-xx-dUTP	normal	1.16691083136489	3.81125965898963	1.27896189894525	1.46587815351758
B03	17	Cy3-xx-dUTP	normal	1.37541116746278	1.49444823682112	1.12734672058308	1.29050044114361
B03	17	Cy3-xx-dUTP	normal	1.99054327839171	24.3266737725658	9.93076961727954	2.00445324316674
B03	17	Cy3-xx-dUTP	normal	1.44205621482117	181.74108741687	7.41402980321817	2.04163745735148
B03	17	Cy3-xx-dUTP	normal	1.53147898059898	46.6488223618531	7.57860567805597	1.80418696674938
B03	17	Cy3-xx-dUTP	normal	1.27563969496368	18.4989721600232	5.80515447649985	1.56699271329853
B03	17	Cy3-xx-dUTP	normal	2.04097990434223	114.338490166852	11.7111909643214	2.24125152749495
B03	17	Cy3-xx-dUTP	normal	1.31365765384143	1.36075701994091	1.33850195876561	1.58002360398088
B03	17	Cy3-xx-dUTP	normal	1.008717743019	0.928793831732424	0.797695007943706	1.0419791887657
B03	17	Cy3-xx-dUTP	normal	1.43958524864217	2.47717993694688	2.04413138637516	1.8886252313378
B03	17	Cy3-xx-dUTP	normal	1.9400020678249	29.1947048347328	9.78710621996946	2.12428439875088
B03	17	Cy3-xx-dUTP	normal	1.15260895805309	1.41342712631862	1.4842630958678	1.58666799713816
B03	17	Cy3-xx-dUTP	normal	1.24642403181309	1.4375597803741	1.35058315080215	1.66049091761891
B03	17	Cy3-xx-dUTP	normal	1.75467129348695	4.25799072501878	7.21786600729593	1.80299638297589
B03	17	Cy3-xx-dUTP	normal	2.83629579440407	3.38668158982577	3.56470737505813	3.09301967629446
B03	17	Cy3-xx-dUTP	normal	1.51354216667052	40.7360455623226	6.3078604437121	1.79063038595356
B03	17	Cy3-xx-dUTP	normal	2.51093957823916	2.09462224695596	2.09835420104354	2.28163709928458
B03	17	Cy3-xx-dUTP	normal	2.91730385634631	2.58223949952872	2.86927961023588	2.53452568338517
B03	17	Cy3-xx-dUTP	normal	1.71627274799626	22.1186698583375	7.16040590675687	1.752796534959
B03	17	Cy3-xx-dUTP	normal	1.05961327454388	40.1948847840266	1.61851188960814	1.84225272372443
B03	17	Cy3-xx-dUTP	normal	1.10850087444358	1.24976530040502	1.14074452740209	1.50832388138899
B03	17	Cy3-xx-dUTP	normal	1.03422036386568	3.58275087348173	1.33617964447974	0.790859029125786
B03	17	Cy3-xx-dUTP	normal	2.50978840892043	70.6594286169534	12.2110816958102	1.86028414044524
B03	17	Cy3-xx-dUTP	normal	1.17732914239571	1.16135286226497	1.10370039772864	1.4628536282519
B03	17	Cy3-xx-dUTP	normal	1.45896013655618	1.53072427660736	1.26922871606877	1.36517089087285
B03	17	Cy3-xx-dUTP	normal	1.32256163404008	65.6282581105106	7.63719243280193	1.51625858638659
B03	17	Cy3-xx-dUTP	normal	0.856927530711541	0.94441247890138	0.717786448417839	0.895283553727382
B03	17	Cy3-xx-dUTP	normal	1.02372711988436	0.738784117268639	0.885973759622198	0.92132246053825
B03	17	Cy3-xx-dUTP	normal	1.87817126474299	202.140228276285	11.1232285117043	2.0778983954758
B03	17	Cy3-xx-dUTP	normal	2.52493637762864	39.5922565125185	14.4880213643485	2.26917919867992
B03	17	Cy3-xx-dUTP	normal	2.44559203656668	1.84069043465705	2.15994756690247	2.13309631397412
B03	17	Cy3-xx-dUTP	normal	1.03906223123103	1.11953667503607	0.965039621567962	1.31540420371789
B03	17	Cy3-xx-dUTP	normal	1.90213071502956	196.209363945946	10.4764229772664	2.11702526039314
B03	17	Cy3-xx-dUTP	normal	1.45359311296743	1.32226381808238	1.0112971917127	1.43066124192411
B03	17	Cy3-xx-dUTP	normal	1.19987699392329	1.13399888622689	1.62495440502779	1.01496194044789
B03	17	Cy3-xx-dUTP	normal	0.962939248602986	1.04471520222912	1.13020002777804	1.28806385700504
B03	17	Cy3-xx-dUTP	normal	2.36185883611611	1.99117973540253	2.23481645893212	2.5443511347939
B03	17	Cy3-xx-dUTP	normal	2.01837116540356	87.5921691546169	8.66277820380013	1.91210647656911
B03	17	Cy3-xx-dUTP	normal	1.46732672748223	1.37763142349774	0.875852742900105	1.17204259520026
B03	17	Cy3-xx-dUTP	normal	1.15497685533581	1.71917000328657	1.21890120510735	1.51229207029867
B03	17	Cy3-xx-dUTP	normal	1.34662388809709	1.32795140493139	1.00678908955989	1.65439015110876
B03	17	Cy3-xx-dUTP	normal	1.38537584270041	2.06675746584575	1.13707620725285	1.18923843253115
B03	17	Cy3-xx-dUTP	normal	0.973840444124612	0.992669984058718	0.81310974618863	1.20098608617458
B03	17	Cy3-xx-dUTP	normal	2.06293477858974	1.97016649766056	6.91341216484434	2.07716326242262
B03	17	Cy3-xx-dUTP	normal	2.25113433771149	14.650470212711	12.5287677033675	2.32188271784455
B03	17	Cy3-xx-dUTP	normal	1.26882119417275	1.73365988151294	1.20938604919422	1.96278922799417
B03	17	Cy3-xx-dUTP	normal	2.13919534564023	46.4054767411975	11.0389468735959	2.0125391216466
B03	17	Cy3-xx-dUTP	normal	1.35081027735813	58.253896782045	6.89854084742468	1.36638913534429
B03	17	Cy3-xx-dUTP	normal	1.04168856384571	1.57172006589567	1.4986608119253	1.18097402949607
B03	17	Cy3-xx-dUTP	normal	1.13459096208661	1.49429863950978	1.28166544196911	1.54787124982954
B03	17	Cy3-xx-dUTP	normal	1.29158509196522	1.34665305043221	1.2849187647624	1.57906692420467
B03	17	Cy3-xx-dUTP	normal	1.29396718190475	127.531067565581	4.49937760211855	2.02249307603306
B03	17	Cy3-xx-dUTP	normal	1.13839648166851	57.2907257328399	6.28141797949027	1.12457960310244
B03	17	Cy3-xx-dUTP	normal	1.0283563601164	0.985671464713886	1.09973561167732	1.43798547815188
B03	17	Cy3-xx-dUTP	normal	2.19105765985749	14.1874732038031	11.4433202608424	1.88370577528472
B03	17	Cy3-xx-dUTP	normal	2.55111076540263	77.5166938978697	11.4255746518371	2.98187844286576
B03	17	Cy3-xx-dUTP	normal	2.35191716600869	3.09218491560549	2.66399717180231	2.24578016414329
B03	17	Cy3-xx-dUTP	normal	1.8636272764382	22.7120571282134	8.58529995797358	1.78794919164913
B03	17	Cy3-xx-dUTP	normal	1.06479528484521	1.17697401058858	1.31878704303378	1.62801484322753
B03	17	Cy3-xx-dUTP	normal	2.04873961231303	79.8212302965546	11.0456834241579	2.29633696894309
B03	17	Cy3-xx-dUTP	normal	1.16338658073657	96.0658786471483	3.89071914393509	1.8609917208346
B03	17	Cy3-xx-dUTP	normal	1.81674553452725	94.9496462712936	8.64799694548548	2.39411125261334
B03	17	Cy3-xx-dUTP	normal	2.3699906791519	2.19271072028378	2.49380187783911	2.24786683557003
B03	17	Cy3-xx-dUTP	normal	2.63790590082598	1.79954330128362	2.4190553340484	1.92490342091464
B03	17	Cy3-xx-dUTP	normal	1.50886477443886	1.32983593883594	1.41208147504105	1.35357418836078
B03	17	Cy3-xx-dUTP	normal	1.32930613352775	1.2888093527067	0.929863385957314	1.30625169184853
B03	17	Cy3-xx-dUTP	normal	2.56954307137217	2.24168759099278	2.44486169106671	2.14132368848203
B03	17	Cy3-xx-dUTP	normal	1.33644223645571	103.18287260229	5.06490261552668	1.67909308984549
B03	17	Cy3-xx-dUTP	normal	1.88613848263925	53.5167667257214	7.25328198232025	1.57612290348657
B03	17	Cy3-xx-dUTP	normal	1.30543138691798	6.00796709484941	2.66077445505254	1.30016081776822
B03	17	Cy3-xx-dUTP	normal	2.13403351718866	78.6009351441368	12.0466113420624	1.77462655609751
B03	17	Cy3-xx-dUTP	normal	1.41729076556159	1.12513848276128	1.30833812617212	1.20282206215021
B03	17	Cy3-xx-dUTP	normal	2.05424267591247	28.5097442380273	7.77339043882166	1.98422454131874
B03	17	Cy3-xx-dUTP	normal	1.07137837648783	1.01516696643013	1.2037910419725	1.25102360819988
B03	17	Cy3-xx-dUTP	normal	1.25530955696207	3.96765984139841	3.22927375539271	1.74632639497974
B03	17	Cy3-xx-dUTP	normal	2.36409362469589	1.77201765556985	2.07719262112949	2.25838442709209
B03	17	Cy3-xx-dUTP	normal	1.36951213301968	1.34744306949386	1.68697091666993	1.07312828117334
B03	17	Cy3-xx-dUTP	normal	1.44343086381305	1.38833959899615	1.87658890031532	1.1404375024777
B03	17	Cy3-xx-dUTP	normal	1.00002731884085	0.677256478085724	0.963799511880877	0.733084541709453
B03	17	Cy3-xx-dUTP	normal	1.94690083155524	160.477918916401	11.3730434252171	2.7114179986079
B03	17	Cy3-xx-dUTP	normal	1.06179525985213	1.28383531665701	1.49143279562786	1.65781141115996
B03	17	Cy3-xx-dUTP	normal	2.44787495172788	3.2077683601913	2.84386020796763	2.71528670843459
B03	17	Cy3-xx-dUTP	normal	1.94295999695872	79.652998387826	7.3902628648651	2.01729662183767
B03	17	Cy3-xx-dUTP	normal	1.02915346452038	0.895230961570566	1.45984919700663	0.935646311604336
B03	17	Cy3-xx-dUTP	normal	1.66308015403382	39.0422851480711	8.06741551017761	1.97039708645436
B03	17	Cy3-xx-dUTP	normal	1.44211452254279	1.77894155012523	1.0782927770932	1.13190076493292
B03	17	Cy3-xx-dUTP	normal	2.18554576504194	2.04276298174713	2.05621978098721	2.15806218975365
B03	17	Cy3-xx-dUTP	normal	1.42422771858089	1.28234788977802	1.21260914186478	1.23376005067875
B03	17	Cy3-xx-dUTP	normal	1.32065852301596	1.29662146306032	1.41451824698438	1.20381360348835
B03	17	Cy3-xx-dUTP	normal	1.99708055066708	1.80373183388364	2.01613065455794	1.93462336600126
B03	17	Cy3-xx-dUTP	normal	1.16438219047989	2.22835426700346	2.27736720729589	1.16062283114942
B03	17	Cy3-xx-dUTP	normal	2.10737758213886	68.5669182987144	9.59396402526233	2.20542023127004
B03	17	Cy3-xx-dUTP	normal	2.17389790372599	1.99042848391792	3.0376597809033	2.53945931307899
B03	17	Cy3-xx-dUTP	normal	1.72793910489618	66.2895000571222	7.21056167031707	1.75962302995332
B03	17	Cy3-xx-dUTP	normal	1.91893268267414	41.162456648692	9.783396849771	2.23360199490344
B03	17	Cy3-xx-dUTP	normal	1.60453360759394	126.880551147363	7.81449140131696	2.00094491607506
B03	17	Cy3-xx-dUTP	normal	3.00750404450522	2.41569782061458	2.71058284485854	2.56209805421949
B03	17	Cy3-xx-dUTP	normal	2.08782568830895	1.937971107607	2.09420971651173	2.13460408089846
B03	17	Cy3-xx-dUTP	normal	1.6546093467343	141.863544965167	8.4547256351308	1.84968650724243
B03	17	Cy3-xx-dUTP	normal	1.14661539053965	1.29718683416103	1.19904417546361	1.40096259716469
B03	17	Cy3-xx-dUTP	normal	1.24796574095568	1.53405089939988	0.97963273132033	1.34575348791487
B03	17	Cy3-xx-dUTP	normal	1.94335335338755	1.33030934719517	2.10425693343297	1.49546461828654
B03	17	Cy3-xx-dUTP	normal	2.47598853623512	4.81311857681824	2.78906621775416	2.39906608622449
B03	17	Cy3-xx-dUTP	normal	2.15391123401424	1.97081631544439	2.08674295588506	2.26419941232617
B03	17	Cy3-xx-dUTP	normal	2.57161225781682	225.977889648921	11.853832458315	2.53414284457493
B03	17	Cy3-xx-dUTP	normal	2.13310519144648	199.451415997033	12.3165358472447	2.45779991507205
B03	17	Cy3-xx-dUTP	normal	1.38791554544019	1.16762203406665	1.20186007165608	1.34271920611563
B03	17	Cy3-xx-dUTP	normal	1.08308020145415	1.43111521246019	1.44889771911379	1.65724212866062
B03	17	Cy3-xx-dUTP	normal	1.6012386737719	7.44599205583628	7.67406581266196	2.22102635703816
B03	17	Cy3-xx-dUTP	normal	1.96240726342358	62.5280676872554	10.0916895769368	2.05226739030059
B03	17	Cy3-xx-dUTP	normal	1.59521895158352	142.30819660767	6.31928172746056	2.07405981583518
B03	17	Cy3-xx-dUTP	normal	1.1168032528614	0.941364441234205	1.3169374318221	1.28179930870584
B03	17	Cy3-xx-dUTP	normal	1.05322700101199	1.02374982839463	0.952417055200566	1.38908819299096
B03	17	Cy3-xx-dUTP	normal	0.617585103752204	0.779379686589644	0.865544249767106	0.987008521083181
B03	17	Cy3-xx-dUTP	normal	1.55386511351847	1.95626986783224	1.82750291468941	1.50810217022463
B03	17	Cy3-xx-dUTP	normal	1.65226694627041	125.703026713899	8.42568134762736	2.01994710248978
B03	17	Cy3-xx-dUTP	normal	1.31577321249894	1.58890237254197	1.51073962660707	1.44842659161709
B03	17	Cy3-xx-dUTP	normal	0.860291930455194	0.790145198235604	2.3409846775332	0.861926998995118
B03	17	Cy3-xx-dUTP	normal	1.53065806352378	67.0946796552543	10.6335455002924	2.23814450963518
B03	17	Cy3-xx-dUTP	normal	1.25187243231264	1.03441035067428	0.919410847989654	1.01758601843285
B03	17	Cy3-xx-dUTP	normal	1.30708877225038	1.18566501755388	2.48685406313286	1.31913930933457
B03	17	Cy3-xx-dUTP	normal	2.28070318352175	2.27478949581037	2.22747959666931	2.28251013742608
B03	17	Cy3-xx-dUTP	normal	2.07867095950196	2.08852762595008	3.77860330274561	2.16210682940434
B03	17	Cy3-xx-dUTP	normal	2.84499094046019	2.07354125902434	2.36305938322346	2.61573864421464
B03	17	Cy3-xx-dUTP	normal	2.66003367890444	2.23116167425242	3.42445661001297	2.07185184024601
B03	17	Cy3-xx-dUTP	normal	1.92563399315994	128.659325653571	9.85603510378846	1.73287496089305
B03	17	Cy3-xx-dUTP	normal	1.085638417622	1.05488347605317	1.29924615150641	1.21295866496357
B03	17	Cy3-xx-dUTP	normal	1.0798886941161	1.03102920646711	1.17164291630534	1.14128537098887
B03	17	Cy3-xx-dUTP	normal	1.47730265277194	1.81964437238206	2.1039894267827	1.65196176677428
B03	17	Cy3-xx-dUTP	normal	1.37947851352255	1.24343284343477	1.2198348054238	1.21548963610366
B03	17	Cy3-xx-dUTP	normal	1.14662953518432	1.06513714007008	0.85677814084612	1.1064001401528
B03	17	Cy3-xx-dUTP	normal	1.10792408514818	1.27040948239173	1.3343657937238	1.50760657410375
B03	17	Cy3-xx-dUTP	normal	1.2608663599413	1.66225184848303	1.58090831971031	1.65274230530192
B03	17	Cy3-xx-dUTP	normal	1.33679073786799	98.0300804886406	7.24157197597036	1.5526924306085
B03	17	Cy3-xx-dUTP	normal	2.80256334783068	4.16286966965297	5.98472431865078	3.26855732766573
B03	17	Cy3-xx-dUTP	normal	2.25922667889126	2.47922309063473	2.51820922291146	2.70439477004924
B03	17	Cy3-xx-dUTP	normal	1.38675643203868	55.0455402600832	5.51063034005087	1.86664894947006
B03	17	Cy3-xx-dUTP	normal	1.1690108089291	1.05382305243714	1.25310173393565	1.16804774999589
B03	17	Cy3-xx-dUTP	normal	1.08633184720115	1.2249402651764	1.61079375688473	1.40323122838613
B03	17	Cy3-xx-dUTP	normal	1.05648244016699	1.69576246848445	1.48639442820841	1.25956078416383
B03	17	Cy3-xx-dUTP	normal	1.62788073722999	28.4915686512907	9.3313791986195	2.01550174035133
B03	17	Cy3-xx-dUTP	normal	1.11946534912521	1.64627093157116	2.05785986288111	1.23121207761632
B03	17	Cy3-xx-dUTP	normal	1.29333856408689	1.23735290169001	2.0231162599425	1.37183989477846
B03	17	Cy3-xx-dUTP	normal	1.22317040491208	1.2514538169595	1.34375844201759	1.21378567865378
B03	17	Cy3-xx-dUTP	normal	1.68852520813761	127.488982632198	10.5023670172546	1.80099071174256
B03	17	Cy3-xx-dUTP	normal	1.43912772662607	2.08104309812174	2.89416128890234	1.68394343574204
B03	17	Cy3-xx-dUTP	normal	1.47186488413613	115.23181534954	6.38628216518151	2.00859458306048
B03	17	Cy3-xx-dUTP	normal	1.2281819618628	1.49381835057377	1.78014360458177	1.28873915349128
B03	17	Cy3-xx-dUTP	normal	0.38049232082799	13.7924844489738	1.09042791856071	0.57049193609052
B03	17	Cy3-xx-dUTP	normal	1.1925110204448	1.36232978748918	1.15877386940091	1.11921556707554
B03	17	Cy3-xx-dUTP	normal	1.12157638655439	1.18510065400204	1.42497403430952	1.48310755845928
B03	17	Cy3-xx-dUTP	normal	1.04676446732783	1.39654229697919	1.32282016656082	1.20698925648228
B03	17	Cy3-xx-dUTP	normal	1.14604047667015	1.7595790968733	2.56297741993348	1.36038891050314
B03	17	Cy3-xx-dUTP	normal	1.15528217933203	1.56708756927109	2.56496638468867	1.27549681420399
B03	17	Cy3-xx-dUTP	normal	1.10499200406635	1.30022228515214	0.967368707434704	1.30899026852866
B03	17	Cy3-xx-dUTP	normal	1.05283232822905	35.9926098050011	2.48997802244626	1.40662524717402
B03	17	Cy3-xx-dUTP	normal	0.833374507194849	0.8649945942346	1.07671211571715	0.881411253909495
B03	17	Cy3-xx-dUTP	normal	0.688330509043753	15.4080396182591	2.1679158442432	0.973290611187189
B03	17	Cy3-xx-dUTP	normal	1.16835299196625	1.08677398032724	1.25963340057615	1.13798442981791
B03	17	Cy3-xx-dUTP	normal	2.16594391188928	44.2838634714572	10.0770625166559	2.14593784500193
B03	17	Cy3-xx-dUTP	normal	2.11992732574318	2.13608612401974	2.07612182933558	2.29559653033517
B03	17	Cy3-xx-dUTP	normal	2.35112295709592	2.13913569030077	2.77022276317516	2.46742581583432
B03	17	Cy3-xx-dUTP	normal	1.37262827728781	1.69098294913472	1.89233747123883	1.68276142599959
B03	17	Cy3-xx-dUTP	normal	1.04486845449356	1.36595846489158	1.17145428334346	1.37142121130936
B03	17	Cy3-xx-dUTP	normal	1.96279258205609	91.0173922984002	11.3841287267377	1.86919972103984
B03	17	Cy3-xx-dUTP	normal	2.07242203649382	55.259527548048	10.3807604287178	2.41737847349299
B03	17	Cy3-xx-dUTP	normal	0.714907863247752	16.8276062636258	2.31413457749412	0.975811277974637
B03	17	Cy3-xx-dUTP	normal	1.11850698954579	1.27968990629438	1.58349158310261	1.2359240865612
B03	17	Cy3-xx-dUTP	normal	1.04894066338672	1.19316879020585	1.05120346626602	1.5106858988963
B03	17	Cy3-xx-dUTP	normal	2.49182903127814	2.12668286454158	2.3312067183605	2.14670087981532
B03	17	Cy3-xx-dUTP	normal	1.49440647059354	15.568594878163	2.06043148900085	2.00451758179312
B03	17	Cy3-xx-dUTP	normal	1.19805100325818	3.14755771203212	1.15767994658769	1.49850828526055
B03	17	Cy3-xx-dUTP	normal	1.71304940187277	37.7802023455382	8.18581991449925	2.01967075446436
B03	17	Cy3-xx-dUTP	normal	1.86984493898889	23.1757038827543	9.75365654639156	1.93715846838832
B03	17	Cy3-xx-dUTP	normal	1.55341030707645	18.8945668538835	6.02793171259392	2.04836783543242
B03	17	Cy3-xx-dUTP	normal	2.33193506816909	2.16772378903035	2.68854624360068	2.57924209266805
B03	17	Cy3-xx-dUTP	normal	1.88275872883294	33.8384848094461	10.0793725853534	1.90567204917664
B03	17	Cy3-xx-dUTP	normal	1.01417349451026	2.17267022080282	1.05345235708906	1.10680968046543
B03	17	Cy3-xx-dUTP	normal	1.98300666965566	16.139409236401	9.62293416249493	2.35473120595754
B03	17	Cy3-xx-dUTP	normal	1.08460513516948	1.05434099402909	1.28263395410324	1.13002653121752
B03	17	Cy3-xx-dUTP	normal	1.38133720488079	1.59261377184046	1.61420316941523	1.60327400677375
B03	17	Cy3-xx-dUTP	normal	1.84561280885017	88.8993806333099	11.580151539431	2.1374073783535
B03	17	Cy3-xx-dUTP	normal	1.16949946354144	1.30989785712359	1.27672432496508	1.50586668676961
B03	17	Cy3-xx-dUTP	normal	1.19420681631995	1.25568218103986	1.27583775772124	1.2549643608112
B03	17	Cy3-xx-dUTP	normal	0.866469740173454	9.56863371917156	1.5909714004053	1.12723172024626
B03	17	Cy3-xx-dUTP	normal	1.19255431050965	55.4058547366007	2.15406679896796	1.83261100203995
B03	17	Cy3-xx-dUTP	normal	1.11988744158732	1.06924771613857	1.20477792290636	1.22160418454546
B03	17	Cy3-xx-dUTP	normal	1.00367655237495	1.01603879781889	1.04346338243893	1.18345553903328
B03	17	Cy3-xx-dUTP	normal	2.31368869631864	1.79610645990351	2.12261178361368	1.9688242130555
B03	17	Cy3-xx-dUTP	normal	1.02209756304034	1.24610608231817	1.40262929941952	1.26289851785314
B03	17	Cy3-xx-dUTP	normal	1.30602086393365	1.44330410887414	1.48396731880614	1.62244089019459
B03	17	Cy3-xx-dUTP	normal	0.785116895320303	1.24762743541655	1.22337117195302	1.34717590924268
B03	17	Cy3-xx-dUTP	normal	1.90362883743339	26.277041120323	11.1427171623419	1.79596217590977
B03	17	Cy3-xx-dUTP	normal	1.27832066429725	1.53311355150607	2.09414981451487	1.77285854219384
B03	17	Cy3-xx-dUTP	normal	0.812865797491199	86.2423301194168	5.64522153712995	1.14918591507571
B03	17	Cy3-xx-dUTP	normal	1.37235010376903	9.60845739314296	6.50805570176673	1.70753934889011
B03	17	Cy3-xx-dUTP	normal	2.2566543669895	117.762790743398	10.2347165699783	2.47792113375093
B03	17	Cy3-xx-dUTP	normal	1.07713621751073	1.22675311881034	1.36850077131279	1.1765885698923
B03	17	Cy3-xx-dUTP	normal	2.29243316657847	188.548899653509	10.9139969857716	2.87129585706215
B03	17	Cy3-xx-dUTP	normal	0.777544265287119	77.1103206008457	5.17386295176588	1.16621945687217
B03	17	Cy3-xx-dUTP	normal	1.31488855777351	189.681791976146	7.90363673844316	1.99897132537845
B03	17	Cy3-xx-dUTP	normal	2.31170106439119	38.1332940304461	12.6640492453844	2.70987363611238
B03	17	Cy3-xx-dUTP	normal	2.32185846290777	1.66508059399453	2.31441070528891	2.01700000163806
B03	17	Cy3-xx-dUTP	normal	0.994820404875964	1.22490075517245	1.46818299952645	1.14028355753077
B03	17	Cy3-xx-dUTP	normal	2.03676518535381	3.27678083480381	3.1880833154057	1.97205561548448
B03	17	Cy3-xx-dUTP	normal	1.39441314390165	55.2058074600601	3.84263737165293	2.01661713387304
B03	17	Cy3-xx-dUTP	normal	2.50142114248675	1.83641608194819	2.16312365195121	2.51443333863707
B03	17	Cy3-xx-dUTP	normal	1.78760404518341	24.6713804531303	9.53151349241943	2.13782832657852
B03	17	Cy3-xx-dUTP	normal	1.9275005275059	18.7476952141036	11.2248022181077	2.48312061863828
B03	17	Cy3-xx-dUTP	normal	1.2791407034821	4.15765033857539	7.43369108535925	1.53258054547746
B03	17	Cy3-xx-dUTP	normal	2.22619849935284	1.87556230013127	1.85016160977513	2.08524786334085
B03	17	Cy3-xx-dUTP	normal	1.39041948260523	15.7884705706995	2.57331232139743	2.05669019338311
B03	17	Cy3-xx-dUTP	normal	1.20205435684396	1.00864399968782	1.09237496084674	1.21792181460769
B03	17	Cy3-xx-dUTP	normal	1.15169599259974	1.25955596434128	1.47295660021994	1.24769278131958
B03	17	Cy3-xx-dUTP	normal	2.25359832608401	1.74300829126921	2.70323708608193	2.04995688089854
B03	17	Cy3-xx-dUTP	normal	2.24690561535475	54.1491862617119	10.6856753649252	2.86425528895741
B03	17	Cy3-xx-dUTP	normal	0.78048541379449	0.787189427709201	0.93360507282663	1.00186242419193
B03	17	Cy3-xx-dUTP	normal	2.03250228804896	208.372603898344	14.3165610247584	2.59207499298446
B03	17	Cy3-xx-dUTP	normal	1.0342478796975	1.06950882242581	1.1216693579205	1.21873564758779
B03	17	Cy3-xx-dUTP	normal	1.01916637262213	1.25050862555397	1.534705028188	1.33919539039889
B03	17	Cy3-xx-dUTP	normal	1.13271856082459	1.52655764410646	2.49086818367639	1.31674632878136
B03	17	Cy3-xx-dUTP	normal	0.955592845846524	1.02560158451471	1.33959037168993	1.39557249636753
B03	17	Cy3-xx-dUTP	normal	1.22656710892781	1.59691928000935	1.41560796081992	1.60395213413661
B03	17	Cy3-xx-dUTP	normal	1.35224161847613	18.5936263505473	3.417295814694	1.65816509031577
B03	17	Cy3-xx-dUTP	normal	1.1632162519736	1.08386115870566	1.34798594537988	1.23075113108649
B03	17	Cy3-xx-dUTP	normal	0.645028976290049	0.785205107617048	1.04744608501679	0.977598047477297
B03	17	Cy3-xx-dUTP	normal	0.991047537333178	1.06514168770163	1.15436743692321	1.44280016759568
B03	17	Cy3-xx-dUTP	normal	2.25414285167374	1.96754381617012	2.73985830862556	2.76795190156986
B03	17	Cy3-xx-dUTP	normal	0.99997268115915	1.08636392032184	1.37167744214708	1.50055101807321
B03	17	Cy3-xx-dUTP	normal	2.09785214739816	1.49151604891504	2.5350271370196	2.03298593689026
B03	17	Cy3-xx-dUTP	normal	1.03345306036306	47.5037173520551	1.91344818961286	1.89202496104743
B03	17	Cy3-xx-dUTP	normal	1.07970752699869	1.12182222363343	1.28069923709574	1.57538162901408
B03	17	Cy3-xx-dUTP	normal	1.10989933706949	1.07336224085935	1.17276172332228	1.25551423021938
B03	17	Cy3-xx-dUTP	normal	2.21705859814389	1.78128170872469	2.45567943628711	2.01642451024931
B03	17	Cy3-xx-dUTP	normal	1.12834262164283	3.79993604425644	1.1519352778325	1.52024477479293
B03	17	Cy3-xx-dUTP	normal	1.15686095538364	4.50749352073558	3.32179489539463	1.85887317947623
B03	17	Cy3-xx-dUTP	normal	0.91220647917989	0.969447122289567	1.38934839687228	1.03844798657387
B03	17	Cy3-xx-dUTP	normal	1.16280834433744	1.30217193403644	1.38015527865368	1.45002862412406
B03	17	Cy3-xx-dUTP	normal	2.0972481529377	22.3808689834537	10.7932073419463	3.10373531117517
B03	17	Cy3-xx-dUTP	normal	1.18249149994359	1.23209250659244	1.29472663654872	1.40168902138319
B03	17	Cy3-xx-dUTP	normal	1.87561168260422	77.9940389366399	12.7328759989106	1.87336088512806
B03	17	Cy3-xx-dUTP	normal	1.20175288749047	1.12648074533046	1.19395333851444	1.14097741198594
B03	17	Cy3-xx-dUTP	normal	1.19950348191134	1.11836334895283	1.39317770708018	1.22112877783177
B03	17	Cy3-xx-dUTP	normal	1.24793333847697	69.2376764691758	7.32466659642288	1.84805670272548
B03	17	Cy3-xx-dUTP	normal	1.13961830854695	1.05439107817294	1.12057919097733	1.33402329974352
B03	17	Cy3-xx-dUTP	normal	1.28902479574222	1.50572877649241	1.52897480714091	1.54622117996737
B03	17	Cy3-xx-dUTP	normal	1.34236782045431	54.3405796703494	3.2398970544389	1.79204435275712
B03	17	Cy3-xx-dUTP	normal	1.1106369048851	35.3608217664823	1.98622581386288	1.56354689030171
B03	17	Cy3-xx-dUTP	normal	1.68230828297116	11.941441510397	9.33625292358232	1.62194125706637
B03	17	Cy3-xx-dUTP	normal	2.22737003640789	31.858734461982	13.501259787221	2.78975352571207
B03	17	Cy3-xx-dUTP	normal	1.8969472200749	2.77583244966051	2.88350865009407	2.17518567713334
B03	17	Cy3-xx-dUTP	normal	0.938094547868219	1.64801921114247	1.64803477976393	1.36371687987388
B03	17	Cy3-xx-dUTP	normal	2.08419737965734	139.279358458581	13.3985288297462	2.33339599151227
B03	17	Cy3-xx-dUTP	normal	1.00268698112047	1.42781931585211	1.6017957311237	1.35021961964887
B03	17	Cy3-xx-dUTP	normal	1.57144643866427	89.6670311949271	7.01236297554079	1.99184644284997
B03	17	Cy3-xx-dUTP	normal	1.12858334293596	1.00244333864709	1.12351224428064	1.1065058491584
B03	17	Cy3-xx-dUTP	normal	2.15987398864861	1.97871968005334	2.41428686440246	2.17202745655934
B03	17	Cy3-xx-dUTP	normal	1.0296717246478	1.46156401208102	1.31897471720989	1.78301136952087
B03	17	Cy3-xx-dUTP	normal	1.56708798000778	51.7155985128206	7.91030941835291	1.96242689326955
B03	17	Cy3-xx-dUTP	normal	1.61610532615627	24.838931376661	6.71816634495263	1.8290157278243
B03	17	Cy3-xx-dUTP	normal	1.00052309227926	1.3545454231527	1.18104344016046	1.23793908096236
B03	17	Cy3-xx-dUTP	normal	1.19547068193091	1.235100767426	1.219612547787	1.26613150787847
B03	17	Cy3-xx-dUTP	normal	0.956093445531543	1.19366362093234	1.06435205554428	1.55112434540246
B03	17	Cy3-xx-dUTP	normal	1.92533923035719	106.314910389865	14.0714366288558	2.22684529296154
B03	17	Cy3-xx-dUTP	normal	1.20139985522176	1.57452441378228	1.20524032675234	1.58085848026119
B03	17	Cy3-xx-dUTP	normal	1.06322792342203	1.21784084707094	1.18978895730065	1.15413823481052
B03	17	Cy3-xx-dUTP	normal	1.01012100987526	1.21304927513143	1.16033525743089	1.38173537115105
B03	17	Cy3-xx-dUTP	normal	1.08719741960606	1.25165772862566	1.17226069810066	1.30184619116255
B03	17	Cy3-xx-dUTP	normal	1.07467732445816	1.4822201354429	1.455465120342	1.58393519120144
B03	17	Cy3-xx-dUTP	normal	1.35863689543877	196.15115492125	10.1547956755778	2.11088709085572
B03	17	Cy3-xx-dUTP	normal	1.62714943442037	107.867283072622	7.77503342377531	1.94067706787311
B03	17	Cy3-xx-dUTP	normal	1.21123429593746	146.656177676023	5.90617831217851	1.73637672917947
B03	17	Cy3-xx-dUTP	normal	1.6728976517291	67.3936213729144	11.7468712850905	1.86499385923047
B03	17	Cy3-xx-dUTP	normal	1.08371900176015	1.04495147798701	1.25738577227954	1.30327828011087
B03	17	Cy3-xx-dUTP	normal	0.441524094591578	13.7108776131759	2.28926800992539	0.600255472348829
B03	17	Cy3-xx-dUTP	normal	1.14360523671906	1.40227305110644	1.40161218127008	1.65644151162808
B03	17	Cy3-xx-dUTP	normal	1.19386480071812	39.2674737998707	2.32281707136841	1.59750696574788
B03	17	Cy3-xx-dUTP	normal	0.789349015690994	22.4467039362818	3.92912196314773	1.14072639311533
B03	17	Cy3-xx-dUTP	normal	2.34913980364803	3.43134152010173	4.5642096361185	3.0191088053791
B03	17	Cy3-xx-dUTP	normal	0.980862814969133	1.21585964696483	1.61613692888865	1.40217849957639
B03	17	Cy3-xx-dUTP	normal	1.31177434278446	16.151307137975	3.28853141859495	1.68973022557069
B03	17	Cy3-xx-dUTP	normal	0.929353766020656	0.92626090683569	1.10183320710917	1.05700865593941
B03	17	Cy3-xx-dUTP	normal	1.12160097364595	1.53377411548159	2.09341252078417	1.57632807573198
B03	17	Cy3-xx-dUTP	normal	1.43566312215393	22.3897595698385	4.42910674325829	2.15565117911004
B03	17	Cy3-xx-dUTP	normal	1.1515094971623	1.45096951499052	1.08277982225802	1.2637287111066
B03	17	Cy3-xx-dUTP	normal	1.01785831453641	1.45173954488048	1.34017707180388	1.55691352099618
B03	17	Cy3-xx-dUTP	normal	2.01506495932062	7.44360689054153	8.65474038278279	2.39169361514803
B03	17	Cy3-xx-dUTP	normal	1.11157077301211	1.06961393197221	1.14437172657366	1.02007814563534
B03	17	Cy3-xx-dUTP	normal	1.0193087425964	92.8726310435675	2.68697246395321	1.67392483078237
B03	17	Cy3-xx-dUTP	normal	1.96324658827446	1.85250489368136	2.42955044494083	1.91841951921744
B03	17	Cy3-xx-dUTP	normal	1.024562410047	1.25552212421864	1.46299080331846	1.23070521043538
B03	17	Cy3-xx-dUTP	normal	1.40190363313041	123.139560886807	9.63913103543683	2.28720664818536
B03	17	Cy3-xx-dUTP	normal	1.09995140182771	1.60401239623823	1.31535068812282	1.73734883693958
B03	17	Cy3-xx-dUTP	normal	1.12126128220377	1.02509327397987	1.15227636523988	1.22468087909621
B03	17	Cy3-xx-dUTP	normal	0.740577635968864	0.859616943503734	0.907958752922394	1.12180157088315
B03	17	Cy3-xx-dUTP	normal	0.864848740208819	0.670166221417128	0.927504577732091	0.702607681087886
B03	17	Cy3-xx-dUTP	normal	1.46533218938139	185.348979861571	10.5172553345549	2.46820763274306
B03	17	Cy3-xx-dUTP	normal	1.16891819493205	1.1140952942782	1.16340271138575	1.23999956551705
B03	17	Cy3-xx-dUTP	normal	1.30471631124731	5.89791625731303	5.32778469162235	1.85667175531705
B03	17	Cy3-xx-dUTP	normal	1.08790958290425	1.11923015775321	1.00952629939851	1.25671389282055
B03	17	Cy3-xx-dUTP	normal	0.814945278174145	22.2132851805297	5.68824203544103	0.994412727424206
B03	17	Cy3-xx-dUTP	normal	3.65800867421527	138.401853861897	8.37435347765762	3.43820998877963
B03	17	Cy3-xx-dUTP	normal	1.05961009521622	1.84314985715669	1.49234704666307	1.70534338106908
B03	17	Cy3-xx-dUTP	normal	1.21633234784127	1.36432610595133	1.52904407669991	1.55389076087978
B03	17	Cy3-xx-dUTP	normal	1.39668760584603	55.3652923120084	9.25155831917498	1.60114601249734
B03	17	Cy3-xx-dUTP	normal	0.524769852736217	14.1596379494246	3.65832752636374	0.679621476236789
B03	17	Cy3-xx-dUTP	normal	1.12465450899835	16.7185036994845	2.9566638823933	1.55186513201412
B03	17	Cy3-xx-dUTP	normal	2.16640381589782	2.14169767828593	2.8185057961867	2.68494103539106
B03	17	Cy3-xx-dUTP	normal	1.01256075686927	1.08999674404395	1.18635676964477	1.58238700039158
B03	17	Cy3-xx-dUTP	normal	1.14841744343241	12.7782045078546	4.9170518161312	1.91998113330204
B03	17	Cy3-xx-dUTP	normal	0.776477503228025	72.0213211188447	4.28421348542219	1.49348426418906
B03	17	Cy3-xx-dUTP	normal	2.05124387099248	1.77844865466102	3.03383860159916	1.97884499754569
B03	17	Cy3-xx-dUTP	normal	1.81442683646072	189.535256098608	11.5591223887748	2.43694464368127
B03	17	Cy3-xx-dUTP	normal	0.51044026923331	45.2830025352579	2.6187790614344	0.835938609817322
B03	17	Cy3-xx-dUTP	normal	1.18503388905221	1.54420540246448	1.32575794369891	1.58949952796765
B03	17	Cy3-xx-dUTP	normal	0.980180704636023	1.17465496590128	1.27032596626077	1.42178298623349
[truncated: 1,562 more rows]
