# Supplementary material for: Spatial mapping of DNA synthesis reveals dynamics and geometry of human replication nanostructures
Source: EMBO J. 2025 Oct 7;44(23):7263–94. doi: 10.1038/s44318-025-00574-2 (PMC12669658; doi:10.1038/s44318-025-00574-2)
Supplement: Supplementary file 4 — Source data Fig. 1 [file 44318_2025_574_MOESM4_ESM.zip › Figure 1/1C/data_CTP_Cy3.csv]

well	ImageNumber	condition	edu	normalised_DAPI	normalised_Cy3	normalised_EDU	normalised_FITC
B06	65	CTP-Cy3	normal	1.17877072879921	1.8127831494939	1.13107942422972	1.54057655563206
B06	65	CTP-Cy3	normal	1.00604190752997	0.929453062823608	1.87996281099527	1.154076029794
B06	65	CTP-Cy3	normal	2.56734116686365	1.99297398886499	2.27169072883371	2.02597367750138
B06	65	CTP-Cy3	normal	2.06799491338597	81.3509321290512	10.9451519213263	2.17745251219291
B06	65	CTP-Cy3	normal	1.00351196248396	0.962233729298685	0.998526092075796	0.811169444331448
B06	65	CTP-Cy3	normal	1.41062299362821	5.93632379334786	2.97981231508645	1.92264266502735
B06	65	CTP-Cy3	normal	2.54553021444359	30.0195390975668	11.8661938982323	2.70932673503412
B06	65	CTP-Cy3	normal	2.57146392613229	1.60642916162073	2.60436778078661	2.43002634901154
B06	65	CTP-Cy3	normal	1.68393796803875	1.54156016665207	2.98038686314949	2.09394781161735
B06	65	CTP-Cy3	normal	2.47041835655683	17.3109877490776	9.90073608931787	1.95549640670741
B06	65	CTP-Cy3	normal	1.40563443923564	59.9237368279424	5.2326181301792	2.25797822899214
B06	65	CTP-Cy3	normal	2.7281104958057	3.69078934590768	2.56160391037171	2.54087726652793
B06	65	CTP-Cy3	normal	1.30074170171969	2.95934948829889	1.36219286212789	1.17214679134789
B06	65	CTP-Cy3	normal	2.35168262166192	56.2497276947846	12.2576277986643	2.46342655904525
B06	65	CTP-Cy3	normal	0.575026564718824	0.51663993899163	1.40222791169302	0.665096859886353
B06	65	CTP-Cy3	normal	1.37289185442088	2.70213752485417	1.47960547398234	1.65155854136482
B06	65	CTP-Cy3	normal	1.92174096553985	86.24985891095	8.81404643853284	2.11727621565493
B06	65	CTP-Cy3	normal	2.63973256010052	25.1006399067396	15.1527118099426	2.55959999442322
B06	65	CTP-Cy3	normal	1.36046381734797	3.54865344940084	1.75229964227848	1.22063739532933
B06	65	CTP-Cy3	normal	1.37521650831483	49.107965259083	5.40584501282163	2.01316566337277
B06	65	CTP-Cy3	normal	2.42336106772617	36.9989170795549	11.1637154254152	2.62527098920365
B06	65	CTP-Cy3	normal	1.19467939717766	14.0878581177446	2.34628996041881	1.49375046883624
B06	65	CTP-Cy3	normal	1.29499228597741	0.782976622715447	0.91436903075475	1.3982718521757
B06	65	CTP-Cy3	normal	1.27813109047968	2.65386611388042	1.57931107277485	1.4358120974121
B06	65	CTP-Cy3	normal	1.24081914015213	3.06818862918836	1.66409215187425	1.19118188075292
B06	65	CTP-Cy3	normal	1.32759574392262	2.49413097257739	1.24211830181592	1.26163432123684
B06	65	CTP-Cy3	normal	0.619526868690232	2.25161067502977	0.6050226685126	0.510994301652619
B06	65	CTP-Cy3	normal	1.2627953016264	2.06016371081469	1.7490675504379	1.62979979968273
B06	65	CTP-Cy3	normal	0.661080010903892	2.31646508933805	0.833981386190711	0.60943327790857
B06	65	CTP-Cy3	normal	1.28731116629299	3.87255877718023	1.7200980498529	1.56122399796314
B06	65	CTP-Cy3	normal	1.69457541101699	57.9394482107334	8.25466781357403	1.63598059280397
B06	65	CTP-Cy3	normal	1.50415340131693	54.609727219677	5.69456757370621	2.09888982875584
B06	65	CTP-Cy3	normal	1.33396122897073	2.23888851849969	0.864495047633887	1.46972811180252
B06	65	CTP-Cy3	normal	1.30403207730971	1.0133671882462	1.15697157052723	1.82932614424142
B06	65	CTP-Cy3	normal	1.62137652608608	47.1567436053145	6.48634520457396	2.35422973778073
B06	65	CTP-Cy3	normal	1.32947258913175	2.82798014195936	1.18346993584731	1.33467482888476
B06	65	CTP-Cy3	normal	1.30006772815485	7.50199962744132	2.13114989851923	1.57076765024566
B06	65	CTP-Cy3	normal	1.30903967045235	2.16788581463086	1.938759443852	2.30307343146502
B06	65	CTP-Cy3	normal	1.31598971939799	1.46766983435301	1.4017199225828	1.63059136068477
B06	65	CTP-Cy3	normal	1.34054062605377	1.33217129065284	1.36324062287105	1.58498559328978
B06	65	CTP-Cy3	normal	2.70753491844494	4.67043479758397	12.8658432616219	2.4941944888833
B06	65	CTP-Cy3	normal	1.32472812511013	1.05844104428629	1.00442172377261	1.82074241505987
B06	65	CTP-Cy3	normal	2.64632257344393	2.95397979418402	2.64964201302819	4.12861683965221
B06	65	CTP-Cy3	normal	1.42610905863411	15.9273945743145	2.99379191876893	2.57684957050579
B06	65	CTP-Cy3	normal	1.37632242085923	38.1049992198005	3.66419046678712	1.78929109510132
B06	65	CTP-Cy3	normal	1.52504323553191	7.7849143710959	2.46548716774167	1.81093989514595
B06	65	CTP-Cy3	normal	0.962720884378625	3.94814593409668	1.17820813063527	1.21658518448882
B06	65	CTP-Cy3	normal	1.26627707846176	0.942586271369099	1.00518906070017	1.87215132287326
B06	65	CTP-Cy3	normal	2.54799740874606	17.3314109897973	12.981774538041	2.52666841066054
B06	65	CTP-Cy3	normal	2.41566605988369	1.52184089205114	2.84158037174297	2.67970213582084
B06	65	CTP-Cy3	normal	1.85516549872096	80.3038007742031	10.6397865409675	2.14835540250458
B06	65	CTP-Cy3	normal	0.979886433922579	31.5383992272567	5.68562176723007	1.10157094875028
B06	65	CTP-Cy3	normal	1.11519924589585	36.564304029771	6.37948919692379	1.22283479831407
B06	65	CTP-Cy3	normal	1.96262742831719	40.4705618084552	9.63337083709973	2.11776510899097
B06	65	CTP-Cy3	normal	1.31624835367367	2.12982208646915	1.59103268827297	1.50453383689742
B06	65	CTP-Cy3	normal	1.86677576962257	45.9433005064866	9.66830542012306	1.83959426247099
B06	65	CTP-Cy3	normal	1.3566244821226	3.00586463307336	2.43008811941865	1.62587402760161
B06	65	CTP-Cy3	normal	1.3225774032113	4.43775594669079	1.56455956161574	1.68249750040204
B06	65	CTP-Cy3	normal	1.42574556990967	45.7259480999376	3.5080492197571	1.96286606648267
B06	65	CTP-Cy3	normal	2.2868576318667	7.03528282632228	10.5491463975152	2.60359846458859
B06	65	CTP-Cy3	normal	1.3255984406734	2.48866242314112	1.37693406107052	1.69403389493623
B06	65	CTP-Cy3	normal	1.39394267229699	1.54393169106049	1.45205614387154	1.78921752700028
B06	65	CTP-Cy3	normal	2.14638289053274	19.3039142569491	10.0846080705654	2.53329033140107
B06	65	CTP-Cy3	normal	2.75322740642323	2.22868440145984	2.2144603752704	2.23287538930567
B06	65	CTP-Cy3	normal	1.2111801246778	34.8748733091768	6.33986732015401	1.11772832721649
B06	65	CTP-Cy3	normal	1.01484763116185	28.2417309084936	5.27600374696954	0.861002981077522
B06	65	CTP-Cy3	normal	2.72660296235143	4.04237890812251	3.184499716028	2.8116775763781
B06	65	CTP-Cy3	normal	2.10863725256785	76.857079408292	12.0904533028537	2.35878670468593
B06	65	CTP-Cy3	normal	2.55344295895351	35.0789963867158	16.0844063100135	3.09910689119464
B06	65	CTP-Cy3	normal	1.38718994825443	14.8367662097467	1.56830789233972	1.77038085123055
B06	65	CTP-Cy3	normal	1.34478344625822	26.6961440325323	1.65176085653357	1.97683257956684
B06	65	CTP-Cy3	normal	1.13025420952926	4.38562718857718	1.0485754212451	1.36682050283559
B06	65	CTP-Cy3	normal	1.49732108552565	24.1177571781714	5.85328140944036	1.99446394535784
B06	65	CTP-Cy3	normal	1.26659812773869	0.903398539114759	1.1094304043863	1.19005242235997
B06	65	CTP-Cy3	normal	1.20056334240921	4.35356669712652	1.17094735390833	1.3791317336463
B06	65	CTP-Cy3	normal	0.76185510365728	1.14435824643696	0.891520462251367	0.911418576343489
B06	65	CTP-Cy3	normal	1.37639387069834	2.05215358524093	1.41531818085404	1.39343579030126
B06	65	CTP-Cy3	normal	1.56647907603278	1.04320099259738	1.1532094915586	1.35300356545015
B06	65	CTP-Cy3	normal	1.34742999593843	1.76056127487962	1.22626046041991	1.73444007448796
B06	65	CTP-Cy3	normal	2.79457587841732	3.33177467815488	3.70653790900463	2.68434415694564
B06	65	CTP-Cy3	normal	0.650140533871402	1.01455368549901	0.723473232994062	0.793295505256874
B06	65	CTP-Cy3	normal	1.40419162630841	1.73068901120425	1.43268039223743	1.85444438855259
B06	65	CTP-Cy3	normal	2.82118223103466	1.55216021236937	2.60284322789678	2.55136271804457
B06	65	CTP-Cy3	normal	0.920404309493474	1.8006880476614	1.15341966834304	1.0320705231772
B06	65	CTP-Cy3	normal	1.43037256339354	1.5274526875373	1.34831176933172	1.87009941858624
B06	65	CTP-Cy3	normal	0.688159401681593	35.1105047665413	3.602812829584	0.816102227385433
B06	65	CTP-Cy3	normal	0.64929021738927	1.31237349211524	0.675296782963523	1.01344431989473
B06	65	CTP-Cy3	normal	0.732712857537056	1.4554309933206	0.758691309296391	1.11301569228522
B06	65	CTP-Cy3	normal	2.13860947128555	61.4371018312364	13.434155012041	2.75649407616688
B06	65	CTP-Cy3	normal	1.60295863807161	76.0085079889969	8.15379833387661	2.02824523414913
B06	65	CTP-Cy3	normal	1.48599915748269	55.1627587873093	4.79384183379254	1.63015604316437
B06	65	CTP-Cy3	normal	1.66046616827529	69.9006340413154	7.40535121348656	3.13239060171076
B06	65	CTP-Cy3	normal	1.69396421728699	76.3992451044937	8.07081894184426	1.85037140412564
B06	65	CTP-Cy3	normal	1.33330262133874	2.9315565304402	1.53422951016095	1.766766425961
B06	65	CTP-Cy3	normal	0.916217377345608	1.07428789283542	0.865690525122867	0.994653352719142
B06	65	CTP-Cy3	normal	1.35436144393431	1.81253283037281	1.1245176056399	1.38737560059722
B06	65	CTP-Cy3	normal	1.68388547158342	8.12473269202034	7.4100268645222	2.83774806568664
B06	65	CTP-Cy3	normal	1.41979722129401	2.87080307810346	1.61266038597079	1.75785226106182
B06	65	CTP-Cy3	normal	1.36352771806864	1.7002434508593	1.15339474666131	1.30228736212375
B06	65	CTP-Cy3	normal	1.37996113575646	1.81910159579047	1.4541531670338	1.21664165293916
B06	65	CTP-Cy3	normal	1.3347420417109	0.859540217510471	1.15069541213951	1.32931198926387
B06	65	CTP-Cy3	normal	2.98101726261484	7.05199909069429	5.76954599086281	3.43369214172119
B06	65	CTP-Cy3	normal	2.39243754928799	79.5073466591874	13.1030722564991	3.1560051125634
B06	65	CTP-Cy3	normal	1.37088532970433	0.995544270584601	1.38193232097401	1.36451843985812
B06	65	CTP-Cy3	normal	2.91468874204301	7.71220383941255	15.5276470718604	2.97362587446874
B06	65	CTP-Cy3	normal	1.83371223965551	78.378489735742	10.1602204529229	2.40044454506647
B06	65	CTP-Cy3	normal	1.32727734227254	1.5617298602437	1.04182801463385	1.47414773070142
B06	65	CTP-Cy3	normal	1.9356681158029	17.9114854536724	10.0392856453872	2.48370431314381
B06	65	CTP-Cy3	normal	2.76305857509119	3.6344645186538	3.08963621523682	2.86871499679108
B06	65	CTP-Cy3	normal	1.18172017160155	1.27509816075574	1.78960655985224	1.97068183260225
B06	65	CTP-Cy3	normal	1.29877824247012	1.41927483998567	1.24189016158719	1.92091567893315
B06	65	CTP-Cy3	normal	0.895781021758827	1.15508537776321	0.94205800138093	1.18528533140791
B06	65	CTP-Cy3	normal	2.9111089098583	2.78336761330325	2.83889357007637	3.1338182286675
B06	65	CTP-Cy3	normal	0.808055385005253	8.40314843277089	3.00697952887847	1.10235214385724
B06	65	CTP-Cy3	normal	1.42702324213932	1.16712576885292	1.36698418530168	1.66250520465523
B06	65	CTP-Cy3	normal	0.586099994183519	15.3666203337916	2.21820851828488	0.790281004147447
B06	65	CTP-Cy3	normal	2.15509315048508	78.0609024529371	12.2534532941966	3.03999585476757
B06	65	CTP-Cy3	normal	0.730053654569119	18.5282198665601	3.49477407858601	1.10401418802641
B06	65	CTP-Cy3	normal	1.15678909021082	33.1931266310381	4.47169766145292	1.53106139559441
B06	65	CTP-Cy3	normal	3.07307532938201	6.50930677914819	3.14977724237049	3.89036847367564
B06	65	CTP-Cy3	normal	1.19979799193704	32.4923156588911	5.89730053927603	2.05722129142045
B06	65	CTP-Cy3	normal	1.35593150398599	2.6524343629224	1.54625979385052	2.76644901434144
B06	65	CTP-Cy3	normal	1.4358446599748	0.97244158896453	1.5834705799624	1.63348157244034
B06	65	CTP-Cy3	normal	1.44167193534078	1.11356737224889	1.27679487400934	1.97653581179969
B06	65	CTP-Cy3	normal	1.44950415638532	2.17204207444878	1.63237988208942	1.64920078420303
B06	65	CTP-Cy3	normal	2.08186224476871	76.2222286415805	11.6474060387993	4.09739077275796
B06	65	CTP-Cy3	normal	2.91685977380716	1.67767242364141	7.34958309385173	2.72488355536075
B06	65	CTP-Cy3	normal	2.10240475739531	48.4603496239487	11.6382467918727	2.81758613532992
B06	65	CTP-Cy3	normal	1.99058158070006	116.49006500215	10.7719551725506	2.3795555023537
B06	65	CTP-Cy3	normal	0.84824323690133	5.08027196939302	4.79759786178629	1.13183159653763
B06	65	CTP-Cy3	normal	1.27109267788202	7.18567168652328	6.74838569570506	1.7075789172111
B06	65	CTP-Cy3	normal	1.51807483776118	9.49618910015172	3.46367466967034	1.83783701461747
B06	65	CTP-Cy3	normal	1.48675472850672	1.27613528584512	1.54168265252062	1.78231328469928
B06	65	CTP-Cy3	normal	2.05171480895139	26.2727563541624	10.8773800393463	1.98258309265583
B06	65	CTP-Cy3	normal	0.898782373467479	2.68794094628569	1.04862837893335	0.995518560035091
B06	65	CTP-Cy3	normal	0.566131261481878	1.69194787390235	0.730490189256514	0.673582873053751
B06	65	CTP-Cy3	normal	3.09103891658118	2.92017219041865	5.2768243066217	3.96102422209967
B06	65	CTP-Cy3	normal	2.40523061994499	54.3090755552208	13.4902526468364	3.62622563500506
B06	65	CTP-Cy3	normal	1.88642740358316	37.4339978634216	9.96658485094599	2.39624237532556
B06	65	CTP-Cy3	normal	1.85190446926484	76.3450498225017	8.97649201749267	2.84213577373476
B06	65	CTP-Cy3	normal	1.41887967941204	1.95196380542815	1.61662916791766	1.81972215259225
B06	65	CTP-Cy3	normal	1.87592120532003	71.9503477689862	8.33809074542959	3.02727021617124
B06	65	CTP-Cy3	normal	1.6380501009366	42.6720149386567	6.76806918583738	3.26717076239128
B06	65	CTP-Cy3	normal	1.51383342125203	4.33146285982597	2.39086012799868	2.4060907106004
B06	65	CTP-Cy3	normal	3.08660638179131	39.1467976010791	16.5172399971562	3.65050856586944
B06	65	CTP-Cy3	normal	2.14371052732529	5.68586770578907	8.57189178600625	2.45250756407473
B06	65	CTP-Cy3	normal	1.49524455218194	7.09413803839679	1.61115912558595	2.06757089339006
B06	65	CTP-Cy3	normal	1.84994129441062	49.49034450895	9.63322363389874	2.23497525711766
B06	65	CTP-Cy3	normal	2.63027893761691	36.1080412488238	13.6613305048842	3.29251955092945
B06	65	CTP-Cy3	normal	2.25758693872485	34.6426187458502	12.999508694604	3.06720048075738
B06	65	CTP-Cy3	normal	1.49230289249643	1.97066413729571	1.58686448801089	1.58126113285839
B06	65	CTP-Cy3	normal	2.54156577117914	22.560077966269	14.873420923848	2.94856635767698
B06	65	CTP-Cy3	normal	2.73425187525679	27.2731679435412	12.3507298253104	2.38296382802167
B06	65	CTP-Cy3	normal	1.45091466762907	1.91768581434781	1.56857881380495	2.12877971319407
B06	65	CTP-Cy3	normal	1.53344571677124	81.5882068915027	9.18409182566112	3.54217687950154
B06	65	CTP-Cy3	normal	1.4980903558527	2.4470151723609	1.73372708362675	2.14791658651011
B06	65	CTP-Cy3	normal	1.76845242495951	62.7828185451789	6.60649175147644	2.45551601920519
B06	65	CTP-Cy3	normal	2.81169293338877	3.62544136155733	9.9229134263832	2.93669938300034
B06	65	CTP-Cy3	normal	1.89996771434058	57.6112059015113	10.4638645632045	2.85596514820794
B06	65	CTP-Cy3	normal	6.27534068635411	3.64763414654041	25.6951035887882	5.2615806398959
B06	65	CTP-Cy3	normal	1.50020596597499	3.73298394346364	1.60963735410219	2.08895772004887
B06	65	CTP-Cy3	normal	1.94776500589502	28.2990115920527	10.537819556921	2.30318113431081
B06	65	CTP-Cy3	normal	1.54474500160353	1.4314307931289	1.79500369652527	1.87117206629582
B06	65	CTP-Cy3	normal	1.46080501961971	1.22299228140176	1.19021954302771	1.45125155953488
B06	65	CTP-Cy3	normal	1.6121482580591	3.456846443545	2.05890963279087	2.00475257936107
B06	65	CTP-Cy3	normal	2.85986216461278	15.7818522198515	16.010499950764	2.86813431341069
B06	65	CTP-Cy3	normal	1.58568500144654	2.10644288670835	2.58783152245676	1.80107539918867
B06	65	CTP-Cy3	normal	0.553482363525946	0.511335979648015	0.606008978008099	0.715882229460387
B06	65	CTP-Cy3	normal	1.53372269875923	11.479946583742	2.77496588170417	1.92090424412886
B06	65	CTP-Cy3	normal	0.996488037516037	0.833885672898695	0.926936849500943	1.14156784573538
B06	65	CTP-Cy3	normal	1.42218280160453	3.82139740084035	1.7082286910463	1.86719208483343
B06	65	CTP-Cy3	normal	1.50645842700416	1.02675770036243	1.91404583278604	1.94838222202861
B06	65	CTP-Cy3	normal	2.92179138919982	3.05322725997357	3.36275755898425	2.72020688676239
B06	65	CTP-Cy3	normal	1.42182748706039	3.24780720155307	1.71910692484155	2.51344402432043
B06	65	CTP-Cy3	normal	2.37005926949019	8.7118700584777	12.3945309854663	1.70442787050148
B06	65	CTP-Cy3	normal	1.4938353357398	42.3118541188489	4.07798836307631	2.27769069936911
B06	65	CTP-Cy3	normal	1.80694692975346	37.5902062968139	6.81524809449748	2.28952948016849
B06	65	CTP-Cy3	normal	1.06496862200207	1.27388900581055	1.4283350792146	1.35699594841134
B06	65	CTP-Cy3	normal	1.84758161426538	21.2303249689265	8.27444501088243	2.37954648925159
B06	65	CTP-Cy3	normal	1.4684930550867	1.10068510521382	1.32767595456661	1.85222641558315
B06	65	CTP-Cy3	normal	1.82187146561289	73.754914835605	6.99369149950277	2.18679561798759
B06	65	CTP-Cy3	normal	1.51412639630515	1.32641151147563	1.44562170092966	1.87769307132956
B06	65	CTP-Cy3	normal	2.9281284522002	8.22776026787953	18.422777221896	3.24277169079534
B06	65	CTP-Cy3	normal	1.62189861838943	1.37087792871022	1.89991263728672	2.21123875860418
B06	65	CTP-Cy3	normal	1.55947337811978	3.14542249520226	1.79138680612712	1.95119764034818
B06	65	CTP-Cy3	normal	1.53626951262997	1.17975909588641	1.53379668866784	1.75568732386678
B06	65	CTP-Cy3	normal	1.58522632056143	4.9530297164491	1.81153831151163	2.13710926213667
B06	65	CTP-Cy3	normal	1.47712843290265	1.25719107386519	1.53263876429278	1.71316349073099
B06	65	CTP-Cy3	normal	1.53410685471104	1.30099247235369	1.5145389661656	1.79142940764238
B06	65	CTP-Cy3	normal	1.51357317010377	2.16076674183686	1.4826042995903	1.97846753477071
B06	65	CTP-Cy3	normal	1.49993544352885	1.18150882317159	1.62415324321552	1.73518973532463
B06	65	CTP-Cy3	normal	2.20208388921575	18.2138870031368	11.5456620300191	2.0097094925337
B06	65	CTP-Cy3	normal	2.3628776604194	42.7904319566488	13.7158973085565	2.25116370968109
B06	65	CTP-Cy3	normal	0.827936994012199	11.8424534975723	1.20708757611536	1.02221905649081
B06	65	CTP-Cy3	normal	2.16469988226484	5.4510606111675	10.6422852506389	1.82452761254345
B06	65	CTP-Cy3	normal	1.58310475212619	31.7378960049935	4.59161588986168	1.97343894136536
B06	65	CTP-Cy3	normal	2.98855616412068	30.692996992315	15.5822204193926	2.40478326785643
B06	65	CTP-Cy3	normal	1.52051283742711	3.53194532753075	1.73403394378621	1.90838629008273
B06	65	CTP-Cy3	normal	0.751271156889709	12.0389378259338	1.23546459175568	1.02915914014964
B06	65	CTP-Cy3	normal	1.51197445877121	1.29973573778497	1.4030232911202	2.22809038098529
B06	65	CTP-Cy3	normal	3.00553511884367	5.21650646551702	3.42482562121621	3.27203873966856
B06	65	CTP-Cy3	normal	2.67634016506205	7.6366335673574	14.0730042286073	2.06601739875203
B06	65	CTP-Cy3	normal	2.61198818719733	22.6936992651437	12.9449876885062	2.85129946417259
B06	65	CTP-Cy3	normal	1.62297815147735	1.28314387135433	1.48132918192186	2.15544820196402
B06	65	CTP-Cy3	normal	2.23994275706429	62.1797244797313	12.8279357864147	2.93137531875445
B06	65	CTP-Cy3	normal	1.88342003506101	5.28585346157604	10.408120380662	1.9578252507646
B06	65	CTP-Cy3	normal	2.86470074664228	19.1343963636213	16.7484113682248	2.34113273247885
B06	65	CTP-Cy3	normal	1.56458394971931	8.14413736837172	1.99715450707534	1.87865745835765
B06	65	CTP-Cy3	normal	2.98303346297284	1.918432386077	2.95750325081852	3.20599709120255
B06	65	CTP-Cy3	normal	3.16235289832893	3.40344220818622	2.93153413359415	2.91095461801514
B06	65	CTP-Cy3	normal	1.62541224464179	40.6253191496309	5.73985375619522	2.4288122402919
B06	65	CTP-Cy3	normal	3.0125717988394	1.48184474152913	2.87884054079879	3.18702461057885
B06	65	CTP-Cy3	normal	1.9429278506113	45.2013965884267	9.46889890701142	2.38299385348708
B06	65	CTP-Cy3	normal	1.41477071387394	3.77935434020632	1.42386219102871	1.5705950584444
B06	65	CTP-Cy3	normal	1.47710006871958	1.69799177593362	1.58952426423277	2.24153482730347
B06	65	CTP-Cy3	normal	1.4108844270281	48.1685918145683	8.68599332105305	1.42998450698855
B06	65	CTP-Cy3	normal	1.94626321550981	71.5768392267537	10.140007618479	2.3730507333185
B06	65	CTP-Cy3	normal	1.67604826622832	4.63416834954782	4.14118947994638	2.02106031689617
B06	65	CTP-Cy3	normal	1.08897268712398	36.2750939728068	6.58757245738422	1.18525252172987
B06	65	CTP-Cy3	normal	1.83377235739733	66.5063814970138	9.37647451989847	2.48177670110742
B06	65	CTP-Cy3	normal	2.43510259097339	12.0542146066706	12.6617800266194	2.97438876114303
B06	65	CTP-Cy3	normal	1.59390380653371	1.60254083530713	1.82030029431751	2.47762906353104
B06	65	CTP-Cy3	normal	3.18187652322718	8.04004483803255	3.3545761651815	2.72883402367271
B06	65	CTP-Cy3	normal	3.06470921768108	3.83735044286812	3.6573540905985	3.80906422597291
B06	65	CTP-Cy3	normal	0.969137303535818	1.50029387510815	1.03345613111272	1.11204851525097
B06	65	CTP-Cy3	normal	1.4957437330941	0.937010058356988	1.4116291126142	1.9534877247557
B06	65	CTP-Cy3	normal	0.687812055135101	17.0792008747702	1.9858540709498	0.927097022234337
B06	65	CTP-Cy3	normal	2.11317766539474	26.5205843670712	12.2627006229173	2.46779684838383
B06	65	CTP-Cy3	normal	3.04399746105191	3.74376530853758	3.22685236924992	2.57369962705284
B06	65	CTP-Cy3	normal	3.04101049300734	84.1164273124315	17.1782078059805	3.64392363733326
B06	65	CTP-Cy3	normal	0.914343831058873	24.7525134182282	2.72541011988933	1.21354642704422
B06	65	CTP-Cy3	normal	1.56079955128068	5.00375327080525	3.10899043222402	1.73684749392514
B06	65	CTP-Cy3	normal	3.09719766799354	4.67058901239551	3.40673520029974	3.32856851303744
B06	65	CTP-Cy3	normal	1.50555785997917	0.935698986734146	1.44237897812064	1.64069646632739
B06	65	CTP-Cy3	normal	1.5009056645214	7.99494132837195	2.92790753542771	2.10230337482248
B06	65	CTP-Cy3	normal	1.51398871462177	1.10044863723118	1.45982384838269	1.69299889410168
B06	65	CTP-Cy3	normal	1.51777006308328	2.95272691001157	1.65423170964398	1.59452033385724
B06	65	CTP-Cy3	normal	1.66339233803222	65.9275799162448	6.58712940631403	2.44973302253203
B06	65	CTP-Cy3	normal	2.94450771379749	26.9574208126033	13.0841281528786	2.8814314563416
B06	65	CTP-Cy3	normal	3.09005516304399	4.89714135565411	7.41380546251648	3.5714651625481
B06	65	CTP-Cy3	normal	1.45268363400633	2.1166639819254	1.27365803352105	1.40861174374856
B06	65	CTP-Cy3	normal	1.51715331752379	3.04539704657839	1.77148388536848	1.73895820642739
B06	65	CTP-Cy3	normal	1.44449954804255	1.95909662222803	1.35949707106548	2.25565316067158
B06	65	CTP-Cy3	normal	2.95620176464217	5.50963530676	3.44790267349212	3.63147188117016
B06	65	CTP-Cy3	normal	1.47240847918131	4.34115908145353	2.64313037662336	1.75551301924505
B06	65	CTP-Cy3	normal	1.48682268691211	6.90320069923264	1.93242986204399	1.87889662586389
B06	65	CTP-Cy3	normal	2.50378984852803	96.590956198156	14.0244788762132	2.84837386543871
B06	65	CTP-Cy3	normal	3.13948313950269	7.83400683348027	3.0473140713006	2.93602814194557
B06	65	CTP-Cy3	normal	1.54231556177642	4.59706240373975	2.04418853942383	2.35435891688732
B06	65	CTP-Cy3	normal	1.53879823091306	1.36416260994911	1.57887411281868	1.67785993120343
B06	65	CTP-Cy3	normal	2.12214760961228	88.1721252072124	11.3482645444567	2.89764473011092
B06	65	CTP-Cy3	normal	1.55073003244939	21.1587513287061	3.30170138786414	1.99714099559321
B06	65	CTP-Cy3	normal	1.43240022858785	1.51682032561453	1.80992280687941	2.35737444097142
B06	65	CTP-Cy3	normal	1.94487306039133	67.9599550743908	9.3487778685304	2.50358535460119
B06	65	CTP-Cy3	normal	1.45341717067054	1.16855932512261	1.46845997020276	1.62872327650477
B06	65	CTP-Cy3	normal	1.53370463830371	1.1892878739533	1.39450777323958	1.91418274971508
B06	65	CTP-Cy3	normal	1.57194843946193	4.34480918995221	1.86156903560072	1.80244485273728
B06	65	CTP-Cy3	normal	1.23602095974794	1.67830803364147	1.9724044154368	2.12132697355689
B06	65	CTP-Cy3	normal	3.04105759167403	7.0432942706472	2.60066912814729	3.31938986200883
B06	65	CTP-Cy3	normal	0.79247376157436	0.752949529066415	1.53825618809047	1.17271199933955
B06	65	CTP-Cy3	normal	2.42750798883529	2.20971409079079	5.17663504834843	3.6205360021516
B06	65	CTP-Cy3	normal	3.05791485571215	2.01669262505602	3.40441922877109	2.87896831871827
B06	65	CTP-Cy3	normal	2.87278432341294	8.26661361168922	17.1910867691487	4.88552872358851
B06	65	CTP-Cy3	normal	1.51886803767516	1.52136831999657	1.83370568226539	1.98825312511588
B06	65	CTP-Cy3	normal	1.51273900883503	1.21806910996733	1.51772812329651	1.9367239540492
B06	65	CTP-Cy3	normal	1.63711939563574	4.29238535467728	4.53707578107652	1.99770039803806
B06	66	CTP-Cy3	normal	0.377075888428842	0.670739621701491	0.425270190158952	0.604950567034712
B06	66	CTP-Cy3	normal	1.14943380595568	1.78698474658477	1.40856673588351	1.38577355470068
B06	66	CTP-Cy3	normal	2.35352705156393	13.3062826936949	11.575205474486	2.93084905947388
B06	66	CTP-Cy3	normal	1.16783526964683	10.999335806133	1.63128874515337	1.75212114453953
B06	66	CTP-Cy3	normal	1.09643062908467	1.40637055056522	0.936701446998797	1.15847166427749
B06	66	CTP-Cy3	normal	1.80773238326873	8.65410431420841	10.5743388680331	2.19671890022526
B06	66	CTP-Cy3	normal	1.19055100110895	2.98978958742817	1.36432969970487	1.34678515288485
B06	66	CTP-Cy3	normal	1.23496247887919	0.995676240096912	1.09684891812796	1.77649000187833
B06	66	CTP-Cy3	normal	2.30852825784148	51.3019685218834	11.2999260950799	3.33288906513597
B06	66	CTP-Cy3	normal	1.16863119251867	2.06526228710402	1.28042638809278	1.8505199506588
B06	66	CTP-Cy3	normal	1.08968347556955	2.43071990713883	0.989260238127289	1.16924463661029
B06	66	CTP-Cy3	normal	1.29734886970825	20.1362402132206	5.35298456756548	1.80840687732082
B06	66	CTP-Cy3	normal	2.36084443520499	1.70139167310723	2.34700879757882	2.58965925634143
B06	66	CTP-Cy3	normal	1.87629363089517	51.9978416292686	8.81020762527129	2.00947525370524
B06	66	CTP-Cy3	normal	1.11866217266961	1.77981725508165	1.27967697718597	1.63842488265661
B06	66	CTP-Cy3	normal	1.40696351954364	57.8063392905951	6.37320820148159	1.79148116172684
B06	66	CTP-Cy3	normal	1.5586987886543	55.132595459532	7.21503423584049	2.16064947464114
B06	66	CTP-Cy3	normal	1.2336156497151	27.3679640397597	2.78902562572468	2.86953097644873
B06	66	CTP-Cy3	normal	1.16027777273677	2.75157618659889	1.08161153859618	1.34334003249968
B06	66	CTP-Cy3	normal	2.21294653171028	15.7321272146048	11.9694480463221	2.63486778407554
B06	66	CTP-Cy3	normal	2.25648484409639	7.0984671598175	2.54388025629952	2.55732577238222
B06	66	CTP-Cy3	normal	1.08097915553443	0.975042165925986	1.01041419748895	1.37970929519616
B06	66	CTP-Cy3	normal	1.32375858098885	7.67089091354878	4.01641600394004	1.85228742497758
B06	66	CTP-Cy3	normal	2.33313040412452	11.7150568712703	10.6839035176681	3.16740790343424
B06	66	CTP-Cy3	normal	1.15545537077791	1.11249168008883	0.996528600837016	1.49109069838689
B06	66	CTP-Cy3	normal	1.15697653968285	2.30707730641385	0.953820152251622	1.26636010071396
B06	66	CTP-Cy3	normal	1.21137331560553	0.994993671071668	1.17032970390056	1.51517857737996
B06	66	CTP-Cy3	normal	1.65916124419655	43.419880084766	7.25051032455869	2.42020401303849
B06	66	CTP-Cy3	normal	1.22655243259592	32.6637687595549	4.73937480341066	1.93711905109975
B06	66	CTP-Cy3	normal	1.36731865793071	65.1306242464261	5.20394779789007	1.96824278154185
B06	66	CTP-Cy3	normal	2.43003543088648	6.81833812077321	4.7503413054861	2.8833832133129
B06	66	CTP-Cy3	normal	1.14312354349213	2.37703607157162	1.03886383078842	1.48150606708301
B06	66	CTP-Cy3	normal	2.25086468360054	4.3240349153607	2.32082248818033	3.35580721376033
B06	66	CTP-Cy3	normal	1.19365070784974	1.63877573545781	1.18238840782197	1.58557227811529
B06	66	CTP-Cy3	normal	1.1305844247024	2.81565578162045	1.40398607167253	1.52392658679992
B06	66	CTP-Cy3	normal	1.18682913679326	1.46790113762944	1.15137989929435	1.49667572192324
B06	66	CTP-Cy3	normal	1.70644041184783	12.9671669099631	9.22938312478862	2.89469052651878
B06	66	CTP-Cy3	normal	1.15255027447084	1.01297127970926	1.45404976316232	1.60333043729355
B06	66	CTP-Cy3	normal	1.27241561606198	2.03909310970361	1.09917734776429	2.01693575536596
B06	66	CTP-Cy3	normal	1.2033889581601	1.95617391930534	1.16148290640411	1.41348742784536
B06	66	CTP-Cy3	normal	1.1298437260508	1.32929794988824	1.12361848484618	1.27066160444186
B06	66	CTP-Cy3	normal	1.16885242254107	1.04961598338811	1.22681092915485	1.48596358890107
B06	66	CTP-Cy3	normal	2.37425592112562	1.78762608977695	2.51096898279998	2.23101391689939
B06	66	CTP-Cy3	normal	1.18153255775077	3.34374543852064	1.25169910796844	1.6349073084999
B06	66	CTP-Cy3	normal	1.11635802135892	1.79933696268306	1.1911173742123	1.5241305717967
B06	66	CTP-Cy3	normal	1.13095436092422	1.13666048765041	1.09168972522222	1.24281971524774
B06	66	CTP-Cy3	normal	1.16095061103126	2.8841982547207	1.20436104818324	1.36562216449842
B06	66	CTP-Cy3	normal	1.21893089938105	2.00495663073311	1.30035227397343	1.40458675529658
B06	66	CTP-Cy3	normal	2.29407055194155	5.02555665211863	5.50189133661142	2.15798903249917
B06	66	CTP-Cy3	normal	1.1580915559881	2.86092127259576	1.19473076171396	1.36038662447066
B06	66	CTP-Cy3	normal	1.46767096996196	6.56417853402413	8.71136972789986	1.43315087123378
B06	66	CTP-Cy3	normal	1.17598366808872	1.29986138561249	1.51379778983673	1.7559355172583
B06	66	CTP-Cy3	normal	1.20467830923266	1.48830340843945	1.12755213436582	1.40961811847198
B06	66	CTP-Cy3	normal	0.376617403465402	0.347725713049782	0.327490872256608	0.531684800429335
B06	66	CTP-Cy3	normal	0.819254576617943	0.82212355779035	0.898751485594107	1.12393706720355
B06	66	CTP-Cy3	normal	0.710404644975965	3.56600546805345	4.13666668821676	0.670963485167641
B06	66	CTP-Cy3	normal	1.19582805197385	1.21632391768944	1.38061945394917	1.42463415257965
B06	66	CTP-Cy3	normal	2.36683187750985	31.3560718835912	11.5362393855734	2.93209401195947
B06	66	CTP-Cy3	normal	1.43161079410292	52.9757307335042	8.12610132715151	2.04329407396599
B06	66	CTP-Cy3	normal	1.21765721341721	2.0821041818252	1.81993829391208	1.55265996823694
B06	66	CTP-Cy3	normal	0.887717285460888	12.0771765272996	4.66249410009333	1.27000778140924
B06	66	CTP-Cy3	normal	2.54855767552684	1.63175843384145	2.59862623092086	2.32182481469269
B06	66	CTP-Cy3	normal	1.6395771094732	38.8895327318381	9.72913008560226	2.37056722832511
B06	66	CTP-Cy3	normal	1.15173550959849	1.10709582291457	1.29912253222323	1.59083378025344
B06	66	CTP-Cy3	normal	0.563029513570285	8.07592456010131	3.34425111642645	0.955014445104904
B06	66	CTP-Cy3	normal	1.2640699007229	1.81599533746341	1.64328299068034	1.55592143328468
B06	66	CTP-Cy3	normal	2.26770970826782	2.66033911729237	2.21268911246012	2.03866454676304
B06	66	CTP-Cy3	normal	1.26542993403648	2.45315380854976	1.7175870026845	1.25007494902403
B06	66	CTP-Cy3	normal	2.07469424822267	12.2070832710666	11.7503241725704	2.08654861195611
B06	66	CTP-Cy3	normal	1.71693052246344	12.2624254603194	7.7404481894975	1.96428312727882
B06	66	CTP-Cy3	normal	0.651297095807484	37.626156408805	2.68950575118004	0.815397982056892
B06	66	CTP-Cy3	normal	2.19848994880147	1.77774092132999	2.02220818282153	1.95682410772751
B06	66	CTP-Cy3	normal	2.1303266456323	4.1272442714013	16.9207031487092	2.16338309511915
B06	66	CTP-Cy3	normal	1.21594755127598	1.56399093732428	1.29891049005988	1.48993726435776
B06	66	CTP-Cy3	normal	2.10682873473397	60.9784623407771	11.6949451918123	2.33691802630388
B06	66	CTP-Cy3	normal	2.03685512957651	25.2210312774798	9.7297297200398	2.39438882383699
B06	66	CTP-Cy3	normal	1.25218560846538	1.99304282052258	1.46717113512401	1.30968860388236
B06	66	CTP-Cy3	normal	2.05164251268955	14.4336572333903	10.2801882491032	2.18867563625789
B06	66	CTP-Cy3	normal	1.14087898771493	2.42619722099568	1.18406386358701	1.48446206892906
B06	66	CTP-Cy3	normal	1.23940695359459	2.04900446584451	1.51136776435577	1.18142345559685
B06	66	CTP-Cy3	normal	0.806133224920043	43.7654965519361	2.87817623613408	0.915128854141043
B06	66	CTP-Cy3	normal	1.23409653687647	2.20930828804733	1.73649203753328	2.15195128606202
B06	66	CTP-Cy3	normal	1.1810262924993	1.0693054739056	1.15508164336518	1.60078725674192
B06	66	CTP-Cy3	normal	1.16389632649996	1.02376612904327	1.41896952280472	1.69869809779929
B06	66	CTP-Cy3	normal	1.21499161168787	26.5345676166433	6.74914545112176	1.39098767470665
B06	66	CTP-Cy3	normal	1.27829376198698	25.0453860055013	7.65112917426066	1.38910808675466
B06	66	CTP-Cy3	normal	1.19967505982685	0.878829920191996	1.41416213721613	1.23018107035144
B06	66	CTP-Cy3	normal	1.29229869426285	17.7308163110112	5.82278661724499	1.34926854313722
B06	66	CTP-Cy3	normal	1.20635853298831	1.58473411089791	1.38257857814554	1.62372169233072
B06	66	CTP-Cy3	normal	1.14684898121084	1.84415063201977	1.55822060168358	1.37969448314236
B06	66	CTP-Cy3	normal	1.22964907083378	2.09384853255339	1.56720994194859	1.99532515034996
B06	66	CTP-Cy3	normal	0.70745817593015	27.2399295824701	5.27105557869417	0.830687985252769
B06	66	CTP-Cy3	normal	1.47608009253874	41.8368712155234	5.74748328236295	1.94057576753038
B06	66	CTP-Cy3	normal	1.11690634912774	43.6061411584146	7.94528382540786	1.38593854362929
B06	66	CTP-Cy3	normal	1.28785590506314	2.9573918407377	1.48047481626154	1.43528317415871
B06	66	CTP-Cy3	normal	0.870649505523572	15.9543434450534	4.83260025507255	1.06731312820432
B06	66	CTP-Cy3	normal	0.833171616316521	2.96451728153472	3.04387624102481	1.1941894363426
B06	66	CTP-Cy3	normal	1.03595017628059	19.7639879957691	6.06936319257167	1.38947460389075
B06	66	CTP-Cy3	normal	1.13878258350165	1.9811296625791	1.44951648454902	1.39637850892971
B06	66	CTP-Cy3	normal	1.21408399313169	2.48946955671504	1.5626303302435	1.61391841933575
B06	66	CTP-Cy3	normal	1.85952391583375	59.3948362267659	11.4536125413372	3.15501306109965
B06	66	CTP-Cy3	normal	1.31991859963366	47.4619123283143	4.44892673936734	1.5214477518618
B06	66	CTP-Cy3	normal	2.41384214349683	5.3428027997893	3.58159406421729	2.85563039264988
B06	66	CTP-Cy3	normal	2.48364832196309	5.21318743508657	7.24563139844745	2.55569397209671
B06	66	CTP-Cy3	normal	1.13724760333229	1.23628304341644	1.02580341769377	1.21521625732895
B06	66	CTP-Cy3	normal	1.65035363787636	17.9040559868494	8.97033301588128	2.32253921453198
B06	66	CTP-Cy3	normal	1.59088636959579	29.9795910099755	10.7388881417432	1.87091455931798
B06	66	CTP-Cy3	normal	1.2754683208738	1.09444255569728	1.44073584747994	1.79609646951887
B06	66	CTP-Cy3	normal	1.20230730873708	14.4377421032778	2.79553553224396	1.56458591555176
B06	66	CTP-Cy3	normal	1.2426762206754	2.04157803836326	1.31837812027242	2.21324783639628
B06	66	CTP-Cy3	normal	1.30774200246028	2.82081000913155	1.34970798340318	1.78871039593403
B06	66	CTP-Cy3	normal	2.02997427426157	88.4511367675644	13.1558952418277	2.89051255367221
B06	66	CTP-Cy3	normal	0.449612415116508	0.387308624368565	0.430883494293544	0.55527087765625
B06	66	CTP-Cy3	normal	1.25347126616969	1.69403798060094	1.65797702747152	2.07357758950122
B06	66	CTP-Cy3	normal	1.96619964594314	80.0686160583262	15.0054281963327	2.74664698121346
B06	66	CTP-Cy3	normal	1.81687000783255	10.9127059372682	12.7574674805539	2.43501997894954
B06	66	CTP-Cy3	normal	2.57080451043321	4.41099730578946	3.03617968112671	2.41573227817121
B06	66	CTP-Cy3	normal	0.785387849807052	0.609835291814228	0.748139454438415	0.960308904883076
B06	66	CTP-Cy3	normal	2.31684825045841	6.80204061993511	12.9680622348073	2.36407774270735
B06	66	CTP-Cy3	normal	2.5612655050387	2.65712729928565	2.40602362771813	2.42126586398966
B06	66	CTP-Cy3	normal	2.2381820135145	22.287431227472	16.5763642656075	1.87831448099119
B06	66	CTP-Cy3	normal	2.47809526164442	2.3345340348437	3.58145548079466	4.21388153937093
B06	66	CTP-Cy3	normal	1.44362566434813	22.6687621245857	6.98537072122615	2.38628117809484
B06	66	CTP-Cy3	normal	1.29141878347168	1.10172747992656	1.56513234149133	1.68197725984948
B06	66	CTP-Cy3	normal	2.58937058767822	4.64780332527779	2.8833020184758	2.75451486909777
B06	66	CTP-Cy3	normal	1.26783867907309	61.5647836989835	4.43906447700689	2.15851858334464
B06	66	CTP-Cy3	normal	1.27317861255291	54.8010096107182	4.78104182693969	2.06670610972819
B06	66	CTP-Cy3	normal	2.42590160581918	1.58301687247289	2.35351567750607	2.31030886842884
B06	66	CTP-Cy3	normal	1.7371405598376	41.9935568699492	10.0405354820593	2.23044216586375
B06	66	CTP-Cy3	normal	0.924668036496454	1.05667684056839	2.41645074056917	1.53305818749746
B06	66	CTP-Cy3	normal	1.75838145298153	53.4178802971799	7.85361224552792	2.74662460275088
B06	66	CTP-Cy3	normal	2.47661288541127	2.26715226447113	3.27909790827125	2.96076112453968
B06	66	CTP-Cy3	normal	1.2726926837651	1.40483583874168	0.904868687667772	1.46721453519918
B06	66	CTP-Cy3	normal	1.66785551759433	1.35540907138196	2.70641531989502	2.12444685508349
B06	66	CTP-Cy3	normal	2.5710735404663	2.45333500307937	4.21344824173937	2.19866980621738
B06	66	CTP-Cy3	normal	1.60597436086463	60.2726475864303	9.65001387728276	2.35771643469281
B06	66	CTP-Cy3	normal	1.86222802528531	15.5205240486084	12.1852725023878	2.25806167871224
B06	66	CTP-Cy3	normal	2.06576571524142	84.7447988776786	14.3955559842817	2.53616690185925
B06	66	CTP-Cy3	normal	1.41455399188401	41.2738450550431	7.95104976208467	2.48033194127969
B06	66	CTP-Cy3	normal	2.50231293644809	3.63743912815104	3.94591527744069	2.32319240206396
B06	66	CTP-Cy3	normal	2.2541994094187	6.65256513046792	14.7894824638012	2.27718794558211
B06	66	CTP-Cy3	normal	0.432132427465578	0.856330309535712	0.620677970026087	0.77810396813366
B06	66	CTP-Cy3	normal	1.33598000099449	2.0859817871996	1.56108647925029	2.08073894630333
B06	66	CTP-Cy3	normal	1.63993860422497	24.8241193088442	10.01508990507	2.4799715240124
B06	66	CTP-Cy3	normal	0.733187656605974	1.37563996964495	0.827408608647139	1.34258677202953
B06	66	CTP-Cy3	normal	1.35063840382681	2.22816943721418	1.85530607338673	1.91404266281154
B06	66	CTP-Cy3	normal	2.71705431426965	4.03021411842957	2.847747877204	3.49386848113823
B06	66	CTP-Cy3	normal	1.14283333295128	2.73997707003978	1.27648368891721	1.52915092721676
B06	66	CTP-Cy3	normal	1.63024835981272	34.1532763746302	8.36985070359172	2.21634515745004
B06	66	CTP-Cy3	normal	1.20227275472221	1.55465888917193	1.6765507374526	1.70674436114227
B06	66	CTP-Cy3	normal	1.79832758508864	41.4981495436354	8.5293162198949	2.14592621280711
B06	66	CTP-Cy3	normal	1.20675868115274	1.13541904779742	1.82729809735142	2.18810610913973
B06	66	CTP-Cy3	normal	1.44286554119153	31.3654985578013	5.28068789293154	3.71408269918558
B06	66	CTP-Cy3	normal	2.64002102149167	4.42339088756946	2.55605526637162	2.92890030373742
B06	66	CTP-Cy3	normal	1.33060532973605	1.82922505900093	1.29063265397244	1.74152518492163
B06	66	CTP-Cy3	normal	1.33096243405216	3.80738583021117	1.35064362493862	1.48287058911786
B06	66	CTP-Cy3	normal	1.20735169575322	0.980969307927584	1.26804061499326	1.57414056147027
B06	66	CTP-Cy3	normal	1.29622068852733	1.65886261085339	1.72465382497084	1.49029869782341
B06	66	CTP-Cy3	normal	2.44888657646034	50.613302722009	18.6901480236437	2.95128313111676
B06	66	CTP-Cy3	normal	2.20433878050791	61.6082752168998	16.2041331415523	3.14951020532066
B06	66	CTP-Cy3	normal	1.33526832329407	12.5169903493238	4.7262092334891	2.21576363617773
B06	66	CTP-Cy3	normal	2.71716832942458	3.16936209647166	3.32779854999155	2.35260452833812
B06	66	CTP-Cy3	normal	1.69982487433258	31.7030774218288	7.41154450505165	1.95104619869217
B06	66	CTP-Cy3	normal	1.33814955844086	3.45866624252966	1.53706221805649	1.93962620499185
B06	66	CTP-Cy3	normal	1.30682651044665	1.21107498312718	1.20835466357569	1.1842095952823
B06	66	CTP-Cy3	normal	0.554950838247883	1.23695557861629	0.79776720591097	0.547996617700094
B06	66	CTP-Cy3	normal	0.79117193896595	1.76246955858428	0.933822024096774	0.790555747041424
B06	66	CTP-Cy3	normal	2.33103232863016	96.7472496253133	13.9203214895027	2.48094439315252
B06	66	CTP-Cy3	normal	1.3982693872915	2.62791020109242	3.6996465463601	1.91098001237008
B06	66	CTP-Cy3	normal	2.63233209088771	2.6451612817936	2.75708927727341	2.65273343996469
B06	66	CTP-Cy3	normal	0.910725342762035	2.83288101246026	1.27068797042906	1.07463224017636
B06	66	CTP-Cy3	normal	0.96404982371941	34.2286208943824	6.85776884715216	0.98707982479652
B06	66	CTP-Cy3	normal	1.53011565617245	4.44298049825575	1.96923471287757	1.80627393487731
B06	66	CTP-Cy3	normal	1.10967802778922	0.752908691318737	2.88866976349078	1.14046327889151
B06	66	CTP-Cy3	normal	1.35407683122066	1.54907812472947	2.68776584503641	1.54151939058199
B06	66	CTP-Cy3	normal	0.839564527788025	28.9656804437627	5.95420291934625	1.10533509976065
B06	66	CTP-Cy3	normal	1.78752375589326	72.000375535192	10.6834679206323	2.67600335728837
B06	66	CTP-Cy3	normal	1.35624329195214	1.39189729918438	1.58093373640749	1.3998530679286
B06	66	CTP-Cy3	normal	1.61762395029333	44.75050098251	10.6012834733049	2.1055484617404
B06	66	CTP-Cy3	normal	1.29864191955134	1.58862206705197	1.91002584248199	2.0993265640878
B06	66	CTP-Cy3	normal	2.38383849567721	7.37856484252748	2.80448190656153	2.44102820574496
B06	66	CTP-Cy3	normal	1.37483303476009	1.52284094740967	1.8984610045373	1.57648995383073
B06	66	CTP-Cy3	normal	1.25706013784383	3.08234156626301	1.55560989788865	1.43076613592945
B06	66	CTP-Cy3	normal	1.25951829268895	3.11467526011364	1.34351182905706	1.29680016637863
B06	66	CTP-Cy3	normal	1.99569139692005	49.0565674616484	12.9447385436808	2.75254413468154
B06	66	CTP-Cy3	normal	1.34053423059872	1.98736949913441	1.67071275816922	1.47201319999823
B06	66	CTP-Cy3	normal	2.55998288222303	38.2658159528804	13.375698487843	2.35920300432769
B06	66	CTP-Cy3	normal	1.34543824269585	1.23451125250029	2.03436779516738	1.620148362199
B06	66	CTP-Cy3	normal	1.27900307579795	1.9579311101668	1.38892766477822	1.31236615632708
B06	66	CTP-Cy3	normal	1.86652363927853	6.50430610428147	2.82962634153004	2.00411318090935
B06	66	CTP-Cy3	normal	1.26114435381799	3.41488974798932	1.75968117891187	1.91623653898674
B06	66	CTP-Cy3	normal	1.25466382365692	16.3135974496923	2.89488684431604	2.27840865997885
B06	66	CTP-Cy3	normal	1.40054650509489	22.1744525665889	1.7521659881486	1.91631483681966
B06	66	CTP-Cy3	normal	2.37123860536895	1.65665978049142	2.693982958168	2.40416425768432
B06	66	CTP-Cy3	normal	1.32617050000174	20.2230805890352	2.64591275605391	1.59313597446888
B06	66	CTP-Cy3	normal	2.3563846184895	54.8791570443542	14.2406540848978	3.04525693510497
B06	66	CTP-Cy3	normal	1.18606458907223	36.2025141396941	7.49116238776099	1.78919916926704
B06	66	CTP-Cy3	normal	0.661234015560779	18.5222735743422	3.9293957990314	1.03876052561044
B06	66	CTP-Cy3	normal	2.25366374102519	22.0742444521218	11.1058394017452	2.30091034640566
B06	66	CTP-Cy3	normal	1.3270203106692	1.27265961980335	2.00876195114249	1.72138895415564
B06	66	CTP-Cy3	normal	1.66789378761563	70.3292759467646	11.1118769310912	3.16940847222909
B06	66	CTP-Cy3	normal	1.1959688318934	2.88353614967407	1.63860603104727	1.50272906725642
B06	66	CTP-Cy3	normal	1.66464251831973	4.6012800514163	1.88048890380864	1.73617502642377
B06	66	CTP-Cy3	normal	1.25073497413877	1.24104495353805	1.68739492513064	2.06149221991542
B06	66	CTP-Cy3	normal	2.76009711608512	6.93905419958955	3.00072123408799	2.67641323713216
B06	66	CTP-Cy3	normal	2.53979689320292	3.82912524540435	2.80817382368154	3.09854042215065
B06	66	CTP-Cy3	normal	1.17772851176842	1.89958074881415	1.11367523078577	1.80309909747564
B06	66	CTP-Cy3	normal	1.19289018878217	2.57847018086864	1.64332714928965	1.47030089972604
B06	66	CTP-Cy3	normal	1.21114927141677	1.82951480883742	1.56707869036014	1.61418239050529
B06	66	CTP-Cy3	normal	1.18612778107567	3.75368242267292	1.82137636964313	1.27662648460125
B06	66	CTP-Cy3	normal	1.23502940129518	15.1490124587886	2.60638589429121	1.78917879976334
B06	66	CTP-Cy3	normal	1.23376286445265	1.53519394194476	1.43041932766204	2.01258147628837
B06	66	CTP-Cy3	normal	1.25040652882015	2.32005507468633	1.76785114832805	1.66097864799403
B06	66	CTP-Cy3	normal	1.22085384931518	2.01421356108394	1.51254941632768	1.68849857407238
B06	66	CTP-Cy3	normal	1.93950728913387	88.809272904558	12.6755595277117	2.87655123234999
B06	66	CTP-Cy3	normal	2.86003153221607	4.44344129792547	3.57484477807288	3.57065477573952
B06	66	CTP-Cy3	normal	1.31157469577804	1.38177493681414	1.57505235832058	1.74587272996907
B06	66	CTP-Cy3	normal	2.5867119700001	32.268798038438	13.3829914329899	2.07520602545027
B06	66	CTP-Cy3	normal	1.28681467217285	8.15963339967146	3.42406413270593	1.90009908729273
B06	66	CTP-Cy3	normal	1.19850350379993	2.52856507696295	1.61479229774919	1.88603121547926
B06	66	CTP-Cy3	normal	1.54625105583948	88.5949564703598	6.33622815740275	2.554860686089
B06	66	CTP-Cy3	normal	1.30902995313822	2.3154946574864	1.79142021639565	2.10017325989601
B06	66	CTP-Cy3	normal	1.55764781628566	118.399735406793	7.2366241410491	2.63187674163394
B06	66	CTP-Cy3	normal	2.75415933458106	6.02910946423155	3.64171242673323	4.18363770412178
B06	66	CTP-Cy3	normal	1.49812232199597	27.002197632474	4.05857906112696	1.89424287406278
B06	66	CTP-Cy3	normal	1.30798889217807	1.27768497885671	1.24106678780529	1.37000679057398
B06	66	CTP-Cy3	normal	1.12814112728019	1.41914206638243	1.63556077179165	1.39952160879905
B06	66	CTP-Cy3	normal	1.37152157739339	11.2204754233871	6.47252645398687	1.85540368515632
B06	66	CTP-Cy3	normal	0.557308849828227	3.7258023304541	1.34432271184554	0.787019957319752
B06	66	CTP-Cy3	normal	2.27813186514381	1.72840653291043	2.56472883932642	2.38645048042556
B06	66	CTP-Cy3	normal	1.30427375123148	0.927819378134929	1.05365130474259	1.40679979359119
B06	66	CTP-Cy3	normal	2.39337058304854	1.73061045191401	2.46135148506173	2.97303759968689
B06	66	CTP-Cy3	normal	0.801752666286974	6.04185821621686	2.18270303773112	1.0651586376679
B06	66	CTP-Cy3	normal	1.46382132673281	21.1386788945449	4.53218666746983	1.53854313240359
B06	66	CTP-Cy3	normal	2.62861161153151	3.67126715140369	2.61971300334006	2.21520521190563
B06	66	CTP-Cy3	normal	1.79628790779079	74.9495083587227	10.4313500206223	2.41711818858674
B06	66	CTP-Cy3	normal	2.69560633688119	5.99399626251685	3.43376328896115	2.65955906859962
B06	66	CTP-Cy3	normal	1.86835869783588	58.9940835211427	9.68407042729594	2.90890983264791
B06	66	CTP-Cy3	normal	0.926811939563984	38.9041823494606	5.97048250511577	1.17628418052573
B06	66	CTP-Cy3	normal	2.62567111099142	4.63158967639212	3.36149072650094	2.99308245262355
B06	66	CTP-Cy3	normal	1.73202018964389	10.0901086075413	11.3057512227636	1.87818189841081
B06	66	CTP-Cy3	normal	1.14576488952224	1.28473269350398	1.84360405187894	1.46184326790075
B06	66	CTP-Cy3	normal	1.15812658051704	1.67000645869375	1.50195016228976	1.40310865174923
B06	66	CTP-Cy3	normal	0.919592225365862	39.053111975644	5.75034901175781	1.18024262840896
B06	66	CTP-Cy3	normal	1.10583317467972	2.35921444817027	1.33404797624392	1.73121592449469
B06	66	CTP-Cy3	normal	1.88315225654258	82.6754181775303	13.1088038162582	2.16965183700518
B06	66	CTP-Cy3	normal	2.7847767004778	7.54709668017418	8.03414700236374	2.40742697297413
B06	66	CTP-Cy3	normal	1.25618471773088	3.30133390852488	1.24852262092903	1.36454174474035
B06	66	CTP-Cy3	normal	1.4322924840988	2.77747363034016	2.6689942843537	1.83985846415956
B06	66	CTP-Cy3	normal	2.52421450509349	2.53121467749362	2.61597235565928	2.45762375631372
B06	66	CTP-Cy3	normal	1.04029367937947	0.977150619509979	1.25563278809407	1.7348426343379
B06	66	CTP-Cy3	normal	1.31883161017177	3.83081026932472	1.42002680103356	1.83382821817037
B06	66	CTP-Cy3	normal	1.56671070508729	13.8271027544614	4.44889512532617	1.86575750027323
B06	66	CTP-Cy3	normal	1.12405695452437	2.04584517009373	1.0881624080711	1.06724818124244
B06	66	CTP-Cy3	normal	2.47405805531678	2.6150943055582	2.73820821492818	3.10892923199189
B06	66	CTP-Cy3	normal	2.71727521929691	2.09533250199649	3.744584394782	2.5686461033068
B06	66	CTP-Cy3	normal	1.06003810796534	1.0231765977047	1.44293361991552	1.93271305405448
B06	66	CTP-Cy3	normal	1.36832084621367	2.28344729698963	2.15941363162543	1.34498989031206
B06	66	CTP-Cy3	normal	2.38815039715771	7.01153990109655	2.92302121141761	2.88328002648846
B06	66	CTP-Cy3	normal	1.26953959858781	3.36672884251989	1.49673045454669	1.77751338628941
B06	66	CTP-Cy3	normal	0.922271127028213	1.92814464925761	1.28790327109123	1.7395387772779
B06	66	CTP-Cy3	normal	1.47644587405357	34.0507410908556	8.00497983356406	2.36189496803891
B06	66	CTP-Cy3	normal	1.33587446512566	2.13586238933448	1.79667598139189	1.42094712408099
B06	66	CTP-Cy3	normal	1.2916018935365	1.47884836457258	1.51469127866952	1.23803490958632
B06	66	CTP-Cy3	normal	1.18061438697114	2.73868656940981	1.20740798129485	1.54908987956036
B06	66	CTP-Cy3	normal	2.20317093954416	23.3895016452569	14.5147625720367	2.75007540413692
B06	67	CTP-Cy3	normal	1.24434704519643	0.952872434686589	0.77906128145252	1.01671937587948
B06	67	CTP-Cy3	normal	1.29468826221133	0.984936314677184	4.40504465208808	1.37881444604991
B06	67	CTP-Cy3	normal	1.30538723526038	2.31589764953707	1.97302712297603	1.50534501201359
B06	67	CTP-Cy3	normal	1.32013036118533	1.44413808324321	4.96993359690298	1.65629523937176
B06	67	CTP-Cy3	normal	1.21116460355657	1.98077656229903	1.14032138583741	1.22282994855147
B06	67	CTP-Cy3	normal	1.25170759233243	3.12930726732512	13.5693264563971	1.19157406463115
B06	67	CTP-Cy3	normal	1.35834594912155	17.5127825383799	2.75330496440312	1.7399063375263
B06	67	CTP-Cy3	normal	2.25107807829618	28.3501777941406	271.396085365926	2.4829309081411
B06	67	CTP-Cy3	normal	2.15804581892223	22.9007399129368	288.318943565404	2.39552606541196
B06	67	CTP-Cy3	normal	1.28445718417112	1.92908503140331	1.09861079286456	1.90666641873949
B06	67	CTP-Cy3	normal	1.52376876222471	6.30637922165044	65.0480244280223	2.10640875153659
B06	67	CTP-Cy3	normal	1.35105223973014	1.39934112124696	5.44068399469285	1.61986059158342
B06	67	CTP-Cy3	normal	1.31426772938416	0.864441823957155	2.0079018372379	1.18358246074087
B06	67	CTP-Cy3	normal	0.521490764608473	14.8140723311878	35.3546554756503	0.751214685115473
B06	67	CTP-Cy3	normal	1.305739258268	3.49906661631227	4.64598125601315	1.28728504330828
B06	67	CTP-Cy3	normal	1.05609010406766	33.9309834733018	88.2807115427536	1.285731422077
B06	67	CTP-Cy3	normal	2.4084011395579	36.9484830609298	274.474095540562	2.537341575097
B06	67	CTP-Cy3	normal	1.31780193038775	1.47320496715962	9.30656124498033	1.425766017794
B06	67	CTP-Cy3	normal	1.38546170538841	1.71313286873962	0.826565011184219	1.67918145550729
B06	67	CTP-Cy3	normal	2.77855599999755	3.9918247377282	32.1939771956755	2.95051573580879
B06	67	CTP-Cy3	normal	2.56300542140905	6.97115691846973	203.049447546971	2.39932504138154
B06	67	CTP-Cy3	normal	1.34481757169285	2.65366706641438	1.77936251528605	1.66967582479365
B06	67	CTP-Cy3	normal	1.35748284060463	5.19056699084225	11.5019290299167	1.57883930833233
B06	67	CTP-Cy3	normal	1.49105723426861	32.1784649297912	78.528136332772	1.44182283045416
B06	67	CTP-Cy3	normal	1.39931917938283	4.2436574920748	10.4099803861356	1.46011491200123
B06	67	CTP-Cy3	normal	1.56851113837275	32.3426357779078	162.128107647804	2.05754999018425
B06	67	CTP-Cy3	normal	2.73998704984102	1.75911482703772	15.5107808966148	2.85028910139707
B06	67	CTP-Cy3	normal	2.53634466196031	20.840793158211	348.521586573422	2.29866427193845
B06	67	CTP-Cy3	normal	1.40862877125447	42.6224124779388	57.0014708046544	1.64603921667863
B06	67	CTP-Cy3	normal	1.35636657850672	4.69610239438757	1.20636317388184	1.7480003479404
B06	67	CTP-Cy3	normal	2.48562902181321	14.2453904986028	261.829354244959	3.26649925647275
B06	67	CTP-Cy3	normal	0.790579501136381	2.02803891142459	2.06311043855833	0.864988784436266
B06	67	CTP-Cy3	normal	2.76382508077248	3.56207829790801	12.7036577071203	2.56166874259809
B06	67	CTP-Cy3	normal	1.64571065603595	33.3551962885596	136.815510131567	2.30431311052747
B06	67	CTP-Cy3	normal	2.5934233404741	2.85868563582412	13.2764252337046	2.08875163337652
B06	67	CTP-Cy3	normal	1.3445103242772	1.31482684217417	1.44330254139378	1.2820377589618
B06	67	CTP-Cy3	normal	0.629869612672102	1.84955083822737	2.36898817486941	0.723018881201641
B06	67	CTP-Cy3	normal	2.632710743976	27.6797520325184	296.196569180937	2.76050935111963
B06	67	CTP-Cy3	normal	0.857752939226752	24.813383641849	41.5747484152429	1.12972123603216
B06	67	CTP-Cy3	normal	1.36587527438883	1.71855993276009	13.1375636917271	1.26098141184333
B06	67	CTP-Cy3	normal	0.640827963710014	17.3338231907454	31.205435881012	0.725399357437849
B06	67	CTP-Cy3	normal	2.58448124613151	46.7087946978051	400.749279351803	2.34755143969846
B06	67	CTP-Cy3	normal	2.67764662506886	6.0472041783348	163.490364236897	2.38816104503977
B06	67	CTP-Cy3	normal	1.6370536364446	9.59074680661601	122.451075485741	1.22600909662041
B06	67	CTP-Cy3	normal	2.26450426133933	42.8951201524956	327.045553337677	2.73310260893484
B06	67	CTP-Cy3	normal	0.763974138194799	6.64416833965833	96.8532815671314	0.760821804403836
B06	67	CTP-Cy3	normal	2.0469688887405	43.8875421209381	207.032983361181	2.17478536694328
B06	67	CTP-Cy3	normal	2.61587681472108	1.36602948360047	47.467007556328	2.26462342681152
B06	67	CTP-Cy3	normal	2.28296046218531	69.3803518311062	230.059145314609	2.60101601666053
B06	67	CTP-Cy3	normal	2.67592262124143	17.93122437085	373.807940744302	3.18240178374884
B06	67	CTP-Cy3	normal	2.71493307963894	1.71102469950888	34.8993148298773	2.48930748031013
B06	67	CTP-Cy3	normal	1.30551314699968	0.846331601113595	48.5146388061768	1.21548316334493
B06	67	CTP-Cy3	normal	1.4054232313051	1.56068123028823	3.72464050295106	1.78410280306222
B06	67	CTP-Cy3	normal	1.44151792699873	2.30490963178701	4.89902558663927	1.8357485304708
B06	67	CTP-Cy3	normal	1.20935714392364	10.035536003903	145.993753150452	1.29994941495394
B06	67	CTP-Cy3	normal	1.34498903636955	1.22405374113443	1.25913866409263	1.71025981905004
B06	67	CTP-Cy3	normal	1.69608948825164	3.27477235556495	166.789614337395	1.69057965512623
B06	67	CTP-Cy3	normal	1.53640618929681	32.0225594847609	55.2609802515347	2.26920933157458
B06	67	CTP-Cy3	normal	2.88271282914323	2.58779437110483	33.1309013296118	1.96493552402907
B06	67	CTP-Cy3	normal	1.43847799380932	1.0168696711555	0.91444692705475	1.70620869679552
B06	67	CTP-Cy3	normal	1.4059480108682	1.44364467296556	2.02672953214614	1.48082994124618
B06	67	CTP-Cy3	normal	1.36981595149702	1.21484986684584	0.573115204174739	1.50321254000761
B06	67	CTP-Cy3	normal	0.942888102594688	1.07557664375946	0.553244730188497	1.7075693907427
B06	67	CTP-Cy3	normal	2.81683997541798	3.08922907455156	256.834741296294	2.28405369571293
B06	67	CTP-Cy3	normal	2.54414320888523	6.85769200738635	291.913006502323	2.44931298991749
B06	67	CTP-Cy3	normal	1.2751906052483	0.771485207920122	2.73221796138054	1.1796919124866
B06	67	CTP-Cy3	normal	1.59309511899139	18.3646729931999	95.8960237759633	2.03276487098963
B06	67	CTP-Cy3	normal	1.68686481092124	30.2551175822021	212.775200409776	2.49483941060931
B06	67	CTP-Cy3	normal	2.31807834947189	15.188997911285	241.468499291664	2.68750850886211
B06	67	CTP-Cy3	normal	1.90967391238496	74.4376834685376	213.961345739696	2.44373015766329
B06	67	CTP-Cy3	normal	1.39648282097988	1.47811791276329	1.43947908234142	1.44651436706653
B06	67	CTP-Cy3	normal	1.41926736575484	24.5141013026062	10.0790183909419	2.05059942962605
B06	67	CTP-Cy3	normal	1.69079709151048	52.6358386195398	172.646013788353	2.24912517733601
B06	67	CTP-Cy3	normal	1.44797917053305	1.63000397493883	10.7269229551563	1.46943119390744
B06	67	CTP-Cy3	normal	1.49937735383539	19.8949085733291	58.3020883715368	1.89010584110145
B06	67	CTP-Cy3	normal	1.44063730315631	1.42519403781533	4.67309313901464	1.47730448483227
B06	67	CTP-Cy3	normal	2.12738952712822	77.1776375571729	292.462254297526	2.06739351826736
B06	67	CTP-Cy3	normal	2.63669344705189	15.8941965844956	338.108593914364	2.17303424759032
B06	67	CTP-Cy3	normal	2.80759115264921	4.51505822514776	260.2566901362	2.34628413929578
B06	67	CTP-Cy3	normal	1.38095793410349	1.20318668859843	2.4489334874225	1.62749286993953
B06	67	CTP-Cy3	normal	2.5235577368051	45.8456068539223	442.874492212386	2.3673090620583
B06	67	CTP-Cy3	normal	2.52281325912299	66.1537818143274	335.565290194153	2.51133046808877
B06	67	CTP-Cy3	normal	1.86025866033564	1.07944058213834	15.0635505555004	1.45422398675155
B06	67	CTP-Cy3	normal	1.44536286634263	1.90406812295713	17.3412967764748	1.34597062607008
B06	67	CTP-Cy3	normal	1.00596599022437	1.03854579830731	1.82373794048986	1.15875029802712
B06	67	CTP-Cy3	normal	1.79864872548394	32.9800786629029	182.05824179255	2.10282708370125
B06	67	CTP-Cy3	normal	2.80686248637123	3.56519104443151	3.69405275362855	3.07278305032446
B06	67	CTP-Cy3	normal	2.05669579677403	21.4150771824026	198.161023237653	2.65599207561048
B06	67	CTP-Cy3	normal	2.94726801750105	1.3478194147194	51.2286082972229	1.97578124393469
B06	67	CTP-Cy3	normal	1.37098024700695	2.18992145798826	1.10341910756521	1.57568794636924
B06	67	CTP-Cy3	normal	1.66609207345498	15.7957666516682	153.13153676629	2.11527102496585
B06	67	CTP-Cy3	normal	1.39481163881427	1.3554935011327	2.84958693113744	1.63006694255628
B06	67	CTP-Cy3	normal	1.82259785056443	56.1246386225229	191.88693885338	2.24994423068847
B06	67	CTP-Cy3	normal	1.40719149411161	1.22099693330586	0.25796846036404	1.65996195930846
B06	67	CTP-Cy3	normal	1.40772023942374	2.02955058723438	1.68383366805155	2.13344167496026
B06	67	CTP-Cy3	normal	2.82522567659854	8.13593911953494	332.498691953483	1.99081642254937
B06	67	CTP-Cy3	normal	2.84414373203375	1.72116537762834	22.5572070493667	1.98757880203752
B06	67	CTP-Cy3	normal	2.69366101666195	1.73928974773811	36.5455510934186	1.62226974259779
B06	67	CTP-Cy3	normal	1.44721438314191	2.02410430535569	7.3429190417756	1.92269216141476
B06	67	CTP-Cy3	normal	2.98735632950725	10.4932813998919	23.9776266776688	3.36613040296847
B06	67	CTP-Cy3	normal	2.10950953412785	29.1092503232474	301.686900660088	2.11660982231984
B06	67	CTP-Cy3	normal	1.46118436605404	1.35139895844833	5.8493319748784	1.35625487768037
B06	67	CTP-Cy3	normal	2.67752249161864	34.9055308441605	423.930233745678	2.55434958552476
B06	67	CTP-Cy3	normal	1.3584224813044	1.10382840658551	5.92736560563857	1.33551120293403
B06	67	CTP-Cy3	normal	1.93542237418521	16.5134582380454	263.672440043859	1.83994653922007
B06	67	CTP-Cy3	normal	1.55503778838543	36.9245363009907	99.4315182388359	2.0737861780281
B06	67	CTP-Cy3	normal	1.73553225369487	66.8635952917682	145.716551326095	1.96370705073864
B06	67	CTP-Cy3	normal	1.95372961881232	16.8603357290645	254.807259196232	2.83931636295288
B06	67	CTP-Cy3	normal	1.46636212761492	2.45104162639591	13.5746560492591	1.47220284515703
B06	67	CTP-Cy3	normal	2.87470554902699	2.23314290569667	16.2013810146403	2.24161259466336
B06	67	CTP-Cy3	normal	1.43724513564015	1.48521241373575	2.3816751376356	2.43707983538393
B06	67	CTP-Cy3	normal	0.94035394916067	4.13654032851471	170.54692815136	0.972926947013232
B06	67	CTP-Cy3	normal	2.40694639838443	18.8905071989201	390.189140305899	2.09791777967512
B06	67	CTP-Cy3	normal	1.98217908129142	24.5572580403081	260.574849767279	2.28276129046969
B06	67	CTP-Cy3	normal	1.33821752317976	5.39689389650902	217.973441283984	1.19021915284841
B06	67	CTP-Cy3	normal	2.37716312131034	80.4483274358083	452.3889100399	2.37909558769378
B06	67	CTP-Cy3	normal	0.50833651690121	18.5502716945781	68.1883107976226	0.607790970078861
B06	67	CTP-Cy3	normal	0.601502177762438	20.5062314923247	82.8980163378797	0.658847532746412
B06	67	CTP-Cy3	normal	2.08531818652754	47.3850373530574	284.351976362511	2.28684631889736
B06	67	CTP-Cy3	normal	1.47222523334925	2.87937184587338	36.0019809222487	1.74830439159097
B06	67	CTP-Cy3	normal	0.84835617167939	26.4476106696227	101.104923970256	1.02806041075179
B06	67	CTP-Cy3	normal	1.37392951696284	1.02591610169494	9.45648767270445	1.39559080698979
B06	67	CTP-Cy3	normal	2.86557220037741	1.78680631975472	16.136671613983	2.72222064559296
B06	67	CTP-Cy3	normal	1.95295690160655	42.682407423668	249.932796384354	2.30985331883675
B06	67	CTP-Cy3	normal	1.4570576207707	1.5125362646149	10.2870499786425	1.60387050436902
B06	67	CTP-Cy3	normal	3.06396520387163	1.74567744517665	23.6427832531437	2.72470136736053
B06	67	CTP-Cy3	normal	1.75294943899139	66.038809085586	231.334387871353	2.05713205192259
B06	67	CTP-Cy3	normal	3.04008453678107	1.60995152221431	5.06239208160225	3.0089319477789
B06	67	CTP-Cy3	normal	1.78964741613518	4.86269360650497	131.726006241215	1.94559446453207
B06	67	CTP-Cy3	normal	1.42664591244808	14.2030921971205	48.7708112503977	1.78529006623232
B06	67	CTP-Cy3	normal	1.4563405968497	1.05722022542465	4.40863639178701	1.67795873205486
B06	67	CTP-Cy3	normal	2.9223110424814	25.8653913806087	432.43143283466	2.19247370086222
B06	67	CTP-Cy3	normal	1.96349986905245	4.66583900278529	242.114028684994	2.28162974650513
B06	67	CTP-Cy3	normal	2.63799500057366	13.2468005134335	391.80884476314	2.12877642706832
B06	67	CTP-Cy3	normal	2.50125449075179	72.5294790697877	464.803606542703	2.81760043738302
B06	67	CTP-Cy3	normal	2.90187135980399	7.63854316620612	296.458766759715	2.17044083399946
B06	67	CTP-Cy3	normal	2.14378281391683	38.7196176833814	372.826641549349	1.80076002884703
B06	67	CTP-Cy3	normal	1.44728563908027	1.60999375219222	1.10724257634101	1.72876282639286
B06	67	CTP-Cy3	normal	1.63140422920793	39.9677057927255	153.143528615193	2.11157330457661
B06	67	CTP-Cy3	normal	1.45991147994249	1.7443831947529	13.6522262077223	1.32214596098564
B06	67	CTP-Cy3	normal	2.93003721923984	7.63366739620665	204.756743853887	2.77053461543692
B06	67	CTP-Cy3	normal	0.799852719480408	3.93585238148887	19.3745725701833	1.08543963117446
B06	67	CTP-Cy3	normal	0.74866055598823	3.77772013532841	25.5696390496863	1.117598115844
B06	67	CTP-Cy3	normal	1.49469418825719	0.988753552563001	5.99960603422764	1.55418909044983
B06	67	CTP-Cy3	normal	1.62311435719164	25.4054253267824	153.41580616838	2.45552637330368
B06	67	CTP-Cy3	normal	1.56142208908065	1.91843412742122	15.3029810247319	2.06850721925317
B06	67	CTP-Cy3	normal	0.686162518735931	1.18249136386844	1.02301034834973	0.988853749413677
B06	67	CTP-Cy3	normal	1.70726138132786	16.6119793805873	121.903102515148	1.95128307074996
B06	67	CTP-Cy3	normal	1.48880994803548	1.35186972143597	5.06552036226351	1.51944400209091
B06	67	CTP-Cy3	normal	1.61863735005846	24.0654848672995	78.1879631969357	1.71503649803385
B06	67	CTP-Cy3	normal	2.15772574936699	24.7294438994133	305.58174323617	2.34322766948247
B06	67	CTP-Cy3	normal	1.4969891123969	2.4037513459294	4.12795882751417	1.79389909183772
B06	67	CTP-Cy3	normal	2.60699097414416	64.3624217379636	411.634645104436	2.42293164079501
B06	67	CTP-Cy3	normal	3.07828705966964	2.11412748480918	21.3477155939397	2.76075497661132
B06	67	CTP-Cy3	normal	1.94412427324565	30.7572286012491	418.689527572308	1.70773263563938
B06	67	CTP-Cy3	normal	1.48879728245424	1.96818545768846	13.8647764160713	1.20261062158062
B06	67	CTP-Cy3	normal	2.10061877795511	76.1948968874657	352.548281640032	1.92801932624105
B06	67	CTP-Cy3	normal	2.913476029601	3.82583362342451	2.56583900344542	2.33658449683725
B06	67	CTP-Cy3	normal	2.70809624160693	5.85999190095597	367.155390890565	2.6824899573041
B06	67	CTP-Cy3	normal	1.54200820331742	1.08219305648189	6.28914709337482	2.13069926572649
B06	67	CTP-Cy3	normal	1.4430325825912	0.849298943431338	7.97663045726115	1.4568412731184
B06	67	CTP-Cy3	normal	1.60904627001826	1.54965448898798	4.2510630052965	2.35697567851842
B06	67	CTP-Cy3	normal	3.18823431398962	6.41439466830179	33.2613050130932	3.28937873406896
B06	67	CTP-Cy3	normal	1.51040884872129	2.03906071662999	3.51765164747922	1.99981940812204
B06	67	CTP-Cy3	normal	1.53302029966197	1.09143337753443	8.3678410728022	1.28832504487487
B06	67	CTP-Cy3	normal	2.83356856268202	3.02445090433504	1.07439547735855	2.39574232873104
B06	67	CTP-Cy3	normal	1.93314594096428	63.7454357271793	298.760959656665	2.27048057336404
B06	67	CTP-Cy3	normal	1.53985056818435	0.801917455543793	20.5090429311901	1.16707354930385
B06	67	CTP-Cy3	normal	2.8006292787531	1.40323554887011	4.58028709782593	2.2948399502048
B06	67	CTP-Cy3	normal	0.863412587321069	13.3827389756524	50.2739570250344	1.26301429155616
B06	67	CTP-Cy3	normal	1.96573861003123	3.70850342423986	135.527116118798	2.33256836460674
B06	67	CTP-Cy3	normal	0.806061063630643	15.2069579507687	52.6668126981554	1.22335095450428
B06	67	CTP-Cy3	normal	1.47835957589784	0.86050109245192	5.50996996948259	1.23507196724072
B06	67	CTP-Cy3	normal	2.97445853340513	3.74123297178406	58.1417923628619	3.74411429745376
B06	67	CTP-Cy3	normal	1.63871771634664	9.44089281760381	9.10797239882666	2.24812934528446
B06	67	CTP-Cy3	normal	2.89209248741667	18.3302113843756	288.527495964541	3.06071283999063
B06	67	CTP-Cy3	normal	1.44574727385799	1.08938139535147	0.332410297504361	1.80238681336645
B06	67	CTP-Cy3	normal	1.50149438222557	2.05111902770498	5.18590176759012	1.55932164762673
B06	67	CTP-Cy3	normal	1.799949369264	40.8429154480051	169.491591960975	1.90129050258178
B06	67	CTP-Cy3	normal	1.50249132685005	1.86596682658412	0.347356586063881	1.6484213281451
B06	67	CTP-Cy3	normal	1.52886509907973	2.07129489885502	17.0375624793199	1.33133882722728
B06	67	CTP-Cy3	normal	1.62238976786764	2.74095881172892	5.34868894251279	2.28346341052506
B06	67	CTP-Cy3	normal	2.14253806780893	35.0721808769143	216.897829385431	2.6396717987494
B06	67	CTP-Cy3	normal	0.661106164806567	0.4458229801215	0.444044079566666	0.853578989991782
B06	67	CTP-Cy3	normal	2.05476068216753	16.5710704589917	208.594755900133	2.37279292781056
B06	67	CTP-Cy3	normal	1.44314599570524	1.97165913855696	5.90071715780813	1.70555755371694
B06	67	CTP-Cy3	normal	1.61482463816882	44.5564145245906	36.0184333746722	2.71241928644478
B06	67	CTP-Cy3	normal	2.8812603557389	64.443660255862	424.373929512095	2.38560237749974
B06	67	CTP-Cy3	normal	2.00003852187273	48.956733010702	257.541503998552	2.026675694961
B06	67	CTP-Cy3	normal	0.878914664208826	9.38938467661359	101.662223778964	0.966510651740426
B06	67	CTP-Cy3	normal	1.65408625370641	19.5137364835705	71.2821365887117	2.3901893575746
B06	67	CTP-Cy3	normal	1.98564288866545	19.5635897961029	213.487698215755	2.06667531001035
B06	67	CTP-Cy3	normal	1.48392517182963	2.87528364110137	30.2016587941167	1.53000432460643
B06	67	CTP-Cy3	normal	3.04265392302543	16.1132209710488	413.61931533003	3.04756468111121
B06	67	CTP-Cy3	normal	2.11683011768766	46.5357437791916	186.43003328233	1.95161519449405
B06	67	CTP-Cy3	normal	1.44532371120569	1.20664579389033	7.21865620092995	1.84571509849979
B06	67	CTP-Cy3	normal	1.54893092673076	3.12851532545203	18.003452391633	1.29299423293371
B06	67	CTP-Cy3	normal	2.69197289549573	48.5167071994898	404.065271692475	5.20702330135798
B06	67	CTP-Cy3	normal	0.680830323691133	16.2388035400372	21.0448502357416	1.04163469868256
B06	67	CTP-Cy3	normal	1.57831310351428	59.5134071765352	43.1343771729501	2.04884437437571
B06	67	CTP-Cy3	normal	0.976136039102523	24.8337989081109	33.6943999998518	1.53070365116885
B06	67	CTP-Cy3	normal	1.49498441012447	2.2038097421446	2.9953422902828	1.4051706360478
B06	67	CTP-Cy3	normal	1.48967899378807	3.38104540677093	34.8270744180833	1.46450472270827
B06	67	CTP-Cy3	normal	0.963080893827466	1.60192510648916	3.78830709182423	1.05133657502055
B06	67	CTP-Cy3	normal	2.31741686306951	28.6902458536165	220.923307637489	2.64313690656662
B06	67	CTP-Cy3	normal	1.46970684923377	2.50496426495193	0.984659767766849	1.59652717565255
B06	67	CTP-Cy3	normal	1.4059401805736	1.03950148825858	1.45523640499099	1.74053660259972
B06	67	CTP-Cy3	normal	1.45518676708295	0.68941232355122	11.2167327716276	1.29452327325684
B06	67	CTP-Cy3	normal	1.54291693517845	1.68183490927186	0.298520426515487	2.1517977634819
B06	68	CTP-Cy3	normal	1.0448353820236	7.54917797806846	23.0809993261743	1.49391065617017
B06	68	CTP-Cy3	normal	0.886008392579524	0.664536275295367	1.88732394884596	0.979371579097678
B06	68	CTP-Cy3	normal	0.998478980720986	1.14022906874618	1.25217204395243	1.04121850205958
B06	68	CTP-Cy3	normal	1.59557629803114	5.54776562078043	323.863685258876	1.82124801919031
B06	68	CTP-Cy3	normal	1.33054865345917	4.78970283696642	242.443579163758	1.97301756212929
B06	68	CTP-Cy3	normal	0.990749183666172	1.00036736335477	1.11186660126273	1.35287877056703
B06	68	CTP-Cy3	normal	1.01002117864717	0.998897909935692	3.642113205907	1.17882213509582
B06	68	CTP-Cy3	normal	1.31271736423078	2.96620092294377	222.406884003759	1.65480754020201
B06	68	CTP-Cy3	normal	0.996444822032441	0.99640633937367	11.7492849052492	1.06440676709993
B06	68	CTP-Cy3	normal	1.52809774015525	62.3382395238063	260.559384496015	1.74441228200444
B06	68	CTP-Cy3	normal	2.12208006944985	1.74394860268976	3.75349412093149	2.29613565513122
B06	68	CTP-Cy3	normal	1.05345119702157	68.7144246646752	151.026818575612	1.71494087173324
B06	68	CTP-Cy3	normal	1.04558796530447	2.99300701080461	2.54578810645385	1.16645425357301
B06	68	CTP-Cy3	normal	1.0118755410685	3.76193234904783	52.5215041650747	1.61439440424107
B06	68	CTP-Cy3	normal	1.73830648449543	9.79871545545514	377.841020055068	1.85313186550686
B06	68	CTP-Cy3	normal	0.997220978254908	3.83281269997833	19.2152608705235	1.2983686474957
B06	68	CTP-Cy3	normal	0.999967941735245	1.06667413049634	1.19680535668051	1.76408761846275
B06	68	CTP-Cy3	normal	1.93104452567162	45.6318536715721	368.741133749755	1.78880951061211
B06	68	CTP-Cy3	normal	0.97819348505126	0.874911341527969	9.83465536886757	1.1791981725153
B06	68	CTP-Cy3	normal	1.06103448207281	1.13663006141517	22.8391342285393	1.15563373631055
B06	68	CTP-Cy3	normal	1.12690890118708	1.29499043895734	1.5305164355471	1.1930073618763
B06	68	CTP-Cy3	normal	1.95036803908902	1.41074665823744	11.6918676314026	2.25247825012484
B06	68	CTP-Cy3	normal	1.00999372890791	0.801131269141369	0.918353018068062	1.17517837885748
B06	68	CTP-Cy3	normal	1.06660621729913	3.51618621736613	12.4503803520351	1.12505700320464
B06	68	CTP-Cy3	normal	1.08497977877501	1.28917864550943	17.2473151955679	1.22016579562595
B06	68	CTP-Cy3	normal	1.41365137538405	30.8664110120945	347.833034056502	1.72526225295508
B06	68	CTP-Cy3	normal	1.04357803415197	48.5864170237436	172.741243531324	1.51802801214585
B06	68	CTP-Cy3	normal	2.20568141747982	24.4690608617088	215.561705585393	2.96814879645327
B06	68	CTP-Cy3	normal	1.04801090636926	1.1957378793264	1.23911284268198	1.19620290259714
B06	68	CTP-Cy3	normal	1.00277931887777	2.15982999877152	1.2466677555429	1.25622642371217
B06	68	CTP-Cy3	normal	1.20813707389775	1.10252077856575	1.88300686519294	1.44512274629908
B06	68	CTP-Cy3	normal	1.8680086475291	3.18913515724561	2.08871622337594	2.52150176272956
B06	68	CTP-Cy3	normal	1.05959809086011	1.14217904488747	3.36430845717962	1.43922446692134
B06	68	CTP-Cy3	normal	1.64192193807164	31.5631135296624	448.456097128869	1.97120095538722
B06	68	CTP-Cy3	normal	2.0435539443159	1.72292075933436	3.5655927929259	1.63874408808546
B06	68	CTP-Cy3	normal	1.03021259174285	1.05386525532407	1.75101181133488	1.3803799085431
B06	68	CTP-Cy3	normal	2.41060625882479	2.15484766092674	30.5140573746172	2.10059227449273
B06	68	CTP-Cy3	normal	0.647164183142323	37.863246786547	81.6114611842434	1.1860223276208
B06	68	CTP-Cy3	normal	1.36351498264242	2.15937023554607	221.566454112109	1.95767755684046
B06	68	CTP-Cy3	normal	1.26728714550226	2.26189047818652	312.260965904881	1.33377971685843
B06	68	CTP-Cy3	normal	1.04102307491171	0.808949536756617	1.58253737458918	1.3120948373481
B06	68	CTP-Cy3	normal	2.13761165113605	1.40671900421743	17.8275322309032	2.10746643598624
B06	68	CTP-Cy3	normal	0.477396940325347	25.9287641149336	49.5295447312376	0.927965417768462
B06	68	CTP-Cy3	normal	1.56796257584824	15.8415326143853	430.896872517506	2.03430099693376
B06	68	CTP-Cy3	normal	1.11934284258703	0.724944881110707	4.31018293211667	1.20890212992583
B06	68	CTP-Cy3	normal	0.833424337381633	1.49313027629232	174.673141211287	0.892281598609421
B06	68	CTP-Cy3	normal	1.27304164939141	22.4761777974187	405.875664811289	1.35764715255962
B06	68	CTP-Cy3	normal	1.18660198430802	36.3292702838025	38.7232204494564	2.03114345855026
B06	68	CTP-Cy3	normal	1.03178796569777	32.7306424879152	15.3359235707349	1.49172332830573
B06	68	CTP-Cy3	normal	1.25365074047493	1.77550610995497	1.14759052794142	1.83029063097309
B06	68	CTP-Cy3	normal	2.23888726630206	7.69678383166041	19.4435270317991	2.21498347907059
B06	68	CTP-Cy3	normal	1.15151875038836	4.08217472311955	3.61750575695436	1.71144089306017
B06	68	CTP-Cy3	normal	1.55641556412325	15.1863452644229	379.516482322797	1.88227919940194
B06	68	CTP-Cy3	normal	1.64961949997156	31.1270656836238	336.474553853943	2.19888174291489
B06	68	CTP-Cy3	normal	1.10998841227558	2.12194493415083	24.6512329705233	1.34491226787094
B06	68	CTP-Cy3	normal	1.09438124220887	1.21926988435128	13.0429010649126	1.51501807333613
B06	68	CTP-Cy3	normal	1.08488393626581	1.3957334899081	34.1318870022676	1.53157174195069
B06	68	CTP-Cy3	normal	1.00420857575907	1.41148653818291	11.8061626103351	1.36003606218836
B06	68	CTP-Cy3	normal	1.98604853605964	5.72227187740709	571.766871880276	1.84479743028267
B06	68	CTP-Cy3	normal	1.17456934294496	5.25869384727857	156.025038229174	1.62672275462314
B06	68	CTP-Cy3	normal	2.41714336675713	1.70563148470063	16.8154982475784	2.30188905957551
B06	68	CTP-Cy3	normal	1.38659979491995	4.3039225008409	384.561110327555	1.74507375747642
B06	68	CTP-Cy3	normal	2.0800754594235	6.03737969174561	501.991145150546	1.98190115196381
B06	68	CTP-Cy3	normal	1.03260980850432	1.93880732095688	6.49581779350997	1.12483745444729
B06	68	CTP-Cy3	normal	1.57729991432077	2.43694772164552	436.160268012935	2.12008381649972
B06	68	CTP-Cy3	normal	0.945838234935421	1.71780282227528	1.24137931505812	1.11531249808285
B06	68	CTP-Cy3	normal	1.00793413170732	1.24060804484273	3.77410823835648	1.1429352033388
B06	68	CTP-Cy3	normal	0.953894496784151	0.994190087581532	26.3679239111544	1.00567214704575
B06	68	CTP-Cy3	normal	1.10654738479811	1.72753655077567	40.150989916612	1.34065547516984
B06	68	CTP-Cy3	normal	1.60041211939307	7.92916658406436	338.658245066283	2.40396159771561
B06	68	CTP-Cy3	normal	1.13522646593234	43.054706811714	91.9122543882724	1.96255563910638
B06	68	CTP-Cy3	normal	1.26502849767053	26.5262779594178	224.409150173945	1.93283289954402
B06	68	CTP-Cy3	normal	1.56482227371971	6.33982639758762	394.032051052825	2.19843417861079
B06	68	CTP-Cy3	normal	1.02506130822488	3.54695965037347	13.868112806702	1.43807928251725
B06	68	CTP-Cy3	normal	1.51845698598858	34.4473687580951	352.110406640038	1.8472978709928
B06	68	CTP-Cy3	normal	2.00443603201314	4.38941293938026	500.400838964999	1.87798713001898
B06	68	CTP-Cy3	normal	1.44609102412562	4.917243642856	393.260586717287	1.67744399273725
B06	68	CTP-Cy3	normal	1.00003205826476	26.9479526211773	25.6770815092251	1.71137624782118
B06	68	CTP-Cy3	normal	2.3609784269833	1.44880215281562	100.559062624552	1.8015052306262
B06	68	CTP-Cy3	normal	1.12446817491439	1.00423163975598	3.65484864023076	1.35450194865542
B06	68	CTP-Cy3	normal	0.961732508147776	5.31225639423864	0.668609360842886	1.3050434965742
B06	68	CTP-Cy3	normal	1.21989162703991	0.870438115674335	4.62640979056972	1.28341766684177
B06	68	CTP-Cy3	normal	1.17671385115296	5.11624071363673	103.410608563285	1.93000689679788
B06	68	CTP-Cy3	normal	1.24796805475397	86.2302198153933	321.830335586086	1.97433193461826
B06	68	CTP-Cy3	normal	1.38770892043434	5.2182382789988	0.68307161150098	1.58896822149557
B06	68	CTP-Cy3	normal	1.29473230973119	1.04000254096952	5.894339197431	1.61791215753786
B06	68	CTP-Cy3	normal	0.988367062954964	1.40520374777362	0.850574712823503	1.36470230366791
B06	68	CTP-Cy3	normal	1.62297859813956	7.0039377662465	406.127997704927	2.28979519373071
B06	68	CTP-Cy3	normal	1.33814215194157	11.4789839742984	252.093246706965	2.53881181698234
B06	68	CTP-Cy3	normal	1.27555849910907	0.89291093631057	8.76304571149563	0.810340683836833
B06	68	CTP-Cy3	normal	1.27595880564924	1.30637727216668	0.506718473539088	2.27131757881278
B06	68	CTP-Cy3	normal	1.45322166310702	1.28731186795487	9.90836976541409	1.4286526695283
B06	68	CTP-Cy3	normal	2.22750077955733	1.81653440220845	6.03313364371528	2.5149736468014
B06	68	CTP-Cy3	normal	2.29195807167974	6.16448364294542	10.8516539697388	2.43724833535518
B06	68	CTP-Cy3	normal	2.06308780825375	4.68183593890142	558.995191892784	2.36986920453511
B06	68	CTP-Cy3	normal	1.1535069976838	21.6781370996341	11.4142787618894	1.72428749866174
B06	68	CTP-Cy3	normal	2.1261986335426	14.8337127867527	482.616044614964	2.00262260870011
B06	68	CTP-Cy3	normal	1.27995830462749	1.62640580258591	30.5457880652835	1.6237685328811
B06	68	CTP-Cy3	normal	1.1402391422211	1.29597837590281	1.55113053485714	1.82625792572791
B06	68	CTP-Cy3	normal	0.971381254672884	1.88679901074205	0.584641949082355	1.18244127719321
B06	68	CTP-Cy3	normal	1.36060152397634	1.27363250700824	11.0242296899704	1.67862738402973
B06	68	CTP-Cy3	normal	1.2782544499436	64.0330896817367	392.221462533244	1.70126625361738
B06	68	CTP-Cy3	normal	2.04286131099719	4.78905506088257	6.96001296111867	1.91618250670498
B06	68	CTP-Cy3	normal	1.25338932143301	11.6004872725717	32.2228696255598	1.75496436128498
B06	68	CTP-Cy3	normal	1.26756892597079	1.37208145091363	4.96670442381866	1.35921463489832
B06	68	CTP-Cy3	normal	1.4227183756089	28.3416750926499	74.925907376776	1.71955495218651
B06	68	CTP-Cy3	normal	1.22248121791345	75.6914711546303	363.940528824542	1.71909264041128
B06	68	CTP-Cy3	normal	2.25423517878301	2.92870422137178	21.3960389625793	2.30940459724278
B06	68	CTP-Cy3	normal	1.05609927909257	2.21426916837971	0.647563550862006	1.72433986779208
B06	68	CTP-Cy3	normal	1.18804825779501	2.55185415237469	1.72262693312421	1.67063226702681
B06	68	CTP-Cy3	normal	1.50894666588353	70.9528925863688	308.419618132982	1.98652231404562
B06	68	CTP-Cy3	normal	1.06509118900825	1.85038900835502	4.77621280708581	1.25548454495651
B06	68	CTP-Cy3	normal	1.1486332759916	2.3402157730229	3.47741622476836	1.52300911200725
B06	68	CTP-Cy3	normal	1.29864942813952	21.775636259737	60.0127352202379	2.0717562987709
B06	68	CTP-Cy3	normal	1.50674757724055	3.07392194219847	81.2449403661172	2.11699566609726
B06	68	CTP-Cy3	normal	1.0693440327863	2.42441730232115	0.730883382618356	1.55803948495764
B06	68	CTP-Cy3	normal	1.43741219164465	21.4191854123544	358.106952668949	1.78922203730022
B06	68	CTP-Cy3	normal	1.20235194646003	22.0464721837056	167.363983591808	1.75982575715912
B06	68	CTP-Cy3	normal	1.58945589977019	13.8129204511487	400.440663119556	2.01767387875619
B06	68	CTP-Cy3	normal	1.04615161940723	2.76971312427307	5.22551394584619	1.23915432730401
B06	68	CTP-Cy3	normal	1.86243577192846	7.65801402572732	669.437907668137	2.33269456755417
B06	68	CTP-Cy3	normal	1.23000244284985	4.30915927256932	53.3094810249503	1.08346455580574
B06	68	CTP-Cy3	normal	2.11536591304472	11.1747955623633	682.169221944606	1.70282505344905
B06	68	CTP-Cy3	normal	1.43076256290946	1.54030391719909	7.54972743688848	1.34922272197777
B06	68	CTP-Cy3	normal	1.29618070892817	1.82827711706699	14.699260695785	1.33687589398637
B06	68	CTP-Cy3	normal	1.08393953436372	1.3560694095039	2.0060439057512	1.72665357927622
B06	68	CTP-Cy3	normal	1.88416498903372	98.0248898768863	722.588627717616	2.54622042672828
B06	68	CTP-Cy3	normal	0.782852808199966	22.4172270393321	232.883922527183	1.3071579677184
B06	68	CTP-Cy3	normal	1.56490561590338	10.9926060853036	390.152928082598	1.56124544407781
B06	68	CTP-Cy3	normal	0.664267508052487	21.2028036333743	199.935242188965	1.12248321596839
B06	68	CTP-Cy3	normal	1.2294558542811	5.88076707326525	100.971992078773	1.41556984197442
B06	68	CTP-Cy3	normal	1.43898570157297	10.1449055776303	38.9297932503897	1.78831316849525
B06	68	CTP-Cy3	normal	1.27077215182282	1.33998788003671	4.56780527079627	1.52353324337453
B06	68	CTP-Cy3	normal	1.56778487524523	28.2756839620986	461.530079970524	1.80661598438631
B06	68	CTP-Cy3	normal	1.73143149712988	129.151352362024	658.451994199392	2.47896126992318
B06	68	CTP-Cy3	normal	1.67823210710992	47.5562769530235	571.366678687078	1.87144283374717
B06	68	CTP-Cy3	normal	1.22128506749809	5.77816787083917	11.6218228751905	1.28367750936507
B06	68	CTP-Cy3	normal	1.36591629774473	17.7635730133227	303.218064490844	2.11891418951363
B06	68	CTP-Cy3	normal	1.41122155270501	7.92960430983173	10.4541578710445	1.8171867186722
B06	68	CTP-Cy3	normal	1.32843649512636	1.18786163841563	6.53391611158674	1.72551715326098
B06	68	CTP-Cy3	normal	1.33640619211318	1.33330317505717	6.16404940031106	1.49211863159208
B06	68	CTP-Cy3	normal	1.41761571369153	1.01433221226086	8.89018401248436	1.2368316521186
B06	68	CTP-Cy3	normal	1.50624095064209	25.828580748762	343.229827705405	2.34627611443299
B06	68	CTP-Cy3	normal	1.2635777591178	5.69183433518313	25.3952835146044	1.26497573542373
B06	68	CTP-Cy3	normal	1.293403865206	82.7082633555991	263.973015663079	1.91255102962072
B06	68	CTP-Cy3	normal	1.25414981423856	1.2629448539496	8.6091414361959	1.31763558889265
B06	68	CTP-Cy3	normal	2.03267894285899	6.3177219292817	4.79272566572714	2.56384848427193
B06	68	CTP-Cy3	normal	1.99677690491416	60.1514557233135	316.512004428981	1.99574528148719
B06	68	CTP-Cy3	normal	1.10088013721002	1.31950366739343	7.28865138155268	1.23864778885007
B06	68	CTP-Cy3	normal	1.72095558250843	46.4611755741205	615.231876659987	1.85869220065763
B06	68	CTP-Cy3	normal	1.3975669121392	2.93945977934038	6.33381899706512	1.85907017014557
B06	68	CTP-Cy3	normal	1.39738313195454	1.24924415506648	27.0383679184256	1.60389486920281
B06	68	CTP-Cy3	normal	1.60024878352815	4.05383410310921	53.6937021403219	1.65818498822573
B06	68	CTP-Cy3	normal	1.21533014838825	43.1351902815703	341.662724424116	1.60188500333572
B06	68	CTP-Cy3	normal	2.49038817167596	22.4555549236794	499.296308905754	2.04316849347302
B06	68	CTP-Cy3	normal	1.30428203922525	1.78200261179126	33.3706759454343	1.31895436760419
B06	68	CTP-Cy3	normal	2.27610274832206	2.81366217073296	120.713829995124	2.46812493167724
B06	68	CTP-Cy3	normal	1.32751647312692	1.58501855959083	3.67459932643319	1.27346087579397
B06	68	CTP-Cy3	normal	0.568487334903177	0.811554635831203	5.77507960918616	0.563149911207655
B06	68	CTP-Cy3	normal	2.44837459880027	3.91502035736035	44.7676863282477	2.14997829570565
B06	68	CTP-Cy3	normal	0.801985440234803	1.0270457333714	11.9260698181077	0.796054695105746
B06	68	CTP-Cy3	normal	1.34774479795136	1.77051727845232	8.96745987838079	1.59945976533832
B06	68	CTP-Cy3	normal	1.24464378759385	1.77248874713655	1.69024877279032	1.01814416535777
B06	68	CTP-Cy3	normal	1.9022533514714	1.77304179058105	17.9370783776352	1.56017576540625
B06	68	CTP-Cy3	normal	1.02712067806315	1.17479300887539	4.45534502722004	1.61452895924394
B06	68	CTP-Cy3	normal	1.37016696528123	1.16752178398943	2.17495007951677	1.62777989553327
B06	68	CTP-Cy3	normal	2.39319200130996	47.258715860951	861.814356866659	2.64604736431702
B06	68	CTP-Cy3	normal	2.41029359446032	2.78811400546117	3.79202418096856	2.26827891910634
B06	68	CTP-Cy3	normal	1.88138055304905	61.9556399837707	407.494141710166	2.26753843007967
B06	68	CTP-Cy3	normal	1.16193747955728	1.11196061679436	13.270951409553	0.982983558862762
B06	68	CTP-Cy3	normal	1.34214846988918	6.90149597284393	18.1951324022834	1.23190963350449
B06	68	CTP-Cy3	normal	2.13075594776456	22.1010292593144	588.785597328771	2.15253661370501
B06	68	CTP-Cy3	normal	1.81629664177257	89.4415363471149	493.866921559017	1.95128946448353
B06	68	CTP-Cy3	normal	2.20788996128371	16.4305156023893	641.382109688485	2.00781612544081
B06	68	CTP-Cy3	normal	1.26976050821334	3.86520231831298	17.6621875511898	1.15064922861844
B06	68	CTP-Cy3	normal	2.10792044655038	5.50847935965887	0.935729317812852	2.5324924238328
B06	68	CTP-Cy3	normal	2.38518428559108	4.34576040616396	3.00188871998116	2.6719701168249
B06	68	CTP-Cy3	normal	2.99018747452363	8.91604341890425	180.22157299824	2.95744378049142
B06	68	CTP-Cy3	normal	1.28357453926362	2.06629001973349	1.02142356072905	1.66722293467102
B06	68	CTP-Cy3	normal	2.15049160748561	3.37060739020384	12.197506873552	2.18374084447486
B06	68	CTP-Cy3	normal	2.30085895644777	40.1276163418589	733.282494174991	2.21682107742044
B06	68	CTP-Cy3	normal	1.39430487883698	1.53785139305125	13.5309480276473	1.4419070806477
B06	68	CTP-Cy3	normal	1.52767519907689	39.4400281746615	81.9448486147339	1.914294503524
B06	68	CTP-Cy3	normal	2.61957603408374	69.2761555843218	616.192320813853	2.49581625543681
B06	68	CTP-Cy3	normal	2.90503541211663	4.01308275069898	5.83886457137537	2.50076421650479
B06	68	CTP-Cy3	normal	1.93083423512399	59.6706755134825	664.149905810653	2.30763179208882
B06	68	CTP-Cy3	normal	1.31750724831035	1.06078513337099	0.761750579483109	1.39164649379077
B06	68	CTP-Cy3	normal	0.971959072456333	6.62718622060275	307.816520959073	0.976693729685132
B06	68	CTP-Cy3	normal	1.21772722281817	8.6564954624287	399.666501709277	1.1712274123149
B06	68	CTP-Cy3	normal	1.06381044674778	1.57152859162966	2.06227400119029	1.32868205842633
B06	68	CTP-Cy3	normal	1.2564543380141	1.20086771630569	14.5734174609362	1.39950742454106
B06	68	CTP-Cy3	normal	1.52328478666828	3.6724437605668	0.50175382140959	1.77659597529486
B06	68	CTP-Cy3	normal	2.34231399945309	2.21631595184584	34.7660674663418	1.76161097724235
B06	68	CTP-Cy3	normal	1.32318689798136	37.6416314047555	152.181856479453	1.80567190742155
B06	68	CTP-Cy3	normal	3.68884090410928	11.2801560298554	180.028059561612	3.5577920819808
B06	68	CTP-Cy3	normal	1.09223070613836	1.8740658577036	1.98111274584355	1.10327237587026
B06	68	CTP-Cy3	normal	1.40281439907214	4.56737324289552	197.409744581203	1.72802355970514
B06	68	CTP-Cy3	normal	1.42043294474569	8.96093386258656	210.015324716024	1.97975253297534
B06	68	CTP-Cy3	normal	2.80617426148036	3.50657107172603	86.5752518241125	2.1392642749293
B06	68	CTP-Cy3	normal	1.56955314519454	2.99137654399984	35.1195293055175	1.55060366586097
B06	68	CTP-Cy3	normal	1.82485359439475	39.6680823456053	414.555065761431	1.82455325713906
B06	68	CTP-Cy3	normal	1.40280762944675	21.1885430190666	215.7410808018	2.19828922398872
B06	68	CTP-Cy3	normal	1.3200172975849	1.26915367674131	3.85958664652244	1.34136908425928
B06	68	CTP-Cy3	normal	1.51935578117139	1.61106093638866	8.52776421600059	1.71096038436228
B06	68	CTP-Cy3	normal	1.27301142041652	1.46766783434638	1.76579783552693	1.45470185006834
B06	68	CTP-Cy3	normal	1.16195642271569	1.10757663790753	1.34757972673472	1.18625979337547
B06	68	CTP-Cy3	normal	2.27593927671667	5.24955196853333	16.204953760348	2.08916940614912
B06	68	CTP-Cy3	normal	1.154511753563	1.2529634589452	2.52722462830157	1.50348776493219
B06	68	CTP-Cy3	normal	1.41530446111368	3.52932793838957	13.569693963605	1.46346208876522
B06	68	CTP-Cy3	normal	1.41353778537264	4.07440098871477	11.1673412594312	1.7644775095211
B06	68	CTP-Cy3	normal	1.13346866848491	8.7487459621202	326.811394539159	1.03651857690929
B06	68	CTP-Cy3	normal	1.51228825764838	1.91638764242236	12.3347903003754	1.55691503939103
B06	68	CTP-Cy3	normal	0.907842752672508	7.34032606809764	258.154009728218	0.924186003575796
B06	68	CTP-Cy3	normal	1.49247370777571	72.1456367507328	373.04354603307	1.70488600784522
B06	68	CTP-Cy3	normal	1.71297775584917	76.6184615782914	422.202144653667	2.58216632806702
B06	68	CTP-Cy3	normal	2.58724951077202	37.9618419866485	657.170249020158	2.15107595422049
B06	68	CTP-Cy3	normal	1.27061252221898	1.79040482372504	0.800280614817972	1.67630592346138
B06	68	CTP-Cy3	normal	1.84239249788123	6.46433696065921	179.051425594746	2.28552313786649
B06	68	CTP-Cy3	normal	1.26666696083831	1.94887375634057	1.86465921849728	1.73363948579224
B06	68	CTP-Cy3	normal	2.30499049996577	24.0818480995456	711.255078049176	2.72503639953327
B06	68	CTP-Cy3	normal	1.21146105544472	2.26548049671209	3.86001831108248	1.37552699316278
B06	68	CTP-Cy3	normal	1.49228264029925	1.16910965077295	119.065456824749	1.38699668897815
B06	68	CTP-Cy3	normal	1.10773803992151	2.09034550765713	1.03415897693785	1.13944529639416
B06	68	CTP-Cy3	normal	1.53723254298183	23.6586540683052	404.029462494076	1.49226790462697
B06	68	CTP-Cy3	normal	2.24692342526049	98.0798819114533	764.085147958448	2.25186641203686
B06	68	CTP-Cy3	normal	2.60008335977768	36.8023168670053	804.75181363236	2.65350997401845
B06	68	CTP-Cy3	normal	1.6421222052604	2.57921637019024	44.361556039192	1.44341190615622
B06	68	CTP-Cy3	normal	0.541005067091828	1.23331154746892	1.98683287065014	0.647108115832414
B06	68	CTP-Cy3	normal	0.648551924875967	1.17987705584647	2.36490203691419	0.691423340531703
B06	68	CTP-Cy3	normal	1.46027775028769	1.8937954159813	16.5760077653082	1.38203426417115
B06	68	CTP-Cy3	normal	1.61029187458227	2.69698002948313	35.0572552293972	1.43247709916478
B06	68	CTP-Cy3	normal	1.51924128444215	2.10699193441611	20.3030596047687	1.78132223652022
B06	68	CTP-Cy3	normal	1.22729089439036	6.20846714763218	56.9371322338086	1.36611829387195
B06	68	CTP-Cy3	normal	1.04557080791109	0.942853216149157	1.10193729865055	1.27509288155464
B06	68	CTP-Cy3	normal	1.44551438555038	43.8272434539786	329.520152352603	1.74619445310956
B06	68	CTP-Cy3	normal	0.666547934153922	32.7453691180663	169.370027446508	0.753354375851306
B06	69	CTP-Cy3	normal	1.65084064038037	35.7242869731779	13.2372028648122	3.99534915034576
B06	69	CTP-Cy3	normal	1.59868902593197	4.39586286520148	1.83663968126843	6.263135019549
B06	69	CTP-Cy3	normal	1.54878593091127	1.97842716597168	1.2097722188278	4.64953538484768
B06	69	CTP-Cy3	normal	3.25482908259768	4.66635734619635	366.589631381438	3.27298864898402
B06	69	CTP-Cy3	normal	1.82047918886856	4.25279921429311	4.35194702117883	1.38697692088439
B06	69	CTP-Cy3	normal	3.30892976251079	14.8236639817982	300.014443869332	2.1203241565786
B06	69	CTP-Cy3	normal	2.53001192948804	24.5034659504081	144.090126512794	2.23672124940526
B06	69	CTP-Cy3	normal	2.28815741864015	108.15675959077	259.222502501136	2.85657504447643
B06	69	CTP-Cy3	normal	1.98632733913335	1.30495050589798	1.01959342378619	1.38528004392106
B06	69	CTP-Cy3	normal	1.89950022376201	26.2138301016302	0.80112662644191	1.91829822924771
B06	69	CTP-Cy3	normal	1.10971817529397	1.55282719025703	11.5079596621124	0.999586475936397
B06	69	CTP-Cy3	normal	0.952885437674394	0.987031895426307	6.01200088895607	1.3971666948571
B06	69	CTP-Cy3	normal	1.74309214910672	5.20583274722058	1.5935586134527	1.74147230789472
B06	69	CTP-Cy3	normal	3.37597003169731	37.6538846288213	421.582896083713	2.36692478777189
B06	69	CTP-Cy3	normal	1.24011478216376	1.58119953483141	9.39174609784538	1.25208870824318
B06	69	CTP-Cy3	normal	1.7468301008644	56.9198237193394	283.868227162602	2.08657237549813
B06	69	CTP-Cy3	normal	1.83369165253165	13.5647839686307	38.9680376014107	2.20044114919207
B06	69	CTP-Cy3	normal	1.61639936226318	1.29872778400504	7.68332093557294	1.11611640034949
B06	69	CTP-Cy3	normal	1.54808557471668	3.19489165215433	164.649396367792	1.12240261385066
B06	69	CTP-Cy3	normal	1.93035495957115	3.94097269896625	229.905334446894	1.21347498952334
B06	69	CTP-Cy3	normal	2.00983583366226	24.5838631369231	24.7051184033815	1.99860340394869
B06	69	CTP-Cy3	normal	2.77569288249304	53.60357898026	449.961537816487	3.49477556973121
B06	69	CTP-Cy3	normal	3.1782034543388	80.1477217443357	404.572486622148	2.76759685277133
B06	69	CTP-Cy3	normal	3.72464146274663	4.66772396637687	4.32010768061919	2.48966558746103
B06	69	CTP-Cy3	normal	1.89055566630769	25.3503132950885	27.008816612956	2.27136229265681
B06	69	CTP-Cy3	normal	3.80967609256681	5.50948335209649	2.93130044827806	2.44041334422961
B06	69	CTP-Cy3	normal	2.39904095322093	19.2668536144581	314.211724831522	2.53892628270637
B06	69	CTP-Cy3	normal	1.7947421059969	1.88897920147138	6.48297801098369	1.38072389752089
B06	69	CTP-Cy3	normal	1.66078967592479	1.55051301267275	1.27920644927458	1.54214418635241
B06	69	CTP-Cy3	normal	1.4496438054697	0.70500538241819	1.99228507196933	1.48592559918986
B06	69	CTP-Cy3	normal	1.96756885240196	1.12332556784639	0.995101644053452	1.74445289771364
B06	69	CTP-Cy3	normal	2.00724947975003	2.97746332429898	2.27761445010759	1.69227646457031
B06	69	CTP-Cy3	normal	1.85972848884184	2.62581884685207	10.7953709369734	1.79150724942976
B06	69	CTP-Cy3	normal	2.37978038539394	30.3360701676236	406.839936493509	3.11310925966124
B06	69	CTP-Cy3	normal	3.40245882183806	1.51722913129404	230.112411853401	2.77908026506258
B06	69	CTP-Cy3	normal	2.44646548609781	67.2993124784192	505.44206514457	2.51683059035752
B06	69	CTP-Cy3	normal	1.54049316584319	2.21218424947486	2.64119517578262	1.72006576100238
B06	69	CTP-Cy3	normal	1.59349151753773	1.4134546021595	1.31925052236693	2.53071945350241
B06	69	CTP-Cy3	normal	3.3180316548516	1.24513575361626	2.87864314203298	2.46257913242698
B06	69	CTP-Cy3	normal	1.4647250177063	5.27323927707583	6.65515533132904	1.59056377887601
B06	69	CTP-Cy3	normal	3.32501214125781	2.13890224260164	0.526206212460898	2.4162658350017
B06	69	CTP-Cy3	normal	3.1296377333219	3.07578474703926	7.19973051125633	3.35005604628234
B06	69	CTP-Cy3	normal	1.86498187903488	48.7248698532319	131.65760221809	2.67485794325923
B06	69	CTP-Cy3	normal	2.90096021019687	41.483582181854	784.089867158452	4.36193032415493
B06	69	CTP-Cy3	normal	1.6701777026216	3.81770229535062	2.39897128527834	1.52708499520278
B06	69	CTP-Cy3	normal	3.14010150997477	7.66695180590597	608.122936424195	2.47316630336187
B06	69	CTP-Cy3	normal	1.58659569970939	0.973858863699293	9.7151603007974	1.40768141025359
B06	69	CTP-Cy3	normal	2.78340750341481	54.7322320912497	538.762295518478	3.75147909972117
B06	69	CTP-Cy3	normal	1.64112684049207	3.34655063212331	0.812025469469365	1.61329504269453
B06	69	CTP-Cy3	normal	1.67155668753515	1.05187241829477	3.48212091439348	1.50048275243839
B06	69	CTP-Cy3	normal	1.80722655045217	2.61950182317119	2.80124898301893	1.99676277016202
B06	69	CTP-Cy3	normal	1.30643577865597	4.36374054817027	23.3483952781946	1.62069511015568
B06	69	CTP-Cy3	normal	1.768895298182	1.14068670077565	1.89958362349566	1.88335391482011
B06	69	CTP-Cy3	normal	1.52172766730502	2.14347741381444	3.95726175362972	1.44841817672209
B06	69	CTP-Cy3	normal	1.78045004946799	2.26859452977596	8.31545416002967	2.33690224697385
B06	69	CTP-Cy3	normal	0.68709213693376	0.857948214418149	0.56943421699324	1.01087143201259
B06	69	CTP-Cy3	normal	2.13292872481881	25.2811050815945	328.905209197058	2.17425200694448
B06	69	CTP-Cy3	normal	1.07067184348841	21.6612955110682	130.80296024856	1.16464812420655
B06	69	CTP-Cy3	normal	1.95881733338813	0.841689733240571	1.97146704088474	1.85021335390471
B06	69	CTP-Cy3	normal	0.892988520093206	19.1817158645512	125.791694138856	0.989210533383072
B06	69	CTP-Cy3	normal	1.95242454897839	5.39229277084596	170.500118773825	2.03552400873896
B06	69	CTP-Cy3	normal	1.86824007057215	89.2734221435667	259.408640355596	2.38109319118783
B06	69	CTP-Cy3	normal	1.81409322338761	10.4253101837789	21.2676950666004	2.37644490303944
B06	69	CTP-Cy3	normal	2.64746591192592	5.84753178345707	846.778452955401	4.90635918984641
B06	69	CTP-Cy3	normal	1.64152242217501	2.73162186441719	56.8863568771832	1.95806800212855
B06	69	CTP-Cy3	normal	0.772814983393972	6.03046620320105	73.3741106442515	1.00165409625441
B06	69	CTP-Cy3	normal	0.778671346639161	5.40967329591001	31.220303029075	0.830337588548146
B06	69	CTP-Cy3	normal	0.662050377502185	1.09806515016303	9.32904712588429	0.793355887736116
B06	69	CTP-Cy3	normal	0.927687134298712	1.75605698707922	20.2942685935721	1.28693991247879
B06	69	CTP-Cy3	normal	2.29363516598591	61.9927185872605	353.747848866879	3.86926966681041
B06	69	CTP-Cy3	normal	1.72787541554692	24.569471309736	286.125636642597	2.15290919742519
B06	69	CTP-Cy3	normal	1.33281390444555	1.25175790161087	10.3410480746339	1.62762933320784
B06	69	CTP-Cy3	normal	1.20273969364835	20.533934603142	169.038938695544	1.37921174826011
B06	69	CTP-Cy3	normal	1.46270488231345	24.1607764216561	198.558285563789	1.61851709562308
B06	69	CTP-Cy3	normal	0.684592907892626	1.14876029831003	53.6097222453569	0.99295446007497
B06	69	CTP-Cy3	normal	1.35653490949425	1.48841820858981	9.43974995936396	1.70332845594464
B06	69	CTP-Cy3	normal	0.944898643902149	1.64720923882685	83.9954672660342	1.35568379829845
B06	69	CTP-Cy3	normal	2.10994635439933	36.368932531737	336.032199541511	2.45331766423323
B06	69	CTP-Cy3	normal	1.91018741411166	5.18767359284233	312.606286980127	1.9746078439208
B06	69	CTP-Cy3	normal	1.94196688489604	53.9975814653394	411.914759372843	2.07874468396561
B06	69	CTP-Cy3	normal	1.93055989649764	31.3156210630778	462.03537994065	2.75963879170819
B06	69	CTP-Cy3	normal	3.05377449587572	1.74968332532658	8.37852060420689	3.07010095373101
B06	69	CTP-Cy3	normal	1.7673631295187	16.7006221990876	349.989827672389	2.60490403471758
B06	69	CTP-Cy3	normal	2.42938229652543	1.27821428059775	3.64805283083224	2.49496108825713
B06	69	CTP-Cy3	normal	2.6893078307413	12.0814621125115	860.18611749477	2.97375695489174
B06	70	CTP-Cy3	normal	2.32271687260979	7.72176662701108	417.293501467269	2.79494310952804
B06	70	CTP-Cy3	normal	2.25156936828423	5.20538777966036	3.29178063699494	3.10407570640395
B06	70	CTP-Cy3	normal	1.1767918923787	3.09532871792992	203.801461538254	1.13308435486995
B06	70	CTP-Cy3	normal	0.619211396181291	1.54846198365738	85.0582851467256	0.747513948371765
B06	70	CTP-Cy3	normal	1.26553526214782	28.0977394742998	1.85019473592626	1.70055987985412
B06	70	CTP-Cy3	normal	1.09294668689935	2.52495806858998	3.75672139673001	1.19135366273923
B06	70	CTP-Cy3	normal	1.54919610234427	40.9257954423322	544.667326198285	2.17296921022607
B06	70	CTP-Cy3	normal	2.2446213489038	1.65640278552567	4.13649046251514	2.43686701736379
B06	70	CTP-Cy3	normal	1.27090301923186	11.4709142356769	17.169117176009	2.37621322281517
B06	70	CTP-Cy3	normal	2.29607252054302	66.538861134482	724.640101909791	2.95623018263343
B06	70	CTP-Cy3	normal	1.17194234042651	1.0147942960034	0.943762374121847	1.06420029569411
B06	70	CTP-Cy3	normal	1.18065499750458	1.6607803515313	3.11564218097674	1.61509551769075
B06	70	CTP-Cy3	normal	1.60844825161062	63.1929504158033	337.459803580231	2.21746720279682
B06	70	CTP-Cy3	normal	0.9662097103076	1.44460664101919	1.93900517076753	2.93279547912004
B06	70	CTP-Cy3	normal	1.61900906910887	51.0670721737125	539.665101629822	1.90946059771798
B06	70	CTP-Cy3	normal	1.5015237881059	11.4015484674908	321.870271720414	1.41851007501548
B06	70	CTP-Cy3	normal	0.888577164474707	16.6768754570664	183.488131992426	1.07919656138517
B06	70	CTP-Cy3	normal	0.58476788536219	11.4260358355766	128.223116194886	0.713233248243619
B06	70	CTP-Cy3	normal	1.21500131362591	2.63038952802426	4.29443549373702	1.75247746906919
B06	70	CTP-Cy3	normal	1.16206778510764	1.18067360849844	1.73038823768676	1.20122976667277
B06	70	CTP-Cy3	normal	1.13418278715321	46.3439602112481	37.9802702323327	1.52023494396138
B06	70	CTP-Cy3	normal	1.32769667325112	9.46732814000632	123.601066882403	1.86937505482377
B06	70	CTP-Cy3	normal	1.21213636395055	3.43191101745542	5.04170994564666	1.71168418344339
B06	70	CTP-Cy3	normal	1.21486283065177	17.7105102491074	30.6979500605018	1.80313917779469
B06	70	CTP-Cy3	normal	1.20568008823612	3.52456824746126	21.2744765896596	1.26988304757252
B06	70	CTP-Cy3	normal	1.11207556344999	20.6755389123394	29.6645686033816	1.55101628373049
B06	70	CTP-Cy3	normal	1.21623130792844	1.93206323363818	21.7580150643402	1.77854034092324
B06	70	CTP-Cy3	normal	2.93924154901755	49.4118339146126	814.94426527333	3.34658899081789
B06	70	CTP-Cy3	normal	1.68889944502315	18.4146841067162	457.675425753978	2.00134009255944
B06	70	CTP-Cy3	normal	1.20954873074386	3.44825678137143	27.6849989613292	1.2317803053077
B06	70	CTP-Cy3	normal	1.18311784303559	1.45609854034721	4.64644285021874	1.39816958359156
B06	70	CTP-Cy3	normal	1.94827865951017	49.9030129981747	566.932869095934	3.51214433367308
B06	70	CTP-Cy3	normal	1.27389504293022	3.04867438381478	1.80572212036348	1.66839552867816
B06	70	CTP-Cy3	normal	1.20507487591341	2.22383729569406	2.17174504347182	1.53745139298407
B06	70	CTP-Cy3	normal	2.35735954595088	25.2436977662992	11.3874102170525	3.34724094581174
B06	70	CTP-Cy3	normal	1.26107787196209	6.56734588474957	1.45977923127401	1.76325543848425
B06	70	CTP-Cy3	normal	1.98251711899765	29.0188533217203	1057.88578902811	2.89505031876248
B06	70	CTP-Cy3	normal	1.14216268980811	1.99935369367939	5.04939148521368	1.21486786976615
B06	70	CTP-Cy3	normal	1.18028101336217	2.51740088078478	5.03389352137333	1.46706487699341
B06	70	CTP-Cy3	normal	1.26775671454187	6.39437723930741	33.3045832118507	1.81710415504508
B06	70	CTP-Cy3	normal	2.17190675445469	44.359168352077	924.86663985382	2.52619411943333
B06	70	CTP-Cy3	normal	1.63763617348104	20.7886306773376	44.227187488072	2.98030531651316
B06	70	CTP-Cy3	normal	1.23646420726786	1.95416142009076	12.2491003789509	2.08194954537954
B06	70	CTP-Cy3	normal	1.17917933418694	7.89500192394232	7.10968556171608	1.67644022623027
B06	70	CTP-Cy3	normal	1.26601583520309	6.35976867423147	4.12409201330247	1.86089761540525
B06	70	CTP-Cy3	normal	1.20935984495521	1.811385632526	13.8986294044103	2.11954525442579
B06	70	CTP-Cy3	normal	0.364667282763175	0.578261095061891	9.6873439790895	0.548923443117037
B06	70	CTP-Cy3	normal	0.803567786942637	1.03246451433037	2.98667166575977	1.04212930825243
B06	70	CTP-Cy3	normal	1.43898149201118	8.82342289735811	319.186956355463	1.53156443309101
B06	70	CTP-Cy3	normal	1.46059253008475	50.6725438243686	342.284675366349	2.2136064941426
B06	70	CTP-Cy3	normal	1.38390683181937	46.3733493765424	207.078553104268	1.93131434458047
B06	70	CTP-Cy3	normal	2.30826819649169	7.04630718866067	678.163545287124	2.78089726039643
B06	70	CTP-Cy3	normal	1.34958020076138	33.8747444603002	662.296531698103	1.50751423841377
B06	70	CTP-Cy3	normal	0.793042580298775	16.685024563013	326.789884101887	1.03935265019826
B06	70	CTP-Cy3	normal	1.27193141430762	40.2497293072908	125.763512434026	1.9874786629235
B06	70	CTP-Cy3	normal	1.93892223401	42.9720565955557	791.222046695603	2.25661528602549
B06	70	CTP-Cy3	normal	1.94440937033769	7.48325051512233	911.409232631642	2.46576772432122
B06	70	CTP-Cy3	normal	0.839337812606826	0.723862147068496	7.07707230687616	0.926916506774664
B06	70	CTP-Cy3	normal	1.41990640652672	3.07202475727713	182.278477540044	1.74903891379608
B06	70	CTP-Cy3	normal	1.95701521528969	30.1617436796327	901.394678768211	2.13496557903049
B06	70	CTP-Cy3	normal	1.1324387125338	2.02029644573691	1.81138227498695	1.25165314876131
B06	70	CTP-Cy3	normal	1.23398767040401	2.39168574243904	11.8012747498219	1.86098944254002
B06	70	CTP-Cy3	normal	0.393131634919855	0.331356325077513	1.80909124606666	0.489024023338357
B06	70	CTP-Cy3	normal	1.2129657629259	3.18556972398768	3.91601420983803	1.27082920525638
B06	70	CTP-Cy3	normal	1.19831670200141	1.50786942200061	0.600514810270837	1.47827190292925
B06	70	CTP-Cy3	normal	1.8238697167646	28.214836865616	1059.06620065713	1.96627432705464
B06	70	CTP-Cy3	normal	1.18788313240847	1.38873678259068	2.58480115222364	1.61382439917495
B06	70	CTP-Cy3	normal	2.41973056394091	5.60268998616073	6.30082341504568	2.81858291078599
B06	70	CTP-Cy3	normal	1.22323211487182	1.94543852303907	14.7118039670009	1.56187929350906
B06	70	CTP-Cy3	normal	1.22472613087207	1.61117246711924	1.03028179854977	1.61167885370319
B06	70	CTP-Cy3	normal	2.04493977680644	32.404024765853	921.78293653294	2.13363107662192
B06	70	CTP-Cy3	normal	1.15988678478208	0.786540997044382	1.73079256484983	1.25499530943998
B06	70	CTP-Cy3	normal	1.36409902592196	16.3593825632737	266.385048921415	1.64773541716036
B06	70	CTP-Cy3	normal	1.30619254066778	3.94508970850182	22.012452181012	1.92839825848235
B06	70	CTP-Cy3	normal	1.15653171747891	1.3201426846469	1.96555395615887	1.57521014454721
B06	70	CTP-Cy3	normal	2.46256810558461	12.8496410260305	785.602192136911	3.15729097444261
B06	70	CTP-Cy3	normal	1.24698537442477	2.95254310294196	15.0639461506117	1.47159615542929
B06	70	CTP-Cy3	normal	1.27666102339418	23.9658095847884	9.77372878407718	1.8285477927425
B06	70	CTP-Cy3	normal	1.82565883846216	42.0442982953545	702.694901524253	1.99060728447318
B06	70	CTP-Cy3	normal	2.37365643189136	3.82513535784606	0.614530413911329	2.28990264108402
B06	70	CTP-Cy3	normal	1.51722929978441	12.9368272906318	592.811740758417	2.63069481912683
B06	70	CTP-Cy3	normal	1.15994716737901	1.36792073168206	8.40073847520866	1.74860786758349
B06	70	CTP-Cy3	normal	1.72900105645303	46.9700102923721	871.377159645623	2.54861148260936
B06	70	CTP-Cy3	normal	2.26882784724034	2.39303883406338	46.075764814586	2.26642074810687
B06	70	CTP-Cy3	normal	1.98193418431205	59.1853603161679	1041.13201912138	2.55856491853898
B06	70	CTP-Cy3	normal	1.90070371472566	25.1210018432468	819.540039871668	3.06154902178444
B06	70	CTP-Cy3	normal	2.22856756104754	3.76943816104516	220.643907021853	2.33732868283991
B06	70	CTP-Cy3	normal	1.16539225194786	1.47436214192376	0.942279972795465	1.69532934734575
B06	70	CTP-Cy3	normal	1.15634534031388	1.95160008954042	10.3920325665454	1.46143672041952
B06	70	CTP-Cy3	normal	1.66109627532933	64.2466295954777	634.493747060045	2.52196342680584
B06	70	CTP-Cy3	normal	1.1020698501928	2.00484840787294	1.25736157009508	1.70560512893535
B06	70	CTP-Cy3	normal	1.1708267842737	1.21815238855601	6.80188127141142	1.64295924870201
B06	70	CTP-Cy3	normal	1.18490437229382	20.2095411797329	67.9331020468287	1.57750829990111
B06	70	CTP-Cy3	normal	3.73074559595051	105.857144345153	1707.50250897892	4.03429960386285
B06	70	CTP-Cy3	normal	1.15039652024914	1.89572562033039	3.05904075812168	1.75849132870124
B06	70	CTP-Cy3	normal	0.813921307291916	1.13336944370092	2.15826849747625	1.20037241314282
B06	70	CTP-Cy3	normal	0.371298784994444	0.882729288634804	5.69559176298796	0.637947280827018
B06	70	CTP-Cy3	normal	0.75172270486706	1.63390366286194	5.45301397619415	1.19210125177691
B06	70	CTP-Cy3	normal	2.28938929548386	3.23728657106955	0.658598710536343	3.09813516120096
B06	70	CTP-Cy3	normal	1.94737468639937	46.6359489802842	903.767895455957	2.13833326906568
B06	70	CTP-Cy3	normal	1.79606088161288	61.9453989277044	760.644575673277	2.21445436676505
B06	70	CTP-Cy3	normal	1.98113224193765	58.8008650728322	669.547992233487	2.9217559883525
B06	70	CTP-Cy3	normal	1.20003681285633	1.71729610268024	2.14640917993623	1.75769040657174
B06	70	CTP-Cy3	normal	1.20706314050651	15.9411613307979	59.3657936221921	1.98260226075257
B06	70	CTP-Cy3	normal	1.12638208530463	1.48597936347536	1.09604733502963	1.64948820785679
B06	70	CTP-Cy3	normal	1.29626416585127	15.3472555676118	249.533170218972	1.92883123308555
B06	70	CTP-Cy3	normal	1.12303054263009	3.29312544780201	14.5624839403507	1.30010977399395
B06	70	CTP-Cy3	normal	1.18458109215131	9.8102990162578	0.642426849583941	1.8789386342785
B06	70	CTP-Cy3	normal	1.14303241549806	2.67616016118216	7.89860239662414	1.31847639372533
B06	70	CTP-Cy3	normal	1.36174147657927	62.8629857587148	170.032881467614	1.64462146530197
B06	70	CTP-Cy3	normal	1.17536425731002	0.972524878850827	1.79642331121438	1.53127497189376
B06	70	CTP-Cy3	normal	1.07884400928227	2.04766452040295	1.73106207722168	1.38863193922424
B06	70	CTP-Cy3	normal	1.25339435260593	28.8735346059622	141.041061746441	2.12916954961214
B06	70	CTP-Cy3	normal	1.29968222573352	35.4019286507212	204.429469059538	1.83866750664612
B06	71	CTP-Cy3	normal	1.2163730793065	0.704581922400413	0.966813718746005	1.21659933708024
B06	71	CTP-Cy3	normal	0.508492154316833	0.578920976149242	0.101158454020786	0.61035785997798
B06	71	CTP-Cy3	normal	2.54383050601986	1.21636782033041	98.6427869792825	2.20608633620713
B06	71	CTP-Cy3	normal	1.15437424424452	2.21644068227877	2.35747509596924	1.1362628012421
B06	71	CTP-Cy3	normal	2.09867972401569	5.46965381602882	100.493215775754	2.02701443867057
B06	71	CTP-Cy3	normal	1.16058685027288	27.0977654804745	0.963826548034439	1.44316402721957
B06	71	CTP-Cy3	normal	1.14569429276372	2.25457246636783	0.977453245655257	1.07626600395146
B06	71	CTP-Cy3	normal	2.61123291068743	1.2586839283903	2.8319388368695	2.3003783778848
B06	71	CTP-Cy3	normal	1.10635334082257	1.21724111185447	2.13231179305143	1.19566286693612
B06	71	CTP-Cy3	normal	1.22363096191657	0.705679926024748	0.94027945520905	0.992955674636538
B06	71	CTP-Cy3	normal	1.17151206060859	2.70106498127399	5.14711400807158	1.52698723702853
B06	71	CTP-Cy3	normal	2.45981200003179	2.45503035594014	1.55687397226224	2.45118450372388
B06	71	CTP-Cy3	normal	1.14739057616324	4.27929423994491	4.95611887537682	1.3147535297385
B06	71	CTP-Cy3	normal	2.54428700565644	4.17035228333357	0.966278974959735	2.35508209070299
B06	71	CTP-Cy3	normal	1.26752675789207	2.11358705598253	2.7070858045044	1.64527188740513
B06	71	CTP-Cy3	normal	2.56926227126816	2.49440890350149	2.81139738621323	3.28094677139452
B06	71	CTP-Cy3	normal	1.15343172346278	2.17524678050913	4.80133867566201	1.30892978902213
B06	71	CTP-Cy3	normal	1.32369429184044	32.7026724483904	15.8189620748746	1.82368370287708
B06	71	CTP-Cy3	normal	1.72371877920157	39.2397849965375	64.0424101919212	1.78185190819673
B06	71	CTP-Cy3	normal	1.22354308690618	1.41723377792151	1.65045383774501	1.31158007241462
B06	71	CTP-Cy3	normal	1.15712800381497	2.57475120341148	1.06764026303423	1.07727436864612
B06	71	CTP-Cy3	normal	1.22500226602014	1.79295301567531	6.57566829450322	1.23616643630694
B06	71	CTP-Cy3	normal	1.24610840259706	4.01422969199609	2.63863880525348	1.28465695838386
B06	71	CTP-Cy3	normal	1.19798005821112	1.31542940328628	6.95515079034118	1.26790162563287
B06	71	CTP-Cy3	normal	2.30847448325462	53.3140066245208	86.2709938709038	2.59471046989078
B06	71	CTP-Cy3	normal	1.79374706346549	70.624245889928	54.1917785113143	1.92489309921715
B06	71	CTP-Cy3	normal	1.35589375977493	4.43298899343636	25.8385538238876	1.60601674976255
B06	71	CTP-Cy3	normal	0.312883930452778	0.316415902814267	2.25679606983751	0.463585291261496
B06	71	CTP-Cy3	normal	1.23903361492446	8.48657219968622	11.8389687868091	1.32374888420737
B06	71	CTP-Cy3	normal	1.65739258043785	85.9676773188549	69.6331388584294	2.59332804010331
B06	71	CTP-Cy3	normal	1.22252770258305	2.25048200351782	3.30479839564867	1.3731973730182
B06	71	CTP-Cy3	normal	1.01210207136195	1.03910681174354	8.29534359176217	1.5220263887773
B06	71	CTP-Cy3	normal	1.22505386493497	4.245902862702	3.36020874824015	1.82509902403532
B06	71	CTP-Cy3	normal	1.37169200847637	3.24514722910761	16.3870425746537	1.8710104395529
B06	71	CTP-Cy3	normal	1.39820365563491	7.06112409959026	26.3521828763724	1.83059888141416
B06	71	CTP-Cy3	normal	1.31102441458968	1.12910571721483	10.227256137121	1.61991283390041
B06	71	CTP-Cy3	normal	1.19258144581236	1.44746784488311	3.40678662020253	1.21468679466412
B06	71	CTP-Cy3	normal	2.54366627157445	24.5392716422452	136.094183223006	2.41997469910198
B06	71	CTP-Cy3	normal	1.45475418304511	3.9999077601237	6.64540604125788	1.56646322589637
B06	71	CTP-Cy3	normal	1.31376646962185	37.4176623737512	12.3530956688636	1.54660786911943
B06	71	CTP-Cy3	normal	1.36677399119655	1.65463518860039	13.1370091686769	1.70714385503813
B06	71	CTP-Cy3	normal	2.18793607522726	10.4233329457098	111.757507584292	3.04967896458307
B06	71	CTP-Cy3	normal	1.33065889786921	1.85430048067779	9.80418290823877	1.28648712137722
B06	71	CTP-Cy3	normal	2.5163118070851	2.19342620672592	27.9846944626619	2.95259505262705
B06	71	CTP-Cy3	normal	1.38907724737813	20.873023885304	23.8538124744029	2.17442363668211
B06	71	CTP-Cy3	normal	1.16507581465972	1.22546234763411	7.46595858266672	2.0024297638134
B06	71	CTP-Cy3	normal	2.5112095732892	23.7613351573151	149.463791015182	2.6704322176851
B06	71	CTP-Cy3	normal	2.64142082838103	5.7264369734879	18.5072581799262	3.21165177358761
B06	71	CTP-Cy3	normal	1.25371014532658	2.40895516628966	10.7156231790437	2.31024076177176
B06	71	CTP-Cy3	normal	1.36949934405989	3.10877855991247	11.1125677776079	1.72993869791908
B06	71	CTP-Cy3	normal	1.20408358774964	3.24160951772134	3.19150678392347	1.14138837656618
B06	71	CTP-Cy3	normal	2.68495717081013	62.6524212483718	118.633015689096	4.48740481849089
B06	71	CTP-Cy3	normal	0.692575347971159	0.986964396085487	6.51765799260957	1.22098170380531
B06	71	CTP-Cy3	normal	1.29265899730836	1.96466663352821	13.2384211243272	2.3595819138787
B06	71	CTP-Cy3	normal	2.75229581460677	3.87234340601093	4.61934198001011	2.0779893348212
B06	71	CTP-Cy3	normal	0.687675413963786	1.07009814739143	7.44600715314783	1.18939518152654
B06	71	CTP-Cy3	normal	1.3197854376984	3.45069340021503	22.589221130772	2.87713669058545
B06	71	CTP-Cy3	normal	1.57541389346283	106.175164915395	78.0315768151526	2.4196836620483
B06	71	CTP-Cy3	normal	2.19403588115987	10.9073662452996	133.451694715985	2.32288276530323
B06	71	CTP-Cy3	normal	1.42256953586262	11.9070603188925	35.2588471771192	1.84803642120428
B06	71	CTP-Cy3	normal	1.23734833817614	2.78366162951886	11.5708049202602	2.67786702795473
B06	71	CTP-Cy3	normal	2.60483962414141	4.28024988402104	2.17553370918059	2.31892788548213
B06	71	CTP-Cy3	normal	1.88448538367518	31.8044422192311	76.2565241652612	4.11349984299217
B06	71	CTP-Cy3	normal	1.23263356892786	3.54773713852412	2.46147321830117	1.44322817896404
B06	71	CTP-Cy3	normal	1.24850031150297	4.05889476849299	12.0218875089928	3.65824554254069
B06	71	CTP-Cy3	normal	1.20004984211786	1.83957702867076	12.2649738676921	2.53200377792905
B06	71	CTP-Cy3	normal	1.27797203216684	23.4163509201613	7.98430807885635	1.62186684131541
B06	71	CTP-Cy3	normal	2.4926999372797	3.03815548892983	8.61451085274087	2.23897265663612
B06	71	CTP-Cy3	normal	1.79311819169961	51.4378405437121	120.386009064937	2.39632289374654
B06	71	CTP-Cy3	normal	2.24850910138797	93.1886095780151	159.591935540945	2.71035891458855
B06	71	CTP-Cy3	normal	1.40338527099675	45.408054381822	37.7246167178485	1.73468600992153
B06	71	CTP-Cy3	normal	1.24922211379463	2.34983919436346	10.0282441633881	2.33127187165557
B06	71	CTP-Cy3	normal	1.23603795005501	4.00805140560433	10.6959157451808	2.23793848738913
B06	71	CTP-Cy3	normal	1.21215944329312	1.86705049134226	13.8798396889601	2.74443827154922
B06	71	CTP-Cy3	normal	1.68025559850849	35.7572076603752	87.6808875186495	2.19853019549057
B06	71	CTP-Cy3	normal	2.42286455050406	16.9764837507131	132.373027944912	2.32125568535016
B06	71	CTP-Cy3	normal	1.27803456820728	3.2984055050376	11.0969865225844	1.68283333777667
B06	71	CTP-Cy3	normal	1.709146275674	96.4613705598693	108.570513612297	1.95832358547812
B06	71	CTP-Cy3	normal	1.44258056155362	32.2567626604921	59.230284414359	1.78624528657279
B06	71	CTP-Cy3	normal	1.27456472075909	4.40648562058906	14.9127420215306	2.65223336295902
B06	71	CTP-Cy3	normal	0.339850349871731	0.828036739561045	5.85159060588046	1.56920920433509
B06	71	CTP-Cy3	normal	0.987897928638054	2.02714476202942	14.7474094366544	3.78549947669989
B06	71	CTP-Cy3	normal	1.2028041556606	2.41072511764261	10.8966521035152	2.20721218261926
B06	71	CTP-Cy3	normal	1.26093100085305	3.55155724358079	17.4150387636269	2.64619926447128
B06	71	CTP-Cy3	normal	0.302223931081268	0.707858044589575	5.34343809028999	1.26637167685073
B06	71	CTP-Cy3	normal	1.24057528974507	3.90116215025094	13.588130608497	2.24110888908993
B06	71	CTP-Cy3	normal	1.25000193463739	21.4021857516218	10.2991881597246	1.43991415208495
B06	71	CTP-Cy3	normal	1.30052821201909	2.14003107533651	10.7897863967772	1.75173959787167
B06	71	CTP-Cy3	normal	0.708198470229444	2.59972832793325	7.34201967460258	1.65261423073181
B06	71	CTP-Cy3	normal	1.19364118610981	2.71789472793875	15.0241826829734	2.02793753096519
B06	71	CTP-Cy3	normal	0.448740025230823	1.62115361122488	5.74369273122388	0.959274287617942
B06	71	CTP-Cy3	normal	2.62554054569624	2.11932255501284	18.2089089870732	2.9595021418423
B06	71	CTP-Cy3	normal	1.26855108901117	1.97442734600467	7.28136192702104	1.67363179940619
B06	71	CTP-Cy3	normal	1.31415225327658	16.5687035781858	9.78773499603878	2.20314138157268
B06	71	CTP-Cy3	normal	1.21272764098098	2.19149993059423	18.1464344244494	1.75473841928596
B06	71	CTP-Cy3	normal	1.30368768373559	3.27331737134814	18.9964881197963	3.17715297078061
B06	71	CTP-Cy3	normal	1.1430721087079	3.44449976007098	11.7379540762411	1.93029334216393
B06	71	CTP-Cy3	normal	1.33441343867693	2.77695324490709	35.0139720849111	2.48108918630642
B06	71	CTP-Cy3	normal	1.2665676885835	3.34843799215481	8.30354908386062	1.66783795314131
B06	71	CTP-Cy3	normal	1.11313404272206	2.2856870585618	14.0926301607446	2.19410960548678
B06	71	CTP-Cy3	normal	1.21677868804119	2.60376359453518	5.26956996120209	1.67490453087258
B06	71	CTP-Cy3	normal	1.20913588614219	31.8843042282916	11.6723874477268	2.17499015004861
B06	71	CTP-Cy3	normal	1.60447219030049	17.3104436544848	59.6804634755904	1.67403205698051
B06	71	CTP-Cy3	normal	2.54526644939286	3.91407492756841	7.5420394739731	2.46004738991194
B06	71	CTP-Cy3	normal	1.21916554804941	1.57538416478407	3.88905023770783	1.663133554215
B06	71	CTP-Cy3	normal	1.11861880092122	12.2609849191507	77.4781001061399	1.08773383786542
B06	71	CTP-Cy3	normal	1.40977026055596	9.33557486021234	62.6044703199091	1.4837374474441
B06	71	CTP-Cy3	normal	0.703313286651165	2.19834537677553	4.36734938090002	0.969657391073162
B06	71	CTP-Cy3	normal	0.498957866182494	1.56802743902445	5.44042922497097	0.751265365048457
B06	71	CTP-Cy3	normal	1.8775809311595	32.6314473788965	162.473790710747	3.60009408438368
B06	71	CTP-Cy3	normal	1.25434690832726	67.5308006442361	72.6056779967797	2.57658436005476
B06	71	CTP-Cy3	normal	1.19430426135904	1.42177976466001	2.29845062071212	1.85810279864548
B06	71	CTP-Cy3	normal	1.20774455069407	6.38198636071666	12.370151614763	2.83673704084349
B06	71	CTP-Cy3	normal	1.50157660146582	31.4909151999949	103.666928791437	2.03738946944678
B06	71	CTP-Cy3	normal	1.21729502425941	2.60663238113258	4.27100359760292	1.66734013107736
B06	71	CTP-Cy3	normal	2.00321499890719	86.100430807045	184.139400229023	3.03919571004027
B06	71	CTP-Cy3	normal	2.43698131893739	3.87186938923425	5.7893577112349	2.95326991019368
B06	71	CTP-Cy3	normal	1.23592770941011	1.86315821290883	0.322283530440503	1.73139436310613
B06	71	CTP-Cy3	normal	1.71695499243291	90.5501532883298	152.979904304335	2.31667085787524
B06	71	CTP-Cy3	normal	1.15791080365408	2.65918025043528	1.37063620396013	1.48599084873023
B06	71	CTP-Cy3	normal	1.2001772648336	4.3914699879987	5.20470019628523	2.36138257700689
B06	71	CTP-Cy3	normal	0.756131830880862	3.40527421531786	3.77763946524471	1.02113297609039
B06	71	CTP-Cy3	normal	1.08059110108531	5.48014008837333	9.93394088561457	1.78976630785917
B06	71	CTP-Cy3	normal	1.14354814288401	2.7448086053727	3.22278001720637	1.45978033729048
B06	71	CTP-Cy3	normal	1.29915625563468	3.34237274990529	1.81544943577709	1.71089973445576
B06	71	CTP-Cy3	normal	0.513553465682251	2.43440323791588	2.79769690151901	0.685112444665958
B06	72	CTP-Cy3	normal	2.26361097737187	59.5258531903982	8.15963335012576	2.01244079560622
B06	72	CTP-Cy3	normal	0.642964682448932	0.689437816812534	0.510943420923328	0.710453094610273
B06	72	CTP-Cy3	normal	1.01333832019628	1.00344298276924	0.624921103688409	1.01153208166692
B06	72	CTP-Cy3	normal	1.90272414599472	3.17636248400426	1.51479291344913	1.85665312875712
B06	72	CTP-Cy3	normal	1.79123573812469	1.90821336042385	1.64379902945068	1.85704666232464
B06	72	CTP-Cy3	normal	2.80985149933605	3.95368488446921	4.01528849037131	3.87352715289844
B06	72	CTP-Cy3	normal	3.35677174763891	129.886836693603	12.2009524016451	2.95058740254683
B06	72	CTP-Cy3	normal	2.96298145874339	160.25991635157	13.817612206015	2.63347009104891
B06	72	CTP-Cy3	normal	1.8989591233895	2.20775488644982	1.32025596997405	1.63576113314342
B06	72	CTP-Cy3	normal	2.01243783549042	2.62608436029668	5.22585988176874	2.04519065971406
B06	72	CTP-Cy3	normal	1.92281341419417	2.73975718461047	1.50987713724102	2.40354809042618
B06	72	CTP-Cy3	normal	0.968877252875338	1.4591296529549	1.01858740589635	1.08570947027458
B06	72	CTP-Cy3	normal	1.65417271381177	0.843323829397036	1.52691062607837	1.66679075389145
B06	72	CTP-Cy3	normal	2.24460786286521	90.7043708711167	9.83531786880996	1.95106949105226
B06	72	CTP-Cy3	normal	3.74802695173609	4.51057513111403	3.57091093582516	3.22226652301784
B06	72	CTP-Cy3	normal	0.88617519284127	1.05262156205545	0.804488387596675	0.949356332864878
B06	72	CTP-Cy3	normal	2.06968207649259	46.6807607608667	6.74776201117224	2.41322481283857
B06	72	CTP-Cy3	normal	3.72042195224029	122.979560908111	20.2521293081229	3.0672368003008
B06	72	CTP-Cy3	normal	3.2156947570038	21.0014538116358	17.6209168881876	3.23939842644136
B06	72	CTP-Cy3	normal	1.57805214231747	0.783206824475526	1.42082054162276	1.72902475317575
B06	72	CTP-Cy3	normal	1.93150589460282	13.5047444117747	2.68783494067313	2.22463884109005
B06	72	CTP-Cy3	normal	1.73713676821835	1.7178799078244	1.67200738057272	2.12943542210465
B06	72	CTP-Cy3	normal	1.91292888319768	2.27241945436633	1.72420249918067	1.51429495624879
B06	72	CTP-Cy3	normal	2.35406790346684	50.5036178572329	9.35861159285391	2.59317914982014
B06	72	CTP-Cy3	normal	3.48759762176276	2.12609399831636	3.15619005993095	2.78117010633631
B06	72	CTP-Cy3	normal	1.91896839899666	10.3089968380531	2.43531320472168	1.64662486972016
B06	72	CTP-Cy3	normal	2.47393263646529	0.98048976430766	2.17083044350433	1.74296150726857
B06	72	CTP-Cy3	normal	1.94197183997766	11.5155598181023	2.88090148725461	1.71558039892642
B06	72	CTP-Cy3	normal	2.08707316060325	54.2751166450593	5.37324365757741	2.01235384625327
B06	72	CTP-Cy3	normal	1.88817547083579	7.42223537424512	1.84355302418205	2.04375281533087
B06	72	CTP-Cy3	normal	1.94196962466496	6.51889450770697	2.9937629957461	2.1653143130616
B06	72	CTP-Cy3	normal	2.25418474040663	10.3142436709019	9.68757823433601	1.99091161062914
B06	72	CTP-Cy3	normal	1.85536927036695	2.95201446390283	1.74079679059038	1.81140572637526
B06	72	CTP-Cy3	normal	2.94634342826841	5.94541075538444	14.9318988913266	3.34308853849352
B06	72	CTP-Cy3	normal	1.86193857153704	5.51847816374471	2.37284514232798	1.60243469665584
B06	72	CTP-Cy3	normal	1.99302580193262	31.5019553736645	8.25764718672399	1.66296311535879
B06	72	CTP-Cy3	normal	1.05749359762337	10.855075688195	1.37795130797491	1.18013388548739
B06	72	CTP-Cy3	normal	0.802204393296165	7.08475525812549	1.0745863484657	1.00893711772973
B06	72	CTP-Cy3	normal	1.86543362780533	8.99504174029292	2.41751671994656	2.26927178212948
B06	72	CTP-Cy3	normal	1.82538768441732	2.63515992673583	1.72015532502512	2.25551427912765
B06	72	CTP-Cy3	normal	1.69529287321949	1.1593533529307	1.96643509360054	1.8257119448092
B06	72	CTP-Cy3	normal	1.84983746767714	6.66620388518242	2.27530221017751	2.60766845779805
B06	72	CTP-Cy3	normal	2.14183548465544	43.4672227397115	15.0203716370962	2.18612317074575
B06	72	CTP-Cy3	normal	1.83692861654962	11.2109942951031	1.92196171639887	1.87172958649603
B06	72	CTP-Cy3	normal	1.76249565139206	60.4652553742342	3.1890065866543	2.59632608889025
B06	72	CTP-Cy3	normal	2.35644184691667	35.3479286168188	10.7474563945164	2.18456482281297
B06	72	CTP-Cy3	normal	3.53475410337302	6.73171699185053	3.22605529153692	3.37241146218889
B06	72	CTP-Cy3	normal	0.956702171476472	2.06362649832477	1.09090156697098	0.885658625895224
B06	72	CTP-Cy3	normal	2.04998883028651	148.490680725759	6.22436940196678	2.93630763605244
B06	72	CTP-Cy3	normal	0.638512849337968	1.30951214842705	0.714210324560272	0.550446331186005
B06	72	CTP-Cy3	normal	3.56521219826175	3.8002328106291	2.83086680554683	2.70495048822185
B06	72	CTP-Cy3	normal	2.07508408323145	203.640193959666	8.35987223877551	2.54490193116953
B06	72	CTP-Cy3	normal	1.12479879629599	10.8946913915894	6.20693625469595	1.03772486185536
B06	72	CTP-Cy3	normal	1.1981855554348	13.0352095805309	7.25624989024453	1.03386897395014
B06	72	CTP-Cy3	normal	2.42316416888236	6.2089315828558	4.1619209466942	2.75578079586161
B06	72	CTP-Cy3	normal	2.09172337410149	146.906055434557	8.61127601382958	2.45362146446537
B06	72	CTP-Cy3	normal	1.75767497518847	33.9632342397564	3.82105167858708	2.73299645261606
B06	72	CTP-Cy3	normal	1.80929216708151	9.37895444868643	3.20967685745266	2.14397467958386
B06	72	CTP-Cy3	normal	1.70933298882074	3.6671228885983	1.65013526072347	1.9875790540077
B06	72	CTP-Cy3	normal	0.885524687417434	0.896028224613165	0.894671366587324	0.848091069288898
B06	72	CTP-Cy3	normal	1.79670553931943	4.96884037921771	2.02828179681151	2.09034898965695
B06	72	CTP-Cy3	normal	0.933296152363145	1.48284147233979	1.23337277156324	1.1117068325467
B06	72	CTP-Cy3	normal	0.930894515041994	1.48508641547904	1.11188014165351	1.05801209634865
B06	72	CTP-Cy3	normal	1.67532299984823	1.57513423303736	1.4339319127246	1.60170854826878
B06	72	CTP-Cy3	normal	1.63326733236365	2.32336735495396	2.19807472782896	1.84478244696981
B06	72	CTP-Cy3	normal	1.65992745214282	1.27398470616323	1.76278288972914	1.7008328995915
B06	72	CTP-Cy3	normal	1.57829188494431	2.4096631468915	2.39683369911534	1.76411301682321
B06	72	CTP-Cy3	normal	1.64714748614641	1.4495188344698	1.55882956894853	1.87709917411304
B06	72	CTP-Cy3	normal	1.6872884987608	4.56360976048403	1.98272999691906	2.17948330493662
B06	72	CTP-Cy3	normal	1.64477821992599	1.54526734836588	1.82255455517662	1.80660264144715
B06	72	CTP-Cy3	normal	1.18242485018128	2.54715134567047	2.95173761130747	1.96231395814668
B06	72	CTP-Cy3	normal	2.18684171441925	86.4514899878471	10.7462786655955	2.33179188940282
B06	72	CTP-Cy3	normal	3.19767765228133	12.5920212491462	3.3087686977679	2.68058209153199
B06	72	CTP-Cy3	normal	1.7881973784022	2.75270560822073	3.44300343122148	2.76850471874334
B06	72	CTP-Cy3	normal	1.75978104471295	3.92135870508656	2.71514805261992	1.98003037999522
B06	72	CTP-Cy3	normal	1.42385881941421	87.5388835420222	4.32673495869367	2.30169183415988
B06	72	CTP-Cy3	normal	1.90062158894525	38.8774710702673	4.70229351690227	2.39339978254523
B06	72	CTP-Cy3	normal	1.77454888738546	3.17971374593402	2.0847079499064	2.02128898962305
B06	72	CTP-Cy3	normal	1.51030235715441	1.30103116432312	1.96897997420161	1.83127512045613
B06	72	CTP-Cy3	normal	2.26496395385901	145.902033509774	10.6783339213134	2.42368436926994
B06	72	CTP-Cy3	normal	1.52803151864566	1.67402930535871	1.93863621308829	1.63997053697203
B06	72	CTP-Cy3	normal	1.43365491795925	1.91563768545221	1.71203123619291	1.73540817992455
B06	72	CTP-Cy3	normal	1.44928551663009	2.07600755244802	1.71497666641299	2.12966140514825
B06	72	CTP-Cy3	normal	0.898551904233771	48.7015713143328	4.8219604872669	1.36334732531284
B06	72	CTP-Cy3	normal	1.53546351167183	1.97900227126011	2.42838593331759	1.68328613904298
B06	72	CTP-Cy3	normal	1.80839377594408	7.51960994097872	2.31286143142867	2.12722438217355
B06	72	CTP-Cy3	normal	3.26184341004434	3.62910341223954	3.49061243981162	2.96948227720557
B06	72	CTP-Cy3	normal	1.04001076983253	59.8332594978406	5.89208567313864	1.66677340102518
B06	72	CTP-Cy3	normal	1.77552379735459	3.46927174028182	2.48178865020988	2.36820818056222
B06	72	CTP-Cy3	normal	1.41340542644714	2.50917228927537	1.84808073492894	1.75598129150286
B06	72	CTP-Cy3	normal	1.94623863199697	25.7483706509985	4.99619363471078	2.04574797529518
B06	72	CTP-Cy3	normal	3.31532564014864	25.5852682790118	22.4680446071614	3.35493632124171
B06	72	CTP-Cy3	normal	3.20867823928226	8.98660832900209	4.68960995942767	3.24127031200781
B06	72	CTP-Cy3	normal	1.62645178981218	2.94097977315864	1.77947421057741	2.11147615487741
B06	72	CTP-Cy3	normal	1.64900512978799	1.9860615184014	1.80557639450107	1.94904927333868
B06	72	CTP-Cy3	normal	1.35532412356901	3.75930852351216	2.13046341987085	2.1964108862774
B06	72	CTP-Cy3	normal	1.69640666328467	8.8952281424967	1.86575592113209	2.42158080826024
B06	72	CTP-Cy3	normal	1.6368479741987	4.74700649216641	1.97449230508617	1.85775297721256
B06	73	CTP-Cy3	normal	1.34433668573027	8.44934729058251	2.59952930325019	2.36352886509612
B06	73	CTP-Cy3	normal	1.329962045353	88.202675961781	15.7856059866313	2.63661836517276
B06	73	CTP-Cy3	normal	1.41057375156106	0.978331634425277	0.985775126300181	1.57669682537246
B06	73	CTP-Cy3	normal	0.93995643766417	2.74674209096403	2.7851627560121	2.15469140385492
B06	73	CTP-Cy3	normal	1.26164975426742	46.7207003483938	1.79438302461296	1.43876273234532
B06	73	CTP-Cy3	normal	1.61327787822888	41.278334735428	6.0436250264765	2.07201143539842
B06	73	CTP-Cy3	normal	1.04002904155722	44.7454266521415	5.68440419478331	2.26471060685574
B06	73	CTP-Cy3	normal	1.05712312468091	30.1629345076249	2.21344511658076	1.83849627994884
B06	73	CTP-Cy3	normal	2.18391442856	7.8813445838177	4.74539142167503	3.06618749341127
B06	73	CTP-Cy3	normal	1.75576443536609	105.329255687399	27.2266208251747	2.67661261444541
B06	73	CTP-Cy3	normal	1.07014316433996	3.71385045269808	2.08124247292337	2.03418361635186
B06	73	CTP-Cy3	normal	1.69721738106893	133.816393834071	18.0061703986059	2.44631601433002
B06	73	CTP-Cy3	normal	1.28625795345423	8.00699263717305	1.373921464627	1.33686822655118
B06	73	CTP-Cy3	normal	1.67204564676885	179.685418204269	15.160408121171	2.42942216401758
B06	73	CTP-Cy3	normal	1.28939363930382	0.76774186359798	1.550536651239	1.48775897788417
B06	73	CTP-Cy3	normal	1.27695164639857	5.07614068935244	1.8848309897305	1.48858334793979
B06	73	CTP-Cy3	normal	1.89465039051618	69.6801363824535	14.3177612991873	3.551089952425
B06	73	CTP-Cy3	normal	1.40470751533205	3.70378895184521	2.63148407625067	1.69003075853164
B06	73	CTP-Cy3	normal	1.36541089006028	1.05055951967435	1.43653423285253	1.49585598256313
B06	73	CTP-Cy3	normal	1.05610237028091	3.61715934630152	1.28580344090693	1.71668904549833
B06	73	CTP-Cy3	normal	2.02177016467459	23.9925689045812	8.22316554196039	2.07746298687903
B06	73	CTP-Cy3	normal	1.28945383906224	44.8370103005826	5.21789253735918	2.93240906965383
B06	73	CTP-Cy3	normal	1.42895967711495	6.15756419972961	3.87346030291201	2.48055073346205
B06	73	CTP-Cy3	normal	0.804504154619543	2.95272856215757	1.03319137196624	0.855627902906637
B06	73	CTP-Cy3	normal	0.721383899773501	2.64080055008491	0.910384116876479	0.765496283185836
B06	73	CTP-Cy3	normal	2.18511746818828	127.594536587281	16.3219255882995	2.56733584776658
B06	73	CTP-Cy3	normal	1.37804414691507	1.56077994787434	1.94259476512687	1.6737892391524
B06	74	CTP-Cy3	normal	0.702395416319268	1.33740319178694	1.60965795338324	1.02860281474508
B06	74	CTP-Cy3	normal	2.34842556956803	26.3495979435658	877.193267851711	3.2336034845305
B06	74	CTP-Cy3	normal	1.89378099504179	29.0579290893016	586.244407557422	3.33170975856133
B06	74	CTP-Cy3	normal	2.23490140074747	56.2008305111909	878.946580679322	3.20965734226402
B06	74	CTP-Cy3	normal	0.940533748314784	7.52238441648216	5.09836373688726	1.29979712566066
B06	74	CTP-Cy3	normal	0.96393934440106	1.85885785415064	0.973994919493856	1.62485383671969
B06	74	CTP-Cy3	normal	1.28940531163855	2.27227347667277	0.983713597354374	2.01808781794892
B06	74	CTP-Cy3	normal	1.23795922821601	1.79531936115553	1.86948102531949	2.42761182869654
B06	74	CTP-Cy3	normal	0.37659952367903	0.773432758003428	0.844463018673675	0.605351342331176
B06	74	CTP-Cy3	normal	1.23256206037268	2.76600628857386	0.622755401786105	2.50072197847911
B06	74	CTP-Cy3	normal	1.39600534324434	57.5155408886926	204.460422405523	2.70940590754584
B06	74	CTP-Cy3	normal	2.74999677539494	2.52845017903921	7.15599252033305	2.81876024441858
B06	74	CTP-Cy3	normal	2.24890350182943	6.88088414385376	590.586078873592	2.39638213294079
B06	74	CTP-Cy3	normal	1.3186672729522	31.6681214761245	24.2299076155949	2.43266829860048
B06	74	CTP-Cy3	normal	1.38142204288395	1.11088324728061	8.46421927880926	1.72441268927708
B06	74	CTP-Cy3	normal	1.36253481199984	2.61045359886857	1.3847614193262	2.26519321854273
B06	74	CTP-Cy3	normal	1.60435099043106	61.6784163028342	371.804409745066	2.03973005934895
B06	74	CTP-Cy3	normal	2.2446069953644	5.36966902345076	31.6472418341879	2.15261027185325
B06	74	CTP-Cy3	normal	2.62267736894014	2.78111002790405	2.14524888932329	1.93924897567727
B06	74	CTP-Cy3	normal	1.4193448695265	67.316071338927	498.94703809192	1.99289716698676
B06	74	CTP-Cy3	normal	1.38037255231134	66.2273420375667	170.777570457323	3.03538167457345
B06	74	CTP-Cy3	normal	1.34099287989737	1.85214567610177	3.87760523208303	1.36945995221826
B06	74	CTP-Cy3	normal	3.08531503680543	4.04464983325389	51.0908470140192	3.34435720445227
B06	74	CTP-Cy3	normal	1.05520159014304	2.21298724591953	5.8263544294157	1.50454988236758
B06	74	CTP-Cy3	normal	1.05048719176741	1.53855359849746	0.942257319637857	1.51761292893124
B06	74	CTP-Cy3	normal	2.22882921337604	39.2359780067059	656.771114355008	2.73577006995594
B06	74	CTP-Cy3	normal	1.06095685291932	2.33787560747952	73.395391297542	1.15480315788231
B06	74	CTP-Cy3	normal	1.35981441633247	57.1691766932696	285.354237525379	2.54546978175149
B06	74	CTP-Cy3	normal	2.658448718302	2.7540512664418	14.9430925408293	2.33190610597829
B06	74	CTP-Cy3	normal	2.63920835111916	7.4066035801723	4.62533690596279	2.61911629455235
B06	74	CTP-Cy3	normal	2.22007309765743	79.73084922457	1169.85262034313	2.05182102210023
B06	74	CTP-Cy3	normal	1.20057543313642	2.14089224296502	3.42583805054108	1.29322569362016
B06	74	CTP-Cy3	normal	1.44777090141008	37.9760589616737	489.406322470868	1.7706780847311
B06	74	CTP-Cy3	normal	1.07521361334152	1.68947865314635	3.75399566227812	1.44890903334133
B06	74	CTP-Cy3	normal	1.23393364875819	1.30245613221111	8.75760216316516	1.55148840871378
B06	74	CTP-Cy3	normal	1.32959477575478	43.8269599481239	387.216428806051	1.45023951281797
B06	74	CTP-Cy3	normal	1.27866688811182	1.29970302770919	4.03067462561251	1.32189739652754
B06	74	CTP-Cy3	normal	1.25272292567989	1.04616308105238	2.92213656434547	1.3582673691544
B06	74	CTP-Cy3	normal	1.23973670179958	1.85097141484171	6.53612237764701	1.25520257948362
B06	74	CTP-Cy3	normal	1.25893302120883	0.995003774175417	3.96750311872613	1.3929651761721
B06	74	CTP-Cy3	normal	1.32190074053834	30.9727383873568	679.305869680024	1.5233616073765
B06	74	CTP-Cy3	normal	0.898760318690139	21.1115095346375	436.137121447452	0.965041004200463
B06	74	CTP-Cy3	normal	2.01561866577962	19.5293853471328	1013.22394046517	1.84446720726652
B06	74	CTP-Cy3	normal	1.4918590719537	35.5744471904734	606.744615242643	2.07072788797868
B06	74	CTP-Cy3	normal	1.34222062423922	2.95847676582127	2.46854713780073	1.39532957054921
B06	74	CTP-Cy3	normal	1.2714479781533	1.4646615057534	2.62495729607103	1.5554163560161
B06	74	CTP-Cy3	normal	2.27615722843907	59.7936930909205	877.827868594432	2.29002069264161
B06	74	CTP-Cy3	normal	1.94098032208305	47.3471609213592	799.750651430721	1.7506790158727
B06	74	CTP-Cy3	normal	1.32660254230188	44.2877487736329	562.95250544837	1.46308415897699
B06	74	CTP-Cy3	normal	2.1751645358605	4.39046659992413	85.1445271224858	2.99870990449163
B06	74	CTP-Cy3	normal	1.02243674046315	2.02791547270782	4.5961808399421	1.27018763924558
B06	74	CTP-Cy3	normal	1.19578837484672	1.75391286537029	3.62795645023378	1.26649262118608
B06	74	CTP-Cy3	normal	1.79776452838668	58.3564449659193	1077.67297624919	2.33747517230912
B06	74	CTP-Cy3	normal	1.2090284562025	34.4385232484409	188.827606203687	1.63875253245208
B06	74	CTP-Cy3	normal	2.42499629759487	37.4064490887758	1064.04266723325	2.05762918286974
B06	74	CTP-Cy3	normal	2.3834121979778	2.68927306052966	10.1534489464211	1.97572239853873
B06	74	CTP-Cy3	normal	2.03426529080574	4.56748797028449	9.09775638182148	2.69042748622261
B06	74	CTP-Cy3	normal	0.481071640338764	0.931842483112399	1.54451238867894	0.536627414802229
B06	74	CTP-Cy3	normal	0.751270139937522	1.5442917213184	2.03029495779373	0.836970357630353
B06	74	CTP-Cy3	normal	1.57142536567221	59.3895104813069	752.201356496266	2.35818662337986
B06	74	CTP-Cy3	normal	2.43270753134327	5.18385616103992	28.4845676712997	2.31014724549227
B06	74	CTP-Cy3	normal	1.17043831929006	2.48866962732301	4.14760259410627	1.35523033776433
B06	74	CTP-Cy3	normal	2.1971800035989	75.8442806336873	1200.65509624435	2.30710989294975
B06	74	CTP-Cy3	normal	1.26816333761211	0.85427593742671	3.28765041644524	1.47927845887059
B06	74	CTP-Cy3	normal	1.29734164175228	1.64580326432948	8.30036820954155	1.5374819198401
B06	74	CTP-Cy3	normal	2.50911786961143	2.0187266108208	45.2080028528093	2.51068330042248
B06	74	CTP-Cy3	normal	1.23126129994954	0.87852448543576	2.72396643089887	1.3641392355412
B06	74	CTP-Cy3	normal	1.27613420563097	2.05276210021603	14.1053111141984	1.20782411152406
B06	74	CTP-Cy3	normal	1.2395804878028	2.15482194690918	3.04362024961483	1.87864132521949
B06	74	CTP-Cy3	normal	1.14469673081667	2.55866166741877	39.4240156845867	1.22033191124677
B06	74	CTP-Cy3	normal	2.39574691351007	12.8719674139086	725.343453229022	2.13977777099039
B06	74	CTP-Cy3	normal	1.16778082969727	2.92074629023256	3.79605937430457	1.15567210344507
B06	74	CTP-Cy3	normal	1.80346944410635	73.7220260163885	1218.72229192482	1.92924259052922
B06	74	CTP-Cy3	normal	1.17021166085355	2.97009211093773	4.83246651416936	1.3837842429111
B06	74	CTP-Cy3	normal	1.08571200336328	1.66747762016499	14.2213279022638	1.25580281560741
B06	74	CTP-Cy3	normal	1.15017018277305	3.10992302697019	2.85668730681554	1.23173720011617
B06	74	CTP-Cy3	normal	1.15294260894801	3.07100950077889	3.90478724491995	1.32174064735397
B06	74	CTP-Cy3	normal	2.24041698985944	1.24290664506318	10.0925553824959	1.97031052156552
B06	74	CTP-Cy3	normal	1.16903258152418	1.17208231475171	3.14521091364382	1.24572831528934
B06	74	CTP-Cy3	normal	1.81755981307446	27.3151270090298	989.166541677247	1.69120516542305
B06	74	CTP-Cy3	normal	1.43751192259715	46.1443436427652	821.820732215507	1.81523660668269
B06	74	CTP-Cy3	normal	0.997507028837428	2.48001134185745	5.22501046433936	1.34290619679341
B06	74	CTP-Cy3	normal	1.25188031254534	23.2682526313531	179.428875186871	1.55544107194989
B06	74	CTP-Cy3	normal	1.27396877033835	48.9127376024641	473.284079969914	1.64519215985748
B06	74	CTP-Cy3	normal	2.59110377330337	42.3286182808348	1101.11521621708	2.52381930840057
B06	74	CTP-Cy3	normal	2.40649821853579	85.725877878497	1302.52047552	2.31843288282792
B06	74	CTP-Cy3	normal	1.9330212898446	50.8584198606523	825.267526579435	2.1141631123496
B06	74	CTP-Cy3	normal	1.7634517985591	30.1254413104333	886.70422001414	2.18882921697151
B06	74	CTP-Cy3	normal	1.12473592684294	1.66642798969839	1.01332523852824	1.05153724004664
B06	74	CTP-Cy3	normal	0.757420685976968	1.0040878211292	2.04836568305553	0.883194966285862
B06	74	CTP-Cy3	normal	1.13982258490886	1.68309287273646	1.49682999907246	1.36151646972019
B06	74	CTP-Cy3	normal	0.986329943973072	3.98056727847143	29.9967352436183	1.41614253300756
B06	75	CTP-Cy3	normal	1.30544691994093	16.5063320037801	119.99571118136	2.21606705690418
B06	75	CTP-Cy3	normal	1.37179846145298	9.58981410380223	97.5392474976599	1.91750270833515
B06	75	CTP-Cy3	normal	1.69990140281912	48.4652061295821	782.95637788394	2.36277738855362
B06	75	CTP-Cy3	normal	1.64657536103429	17.833289618564	536.810077950806	2.26956541105397
B06	75	CTP-Cy3	normal	1.30623063812915	46.4549160974186	154.765506695337	2.42813192085313
B06	75	CTP-Cy3	normal	1.63687197453276	61.2114273724563	438.956268751479	2.261962044923
B06	75	CTP-Cy3	normal	1.97498864349137	26.0638690706226	896.972714773862	2.46774676869358
B06	75	CTP-Cy3	normal	1.19606650876276	5.23606426820664	13.8596979209793	1.755494334972
B06	75	CTP-Cy3	normal	1.1262003212023	2.63377651466238	4.68411683820816	1.36580696019023
B06	75	CTP-Cy3	normal	1.70108454538635	45.0005673301401	795.061766913664	2.40470894175142
B06	75	CTP-Cy3	normal	2.3708987993179	6.94307190968604	0.95983306691117	2.93649468281063
B06	75	CTP-Cy3	normal	1.16736983748526	3.65153582688434	11.6474799035472	1.52199963346614
B06	75	CTP-Cy3	normal	1.85313995452725	58.6668388472102	718.966983842695	2.38078454375147
B06	75	CTP-Cy3	normal	1.20409577819676	4.15417991402015	3.24122309603329	1.66937416439288
B06	75	CTP-Cy3	normal	0.958494797966863	29.1934913333087	385.423280827044	1.38466842228126
B06	75	CTP-Cy3	normal	0.439229071948477	0.824565993912886	1.19750463226808	0.582872795800931
B06	75	CTP-Cy3	normal	0.61239004199638	18.5100400043564	215.385768102993	0.952045134975268
B06	75	CTP-Cy3	normal	0.665190586951584	1.28312063028059	0.609113846213045	0.900651493789617
B06	75	CTP-Cy3	normal	1.21944005743928	2.63356740925649	1.13590729137171	1.66978945610292
B06	75	CTP-Cy3	normal	1.51995815118668	52.514803714647	386.192747300037	2.1212413481832
B06	75	CTP-Cy3	normal	1.17556662975591	1.76549437260609	0.747314932596089	1.64665612405646
B06	75	CTP-Cy3	normal	1.27279404948804	40.2146765104034	34.5585637101407	2.14813351308837
B06	75	CTP-Cy3	normal	1.36011755424094	18.1444973281724	98.5280931222537	1.92626153167371
B06	75	CTP-Cy3	normal	1.16627419077034	19.0895161346815	30.1545648854284	1.66823523112667
B06	75	CTP-Cy3	normal	1.2770234809472	26.4579047912416	46.809012111101	2.29636493820876
B06	75	CTP-Cy3	normal	1.45112732440853	70.0587807939759	459.016867692303	2.05934799691398
B06	75	CTP-Cy3	normal	2.31206418931659	2.50663675170773	4.77372603170087	2.45223498251182
B06	75	CTP-Cy3	normal	1.10049154628708	0.881365542384716	4.05042119990536	1.28499515958809
B06	75	CTP-Cy3	normal	1.13181867792778	1.27301260029789	5.4008474622372	1.88948075533477
B06	75	CTP-Cy3	normal	1.55176220205698	13.4106528013926	445.301514961319	2.08846273688091
B06	75	CTP-Cy3	normal	1.8912102859671	10.429529898996	646.867458479107	2.82046401345576
B06	75	CTP-Cy3	normal	1.41390610612203	12.4801320176851	241.348565327132	1.70980497437401
B06	75	CTP-Cy3	normal	0.871369837506547	5.6348082179495	248.384387351033	0.991217032710369
B06	75	CTP-Cy3	normal	0.850934912513917	5.72331426861444	229.906457288123	1.05213355578236
B06	75	CTP-Cy3	normal	1.51132758056165	33.4861737836155	450.664632852702	2.27400007904579
B06	75	CTP-Cy3	normal	1.33012876047457	0.98755904315728	194.384773542392	1.54329862278261
B06	75	CTP-Cy3	normal	1.15431126506339	23.9868152465767	3.12303039354647	1.7260175645044
B06	75	CTP-Cy3	normal	0.878748187284977	0.61935836553821	140.027581772431	1.03002843380153
B06	75	CTP-Cy3	normal	2.17844073439736	21.2428230658063	694.506963936187	2.98249636882215
B06	75	CTP-Cy3	normal	1.17299724444147	1.60597640156344	0.833779935214651	1.61791644304401
B06	75	CTP-Cy3	normal	4.22891557935617	7.66460015550107	74.1703999966217	5.15974678873326
B06	75	CTP-Cy3	normal	1.56792163008948	12.1826022537062	179.482922929781	2.51638626817172
B06	75	CTP-Cy3	normal	1.2273928832802	1.65470184416664	1.15705904040059	2.32078986391088
B06	75	CTP-Cy3	normal	1.26676817549772	38.6677575465719	247.710389310822	2.24444162404409
B06	75	CTP-Cy3	normal	1.23610268732821	33.5528434642009	88.4790011297829	1.96035861943651
B06	75	CTP-Cy3	normal	1.8031449258761	48.1273710997669	749.416958932975	2.61546962535763
B06	75	CTP-Cy3	normal	1.26358003227028	37.1587716142887	110.689789548271	2.13870161882374
B06	75	CTP-Cy3	normal	2.31369302743237	2.77599501024161	1.32598737670903	3.39500481020519
B06	75	CTP-Cy3	normal	1.14416895987076	1.24751351914152	1.42760163586702	3.20939408978684
B06	75	CTP-Cy3	normal	1.12705779658276	0.859559558961671	1.4417504446443	1.5015208843647
B06	75	CTP-Cy3	normal	1.15075425235514	2.5351488737387	16.0513357629133	1.92076299111409
B06	75	CTP-Cy3	normal	1.99148062951537	64.3475665857362	1365.79299529867	2.51753418102969
B06	75	CTP-Cy3	normal	2.16147607774918	31.8730967859297	661.193209705452	2.55877695026518
B06	75	CTP-Cy3	normal	1.13138582742975	2.60607923276288	0.784044712083061	1.57623035689685
B06	75	CTP-Cy3	normal	2.2649347480927	6.27938656222972	361.415878514551	2.8651941658858
B06	75	CTP-Cy3	normal	2.01669761721078	58.5758941383195	1038.73845551081	2.68394218421948
B06	75	CTP-Cy3	normal	1.379525907605	24.1796811486262	469.243033399663	2.16581257286652
B06	75	CTP-Cy3	normal	1.25825670653636	46.2028051468928	181.138620468735	1.98891298596878
B06	75	CTP-Cy3	normal	1.79386167141626	65.0061819883104	707.08469084114	2.47555402016526
B06	75	CTP-Cy3	normal	1.23665994063628	13.5708365976759	69.8492931944702	1.87839551909814
B06	75	CTP-Cy3	normal	1.65653534927794	6.41594554781984	751.275172121794	1.87196570228811
B06	75	CTP-Cy3	normal	2.08954854867582	49.5004107662931	702.962096624269	2.48368799178284
B06	75	CTP-Cy3	normal	1.29703274739288	49.7276099953776	327.145435610586	2.04386014176238
B06	75	CTP-Cy3	normal	1.4593945727814	19.335617371342	442.527775720387	2.71827547259264
B06	75	CTP-Cy3	normal	2.19584161845235	9.60736676308662	415.917702755062	3.02211184033328
B06	75	CTP-Cy3	normal	1.47784220126415	57.46255148791	575.735910047596	2.16673164522772
B06	75	CTP-Cy3	normal	2.05102554185359	63.2307226911882	961.408008540362	3.16157701537005
B06	75	CTP-Cy3	normal	1.2062195869186	12.6656663072268	51.6722044407312	2.26814746278506
B06	75	CTP-Cy3	normal	1.77282401913867	33.1274398216877	443.622522268234	2.37571938734838
B06	75	CTP-Cy3	normal	1.19301332825221	14.1645347319793	25.1152981503385	1.80612131165259
B06	75	CTP-Cy3	normal	1.00446469835906	33.9812050269836	345.456581479369	1.79685346576413
B06	75	CTP-Cy3	normal	0.38652897495645	13.0506633639789	135.590426076326	0.76602451066856
B06	75	CTP-Cy3	normal	1.73012547090449	26.5702777965738	895.680455907498	2.49300472085911
B06	75	CTP-Cy3	normal	2.13382219548913	2.61479356018596	5.13959450239628	2.30970941248103
B06	75	CTP-Cy3	normal	1.11129728098046	3.50621822820834	19.341436669445	1.27655569628184
B06	75	CTP-Cy3	normal	1.17102172795076	3.64761373811745	11.4362479165311	1.23219841129682
B06	75	CTP-Cy3	normal	1.15682746899499	32.4688521949954	77.5028041656942	2.71563646642248
B06	75	CTP-Cy3	normal	1.76145899267061	46.3468780886227	1070.90372325955	2.42806809922007
B06	75	CTP-Cy3	normal	1.48168110700011	29.1446980136903	783.804164334245	1.92095611946824
B06	75	CTP-Cy3	normal	1.44146463705496	46.61341717182	445.288079727544	2.19236522971163
B06	75	CTP-Cy3	normal	2.09911264728499	24.9304680109378	1027.27719618216	2.67450421882731
B06	75	CTP-Cy3	normal	1.06696465599862	1.11678189623431	3.35298439254638	1.60330946808721
B06	75	CTP-Cy3	normal	1.5804062162343	4.72125054430157	629.705225583037	2.09796246066228
B06	75	CTP-Cy3	normal	2.39868243552715	1.20205226494687	8.96377763344074	2.56070617889178
B06	75	CTP-Cy3	normal	0.76570423090152	45.100747382032	218.095909831501	1.32656171218688
B06	75	CTP-Cy3	normal	2.30878781821953	38.6959006787357	1306.08540508922	2.65922900572589
B06	75	CTP-Cy3	normal	0.536025904663736	26.4284864606903	101.724440179211	1.01143414996346
B06	75	CTP-Cy3	normal	1.44261985033207	8.62183245432511	533.443945171075	1.8698748570013
B06	75	CTP-Cy3	normal	0.620434943368193	1.30588930738362	1.07459573287926	0.993843150019674
B06	75	CTP-Cy3	normal	0.525563376083919	1.18389562121685	0.705011399646928	0.7714896505317
B06	75	CTP-Cy3	normal	1.5105367437994	46.1647403214119	597.534812032631	2.10078620061924
B06	75	CTP-Cy3	normal	1.1564562925828	2.93184569526593	9.24918358964562	1.80042123717728
B06	75	CTP-Cy3	normal	1.84499422227934	60.6524292015176	906.288210154555	2.67471775207357
B06	75	CTP-Cy3	normal	1.34038657871181	23.7142760657045	374.236710492326	2.27848506246914
B06	75	CTP-Cy3	normal	1.44249950304316	48.2177375718781	716.653294341729	2.03550419102496
B06	75	CTP-Cy3	normal	1.62955750597378	64.8433901215423	802.57421806947	2.22499179863147
B06	75	CTP-Cy3	normal	2.16316511946753	1.53484290409744	11.2591734623797	2.90234017903235
B06	75	CTP-Cy3	normal	2.09828725494835	61.8576627081361	960.325553049932	3.14771034483744
B06	75	CTP-Cy3	normal	1.83346978796122	8.86909491457925	904.983377132827	2.71091466904598
B06	75	CTP-Cy3	normal	1.28563547315833	21.4664371768682	94.3709126662011	2.29284407169469
B06	75	CTP-Cy3	normal	1.81487619145863	42.9481353973175	875.81036692719	2.95154569396595
B06	75	CTP-Cy3	normal	1.82463771082151	33.2931041695479	847.343370021318	2.20507212831498
B06	75	CTP-Cy3	normal	1.12726016211587	3.58855392120247	18.5648235188823	1.31423267505818
B06	75	CTP-Cy3	normal	1.40099891834754	19.6006300187931	567.002229805921	2.32953524568044
B06	75	CTP-Cy3	normal	1.39296843324642	77.5639378034557	429.03751768659	2.79361203766253
B06	75	CTP-Cy3	normal	1.09475781976497	1.44563845957609	2.84491317962353	1.53890586166235
B06	75	CTP-Cy3	normal	2.12253352853108	3.32780018824121	1.26810584601247	3.04667468620826
B06	75	CTP-Cy3	normal	2.24364137347044	5.03659402341479	1.74444945283771	2.81381249138128
B06	75	CTP-Cy3	normal	1.18822923778887	50.5634122814959	263.104876034172	1.92596224670765
B06	75	CTP-Cy3	normal	1.12009826982978	2.41151125694487	3.19363156149589	1.81114664175216
B06	75	CTP-Cy3	normal	1.22783578899885	21.4092353847722	278.012015985148	1.74638774326848
B06	75	CTP-Cy3	normal	1.37271493297059	47.3440500721984	472.685769981579	2.30245455832237
B06	75	CTP-Cy3	normal	1.63745674566861	33.5312068161	737.96184804755	2.12648587753715
B06	75	CTP-Cy3	normal	1.09126980356953	17.4512379305757	15.2832978377613	1.95904644231637
B06	75	CTP-Cy3	normal	1.5946344162005	33.870097599162	607.265342054525	2.04898700774711
B06	75	CTP-Cy3	normal	1.95448630910864	37.0770462309617	939.179357395755	2.94124882344198
B06	75	CTP-Cy3	normal	1.08486725571205	1.16166983239823	1.63654683809998	1.53809519639139
B06	75	CTP-Cy3	normal	1.43285311365547	54.6639238594791	495.401771154363	2.81330083522203
B06	75	CTP-Cy3	normal	1.95322254997386	8.16324806567162	744.895484186425	3.0955101135623
B06	75	CTP-Cy3	normal	0.98958237049552	0.614962065853291	3.77759193741427	1.51215732708153
B06	75	CTP-Cy3	normal	1.2361227273976	31.9137021456933	189.369374762704	2.01428978271314
B06	75	CTP-Cy3	normal	1.08066449987259	1.30797037944428	2.22836768902302	1.50067135461567
B06	75	CTP-Cy3	normal	1.05501085546463	3.51704888219672	13.6854816114319	1.5881661321829
B06	75	CTP-Cy3	normal	1.01829927091976	1.02310463413648	3.54863829240585	1.33718636612863
B06	75	CTP-Cy3	normal	1.10253971411801	2.0552619255272	0.809626917043562	1.9088483884814
B06	75	CTP-Cy3	normal	1.78591356568453	41.5246412925232	538.922825650636	2.67073757276095
B06	75	CTP-Cy3	normal	1.01123527399015	0.967979088431556	1.5359329852706	1.39268567986166
B06	75	CTP-Cy3	normal	1.04238524567242	1.54282941499594	1.7697458077922	1.85570094403782
B06	76	CTP-Cy3	normal	1.04313303403455	3.57613503570141	2.79140546286065	1.50794366335514
B06	76	CTP-Cy3	normal	1.13590147135552	2.04547735578365	39.5505615694306	2.67856491443777
B06	76	CTP-Cy3	normal	1.53723117455348	60.4480931601878	506.476478082096	1.82026988277661
B06	76	CTP-Cy3	normal	1.04937964768966	4.17295864496729	7.2033116093528	1.44850721223163
B06	76	CTP-Cy3	normal	0.566887147214634	1.13910978707207	1.40808201330388	0.774023528064055
B06	76	CTP-Cy3	normal	1.43324379766603	57.7485840076183	480.417262936879	1.88747483396993
B06	76	CTP-Cy3	normal	2.19227907221414	6.82298285735199	722.320829134707	2.5711723204622
B06	76	CTP-Cy3	normal	0.711142653220144	0.817416990180569	1.07313228801913	0.821559986191299
B06	76	CTP-Cy3	normal	2.21060300101325	5.3809861760407	79.8478212211067	3.75331822588909
B06	76	CTP-Cy3	normal	1.04920181966139	19.9925021163321	0.997437416916207	1.70608615975585
B06	76	CTP-Cy3	normal	1.90866845443307	1.74268861077992	16.7667256521518	3.00896558396514
B06	76	CTP-Cy3	normal	1.08641198911638	1.34271560220479	5.09867926331307	1.64860560550417
B06	76	CTP-Cy3	normal	1.28922451022071	15.1577325579517	142.110150405378	1.66463877577383
B06	76	CTP-Cy3	normal	1.00597073085427	1.99516632723284	22.5037648795199	1.02616260715545
B06	76	CTP-Cy3	normal	1.10897886297311	2.00032448126681	62.7045135246408	0.951412300997029
B06	76	CTP-Cy3	normal	1.30395920988615	34.1262668869465	157.656927667143	2.27327300583205
B06	76	CTP-Cy3	normal	1.12064042238943	1.24731669063782	13.3394834375757	1.62837676384596
B06	76	CTP-Cy3	normal	1.33881028047952	71.6687889037514	535.701000296158	1.9909419999878
B06	76	CTP-Cy3	normal	0.875738481686845	2.63121778547839	5.89095205678923	1.32518634058769
B06	76	CTP-Cy3	normal	1.46175639017405	55.9611414249008	672.442651325215	3.75632989383788
B06	76	CTP-Cy3	normal	1.22980872138471	16.849891360749	179.442063549513	1.42782911801709
B06	76	CTP-Cy3	normal	2.05645168055888	4.97567014893815	14.3145278535962	4.31112708553613
B06	76	CTP-Cy3	normal	1.1263704447661	18.542833751412	3.72197910387904	2.04554917269608
B06	76	CTP-Cy3	normal	1.10327021285903	2.63105429257275	0.82113147350616	1.48618532866863
B06	76	CTP-Cy3	normal	1.5501859154336	75.2532327783965	440.967312716473	2.4545868214128
B06	76	CTP-Cy3	normal	1.49975852046953	61.362584613621	500.088620139183	2.27611545933345
B06	76	CTP-Cy3	normal	1.13002582537703	3.32699706158595	45.4257440213213	1.56697437952342
B06	76	CTP-Cy3	normal	1.47407628658494	62.700793210882	571.285779934742	1.9873748529672
B06	76	CTP-Cy3	normal	2.06295432158132	57.6863904196933	746.63448745213	2.76536969851591
B06	76	CTP-Cy3	normal	1.1788946323179	49.4874641163166	161.119335806962	1.72429307066888
B06	76	CTP-Cy3	normal	1.07695940376154	1.58013145782102	1.54937907699407	1.46116253752984
B06	76	CTP-Cy3	normal	1.19321731706145	48.5703304727075	323.099543083228	1.91286279346083
B06	76	CTP-Cy3	normal	1.80291678807877	65.8473439141102	661.542908558915	2.2247756569838
B06	76	CTP-Cy3	normal	2.12628593041636	7.62636010968029	802.880337159321	2.16504685942422
B06	76	CTP-Cy3	normal	1.03835038531127	3.22669166867158	7.6909126312791	1.45625916916352
B06	76	CTP-Cy3	normal	2.04777508643492	75.4387969825232	892.76734603755	2.85764331099875
B06	76	CTP-Cy3	normal	1.18916443996858	1.32854231212546	3.39112949006471	2.00549279991396
B06	76	CTP-Cy3	normal	1.72656936948267	32.3016543619419	606.435318254346	2.16233613154088
B06	76	CTP-Cy3	normal	2.26618814538393	1.35399148549091	407.9911642545	2.19016403516459
B06	76	CTP-Cy3	normal	2.06340150771047	19.1709285834665	1217.36280993654	2.41921661264066
B06	76	CTP-Cy3	normal	0.309012708838247	3.98951594698417	0.879479571081102	0.486918456613902
B06	76	CTP-Cy3	normal	0.760488353774685	11.4888716656493	1.87423613579434	1.21858497723272
B06	76	CTP-Cy3	normal	1.32024141180141	5.8044241418847	551.286096975835	1.63744298776163
B06	76	CTP-Cy3	normal	1.07829021265165	1.31422365574952	5.35288779147137	1.33882458875052
B06	76	CTP-Cy3	normal	1.17602677259329	9.5581022010563	94.1158281609504	1.54209910562017
B06	76	CTP-Cy3	normal	1.83352787251816	65.443017330392	1084.25545861495	2.18169439807393
B06	76	CTP-Cy3	normal	1.55587660737787	38.2000948894028	637.458538037501	1.93118380593783
B06	76	CTP-Cy3	normal	1.18395473374742	43.3633298592684	308.467412614748	1.40803033455708
B06	76	CTP-Cy3	normal	0.98892624741713	2.91624897606586	230.325091158076	1.17632346243192
B06	76	CTP-Cy3	normal	1.10130595067506	21.6903255066469	2.82751818496575	1.5145736451028
B06	76	CTP-Cy3	normal	1.05720128689802	3.6135839093753	276.28180309544	1.14045290324917
B06	76	CTP-Cy3	normal	1.11138930274877	4.09386710371996	23.1315590962825	2.75436284508079
B06	76	CTP-Cy3	normal	1.2799644083559	21.7803453289063	7.8221170717971	2.25897133230421
B06	76	CTP-Cy3	normal	1.79037260388764	25.3704647188323	665.983671664977	3.05365891678983
B06	76	CTP-Cy3	normal	1.55484397191993	13.6722614321866	482.971491634881	2.0440558511911
B06	76	CTP-Cy3	normal	2.26307133691873	4.88789730021125	1.19818647350381	2.595385624708
B06	76	CTP-Cy3	normal	2.22373184376563	7.89163526826452	5.32450221631168	2.32023588888411
B06	76	CTP-Cy3	normal	1.38707644115727	35.3898145346614	642.105414286732	1.75756071345837
B06	76	CTP-Cy3	normal	1.17116255549203	4.38164709692353	6.21707071814996	1.92887442900205
B06	76	CTP-Cy3	normal	1.07725202217154	0.963854010731493	1.00137985242973	1.38204187950445
B06	76	CTP-Cy3	normal	1.08449741091155	1.98677690723093	99.6760880079773	3.67333832090585
B06	76	CTP-Cy3	normal	1.21769460899679	45.6854261824496	490.584816840827	1.94625317268735
B06	76	CTP-Cy3	normal	2.24912618364397	1.78333844751453	1.41849004373334	2.6219803065308
B06	76	CTP-Cy3	normal	1.10976418151148	1.06755681432016	1.82534986372071	1.49870016420869
B06	76	CTP-Cy3	normal	1.01932221200943	1.01946322499073	27.6193177826158	1.59046543995755
B06	76	CTP-Cy3	normal	1.75107979255834	95.9990344848125	989.389621369154	1.99564392544372
B06	76	CTP-Cy3	normal	1.02708252590783	1.52952895406219	11.3077074465103	1.30039705224923
B06	76	CTP-Cy3	normal	1.91173067764271	5.38665647074272	910.805589466228	1.99186465312705
B06	76	CTP-Cy3	normal	1.01707167822251	2.2247291895406	14.9675536595704	1.76436717241344
B06	76	CTP-Cy3	normal	1.39339409210243	27.9792648348478	348.608866793741	2.06716274793644
B06	76	CTP-Cy3	normal	0.982413747219356	1.47231695966097	0.898561015946288	1.37005182501758
B06	76	CTP-Cy3	normal	1.25118919631899	4.69973986201227	265.828028639822	1.94964014053572
B06	76	CTP-Cy3	normal	1.06094969903709	1.56800320511139	8.04115901540378	1.0819814921253
B06	76	CTP-Cy3	normal	1.36754800283859	8.92969416784035	415.607170134587	1.48891981594701
B06	76	CTP-Cy3	normal	1.0850519281634	0.962914220887537	0.668953291359868	1.33071262418373
B06	76	CTP-Cy3	normal	1.87802462951375	14.047086789591	973.478090464453	1.96426255606997
B06	76	CTP-Cy3	normal	1.27154062981278	14.7565812573562	254.637017183931	2.02147083487916
B06	76	CTP-Cy3	normal	1.40140897094959	37.4584696587769	402.801179076637	2.17767838297653
B06	76	CTP-Cy3	normal	1.61904571404754	5.51722676590877	578.24608055227	1.87579197529882
B06	76	CTP-Cy3	normal	1.36798796270973	29.4602926045336	256.336682293089	1.71204468275861
B06	76	CTP-Cy3	normal	1.09189828812585	1.83591398218561	8.83217019910076	1.56948105562703
B06	76	CTP-Cy3	normal	1.03330207607027	3.22653736574165	1.46169919692504	1.54026818230811
B06	76	CTP-Cy3	normal	0.648368963347187	4.86350615154551	169.911609109117	1.06618225010235
B06	76	CTP-Cy3	normal	1.05226078916993	1.87334117116244	14.648373688371	1.377815129493
B06	76	CTP-Cy3	normal	0.997441115348169	7.53955949807537	432.14838835409	1.6503222094082
B06	76	CTP-Cy3	normal	1.27581737600493	35.3334660323168	393.848211957326	2.08372139043666
B06	76	CTP-Cy3	normal	1.01837328655647	0.951882174125398	2.68243638337507	1.40135567138966
B06	76	CTP-Cy3	normal	0.615165148273983	17.9389161259409	167.58951125901	0.932206286693527
B06	76	CTP-Cy3	normal	1.01590277018889	2.52743357356664	4.92158481980664	1.7056658405983
B06	76	CTP-Cy3	normal	1.07765636602324	27.1467643204676	133.720794668165	1.51168679902567
B06	76	CTP-Cy3	normal	1.3445747062588	43.5804831811601	437.605356793948	2.3351604358444
B06	76	CTP-Cy3	normal	1.05774892689926	0.60563836153729	4.94949727325236	1.56348940759598
B06	76	CTP-Cy3	normal	2.1458683069012	7.49266040095344	13.0004336489453	2.12468787690029
B06	76	CTP-Cy3	normal	2.09394847492612	14.8921092971932	856.350396491982	2.49848180119603
B06	77	CTP-Cy3	normal	1.0667205402626	3.46118226845938	1.19585397609114	1.4937697134171
B06	77	CTP-Cy3	normal	2.22641376209526	2.15153056377095	0.480692913625823	2.68364585752774
B06	77	CTP-Cy3	normal	1.94397172360831	24.9956697566473	412.033526269099	2.21061666123589
B06	77	CTP-Cy3	normal	1.14116709732406	1.11280908047341	11.5928224671963	1.26440787001554
B06	77	CTP-Cy3	normal	1.59437705583044	71.7405664231786	374.761193809208	2.03105761414978
B06	77	CTP-Cy3	normal	1.16311254125753	1.94478159191598	6.93740097068783	2.12406124480639
B06	77	CTP-Cy3	normal	2.01963588138815	8.65401868794332	48.6170029617729	3.3955533038308
B06	77	CTP-Cy3	normal	0.988173915157046	1.71971515064562	0.979386062715034	1.16572654928467
B06	77	CTP-Cy3	normal	1.12790773335869	1.41885553236435	11.0345491775002	1.41955988458442
B06	77	CTP-Cy3	normal	2.30047073307601	2.37017189228131	93.8787201562739	2.09517018615208
B06	77	CTP-Cy3	normal	1.20981783307798	7.01163875180942	74.2369318723218	1.83306391920955
B06	77	CTP-Cy3	normal	1.00700002669582	1.2752830796341	0.571291930684403	1.38540589682503
B06	77	CTP-Cy3	normal	2.08526910109078	1.84132530434039	22.4853622388495	3.02358355723607
B06	77	CTP-Cy3	normal	1.03101835321594	1.79300835997274	1.85654934975455	1.37219474055124
B06	77	CTP-Cy3	normal	1.06944248566698	2.18225438950789	5.8177324913361	1.44569462974738
B06	77	CTP-Cy3	normal	1.11134125666054	0.988722298959988	10.0241442059015	1.34237584423275
B06	77	CTP-Cy3	normal	0.743145926452992	18.1733269086612	188.473597330671	0.788191766995873
B06	77	CTP-Cy3	normal	1.02176191762906	23.0661683212275	233.522898592117	1.11795473233727
B06	77	CTP-Cy3	normal	2.40925668646261	6.97932621204989	34.3584836432433	2.59451460442016
B06	77	CTP-Cy3	normal	1.1862011285496	3.58419403829327	5.25547393173551	1.35972726723513
B06	77	CTP-Cy3	normal	2.63102201754397	25.7642658369542	47.4594743899506	3.89534577257957
B06	77	CTP-Cy3	normal	0.499371639954594	0.593728696169761	1.11681231128147	1.09927854667958
B06	77	CTP-Cy3	normal	2.3380375638557	1.7803683511698	27.3701374141494	2.65389916010566
B06	77	CTP-Cy3	normal	1.17921202773389	2.7139513839264	1.39412235990101	1.40354920829641
B06	77	CTP-Cy3	normal	1.08575131295274	2.13480188609571	10.267313612905	1.27840828807515
B06	77	CTP-Cy3	normal	2.39791150148308	8.58256212518613	26.3392082755837	2.41503846425875
B06	77	CTP-Cy3	normal	1.19220292646285	3.85778461269394	0.2727933909488	1.49802246923986
B06	77	CTP-Cy3	normal	1.35577859526969	18.2375549031673	55.938121359276	1.81832408819264
B06	77	CTP-Cy3	normal	2.35323167733472	1.45642499484699	4.9851381905826	2.03151475051491
B06	77	CTP-Cy3	normal	1.18893796974409	4.51791747886444	6.51748376059999	1.45346690284093
B06	77	CTP-Cy3	normal	1.11890868375091	4.47107243760829	38.60733871195	1.89111537383278
B06	77	CTP-Cy3	normal	1.14117864942334	5.03615295855212	2.98644666785245	1.25725634451596
B06	77	CTP-Cy3	normal	1.19660641834429	6.07803156636185	17.0813696765484	1.25866280945398
B06	77	CTP-Cy3	normal	1.0625191809345	10.1828022618713	23.2180585655149	1.35174375593972
B06	77	CTP-Cy3	normal	2.53677455117994	2.76217490715849	79.7618783029659	2.41162884846522
B06	77	CTP-Cy3	normal	2.59379707366726	39.1075275376043	403.611469725802	3.06575220148297
B06	77	CTP-Cy3	normal	1.23026662997325	3.89589485513573	12.5300972278801	1.20743925808075
B06	77	CTP-Cy3	normal	0.475532259864645	0.619183616509144	2.6034598752719	0.58508558378472
B06	77	CTP-Cy3	normal	1.34331246228688	4.53527702166183	42.5795480328756	1.61713726947443
B06	77	CTP-Cy3	normal	0.712663749245743	0.691355930362908	2.93490353625938	0.870128703495355
B06	77	CTP-Cy3	normal	1.52685821037336	141.468818298095	329.005832554957	2.08263031145115
B06	77	CTP-Cy3	normal	1.19789824846656	1.06390697256007	2.57881748681514	1.48929589855565
B06	77	CTP-Cy3	normal	1.12752539430873	2.79072584239359	7.76255613460107	1.05619886936783
B06	77	CTP-Cy3	normal	2.21699447144769	26.8775175517012	335.337469109001	2.39429656747621
B06	77	CTP-Cy3	normal	1.2317268504889	3.89138557956912	21.7609685446429	1.31025889565737
B06	77	CTP-Cy3	normal	1.21154736217164	80.2908002034213	169.444813866564	2.08525570351356
B06	77	CTP-Cy3	normal	1.03847903580446	8.77798011104063	9.00603438787029	1.23164092306883
B06	77	CTP-Cy3	normal	1.18908113223996	1.08505251383594	14.0592546962964	1.16159733099751
B06	77	CTP-Cy3	normal	1.20496328730888	32.7355209062377	25.7809347467022	1.79418855654435
B06	77	CTP-Cy3	normal	1.24085411578977	17.8823971604143	21.7671457922503	1.44753052428453
B06	77	CTP-Cy3	normal	2.30520181573056	1.67705226285479	11.5409472135618	2.04424620668417
B06	77	CTP-Cy3	normal	1.07468431364076	9.16496832724606	33.2203500240557	1.2742676515592
B06	77	CTP-Cy3	normal	2.47560920900075	7.78218704682943	55.8521719494463	2.64912561178058
B06	77	CTP-Cy3	normal	1.21230966420421	2.56495846792128	19.9931585022289	1.28186131049425
B06	77	CTP-Cy3	normal	0.996999988558933	1.3298616397033	2.26065816019234	1.34275867943045
B06	77	CTP-Cy3	normal	1.15362531906537	3.53751281102632	7.77683675603695	1.39756538721335
B06	77	CTP-Cy3	normal	1.15441233810801	45.2972098831193	31.127539279881	1.52634387432804
B06	77	CTP-Cy3	normal	1.06725168027608	6.08878707704068	3.11862561032448	1.52853654956053
B06	77	CTP-Cy3	normal	1.3940552917975	67.1922288213133	136.663576860112	1.83646428226702
B06	77	CTP-Cy3	normal	1.17188956014299	1.71230871650109	4.83748303637917	1.38800140455099
B06	77	CTP-Cy3	normal	1.22565770261972	1.61438973091866	9.04575448600004	1.39785389606469
B06	77	CTP-Cy3	normal	0.591383186687038	3.84850012830859	28.9218116540802	0.9900825524645
B06	77	CTP-Cy3	normal	2.25968542222707	14.804698365146	56.7701844861111	2.4853351359728
B06	77	CTP-Cy3	normal	1.33457754142777	61.4720691688733	135.274569312821	1.7752927191275
B06	78	CTP-Cy3	normal	1.05383925347631	0.474060033279991	1.42809590053773	1.07906693933105
B06	78	CTP-Cy3	normal	1.35794122905005	69.1284762480572	160.212754330652	1.81466048673425
B06	78	CTP-Cy3	normal	1.31058160608394	7.91429539408796	77.8346250988765	1.48137546037554
B06	78	CTP-Cy3	normal	1.12712127550738	2.04955403892082	2.16693224969081	1.12517470091987
B06	78	CTP-Cy3	normal	1.77561533919118	20.4383443566811	356.650727508059	1.73726793114934
B06	78	CTP-Cy3	normal	1.11625292532487	7.6322030360876	12.4214029809559	1.1764730923805
B06	78	CTP-Cy3	normal	1.16046685289039	2.79771214221911	15.9797442281714	1.34619940410955
B06	78	CTP-Cy3	normal	1.11284870587903	1.38720343409399	0.585431502407358	1.09278219196097
B06	78	CTP-Cy3	normal	1.78172626031537	65.5868392762344	780.770133533985	1.80654330216911
B06	78	CTP-Cy3	normal	1.28760783702321	39.728838837795	208.607526693468	1.38254063799031
B06	78	CTP-Cy3	normal	1.08448956578975	1.08894218030689	1.02794009392434	1.16924164232465
B06	78	CTP-Cy3	normal	2.15382908696777	0.994453954550328	1.34098233941035	1.5779188191173
B06	78	CTP-Cy3	normal	2.09998118568265	7.14939976505456	961.507125756495	1.53347567639456
B06	78	CTP-Cy3	normal	1.08002820014295	2.05889279009949	8.19349125598283	1.03585118645203
B06	78	CTP-Cy3	normal	1.10511854171094	2.38857650534028	1.62810299169488	1.15229398154191
B06	78	CTP-Cy3	normal	2.17470456288315	3.80108128103169	232.584721197953	1.83401954607225
B06	78	CTP-Cy3	normal	1.07079699942267	1.04613945057615	1.24961931877513	0.990530556436767
B06	78	CTP-Cy3	normal	1.2610535502496	18.2026959150159	171.839795209266	1.36934155683473
B06	78	CTP-Cy3	normal	1.18121644403823	26.3721116269782	124.135556072019	1.53617202726066
B06	78	CTP-Cy3	normal	1.37342258338898	1.28833289603058	162.638052152741	1.32607697810948
B06	78	CTP-Cy3	normal	1.54931531039743	30.6933436807752	386.256591804023	1.40429779618272
B06	78	CTP-Cy3	normal	1.09666961740647	1.63415786329247	0.93912673645802	1.05650403156558
B06	78	CTP-Cy3	normal	1.25438541663087	74.4434799682643	153.754168338012	1.64581480273437
B06	78	CTP-Cy3	normal	1.31555502599209	10.957940324712	196.015579273756	1.21058870803484
B06	78	CTP-Cy3	normal	0.968453369605591	1.69510811129226	1.93477102198299	1.21873440157033
B06	78	CTP-Cy3	normal	1.23997829236543	1.91780904656455	2.0067282392028	1.39995700215667
B06	78	CTP-Cy3	normal	1.02138510675573	0.993589434543867	1.16972978996467	1.52761353804594
B06	78	CTP-Cy3	normal	1.44741065094416	45.2006446871664	782.583938927191	2.75154869558445
B06	78	CTP-Cy3	normal	1.58786845044179	38.9405015685431	442.120042995941	1.68525755350229
B06	78	CTP-Cy3	normal	0.998501310368374	1.827722056242	4.63033396128658	1.07892637321645
B06	78	CTP-Cy3	normal	1.1091180725437	3.74927361313306	28.0284710142997	1.28466604772596
B06	78	CTP-Cy3	normal	1.14928398658202	52.5857975536418	124.892240517236	1.44221994294298
B06	78	CTP-Cy3	normal	1.29585685341961	19.1768328085714	104.563333616149	1.4189617489234
B06	78	CTP-Cy3	normal	1.02799282301134	0.515278848681508	2.355890812697	0.932723522782786
B06	78	CTP-Cy3	normal	2.0280758003422	1.72904022349057	43.7987175293574	3.00638041960834
B06	78	CTP-Cy3	normal	1.18655454356059	15.0505521330502	10.501221611163	1.43090777909304
B06	78	CTP-Cy3	normal	1.1562219386469	30.8033130972466	91.4657028449335	1.3886188156236
B06	78	CTP-Cy3	normal	1.42842518608004	13.5410534543703	389.443673004303	1.54535496325564
B06	78	CTP-Cy3	normal	1.13087500035711	25.1316867430199	9.1959346577005	1.31779498199815
B06	78	CTP-Cy3	normal	1.29647447675716	35.9014537142371	374.291579038217	1.58556206509674
B06	78	CTP-Cy3	normal	0.630263207779897	1.01663813634902	0.591522356617098	0.742877826459033
B06	78	CTP-Cy3	normal	1.25110371238867	18.0316559954087	49.8092706231775	1.65409481231827
B06	78	CTP-Cy3	normal	1.90115873496636	29.8903932125558	582.370190619864	1.62617266666016
B06	78	CTP-Cy3	normal	0.675274968568667	1.22325916823749	16.4049716012168	1.19466391282423
B06	78	CTP-Cy3	normal	1.42979211079243	30.9941048306684	377.142104786655	1.3787747699088
B06	78	CTP-Cy3	normal	1.08073943354841	26.0322855411754	1.57342682436176	1.32421320083855
B06	78	CTP-Cy3	normal	1.13847734755996	17.5313826936259	47.9818689233438	1.48054456736134
B06	78	CTP-Cy3	normal	0.966798066372574	51.0191110088893	287.334677062476	1.88507675551528
B06	78	CTP-Cy3	normal	1.62537976222264	42.0322823147906	987.295999415814	2.40627704106892
B06	78	CTP-Cy3	normal	2.09144572821737	2.97938500409258	26.2327985456992	3.56167113063337
B06	78	CTP-Cy3	normal	1.08654438839576	2.45478861301634	1.29296364019604	3.33128408299809
B06	78	CTP-Cy3	normal	1.0155920764804	17.1288287623705	226.326425700686	1.71181103570087
B06	78	CTP-Cy3	normal	1.25475361159342	44.0524465957081	417.664077482942	1.68366355999473
B06	78	CTP-Cy3	normal	1.31850547330093	50.4738653066224	227.740924244183	1.76016404920596
B06	78	CTP-Cy3	normal	1.00149868963163	1.08411719495689	0.990686635358553	1.14364836686945
B06	78	CTP-Cy3	normal	1.0779619309581	39.8852975830972	186.575018896019	1.68279161019169
B06	78	CTP-Cy3	normal	1.04997118099135	1.54642563715662	2.53323417528687	1.36452939041982
B06	78	CTP-Cy3	normal	1.06246112461993	11.1956810763753	23.4570627144356	1.20715899556943
B06	78	CTP-Cy3	normal	0.587949864846996	13.4294978543226	162.377278591184	0.788406528520983
B06	78	CTP-Cy3	normal	1.3430126715767	21.4683793379532	713.450043912643	2.62832588212895
B06	78	CTP-Cy3	normal	1.27763455135274	12.7744723819526	235.459185987443	1.41919193917663
B06	78	CTP-Cy3	normal	0.755432037185889	17.6225038084897	260.048016544353	1.0284083306897
B06	78	CTP-Cy3	normal	1.47537469570857	57.0286365080623	524.243204644278	1.8075847402973
B06	78	CTP-Cy3	normal	1.84107695503089	4.02520422865413	40.6293420357271	2.22616745745525
B06	78	CTP-Cy3	normal	1.02054656618744	40.5087781721572	304.633306696952	1.71724865478951
B06	78	CTP-Cy3	normal	1.71704328871935	41.2919478517173	459.880160805934	2.13976804043011
B06	79	CTP-Cy3	normal	2.25406064632336	98.1086027147058	632.217952519109	2.09691842049767
B06	79	CTP-Cy3	normal	1.47494290840706	43.4620927924987	228.317715902109	1.53857263654275
B06	79	CTP-Cy3	normal	1.16236857137776	2.63454035999077	7.76822797768806	1.11791700446979
B06	79	CTP-Cy3	normal	2.17262959057037	95.1068917216067	955.824664175581	2.90839235578006
B06	79	CTP-Cy3	normal	0.707848795134026	51.8151517342382	84.7309971967344	0.838978959778124
B06	79	CTP-Cy3	normal	2.30939672460078	3.4271750214155	4.57213868671624	1.84077714255771
B06	79	CTP-Cy3	normal	1.27330625334402	3.28135388862465	14.9589039173365	1.38606344782042
B06	79	CTP-Cy3	normal	1.21565725309539	3.62385141082664	3.18084401798417	1.38053260509728
B06	79	CTP-Cy3	normal	1.15700749368783	3.16835344118768	3.81760936537827	0.87278742530337
B06	79	CTP-Cy3	normal	2.58540944805857	13.000478996027	31.9052136788075	2.32281292178558
B06	79	CTP-Cy3	normal	2.33647661072107	5.29680856687164	3.32269112098994	2.04895210619624
B06	79	CTP-Cy3	normal	1.18217414323377	33.82506520788	230.580419807103	2.54803851367135
B06	79	CTP-Cy3	normal	1.62233563856062	123.949217355219	382.575224550642	1.80905126373028
B06	79	CTP-Cy3	normal	1.28541678867663	3.17349263563617	5.97127701681127	1.31846235192704
B06	79	CTP-Cy3	normal	1.20361224564811	2.99906403076198	188.601410546391	3.39790395048094
B06	79	CTP-Cy3	normal	1.30669521981624	31.86276412268	55.3149572416669	1.3501978804553
B06	79	CTP-Cy3	normal	1.25445316615425	2.13826784418804	16.6233978251389	1.61108282291127
B06	79	CTP-Cy3	normal	1.56835104604001	27.6953484453943	259.266677182226	1.50241436062157
B06	79	CTP-Cy3	normal	1.31801466085803	39.5331241972173	7.58528494962764	1.70034494382993
B06	79	CTP-Cy3	normal	0.908946443345213	1.18745879975864	5.00132562581868	0.874584019920822
B06	79	CTP-Cy3	normal	1.25637468360945	80.2560783167711	237.215639073729	2.85086848972753
B06	79	CTP-Cy3	normal	1.45470730653066	69.0773563981508	350.885432988687	1.55854489714915
B06	79	CTP-Cy3	normal	2.56205052167218	9.39825279566788	12.3576002762449	2.48624428229738
B06	79	CTP-Cy3	normal	2.11699521948702	3.77989896641266	49.2113339598205	2.86162317706893
B06	79	CTP-Cy3	normal	1.20705697897077	3.16938774770505	4.14162611589533	1.19078467666695
B06	79	CTP-Cy3	normal	1.25516494237329	4.56347257388847	6.58406974167824	1.23589599313541
B06	79	CTP-Cy3	normal	1.22235912400353	1.22170906437798	4.92962883536175	1.11822540793601
B06	79	CTP-Cy3	normal	1.28159547459802	3.66637407738825	6.68228006833046	1.36602149406851
B06	79	CTP-Cy3	normal	2.00179067579968	116.259324531192	377.070253637684	2.15271294514914
B06	79	CTP-Cy3	normal	0.99017784124161	2.20347216301291	2.90521425715594	1.21943760034235
B06	79	CTP-Cy3	normal	1.19550993936102	3.91116826568619	12.4571364385799	1.05906554515444
B06	79	CTP-Cy3	normal	1.3772292889369	47.5572712391377	298.659517411532	1.56954159146925
B06	79	CTP-Cy3	normal	1.4607901669039	56.2941616411996	283.212213424418	1.3705907290858
B06	79	CTP-Cy3	normal	0.877418648286692	60.4434739714378	248.209673637611	1.40415914964399
B06	79	CTP-Cy3	normal	1.21326915164061	3.6727255385856	11.830313560852	1.56188325002853
B06	79	CTP-Cy3	normal	2.39904424380069	4.62933248331873	2.933495366926	2.01304179321498
B06	79	CTP-Cy3	normal	2.02898954273206	127.091676132351	747.206460543254	2.15464332945458
B06	79	CTP-Cy3	normal	1.52100451821073	39.1626424265026	359.574010373976	1.54792034781708
B06	79	CTP-Cy3	normal	1.08839942882551	2.56378054708864	7.8947192404878	1.2231652757682
B06	79	CTP-Cy3	normal	1.13244192489182	39.258336587406	23.7153113471031	1.55212244585904
B06	79	CTP-Cy3	normal	0.793773977736693	1.32679736456732	21.2032694340628	1.34520172342993
B06	79	CTP-Cy3	normal	1.15167607269489	0.991904087231112	1.00629694763162	1.27344136988136
B06	79	CTP-Cy3	normal	0.77264693067661	1.15382234260888	19.9224478044359	1.47836602497629
B06	79	CTP-Cy3	normal	1.12822334448292	1.35374732345589	1.3002651159432	1.13311665461224
B06	79	CTP-Cy3	normal	1.17065054923942	1.43545667988426	1.43946088640014	1.22446072947439
B06	79	CTP-Cy3	normal	1.24765681366055	3.87165991621415	5.49878474173378	1.53404288952349
B06	79	CTP-Cy3	normal	1.19952608861217	2.10515581062105	0.799823223729466	1.38533284421296
B06	79	CTP-Cy3	normal	1.17054399042213	4.09821435820039	8.91758717036571	1.49778842718768
B06	79	CTP-Cy3	normal	1.15534151496472	1.70971982499101	1.86500219036048	1.20117776961404
B06	79	CTP-Cy3	normal	1.20330360026777	1.61975068065934	10.8229119018604	1.18221642239326
B06	79	CTP-Cy3	normal	1.1299686374892	3.88235247396679	4.76215198547655	1.118913596498
B06	79	CTP-Cy3	normal	0.805113761315675	1.56673937662153	2.47845772181558	0.996891287097135
B06	79	CTP-Cy3	normal	1.134552074815	0.935993846600498	0.999668581703599	1.13177709685077
B06	79	CTP-Cy3	normal	1.17191650521141	50.7121264656517	128.323793705895	1.61214684573191
B06	79	CTP-Cy3	normal	2.4252020039382	1.52249775120141	42.6437245185455	2.09518057897397
B06	79	CTP-Cy3	normal	1.18670929924739	2.7510515835369	1.08981440417456	1.23737376197883
B06	79	CTP-Cy3	normal	1.20438781760214	1.61959043789736	22.0202162654235	1.47107688057712
B06	79	CTP-Cy3	normal	1.18423946570573	1.46754897670069	0.720835169730969	1.38446038954309
B06	79	CTP-Cy3	normal	1.18752074112689	0.500992407623858	2.89505079970502	1.36197355504151
B06	79	CTP-Cy3	normal	1.49782456532734	63.3980828597999	418.780925274279	1.62597271101898
B06	79	CTP-Cy3	normal	1.30178693568686	44.2743354057443	208.888419491633	1.85767623448706
B06	79	CTP-Cy3	normal	1.13359062824506	0.432364706839994	0.751546617522533	1.42949104554037
B06	80	CTP-Cy3	normal	2.994437682039	66.1415307136274	25.7572284561202	3.26763969804999
B06	80	CTP-Cy3	normal	1.70721972982094	3.52144287631523	1.8350610808087	1.68902987638338
B06	80	CTP-Cy3	normal	1.80081901916507	2.04968264896632	1.27549813945134	1.33399385434804
B06	80	CTP-Cy3	normal	1.99672299017424	8.58194746571278	2.16336855882825	1.85484697525387
B06	80	CTP-Cy3	normal	1.84849360419264	3.39714943269749	2.16835112162883	2.18034680910376
B06	80	CTP-Cy3	normal	1.94086485228869	53.2757074601039	2.66151634379969	1.89289748510767
B06	80	CTP-Cy3	normal	2.28687099989313	30.2550554653994	5.46664784537559	1.85485320416014
B06	80	CTP-Cy3	normal	1.80200712288553	1.09263947114253	1.92735549724116	1.56649889552355
B06	80	CTP-Cy3	normal	1.99643723446664	83.9916632835791	3.8308890749207	2.07962333024371
B06	80	CTP-Cy3	normal	1.16446155252679	44.6839764939208	2.92312311706489	1.9794021204408
B06	80	CTP-Cy3	normal	2.87324015306703	73.422116447188	12.274500263804	2.71617326130873
B06	80	CTP-Cy3	normal	2.02064682497929	42.5364682747717	6.1284570019888	2.0390442996077
B06	80	CTP-Cy3	normal	1.04326401930395	30.6987103867195	2.44748133705815	1.12852748971234
B06	80	CTP-Cy3	normal	2.77780033188185	5.30958148998216	4.60616376412199	3.62012679396872
B06	80	CTP-Cy3	normal	1.98182103704649	2.99726086264192	2.33540391781365	2.26586916772446
B06	80	CTP-Cy3	normal	0.956735980696051	40.322146385468	2.50709247987118	1.07383647080189
B06	80	CTP-Cy3	normal	2.06636258626837	1.75217796451603	4.42885323001616	2.54215273234846
B06	80	CTP-Cy3	normal	0.458883392931974	0.437476750620869	0.791008892910579	0.700965859239475
B06	80	CTP-Cy3	normal	0.825401693211943	0.683251229444522	1.64068859823259	1.04577004623471
B06	80	CTP-Cy3	normal	2.13361728402247	60.1966140577902	3.4306700202368	2.35929746762694
B06	80	CTP-Cy3	normal	2.12725223482133	3.4914890398893	1.98338162438122	1.58136066267565
B06	80	CTP-Cy3	normal	2.10361415709915	4.09123021267823	2.15657477367331	1.57100899935987
B06	80	CTP-Cy3	normal	2.52551740960865	121.225234052663	11.9095381173135	2.34973342919895
B06	80	CTP-Cy3	normal	2.05566507222419	3.43185289161862	1.95137898922684	1.45905014092594
B06	80	CTP-Cy3	normal	2.3462027913087	92.6525537874874	9.64712615751679	2.08682349238647
B06	80	CTP-Cy3	normal	1.72715114313503	2.28032261812255	1.63210665212935	1.64802007296947
B06	80	CTP-Cy3	normal	1.70090026467508	1.87942626240575	1.99976865900298	1.9240828942292
B06	80	CTP-Cy3	normal	3.53913523866488	8.25842150732247	3.22633518314627	3.17756111591673
B06	80	CTP-Cy3	normal	0.862689103608821	2.06708218879068	0.862101798650927	0.945642579152148
B06	80	CTP-Cy3	normal	0.888267068203834	2.28025003245307	0.908167286849552	1.0433950481315
B06	80	CTP-Cy3	normal	1.67717614663911	105.216332922361	17.5133973135544	3.09100566117628
B06	80	CTP-Cy3	normal	1.55425740755876	2.48363772241355	1.46597460007151	1.75153530524041
B06	80	CTP-Cy3	normal	1.66074706989774	4.77118202547629	1.58456138230725	1.78986207366972
B06	80	CTP-Cy3	normal	1.93692260547761	88.2210962028436	22.9834918032619	3.00871086172606
B06	80	CTP-Cy3	normal	1.61042179077205	1.19566696788325	1.30532337417625	1.40562939830925
B06	80	CTP-Cy3	normal	2.20790071133276	125.355269122741	15.1231041360543	2.30537845870049
B06	80	CTP-Cy3	normal	2.18833136892983	28.0623278493123	16.1123283313702	1.6064885139408
B06	80	CTP-Cy3	normal	1.23232462872192	19.7902612378326	9.73891297252009	0.985534983956166
B06	80	CTP-Cy3	normal	1.70618219177363	1.72835070517626	1.52638487566902	1.21816194791168
B06	80	CTP-Cy3	normal	1.90479882378049	21.3634539150369	11.0347145155793	1.55677703582044
B06	80	CTP-Cy3	normal	1.60212864172922	1.07525652617283	2.4682731400713	2.00647431746527
B06	80	CTP-Cy3	normal	1.27289417099015	6.4516222188003	6.70680362289672	1.31378186776226
B06	80	CTP-Cy3	normal	1.49502649061015	0.974914491275722	1.56463994674049	1.59454663131483
B06	80	CTP-Cy3	normal	1.61296699027258	9.00664568348194	9.35774441082536	1.48485693773753
B06	80	CTP-Cy3	normal	1.9638433302388	56.4742756337391	8.2006665094152	1.96676788893677
B06	80	CTP-Cy3	normal	3.4380509100535	11.3119946536782	4.9029903317743	2.79262219295891
B07	81	CTP-Cy3	normal	2.33886051057854	26.9536105027448	9.26609502298342	2.5961142544502
B07	81	CTP-Cy3	normal	0.571359018986986	5.32765882765858	0.876361702626079	0.885700190205097
B07	81	CTP-Cy3	normal	1.91367570819135	101.730776442696	8.9273228052397	2.59804903477678
B07	81	CTP-Cy3	normal	1.32660567308548	2.69920476258402	1.75124693420666	1.77473876604432
B07	81	CTP-Cy3	normal	0.808511621667682	11.7061191967593	1.01346057734673	1.32737083929893
B07	81	CTP-Cy3	normal	1.8982864162975	20.9266521716099	6.69918868425695	2.00032377726076
B07	81	CTP-Cy3	normal	1.63227552258614	78.3700306892122	7.2253920887182	1.89766108994948
B07	81	CTP-Cy3	normal	1.37662321982682	6.00779005175723	2.04335068479242	1.94211052769579
B07	81	CTP-Cy3	normal	1.46732703223637	51.4303337743494	4.6109866551901	2.17786539089072
B07	81	CTP-Cy3	normal	1.25115419703304	1.69045025177754	1.34381344404799	1.69199959105845
B07	81	CTP-Cy3	normal	1.07307828185941	1.10077362596209	1.17490537991413	1.75354494227047
B07	81	CTP-Cy3	normal	1.27982332301094	2.39061491018854	1.37398200836348	1.83530463717688
B07	81	CTP-Cy3	normal	1.34325430044017	2.95152713697587	2.00406076204488	2.17181033596103
B07	81	CTP-Cy3	normal	2.94632942163524	2.42981728447803	3.46652242692274	3.05589593252129
B07	81	CTP-Cy3	normal	1.53737855644207	10.5309462449182	3.35191522551643	2.23554067070882
B07	81	CTP-Cy3	normal	1.14130188043808	1.17836705547765	1.58312410550023	1.83700592215
B07	81	CTP-Cy3	normal	1.97030143184474	29.6172483938267	8.09723000767218	2.13715181266093
B07	81	CTP-Cy3	normal	1.00332713210353	3.25565687082952	1.7391654283398	1.30635101702693
B07	81	CTP-Cy3	normal	1.347747677281	16.6281058408721	4.07678953378078	1.80768229153338
B07	81	CTP-Cy3	normal	1.93670585158058	7.11028432461985	8.40005480346393	2.17463582146408
[truncated: 1,513 more rows]
