# Supplementary material for: Spatial mapping of DNA synthesis reveals dynamics and geometry of human replication nanostructures
Source: EMBO J. 2025 Oct 7;44(23):7263–94. doi: 10.1038/s44318-025-00574-2 (PMC12669658; doi:10.1038/s44318-025-00574-2)
Supplement: Supplementary file 4 — Source data Fig. 1 [file 44318_2025_574_MOESM4_ESM.zip › Figure 1/1C/data_488_X_UTP.csv]

well	ImageNumber	condition	edu	normalised_DAPI	normalised_Cy3	normalised_EDU	normalised_FITC
B04	33	488-xx-dUTP	normal	1.10218844936023	1.32002329732503	1.92629084434351	1.50390639426571
B04	33	488-xx-dUTP	normal	2.43981107441258	2.40000442333727	2.37506754280191	2.63115181637106
B04	33	488-xx-dUTP	normal	1.2722960460692	1.18515896911542	2.77839532104417	1.66243606937653
B04	33	488-xx-dUTP	normal	1.82163693393347	12.9732425675647	9.17901281012538	91.3198028558656
B04	33	488-xx-dUTP	normal	2.19100357699151	4.75032244278991	9.24265160937371	27.3121561621167
B04	33	488-xx-dUTP	normal	1.89875561530576	5.38365300300746	6.15403341861876	32.1055880508729
B04	33	488-xx-dUTP	normal	2.36017726376299	1.95334570956131	3.67268823329333	2.11297006454579
B04	33	488-xx-dUTP	normal	1.71391315675119	2.20154638429831	2.60697919271871	2.30614682933431
B04	33	488-xx-dUTP	normal	2.1597270072188	2.28901954930384	3.08110487684939	2.36060304200239
B04	33	488-xx-dUTP	normal	1.28068213223021	1.16717690219219	2.27953307237203	1.40694509676942
B04	33	488-xx-dUTP	normal	1.040327500047	1.20650833648374	1.19214121448647	1.37051520191888
B04	33	488-xx-dUTP	normal	1.07341220198557	3.18506145088182	1.98180923646321	18.0592889978503
B04	33	488-xx-dUTP	normal	2.2011670348925	19.1256135918596	13.1979385488515	135.970676515675
B04	33	488-xx-dUTP	normal	1.26076513949021	3.07691557905686	3.98856307237178	14.3119547507002
B04	33	488-xx-dUTP	normal	1.3220404877447	3.98268178362366	4.23100999635904	22.8237581407884
B04	33	488-xx-dUTP	normal	1.09644413282912	1.2325035257165	1.2024657200988	1.24089787184537
B04	33	488-xx-dUTP	normal	1.13417802360776	1.56018200344066	1.65002601881956	1.58210747364328
B04	33	488-xx-dUTP	normal	1.09438245422032	1.06341037538679	1.47656044807618	1.15430120591365
B04	33	488-xx-dUTP	normal	2.41499469040783	2.76925231757163	2.59259190513864	3.08502935815946
B04	33	488-xx-dUTP	normal	1.18275979362841	3.41218146008679	2.90407353336776	19.299871032167
B04	33	488-xx-dUTP	normal	1.14461032751499	1.0384901581569	1.25746809512997	1.18291237403108
B04	33	488-xx-dUTP	normal	1.3549270115096	4.39022824281923	5.6698003124068	26.3557490254272
B04	33	488-xx-dUTP	normal	1.06071803740468	2.34413109857089	2.80534082187454	10.0550586175305
B04	33	488-xx-dUTP	normal	2.47178734469924	1.679967448531	2.72092299966418	1.92998403699933
B04	33	488-xx-dUTP	normal	1.97028947151707	22.0826584933634	13.514584381307	152.050876144071
B04	33	488-xx-dUTP	normal	2.42036676359587	2.28063941365849	3.05720800182284	2.39381714640116
B04	33	488-xx-dUTP	normal	1.52504173572529	8.12998612117182	8.44268505199995	54.8263990516453
B04	33	488-xx-dUTP	normal	1.73195799658283	12.7410270245975	8.67676503857413	91.8510875569297
B04	33	488-xx-dUTP	normal	2.50020291835107	2.44053412455221	3.25997812432762	2.75745890997885
B04	33	488-xx-dUTP	normal	1.0459149736333	1.27120480051229	1.18585815949075	1.44824087246204
B04	33	488-xx-dUTP	normal	1.29757694342196	1.41013852301386	2.93352622950102	2.49720749397534
B04	33	488-xx-dUTP	normal	1.02185215665383	1.1749673311525	1.31422852312088	1.20133227585541
B04	33	488-xx-dUTP	normal	1.22449258536093	1.15587798411317	2.58416032348875	1.57995761850358
B04	33	488-xx-dUTP	normal	1.16669545972719	0.875020948425142	1	0.857045133857233
B04	33	488-xx-dUTP	normal	1.10379510525389	1.38182126560599	1.55367692718538	1.28868716902436
B04	33	488-xx-dUTP	normal	2.45823612375099	1.99599459332631	2.93802941936336	2.05140715527815
B04	33	488-xx-dUTP	normal	1.12870103590783	1.22134377960482	1.29947924057476	1.30943693882586
B04	33	488-xx-dUTP	normal	2.38844997462813	3.16198239642273	7.54643771110791	13.7506865132042
B04	33	488-xx-dUTP	normal	1.14397363784073	4.11213305965192	2.36400616713037	23.929244467728
B04	33	488-xx-dUTP	normal	1.14892048343025	2.57415135424405	2.36155902882039	11.179594991661
B04	33	488-xx-dUTP	normal	1.02603506448443	2.8384144992556	2.66375634915678	14.0923894558433
B04	33	488-xx-dUTP	normal	0.562735269680562	0.668890196918196	0.577209794635384	0.734979009515937
B04	33	488-xx-dUTP	normal	0.745010749931269	1.61490933919873	1.89764473521269	7.76076739804977
B04	33	488-xx-dUTP	normal	2.27886761456763	2.15279340956448	2.85349881614539	2.12046310859579
B04	33	488-xx-dUTP	normal	1.11590560718599	1.50738351847523	1.43060597112601	1.78067754081055
B04	33	488-xx-dUTP	normal	2.2148275438352	13.5385434052544	12.6453354299808	92.0260279976339
B04	33	488-xx-dUTP	normal	1.68929586682836	14.4960923397822	7.05462319399558	106.847514970838
B04	33	488-xx-dUTP	normal	2.37097233811837	2.06318034421022	2.54312318291868	2.3861313900595
B04	33	488-xx-dUTP	normal	0.644549988972266	0.779579623011469	0.970142437397322	0.818848344499097
B04	33	488-xx-dUTP	normal	2.05189169197465	11.305137586193	9.30446493843104	82.0810867013581
B04	33	488-xx-dUTP	normal	2.33661422483666	2.36694418188626	3.27267678124966	2.79894034791214
B04	33	488-xx-dUTP	normal	1.05983634882497	1.1037438990231	1.4054352656226	1.28183900500697
B04	33	488-xx-dUTP	normal	1.13134614143303	1.82279473189801	1.35905440177088	1.54559810224833
B04	33	488-xx-dUTP	normal	1.36424991298507	2.79399631342056	3.78512735927916	10.9628091823773
B04	33	488-xx-dUTP	normal	1.24687420842527	1.26639609924026	1.40610776288642	1.643295471731
B04	33	488-xx-dUTP	normal	1.04887326175445	1.1755751379993	1.29064360677969	1.34443764958959
B04	33	488-xx-dUTP	normal	1.35739448454787	5.17980499249569	6.37016046435525	33.820593368839
B04	33	488-xx-dUTP	normal	1.0963803164875	1.39247122974387	1.71656316276873	1.31103840506605
B04	33	488-xx-dUTP	normal	1.12319853324237	1.19340567095378	1.46060104780516	1.17352622831603
B04	33	488-xx-dUTP	normal	2.41223279622138	14.4588622435442	9.72761299522013	100.702538391118
B04	33	488-xx-dUTP	normal	1.26584690109843	2.61032686180198	1.98041347891109	12.4213052729019
B04	33	488-xx-dUTP	normal	0.998677739333386	1.19838780967016	1.0517207915936	1.27588182189556
B04	33	488-xx-dUTP	normal	1.23549991999985	3.95545260563676	2.83016028798793	23.8483310949843
B04	33	488-xx-dUTP	normal	1.43683895483373	7.71925698796598	4.6503973587943	56.5206599611577
B04	33	488-xx-dUTP	normal	2.18443831806474	8.91463900809458	7.92269369402178	58.7193671808451
B04	33	488-xx-dUTP	normal	1.25999507169422	1.25577278996426	1.19990006571133	1.21669397632612
B04	33	488-xx-dUTP	normal	1	1.37030312606498	1.74053547182829	1.56885721663061
B04	33	488-xx-dUTP	normal	1.32714498277559	1.50995867695637	1.80806647589563	1.70329581487113
B04	33	488-xx-dUTP	normal	2.27981712892907	3.07672830777673	5.14565159890814	3.67972575816847
B04	33	488-xx-dUTP	normal	2.38155894927222	2.51461663048895	2.3558501269361	2.58706529592811
B04	33	488-xx-dUTP	normal	0.953280254185918	1.26968938342157	1.85108022094412	1.11105882504931
B04	33	488-xx-dUTP	normal	0.965831266039199	1.03585383328839	0.765188311193532	1.34568481856897
B04	33	488-xx-dUTP	normal	1.04473603677435	3.50154794779689	2.56153694601733	16.2265461402196
B04	33	488-xx-dUTP	normal	1.12377420618737	1	1.53733387811548	1.19505083399089
B04	33	488-xx-dUTP	normal	1.14828786121744	7.93788070083843	2.61195120540369	54.116648622831
B04	33	488-xx-dUTP	normal	2.54581964076489	2.55489709842487	2.96209738832133	2.17379729613851
B04	33	488-xx-dUTP	normal	1.20105254238419	1.09140005758341	1.03429229934837	1.12754482189916
B04	33	488-xx-dUTP	normal	0.911063059059737	0.994816183383708	1.17535334369898	0.849344083581188
B04	33	488-xx-dUTP	normal	1.21124186520226	1.10096220500224	1.38593748035602	1.3360155879441
B04	33	488-xx-dUTP	normal	1.21306344439303	16.297889439186	3.60099327907114	123.137547275918
B04	33	488-xx-dUTP	normal	2.23591357201023	4.03289708855197	14.6101868802913	19.6078785795953
B04	33	488-xx-dUTP	normal	0.687747753965723	0.774087956110103	0.871907851059409	0.804650167709552
B04	33	488-xx-dUTP	normal	0.621660549247303	0.71629645281625	0.718291003371054	0.746761740111398
B04	33	488-xx-dUTP	normal	1.19571358230434	1.44046323045376	1.93173954643212	1.31817153985218
B04	33	488-xx-dUTP	normal	1.24693588643198	1.33012761504877	1.39351444263321	1.35370683341325
B04	33	488-xx-dUTP	normal	1.33052611779694	5.00025892369581	3.36595240439058	34.7931962737934
B04	33	488-xx-dUTP	normal	0.58209397730963	2.52440761191419	1.27484238841282	16.0035269197729
B04	33	488-xx-dUTP	normal	1.1425611341031	1.30389683990133	1.39749366008557	1.26609673602726
B04	33	488-xx-dUTP	normal	2.35237246601768	1.81041983557396	2.68953646847533	2.04199957061167
B04	33	488-xx-dUTP	normal	1.15151831615456	1.0868525467494	1.37463831794558	1.30927682558951
B04	33	488-xx-dUTP	normal	2.64572939414629	1.95241978524121	3.73554190565102	2.26754317247851
B04	33	488-xx-dUTP	normal	1.15401151121165	1.35016940851178	1.31248177732006	1.49914021898765
B04	33	488-xx-dUTP	normal	1.24706841711066	1.23206925224716	1.27105471231842	1.12640798185848
B04	33	488-xx-dUTP	normal	0.925560359009001	0.897052181827644	1.45376952281182	0.972193194550415
B04	33	488-xx-dUTP	normal	1.24588207722652	1.04265239834131	1.34218116497862	1.10525886520815
B04	33	488-xx-dUTP	normal	1.15696028482829	1.23227477239709	1.21229203211545	1.12636909809288
B04	33	488-xx-dUTP	normal	1.28935283360203	1.23713966631182	1.7204431915843	1.35618457933065
B04	33	488-xx-dUTP	normal	2.30952576359558	1.53600807285228	2.73977853308452	2.02795080640667
B04	33	488-xx-dUTP	normal	1.21540331226675	1.33154344630111	1.45782742463413	1.21849909601004
B04	33	488-xx-dUTP	normal	2.48839370961424	2.17621756895813	3.67315601095052	2.81084725788373
B04	33	488-xx-dUTP	normal	1.26087981650638	11.7753806479521	2.65888709850721	84.6798498330223
B04	33	488-xx-dUTP	normal	1.11677417780466	1.45286317001036	1.69682144795124	1.58872541302459
B04	33	488-xx-dUTP	normal	1.16969916860816	1.49368117109334	1.62113999723877	1.53380091042898
B04	33	488-xx-dUTP	normal	1.23345577875438	9.63257146943793	4.08659238404018	70.2131543850873
B04	33	488-xx-dUTP	normal	0.618076209415251	4.45782704507996	0.883154992418816	30.7941232286843
B04	33	488-xx-dUTP	normal	1.20527867611034	1.45384681392801	2.22550820253382	1.68567759999442
B04	33	488-xx-dUTP	normal	2.50800225877526	2.06467302773421	2.70849320314295	2.3065481551709
B04	33	488-xx-dUTP	normal	1.1927417921209	1.50169257200168	1.64430041806827	1.46110431662778
B04	33	488-xx-dUTP	normal	1.2299631791096	1.06745149544722	0.976810638179715	1.11037059552529
B04	33	488-xx-dUTP	normal	0.858563524293047	3.03596064600946	2.94215645000585	20.1555949521902
B04	33	488-xx-dUTP	normal	1.05773790259265	1.19013464747576	1.22726685463668	1.50143253078049
B04	33	488-xx-dUTP	normal	1.02932113038578	1.40537925239039	1.49874264276897	1.28981336860023
B04	33	488-xx-dUTP	normal	0.62479103309039	2.42169454229417	2.48769798162452	16.1403608441684
B04	33	488-xx-dUTP	normal	1.08636911220939	1.43071796572879	1.31320276631653	1.48651728053467
B04	33	488-xx-dUTP	normal	1.29129239470428	1.32003726368455	1.84256576614245	1.4085245870813
B04	33	488-xx-dUTP	normal	1.80654776894199	9.86959998164502	8.20173698516197	69.6568536500736
B04	33	488-xx-dUTP	normal	2.64642411742424	2.4656354132971	8.31261257612154	3.24359742117437
B04	33	488-xx-dUTP	normal	2.51953062285929	2.21206579590625	2.48015587752895	2.25748826661506
B04	33	488-xx-dUTP	normal	1.34281298768239	15.0880085336765	4.48913737280398	107.750299869525
B04	33	488-xx-dUTP	normal	1.32820446481	1.65281254810245	1.88767839770648	1.63662241370171
B04	33	488-xx-dUTP	normal	1.24757160516062	1.13572336721552	1.41513178746303	1.29401343746554
B04	33	488-xx-dUTP	normal	1.17569322753763	1.4540476396886	1.76222435945087	1.40400830866738
B04	33	488-xx-dUTP	normal	1.22293820022606	1.15510029263084	1.42917155637248	1.36413157617351
B04	33	488-xx-dUTP	normal	2.65763219378525	26.4668950272154	11.184266507658	184.175929568009
B04	33	488-xx-dUTP	normal	1.2497096192919	1.51191147513932	1.80471235844014	1.53362028408055
B04	33	488-xx-dUTP	normal	2.53387973067923	2.05432400317922	2.38565022109936	2.12501120933091
B04	33	488-xx-dUTP	normal	2.41984625949253	2.43135939466747	2.93046938853439	2.5982625017579
B04	33	488-xx-dUTP	normal	1.12651847548115	1.17553564217412	1.01527657721341	1.17141474151345
B04	33	488-xx-dUTP	normal	1.31711765950714	1.6303773511674	1.4452978026328	1.53356151879468
B04	33	488-xx-dUTP	normal	2.43906646405811	4.55922338797858	15.1486431744547	23.2775282356783
B04	33	488-xx-dUTP	normal	1.29658696100195	2.64475309924891	1.7849703652212	11.5513398189195
B04	33	488-xx-dUTP	normal	2.48005129611307	2.09541146699579	2.23168491455547	2.0190200294886
B04	33	488-xx-dUTP	normal	1.25211623010345	1.17195857519034	1.57198271344145	1.18743050016072
B04	33	488-xx-dUTP	normal	1.24406902153583	1.67825689270698	2.55520929690927	4.52753919107219
B04	33	488-xx-dUTP	normal	2.4492483951237	2.07462248127335	3.51923735056967	2.55866517310802
B04	33	488-xx-dUTP	normal	1.16998817702877	1.42228483935485	1.25756888573511	1.45083155888845
B04	33	488-xx-dUTP	normal	1.51123603037775	4.70273157828325	4.79450983848338	28.2024972036519
B04	33	488-xx-dUTP	normal	2.44119457063177	2.54764284242555	3.84167153198335	2.49746642285042
B04	33	488-xx-dUTP	normal	2.47124625180758	2.25846500607193	4.63198034361871	2.35133265493435
B04	33	488-xx-dUTP	normal	0.611078579966134	1.16850112154741	0.825532527396553	5.27147184905651
B04	33	488-xx-dUTP	normal	1.22068350618209	1.12029467773568	1.41593537236984	1.12682042420675
B04	33	488-xx-dUTP	normal	1.41320164975732	3.16709835056755	3.25312882108166	17.3539352110767
B04	33	488-xx-dUTP	normal	2.60969440871013	2.61129116358768	2.75923040299188	2.40461104245295
B04	33	488-xx-dUTP	normal	0.559903575992286	1.09317920346938	0.722292980141994	5.07940718126506
B04	33	488-xx-dUTP	normal	2.7152799610608	1.98552598263888	3.33041251854209	2.11495211366059
B04	33	488-xx-dUTP	normal	1.1532717560826	1.29090180428303	1.4376089989529	1.29494110617901
B04	33	488-xx-dUTP	normal	1.34807730430771	1.35939451547564	1.87126466018828	1.35260018148086
B04	33	488-xx-dUTP	normal	1.13515413329203	3.13981522252097	2.49076612105001	17.5480343258323
B04	33	488-xx-dUTP	normal	1.0595826906495	1.38481048545898	1.29279802800457	1.38273067471958
B04	33	488-xx-dUTP	normal	0.92013720499689	1.05280186865987	1.24121346172073	0.931403200076695
B04	33	488-xx-dUTP	normal	2.03832335589261	4.0181721655327	9.24350371617332	17.9965362364385
B04	33	488-xx-dUTP	normal	1.13719684853882	1.86257665540354	3.26169440198971	4.1677984358918
B04	33	488-xx-dUTP	normal	1.62954442709007	1.59526886841039	2.65907476544498	1.51910808849917
B04	33	488-xx-dUTP	normal	0.977320432897708	1.36496821034543	1.4771995093258	1.3212562913451
B04	33	488-xx-dUTP	normal	1.45986192121505	2.17843701826055	3.92966032607905	5.68942524129923
B04	33	488-xx-dUTP	normal	1.3098105246886	1.26461977059774	1.70511672773097	1.48782232908525
B04	33	488-xx-dUTP	normal	2.70758926376535	2.31603462898515	5.05897777200363	3.07007531529541
B04	33	488-xx-dUTP	normal	1.10416726305693	1.29212607400464	1.42744248674375	1.39221277434315
B04	33	488-xx-dUTP	normal	1.3756525226194	13.2022373606941	6.00955884072309	96.1925234105272
B04	33	488-xx-dUTP	normal	1.27331797818671	3.22209957347544	2.79597904993821	17.5881649062307
B04	33	488-xx-dUTP	normal	2.58045290150151	2.58112467541109	4.01379106941368	3.44177661126316
B04	33	488-xx-dUTP	normal	1.38994547009593	1.24779713504584	3.86189467540916	1.4763582487074
B04	33	488-xx-dUTP	normal	1.14485802706499	1.1214075156391	1.6095767124722	1.09433565729159
B04	33	488-xx-dUTP	normal	3.35263821036905	19.70468331698	15.8176420201257	126.701471693437
B04	33	488-xx-dUTP	normal	1.23541671160143	1.33169126749435	1.15912229321261	1.15997950779236
B04	33	488-xx-dUTP	normal	1.42210705489445	1.4357531352827	3.69685041330215	1.60625936686297
B04	33	488-xx-dUTP	normal	1.14633871101182	1.01573135468592	2.80612147810188	1.22474825238601
B04	33	488-xx-dUTP	normal	2.18430160222419	15.3635315733362	11.1761649860078	105.722479953219
B04	33	488-xx-dUTP	normal	1.05353593806859	1.43008260520428	1.5550842784179	1.34491801010399
B04	33	488-xx-dUTP	normal	1.0973194621046	1.30260199296545	1.37328214675971	1.34155327568406
B04	33	488-xx-dUTP	normal	0.63357307525153	0.782671420924531	0.910609015538668	0.762836586032526
B04	33	488-xx-dUTP	normal	2.02974422213603	5.54861655855647	9.83503122180627	29.732014877698
B04	33	488-xx-dUTP	normal	1.13678371142637	0.948034784155667	2.17660396071489	1.03922971000268
B04	33	488-xx-dUTP	normal	0.698876045021377	0.639151328112246	0.717954414857374	0.779975041026286
B04	33	488-xx-dUTP	normal	1.19453678378029	0.964661489350203	1.4103792966418	1.00132308730877
B04	33	488-xx-dUTP	normal	0.993126007056027	12.3296388773746	4.32739784147514	86.177737413693
B04	33	488-xx-dUTP	normal	1.28090196429815	4.6696645187794	2.40321264764241	28.5459802252163
B04	33	488-xx-dUTP	normal	1.2385953796777	1.6369305892249	1.88330533500212	1.56828303624504
B04	33	488-xx-dUTP	normal	1.2201659169049	1.0813220100509	3.6698575088248	1.21983719935278
B04	33	488-xx-dUTP	normal	1.14662007105988	1.25364198050902	1.50628127032642	1.29508509029364
B04	33	488-xx-dUTP	normal	2.60451873625357	2.02704032674241	3.47632069106701	2.31658971289819
B04	33	488-xx-dUTP	normal	1.16359297416283	1.12534377354016	1.1618696747269	1.08672721769795
B04	33	488-xx-dUTP	normal	1.32864262569594	1.05791194954051	2.20694734602878	1.12035946264177
B04	33	488-xx-dUTP	normal	1.28147238299671	1.35945225008473	1.65620094327191	1.29605173986448
B04	33	488-xx-dUTP	normal	2.30669002548861	7.19797736678258	13.5017529454531	43.3068630143514
B04	33	488-xx-dUTP	normal	1.24760644531533	1.54147116998247	1.9973453980891	1.42261022634218
B04	33	488-xx-dUTP	normal	3.34412041212753	11.8089167950271	13.6454545185213	76.6230111677746
B04	33	488-xx-dUTP	normal	1.36723759090237	1.37177576519852	3.5020958664398	1.54425977450472
B04	33	488-xx-dUTP	normal	2.66939510249035	2.49221792238039	5.08575761933092	2.50003302680398
B04	33	488-xx-dUTP	normal	0.846286614184421	4.54334257185436	4.87237332784462	31.3271806549633
B04	33	488-xx-dUTP	normal	1.37768916568469	4.74881444468266	4.11134487604462	30.4706373537614
B04	33	488-xx-dUTP	normal	1.24744823223812	1.4306009350761	1.24598052047787	1.27933277479314
B04	33	488-xx-dUTP	normal	1.19394946661619	6.78922965524403	7.027084580915	45.2144564158673
B04	33	488-xx-dUTP	normal	2.37785054457179	2.10080195167555	2.7422571087183	2.33890579131843
B04	33	488-xx-dUTP	normal	2.44700214285261	1.97924969713413	2.89242351030928	1.84460513313113
B04	33	488-xx-dUTP	normal	1.11444885604573	1.28140800111223	1.24482439465427	1.55257080626842
B04	33	488-xx-dUTP	normal	1.24692415402045	1.0536397960488	1.27834597554707	1.15736930864578
B04	33	488-xx-dUTP	normal	1.22891139153326	1.15998490654607	1.44128136870654	1.09673249183653
B04	33	488-xx-dUTP	normal	1.15767347397674	1.22679813579799	1.21951047132468	1.47535000125984
B04	33	488-xx-dUTP	normal	1.2784232923131	1.20054380449845	1.48388776429267	1
B04	33	488-xx-dUTP	normal	1.56594617656638	16.216193167572	8.01273485607064	111.506841435707
B04	33	488-xx-dUTP	normal	1.26042728705094	1.39917534431168	2.11167290023368	1.6822869076454
B04	33	488-xx-dUTP	normal	1.29709802553121	1.09870909701731	1.78114076766838	1.12105279196026
B04	33	488-xx-dUTP	normal	1.357414903085	7.43945680652743	3.37622386582654	49.3829328970505
B04	33	488-xx-dUTP	normal	1.25075956129241	6.95484362601357	3.75500950408032	47.1937646658256
B04	33	488-xx-dUTP	normal	2.49132110833635	13.3324305561791	13.2409909395014	83.0067787602482
B04	33	488-xx-dUTP	normal	1.69280660344555	4.66724088957591	8.7001993403106	24.0432670842787
B04	33	488-xx-dUTP	normal	2.55102226512683	2.06094000048901	3.87571822499207	2.56613640965419
B04	33	488-xx-dUTP	normal	1.20835324562049	1.26420576246993	1.43835961508373	1.31050322188494
B04	33	488-xx-dUTP	normal	2.1684089390347	16.2226150546734	14.9080217009383	101.332322413881
B04	33	488-xx-dUTP	normal	0.929017317638862	1.15092830902015	1.7526677302793	3.04411799402638
B04	33	488-xx-dUTP	normal	2.68718269643864	1.78279890523688	3.77452367559227	2.11843564629422
B04	33	488-xx-dUTP	normal	2.49595165458951	19.8030311632156	16.044993059301	136.835052681112
B04	33	488-xx-dUTP	normal	1.94613090623643	26.767765906994	11.0055413314712	186.358447893132
B04	33	488-xx-dUTP	normal	2.52655459349777	2.50205147183585	3.17322197063418	2.3183885320201
B04	33	488-xx-dUTP	normal	1.50771547804242	11.085534619105	7.9571334278183	74.5502653236805
B04	33	488-xx-dUTP	normal	1.13335458148716	1.2902613904996	1.15985910817153	1.34077721873314
B04	33	488-xx-dUTP	normal	1.24150337357832	1.43848409499677	2.04474597221367	1.65349808686251
B04	33	488-xx-dUTP	normal	1.59498057363104	4.8563983464534	7.30639167482965	30.5091390573293
B04	33	488-xx-dUTP	normal	1.45830953002485	12.1108594507583	6.81928974491066	83.3881747456885
B04	33	488-xx-dUTP	normal	0.699053831347735	0.639120102237092	0.632944133480207	0.718048013863991
B04	33	488-xx-dUTP	normal	1.07440416873527	1.1047033110349	2.45947083303656	1.58704673604473
B04	33	488-xx-dUTP	normal	1.20637258551909	1.04717468650797	1.48784822444731	1.16877369839381
B04	33	488-xx-dUTP	normal	1.20435437632968	1.07918273596477	1.30820996690324	0.973434223961786
B04	33	488-xx-dUTP	normal	1.48315179370067	3.60614344784345	4.49993882476127	19.1805950972706
B04	33	488-xx-dUTP	normal	2.21207647294882	11.863787011306	10.892279497879	76.4540747123754
B04	33	488-xx-dUTP	normal	1.27342421342999	1.12375321807321	2.73327127154065	1.45748145186299
B04	33	488-xx-dUTP	normal	1.19268227880736	1.17747174705788	1.32984406918038	1.09598002224001
B04	33	488-xx-dUTP	normal	1.31488241305467	1.57983918230517	4.10154051192231	1.86086606185878
B04	33	488-xx-dUTP	normal	1.41102403059342	1.46072821358496	1.92053572549842	1.40946254306351
B04	33	488-xx-dUTP	normal	1.25497275327661	1.42961600673375	1.76608704791609	1.58410462325199
B04	33	488-xx-dUTP	normal	1.33535063965549	1.09039278433243	1.46847587411426	1.52049745034921
B04	33	488-xx-dUTP	normal	2.45197191847425	13.094020245987	13.7774902843288	84.8640351018829
B04	33	488-xx-dUTP	normal	1.28536283991792	1.13397487793904	1.59302242514172	1.18831228855714
B04	33	488-xx-dUTP	normal	1.73601998297527	17.157238493392	9.59673220915029	117.746825996531
B04	33	488-xx-dUTP	normal	1.15133139693832	1.03186846748684	1.21610058425862	1.1886472749595
B04	33	488-xx-dUTP	normal	1.24375183115752	1.2105270525276	1.40322785996167	1.08244968248405
B04	33	488-xx-dUTP	normal	1.21554143669957	1.21179987988302	1.48239442123212	1.58427205502777
B04	33	488-xx-dUTP	normal	1.15940960481395	3.81635644938263	6.10401873839427	23.2704215940644
B04	33	488-xx-dUTP	normal	2.56869869152093	2.42279972572063	3.03956089367859	2.3639097858891
B04	33	488-xx-dUTP	normal	1.23512608803259	1.13193258331303	1.57352219864242	1.24044542273644
B04	34	488-xx-dUTP	normal	1.5289262267654	1.73130538224955	0.752810324696974	1.51681342928729
B04	34	488-xx-dUTP	normal	1.54923021089252	1.61068232963666	1.3180127751015	1.4442316799493
B04	34	488-xx-dUTP	normal	1.53719638866317	1.89685022344818	1.18203707844072	1.4061287340802
B04	34	488-xx-dUTP	normal	1.59434438409055	1.74343967236702	1.31508274484836	1.50415213578473
B04	34	488-xx-dUTP	normal	1.73196383802677	9.70510928778013	4.97073404063287	48.0341813161001
B04	34	488-xx-dUTP	normal	1.98894324060867	11.2065382415697	8.55086420678455	62.5541624843513
B04	34	488-xx-dUTP	normal	2.15053607184562	29.8875462664698	7.96448099174194	183.900150797869
B04	34	488-xx-dUTP	normal	1.5951676398097	1.87312992972979	1.48810103125935	2.02558256881722
B04	34	488-xx-dUTP	normal	1.71236376427148	9.72188784242909	4.3856909044993	61.4739410409916
B04	34	488-xx-dUTP	normal	3.33509840696076	3.539031836329	2.74076101125051	2.81687069520469
B04	34	488-xx-dUTP	normal	1.5502974604756	1.83189209011458	0.862555568194732	1.69698659856572
B04	34	488-xx-dUTP	normal	1.55386395394447	1.489498523857	1.83916222753155	1.64190306737954
B04	34	488-xx-dUTP	normal	1.51731876726325	1.58460966500186	1.30452981173303	1.22327452879449
B04	34	488-xx-dUTP	normal	1.61169284771284	2.56629568605907	1.4840803780605	2.22789050257537
B04	34	488-xx-dUTP	normal	1.57720801645033	1.66488437779882	1.31657412198998	1.62711970173675
B04	34	488-xx-dUTP	normal	1.69492885863065	4.23935595566865	3.2634666465166	18.6608540222333
B04	34	488-xx-dUTP	normal	0.581702229865931	0.829667766553715	0.508096669065118	0.858696845244628
B04	34	488-xx-dUTP	normal	0.970458198689957	1.51036537740066	0.863305952680341	1.4253784186972
B04	34	488-xx-dUTP	normal	1.61930750434101	4.50291115298252	2.16780439138789	22.7853131275553
B04	34	488-xx-dUTP	normal	2.17181666070692	34.8196520890992	10.9120753434211	221.075172413651
B04	34	488-xx-dUTP	normal	3.14045361396516	2.59084652087296	4.7683072204293	2.94249992714983
B04	34	488-xx-dUTP	normal	3.12844632360795	9.66824570148975	12.5957993817311	51.9077416923791
B04	34	488-xx-dUTP	normal	1.67867374328223	22.5512662348371	8.2405932355252	135.220564847647
B04	34	488-xx-dUTP	normal	0.7373693644803	8.2465741347598	3.20952343004783	48.1309866082137
B04	34	488-xx-dUTP	normal	3.07874722524513	3.43585437131424	9.21935691120994	8.72454926587352
B04	34	488-xx-dUTP	normal	1.92018145637512	7.80697590554548	6.60938314780157	45.5470237382375
B04	34	488-xx-dUTP	normal	1.61316088590913	1.81749989410243	1.25733101529429	1.77254231071656
B04	34	488-xx-dUTP	normal	1.63585372455059	2.68988427821071	1.95307717320947	2.43411606904862
B04	34	488-xx-dUTP	normal	1.48151380650849	1.68729927491533	0.952191487162284	1.8073405222156
B04	34	488-xx-dUTP	normal	1.59979433443774	1.59128330264718	1.61988623304321	1.79616930162176
B04	34	488-xx-dUTP	normal	1.60800007129334	2.31045121751635	1.08277559218344	1.99395409480896
B04	34	488-xx-dUTP	normal	1.58867650355634	1.47607025584275	1.92205235768642	1.4288561179968
B04	34	488-xx-dUTP	normal	1.60186825018102	1.7874762634193	2.20836224514334	1.99583850292895
B04	34	488-xx-dUTP	normal	2.54806035888755	33.5917270332613	10.1164457272194	205.258110822482
B04	34	488-xx-dUTP	normal	1.67015084755259	4.4728141543505	2.7853840859778	21.0588004384622
B04	34	488-xx-dUTP	normal	1.60795458307503	1.91170844715719	1.6857027714073	1.93932383532387
B04	34	488-xx-dUTP	normal	1.54504385705459	1.60514654324354	0.787852243653635	1.2692999632168
B04	34	488-xx-dUTP	normal	3.27014336721772	2.80008290489529	3.45580516151699	2.92356058266793
B04	34	488-xx-dUTP	normal	1.68207775727359	13.4759190279314	5.31184530600243	80.5125977392568
B04	34	488-xx-dUTP	normal	3.20055834406779	2.93773368955897	3.05133850676465	3.26514086180316
B04	34	488-xx-dUTP	normal	2.55905979300136	35.9262070074436	11.0235713160229	215.285241211782
B04	34	488-xx-dUTP	normal	1.62184862205178	1.88444927513822	1.77269487264113	1.68323307865273
B04	34	488-xx-dUTP	normal	2.72770612249521	7.86317273822455	10.7665637323305	41.6014306578816
B04	34	488-xx-dUTP	normal	1.61786345890397	11.4269807529396	4.03080440339141	69.883446513604
B04	34	488-xx-dUTP	normal	1.00069564183339	1.46088743703521	1.13594551423754	4.11369620888513
B04	34	488-xx-dUTP	normal	1.60473516004103	2.1970786032721	1.53672145862164	2.09042459429547
B04	34	488-xx-dUTP	normal	2.06691122957678	27.1006470084923	8.59643346780092	170.24126284829
B04	34	488-xx-dUTP	normal	0.614458817596084	0.925469264347582	0.644308786604956	2.34465861670055
B04	34	488-xx-dUTP	normal	3.61713612212351	7.79226485224183	9.63143727999353	38.5085687109483
B04	34	488-xx-dUTP	normal	3.15397637616802	2.78939541808701	2.78242389551544	2.73767575241905
B04	34	488-xx-dUTP	normal	1.47451345241609	1.27618721941519	1.61937512682125	1.1108829237255
B04	34	488-xx-dUTP	normal	2.27743942208944	17.3152788139932	10.0902989170145	95.7493385331426
B04	34	488-xx-dUTP	normal	1.59272092324205	1.9890283093016	1.93997405275315	1.60323987241626
B04	34	488-xx-dUTP	normal	1.75198996098698	7.35680725919207	3.9610449586248	42.6077595539412
B04	34	488-xx-dUTP	normal	1.74012909729024	1.4890107879569	1.47127775630717	1.35072363292914
B04	34	488-xx-dUTP	normal	1.58062537121324	1.59514394418486	2.20157065351918	1.82961358416461
B04	34	488-xx-dUTP	normal	1.74294758106883	1.83658104714616	4.2476200401906	2.66100648517829
B04	34	488-xx-dUTP	normal	1.70816165671562	2.0763702672054	1.5710446050585	2.02927344696354
B04	34	488-xx-dUTP	normal	1.65021608574452	1.85233561331553	1.50039883017791	1.93462384467911
B04	34	488-xx-dUTP	normal	2.32116766496518	15.7167393513202	9.77731575177716	98.1982415197254
B04	34	488-xx-dUTP	normal	1.78055722894672	4.89008617418561	4.9756063675753	24.2084970755431
B04	34	488-xx-dUTP	normal	4.31478932817417	29.2012250694772	18.8478991407137	172.882994782145
B04	34	488-xx-dUTP	normal	1.79616067248625	17.7041761380939	6.26921650486752	111.917192524196
B04	34	488-xx-dUTP	normal	3.21980362423093	25.0026765907234	16.1074184895671	154.550447965553
B04	34	488-xx-dUTP	normal	3.09435332624541	2.08731854904562	4.78832417285439	2.10337670515744
B04	34	488-xx-dUTP	normal	1.62536974390194	1.95009701633225	1.77577635606633	1.87891265967101
B04	34	488-xx-dUTP	normal	1.56317095123816	3.19535080261047	3.70823457833528	2.88796664796661
B04	34	488-xx-dUTP	normal	3.28464061447991	2.42710351975926	4.05804622245469	2.23814963900463
B04	34	488-xx-dUTP	normal	3.17777389563198	2.92412018238032	3.5328024150506	2.86005224016686
B04	34	488-xx-dUTP	normal	1.64670689663226	2.81222238885222	2.11364462239879	3.22304079918846
B04	34	488-xx-dUTP	normal	1.68090701964586	2.01488768711614	2.01336792115366	1.76272212180906
B04	34	488-xx-dUTP	normal	3.28119472297279	3.25929294496723	4.65710466704526	2.8511945544059
B04	34	488-xx-dUTP	normal	0.682348932849673	0.834134262374822	0.614144797879066	0.769027263326003
B04	34	488-xx-dUTP	normal	1.12135109332012	9.84199899180524	5.12632736337305	62.2566629342872
B04	34	488-xx-dUTP	normal	0.997217432666439	8.91228077304214	5.21338281193144	56.119133945149
B04	34	488-xx-dUTP	normal	0.889676452282027	1.05683874222115	0.787418826967759	0.994865883353973
B04	34	488-xx-dUTP	normal	1.57384941428779	2.267558908941	2.10576084861696	2.93858964729062
B04	34	488-xx-dUTP	normal	1.67593494758389	2.66470050762806	2.2721406809881	7.84716909234885
B04	34	488-xx-dUTP	normal	2.85601117892395	31.2296352919861	16.9748623852857	179.670756620666
B04	34	488-xx-dUTP	normal	3.40435639732423	3.22542440627831	9.41834897629236	3.3281132504839
B04	34	488-xx-dUTP	normal	1.61295122040466	1.88142153282885	1.93633598730223	2.04260166217306
B04	34	488-xx-dUTP	normal	1.59174460230965	1.401587301565	1.45605263623493	1.4279799823106
B04	34	488-xx-dUTP	normal	1.59199349257973	1.40305451750148	2.38197997944233	1.55173942989605
B04	34	488-xx-dUTP	normal	1.40390896279128	1.2723304948543	1.67902603897877	1.08591594873928
B04	34	488-xx-dUTP	normal	2.11442541433134	1.98178742087101	3.09155442795377	1.90669795426268
B04	34	488-xx-dUTP	normal	1.60543210988784	2.00104468790749	2.17688002742473	1.57423660737785
B04	34	488-xx-dUTP	normal	3.41273150643706	24.1230026656414	15.3858296236018	141.905485826883
B04	34	488-xx-dUTP	normal	1.59275399751236	2.1045808980086	2.39843711668397	1.99303864147262
B04	34	488-xx-dUTP	normal	1.75573447178907	2.68199220212998	3.02852964794528	7.98306066401135
B04	34	488-xx-dUTP	normal	2.32393013130486	6.11260169179135	9.48421538011077	32.6152498338113
B04	34	488-xx-dUTP	normal	1.65650973020058	1.62141749871599	2.17067595067906	1.75341921812334
B04	34	488-xx-dUTP	normal	1.93852868254046	4.55611488834542	6.27936224611747	17.389924057284
B04	34	488-xx-dUTP	normal	1.62786664336364	1.73571019363296	1.69318925581283	1.67909666368886
B04	34	488-xx-dUTP	normal	1.69353044268149	1.84642002424061	2.4743644144808	1.74518653699722
B04	34	488-xx-dUTP	normal	1.48654187638995	3.92848840807259	7.60536045189089	17.5833196047672
B04	34	488-xx-dUTP	normal	1.56813174397647	1.6594812912991	1.76387573845256	1.48649615606618
B04	34	488-xx-dUTP	normal	3.3381662841214	5.88400217776978	11.5431824052995	24.870615657768
B04	34	488-xx-dUTP	normal	0.919519231180703	0.876864947208075	1.62769885329485	1.07624538344241
B04	34	488-xx-dUTP	normal	1.84302755784405	4.98264887716724	8.8999249862785	22.5645759683622
B04	34	488-xx-dUTP	normal	0.761641311930305	0.786345287538016	1.49938152387683	0.846460990390401
B04	34	488-xx-dUTP	normal	1.64048769410005	1.88032942561069	2.73749541931055	1.95573393875217
B04	34	488-xx-dUTP	normal	2.94694055474447	42.2990103394436	16.2606503838834	267.033473856384
B04	34	488-xx-dUTP	normal	1.74034822460209	1.74898768008661	2.29728674386349	1.64524470542085
B04	34	488-xx-dUTP	normal	1.63384974962726	1.81879788920753	2.23012176971703	1.7757871739537
B04	34	488-xx-dUTP	normal	1.6314166832256	1.66514940101239	1.91319654441151	1.62546374242735
B04	34	488-xx-dUTP	normal	2.13732819450897	6.64659475501761	8.89800353765669	34.0365319482178
B04	34	488-xx-dUTP	normal	1.70603519209226	1.64602663803701	2.851209266202	1.63588104844767
B04	34	488-xx-dUTP	normal	1.72841754411512	10.4122932239527	5.90479857994561	60.6251377517863
B04	34	488-xx-dUTP	normal	1.68632519147888	4.1392609468229	3.4374422543618	16.6207248027904
B04	34	488-xx-dUTP	normal	1.6691724086936	1.92218737494645	1.98152525424599	1.78767780853485
B04	34	488-xx-dUTP	normal	2.13285029068206	3.29281323109446	7.49843893533822	9.60138808668313
B04	34	488-xx-dUTP	normal	0.840138398216394	4.16600201765587	1.41883234203908	24.1872014252266
B04	34	488-xx-dUTP	normal	0.92317170250361	4.33321142812895	1.6544497874628	24.292546477873
B04	34	488-xx-dUTP	normal	1.62748022695008	1.64441169926815	1.72990830289931	1.62418285230183
B04	34	488-xx-dUTP	normal	1.57242890492419	1.78578830635837	2.23265173244529	1.81557995381703
B04	34	488-xx-dUTP	normal	2.43835295493976	27.7534746137595	13.7306547808481	168.297204037454
B04	34	488-xx-dUTP	normal	1.7460306283181	2.50188767468404	2.72265831237349	6.52743270809296
B04	34	488-xx-dUTP	normal	1.67402107370176	1.60014188762388	2.05349272536243	1.63378477666618
B04	34	488-xx-dUTP	normal	0.878181995225562	1.00927861213905	0.771821310443522	0.984178505584989
B04	34	488-xx-dUTP	normal	1.66812430747452	2.22429978446141	2.9771810613902	2.22048814749143
B04	34	488-xx-dUTP	normal	0.730005470417486	0.896541469957301	0.968550839398724	0.87527544167564
B04	34	488-xx-dUTP	normal	1.47242948569995	2.71136216193299	4.41865741527373	2.66685583529536
B04	34	488-xx-dUTP	normal	3.05511138683552	21.5500227545641	16.7147533879897	130.23027239213
B04	34	488-xx-dUTP	normal	1.67923963051755	1.70275455842329	2.31364372883672	1.67066764363272
B04	34	488-xx-dUTP	normal	1.6303612391941	1.84384620211954	2.70165892932361	1.7861789026917
B04	34	488-xx-dUTP	normal	1.98064572262869	4.83563568920709	7.94508775416874	23.4315967941378
B04	34	488-xx-dUTP	normal	1.55949225505797	1.41940109831141	1.95507636990097	1.44865677905801
B04	34	488-xx-dUTP	normal	1.69181712020705	1.80547684920195	1.84880137190618	1.5446497511836
B04	34	488-xx-dUTP	normal	2.32230477290836	38.1911806991423	12.8005534674367	219.760085545351
B04	34	488-xx-dUTP	normal	1.69715197766859	1.86040016788085	2.16142409370508	1.79268036877857
B04	34	488-xx-dUTP	normal	1.64150874440638	2.14231754381864	1.57673551676027	1.83586736066746
B04	34	488-xx-dUTP	normal	1.62921964316189	1.53111864015551	1.79440907068201	1.42291093118488
B04	34	488-xx-dUTP	normal	1.63272478406816	1.49889875699744	1.64750430167155	1.4676083954658
B04	34	488-xx-dUTP	normal	1.62019646764936	3.80368959288293	3.72159858778477	16.7404510066412
B04	34	488-xx-dUTP	normal	2.70396179779832	20.591119049455	12.6589527989649	121.115495112883
B04	34	488-xx-dUTP	normal	3.49685344868514	3.02057963640123	4.54049658461616	3.31835063014485
B04	34	488-xx-dUTP	normal	1.67523727142986	4.09973283502044	3.27720128499081	16.5427348345795
B04	34	488-xx-dUTP	normal	1.81190233341402	9.43361055689738	2.59406494193324	53.4754009262897
B04	34	488-xx-dUTP	normal	3.28988628854542	3.40444795041256	4.06596452720123	2.72082981686347
B04	34	488-xx-dUTP	normal	1.66258941910278	1.65945131258394	1.95732463565897	1.48805634949079
B04	34	488-xx-dUTP	normal	1.62437083838962	1.12429929026609	2.24211655068739	1.18592214615346
B04	34	488-xx-dUTP	normal	3.20658778597288	13.8832770264724	13.893744571896	72.7078213347666
B04	34	488-xx-dUTP	normal	0.675256514219618	1.37582385533137	1.48370860736353	1.55007309468643
B04	34	488-xx-dUTP	normal	1.81422205548697	7.99077965227547	4.47402243884195	43.9437909438549
B04	34	488-xx-dUTP	normal	1.92347992665292	5.67811765153076	5.39474865448257	30.0594834989178
B04	34	488-xx-dUTP	normal	1.6141464237946	1.89917260026862	2.11054879121678	1.64904306356304
B04	34	488-xx-dUTP	normal	1.61562545110247	1.75912254350573	1.91080609843649	1.41773471029053
B04	34	488-xx-dUTP	normal	1.65904503099482	1.33655062387464	2.32603943163504	1.47967696084053
B04	34	488-xx-dUTP	normal	1.88058176511352	5.22359215778997	6.11599539995787	23.1971141901005
B04	34	488-xx-dUTP	normal	1.60008534838909	1.77964085302157	1.54049296861143	1.48260727223028
B04	34	488-xx-dUTP	normal	3.35706479892202	2.96279854093135	4.35941692365406	2.892154292019
B04	34	488-xx-dUTP	normal	1.95671455156621	23.0674175056995	9.69814057878602	142.860221838153
B04	34	488-xx-dUTP	normal	1.66159874597865	1.75696759949879	2.12995739375812	1.61352598400732
B04	34	488-xx-dUTP	normal	0.85317646710356	4.9906452581358	3.1430701713635	30.6395235784345
B04	34	488-xx-dUTP	normal	1.62478042854858	1.99670589065667	2.07825526785449	1.63806246114063
B04	34	488-xx-dUTP	normal	1.7098924877781	1.99489651782547	2.40165946095825	1.86015322074123
B04	34	488-xx-dUTP	normal	1.02545783101116	1.43582812633929	2.03756935140665	1.24737203414246
B04	34	488-xx-dUTP	normal	1.69500190388458	1.9573673712974	2.49496653929014	1.83055212578536
B04	34	488-xx-dUTP	normal	0.813435269189231	1.36510816141962	1.52606874883878	1.18607652988286
B04	34	488-xx-dUTP	normal	1.06719471473912	6.49874626765548	3.90213178970733	38.4952478396815
B04	34	488-xx-dUTP	normal	1.86580836959616	5.03041770777171	4.63799026252663	24.6108856917546
B04	34	488-xx-dUTP	normal	2.46808299460385	28.4354315552029	11.9082382009221	171.580781837045
B04	34	488-xx-dUTP	normal	0.591790581907117	0.830041345138888	1.13957929765759	0.827337667045556
B04	34	488-xx-dUTP	normal	1.07391678574986	1.42108882055881	2.48095401333579	1.3966203881644
B04	34	488-xx-dUTP	normal	1.86284040338317	7.52995914335118	6.01813653019882	43.6909340198991
B04	34	488-xx-dUTP	normal	1.64602696954991	1.76041285667081	2.21075835897851	1.65363526646056
B04	34	488-xx-dUTP	normal	1.54321634661618	1.60805195283068	1.32246962420277	1.3322594055431
B04	34	488-xx-dUTP	normal	3.23216825812272	7.4643292928461	19.8705006079201	32.7310080540516
B04	34	488-xx-dUTP	normal	1.54856999229902	1.66539447199726	1.42516987260682	1.8786878788704
B04	34	488-xx-dUTP	normal	1.66710657926122	1.92940223419469	2.55029778720303	1.96027553177771
B04	34	488-xx-dUTP	normal	1.71637401512696	2.50096696083511	2.4382278588163	2.01904690989549
B04	34	488-xx-dUTP	normal	1.6853005986038	1.99663549171465	1.81305053535253	1.43761532579863
B04	34	488-xx-dUTP	normal	1.60750326443995	1.21364412247432	1.78904226204675	1.38868134342985
B04	34	488-xx-dUTP	normal	2.631394224987	18.9838304038898	10.0382955135207	111.564936838151
B04	34	488-xx-dUTP	normal	0.883077084551092	0.862709127415163	1.1862861325113	0.981212975852629
B04	34	488-xx-dUTP	normal	1.66590841275543	1.3456793756604	1.62596952600676	1.78785893246543
B04	34	488-xx-dUTP	normal	2.14115085423774	9.19593236481898	7.20079802868785	51.2329148111595
B04	34	488-xx-dUTP	normal	0.804362028304949	0.894504485655118	1.04717374090191	1.00770117496904
B04	34	488-xx-dUTP	normal	0.789917318267737	1.08426699587526	1.45242786929004	0.947602402103396
B04	34	488-xx-dUTP	normal	0.993889440496788	1.26656705725647	1.99366156437541	1.29737474562258
B04	34	488-xx-dUTP	normal	1.55396464015078	1.35107137542392	1.7595294039159	1.29748201046485
B04	34	488-xx-dUTP	normal	2.27017142223708	27.9961043264369	10.7130889199101	167.204719290195
B04	34	488-xx-dUTP	normal	1.9650908258009	9.8508462139604	6.62738467645947	58.6268660339031
B04	34	488-xx-dUTP	normal	1.84451679036065	7.47451613029186	4.673259459126	41.0911940910408
B04	34	488-xx-dUTP	normal	1.670460722084	1.49895085535222	2.36589063474861	1.61362605593527
B04	34	488-xx-dUTP	normal	1.71347601294702	2.12598768193712	2.16454512514362	1.94533214087497
B04	34	488-xx-dUTP	normal	1.54741575620981	1.06956459529639	2.32839365496259	1.08608696936357
B04	34	488-xx-dUTP	normal	2.31451639501817	7.93736072876922	10.1000358893189	44.7669383703971
B04	34	488-xx-dUTP	normal	1.02561180891615	1.02837680813336	1.58375414712789	1.13347547738926
B04	34	488-xx-dUTP	normal	1.585320265583	1.65032931989026	1.80302278724894	1.52099407280092
B04	34	488-xx-dUTP	normal	0.692104618998567	0.698383381924752	1.32415737957036	0.713824692775111
B04	34	488-xx-dUTP	normal	2.27308363975841	2.28518159823553	2.60930494079557	1.6877069485529
B04	34	488-xx-dUTP	normal	1.60501730649816	1.65929881170637	1.68932992167621	1.40650499391275
B04	34	488-xx-dUTP	normal	1.02723080547146	1.14848886164414	1.30737765628891	0.79707111015909
B04	34	488-xx-dUTP	normal	1.64788741430026	1.46043171472998	2.26423878125941	1.2723748593148
B04	34	488-xx-dUTP	normal	3.37368196452436	2.54047211987134	4.25005636435196	2.38239323148169
B04	34	488-xx-dUTP	normal	1.5594210467455	1.4798374923521	1.24003215029784	1.63766891127716
B04	34	488-xx-dUTP	normal	1.8360925161357	11.6837058645049	6.22706649073031	68.5388798677659
B04	34	488-xx-dUTP	normal	1.75200984158286	2.13504842649511	3.02491897917813	1.71276004192636
B04	34	488-xx-dUTP	normal	3.32614486360218	5.32826320296861	11.1329341857798	21.8054842232085
B04	34	488-xx-dUTP	normal	1.67037511311399	1.35542511153204	2.72968987484732	1.38256483294644
B04	34	488-xx-dUTP	normal	1.72826356407336	1.82575492525053	2.12850721942614	1.85509469802967
B04	34	488-xx-dUTP	normal	2.37920911625773	14.6313789867449	9.52299966310184	85.1441233911839
B04	34	488-xx-dUTP	normal	1.90145841896926	8.22418997873339	8.02115767145161	43.6855874087384
B04	34	488-xx-dUTP	normal	1.01388643667316	1.17297481999187	0.811313122614511	1.5051507139269
B04	34	488-xx-dUTP	normal	1.74209595983836	2.45371989563563	2.09731541562521	3.22780133440435
B04	34	488-xx-dUTP	normal	1.17202887471635	1.33438899921769	2.0689673525379	1.07934205932446
B04	34	488-xx-dUTP	normal	1.70147331198111	1.53307594627969	2.01014019014484	1.57874758867525
B04	34	488-xx-dUTP	normal	1.7165245233076	2.28231300284694	2.14487028827939	1.78152097222468
B04	34	488-xx-dUTP	normal	3.28973848036666	2.48971206892087	3.92630792227101	2.47073571229132
B04	34	488-xx-dUTP	normal	0.730956294450951	0.96624516166247	1.14841647383325	0.828083001223978
B04	34	488-xx-dUTP	normal	1.74013487326822	1.52532317460741	1.80538793438452	1.52853812275089
B04	34	488-xx-dUTP	normal	3.15585995425942	1.82405737697974	4.8017791641435	1.85471001031596
B04	34	488-xx-dUTP	normal	1.59980413074658	20.6049580709327	7.69830563851928	115.226974965307
B04	34	488-xx-dUTP	normal	1.08602615189311	0.993814258573968	1.64162783844768	1.03720399350207
B04	34	488-xx-dUTP	normal	1.24148219937175	19.6806537723913	6.29402848718217	111.115192509364
B04	34	488-xx-dUTP	normal	3.30176163681644	2.9347440877857	7.13566279000048	2.89883862381507
B04	34	488-xx-dUTP	normal	1.54610473571522	2.08430212956772	3.16443923375605	1.55432315086306
B04	34	488-xx-dUTP	normal	1.73760322702885	2.08228610365483	1.98546097362571	2.1818436072618
B04	34	488-xx-dUTP	normal	1.70016309117231	1.56540643430082	2.02531689779272	1.36921977385881
B04	34	488-xx-dUTP	normal	1.63705174813567	3.84007918986224	2.23962304170137	17.1865115229358
B04	34	488-xx-dUTP	normal	3.03410561239992	8.49361738921847	14.4369069634187	44.254017565994
B04	34	488-xx-dUTP	normal	1.67155874823083	1.07453348081741	1.22383885674351	1.14476653160877
B04	34	488-xx-dUTP	normal	1.74796782775336	6.50745139891411	3.52275550218272	34.6792843588414
B04	34	488-xx-dUTP	normal	1.64710050677002	1.84527443542117	2.12219292550765	1.59437203209838
B04	34	488-xx-dUTP	normal	3.36601734936289	4.34930509374657	11.345347408825	4.29979122563726
B04	34	488-xx-dUTP	normal	3.19740492592524	4.8349048961814	13.4372946800165	18.6318714748283
B04	34	488-xx-dUTP	normal	2.32880764939616	25.4219286915444	11.0286256966836	147.480939139535
B04	34	488-xx-dUTP	normal	3.32011337904306	2.15497625329796	3.41733934240348	2.23813222864615
B04	35	488-xx-dUTP	normal	1.17282814026315	1.49444266036934	0.0743427378642991	1.36478524872897
B04	35	488-xx-dUTP	normal	1.15969372738582	1.48128907127531	0.781382503671934	1.74967342274002
B04	35	488-xx-dUTP	normal	1.25868780678538	2.39527140163581	1.42942030353517	7.90545691804926
B04	35	488-xx-dUTP	normal	1.08766942792933	3.50509313238597	2.33656566074858	18.7239087196972
B04	35	488-xx-dUTP	normal	1.30559281369435	3.89210996551172	1.64403371579498	20.1564958316589
B04	35	488-xx-dUTP	normal	1.24499455576287	1.86481366462943	0.149879156775766	1.95451597005827
B04	35	488-xx-dUTP	normal	1.21863129244437	1.6635831889633	0.878057578836172	1.65226003591705
B04	35	488-xx-dUTP	normal	1.20533304494204	1.50573293940042	0.552110421418017	1.63727968288442
B04	35	488-xx-dUTP	normal	1.84380067428681	22.5088810671142	14.3732352062298	147.918056178438
B04	35	488-xx-dUTP	normal	2.37669357182323	2.06013281597066	4.72588942148259	2.40836000792657
B04	35	488-xx-dUTP	normal	1.2305817896998	1.77897064944785	1.16424595991779	2.33923266021324
B04	35	488-xx-dUTP	normal	2.3752070417779	2.55820417029689	5.12072904603679	2.44049592284269
B04	35	488-xx-dUTP	normal	1.25019129523468	1.51274049135741	2.68412369820611	1.66894944375584
B04	35	488-xx-dUTP	normal	1.21466620025505	1.58637782458414	1.5141585704294	1.7382684314877
B04	35	488-xx-dUTP	normal	1.18782251364875	1.18455062449049	0.928415188241381	1.24805190479416
B04	35	488-xx-dUTP	normal	2.24050114519578	19.0199592219714	29.9208691869919	128.993286407035
B04	35	488-xx-dUTP	normal	1.22079295392403	1.66586579483764	1.57398036485826	1.68150281180657
B04	35	488-xx-dUTP	normal	1.61532814588813	8.60396649060613	19.1769040648262	54.5734189509244
B04	35	488-xx-dUTP	normal	1.2027628313811	6.4628819476248	8.34814826760308	38.0594268767242
B04	35	488-xx-dUTP	normal	1.33883530039685	21.7153034525156	11.9068665178704	152.145509891751
B04	35	488-xx-dUTP	normal	1.35004499938446	9.05748032476302	6.91333015944685	60.5637613562949
B04	35	488-xx-dUTP	normal	2.47501790000511	1.88015821108239	5.62305899033255	2.15452831437504
B04	35	488-xx-dUTP	normal	2.00914905788475	2.85574871063813	28.0328981386438	10.014751682999
B04	35	488-xx-dUTP	normal	2.44181838120672	1.92847586116542	8.26344936124757	3.52809480322875
B04	35	488-xx-dUTP	normal	1.90765070993053	10.3553186991575	29.7966344729961	64.7374681295357
B04	35	488-xx-dUTP	normal	1.30252042222556	1.72273496904222	4.65106131443292	1.70357004263832
B04	35	488-xx-dUTP	normal	2.39588321969806	2.74287698505331	5.85906686661967	2.46842487607752
B04	35	488-xx-dUTP	normal	0.797537553241029	0.990828639806349	0.865924000897659	0.966725570970509
B04	35	488-xx-dUTP	normal	0.535862069532009	3.52317929428013	5.54318731160129	23.1130164677214
B04	35	488-xx-dUTP	normal	1.05095532488401	6.58972935954673	9.67554158726266	43.4298342148472
B04	35	488-xx-dUTP	normal	1.72185467020903	2.49843351349799	7.44083895107764	7.56262668737045
B04	35	488-xx-dUTP	normal	0.902387788346519	1.02805851112429	11.7144411353462	1.53299848913667
B04	35	488-xx-dUTP	normal	1.43797890052326	1.72015180360627	24.6252329312428	3.21806478485392
B04	35	488-xx-dUTP	normal	2.38154795222126	2.02748873005178	3.1111533711108	2.07684498152656
B04	35	488-xx-dUTP	normal	0.648889199701151	0.784027048362518	0.716202255553427	0.862748890887736
B04	35	488-xx-dUTP	normal	1.3868040647055	13.3444435084598	10.340953370163	89.9604360015911
B04	35	488-xx-dUTP	normal	1.31360518285345	2.29104859496229	1.97659204215301	2.0873307865908
B04	35	488-xx-dUTP	normal	0.596028072105073	0.695351573518268	0.334158634697285	0.6837039707184
B04	35	488-xx-dUTP	normal	2.36189792915608	17.0311182164145	46.7667823818112	100.548705613301
B04	35	488-xx-dUTP	normal	1.27934443756291	1.59852214530648	3.32497973061629	1.64950679261477
B04	35	488-xx-dUTP	normal	1.17819214439569	1.81690051372696	2.22678633722677	1.60251813072119
B04	35	488-xx-dUTP	normal	1.51816535836224	11.1806752077313	15.1098940197129	74.4497048890801
B04	35	488-xx-dUTP	normal	1.277534746099	1.56386075778063	1.86005069584768	1.30132070244783
B04	35	488-xx-dUTP	normal	2.4437558315012	2.13610509156875	8.67082919263359	3.21832373639748
B04	35	488-xx-dUTP	normal	1.26936352039624	2.28330914658955	8.67432497562384	7.19504305408208
B04	35	488-xx-dUTP	normal	1.28255284005477	10.1182132912812	18.8341469713008	60.8252461472491
B04	35	488-xx-dUTP	normal	1.20299222190573	1.57078159418402	3.87338449200572	1.389003021663
B04	35	488-xx-dUTP	normal	1.20542262008224	1.32710042951306	0.377498449171522	1.58846492900326
B04	35	488-xx-dUTP	normal	2.09474674195249	20.8017090464035	25.0191282025955	139.488951561204
B04	35	488-xx-dUTP	normal	1.32257974960425	1.54271395163845	3.44945052277977	1.70303865721736
B04	35	488-xx-dUTP	normal	1.31839406716165	2.56543798792998	7.98104534435914	8.91645883029714
B04	35	488-xx-dUTP	normal	1.22553262907873	1.19502715851441	2.28386004198182	1.43275239033553
B04	35	488-xx-dUTP	normal	1.25371140484181	1.72967508697852	2.76295914334914	1.67264350610276
B04	35	488-xx-dUTP	normal	1.21955707766859	1.26818958097158	2.08326254832144	1.37445117323411
B04	35	488-xx-dUTP	normal	1.18417223365646	1.09704211128178	1.20623468781781	1.17946507719951
B04	35	488-xx-dUTP	normal	1.83752553658223	6.257985742869	14.823180903303	36.744033815463
B04	35	488-xx-dUTP	normal	0.707986164696477	1.09427694667158	1.34165849695214	1.10606631643046
B04	35	488-xx-dUTP	normal	2.52615295749616	1.78853418810067	11.3140266689114	2.18467897354838
B04	35	488-xx-dUTP	normal	1.70178964345026	2.42166186196058	3.74352902140532	2.295188402071
B04	35	488-xx-dUTP	normal	1.19270164883378	1.09906845320182	1.86935091425374	1.3257472350809
B04	35	488-xx-dUTP	normal	1.34506360252137	1.41713191155268	2.90570243758841	1.56858403489025
B04	35	488-xx-dUTP	normal	1.50547855680368	5.35128643636922	13.9622742888697	31.9238826505425
B04	35	488-xx-dUTP	normal	1.31748359393568	1.89622184140929	6.98843371140762	7.80413175426721
B04	35	488-xx-dUTP	normal	1.29403262401246	2.08315653999294	3.16517072552035	2.2373384145188
B04	35	488-xx-dUTP	normal	0.467450271674643	0.601959073779851	1.39090768275938	0.616659996892006
B04	35	488-xx-dUTP	normal	0.696582099049727	0.75623573817582	1.47550164779358	0.804807457293374
B04	35	488-xx-dUTP	normal	0.835000606212852	1.02934997065658	1.79195182944653	0.936724603084062
B04	35	488-xx-dUTP	normal	0.544576026634989	0.567556018129195	0.620078111042442	0.598714006532982
B04	35	488-xx-dUTP	normal	1.29680102078442	1.70433908880197	2.80636454401006	1.94279804418594
B04	35	488-xx-dUTP	normal	1.22264984142688	2.21221261050439	2.80734178772895	2.04902762769058
B04	35	488-xx-dUTP	normal	1.61226134477033	3.69992060966004	24.2418513929292	16.0856628884281
B04	35	488-xx-dUTP	normal	1.28127934875934	1.88279901737897	2.82794918649243	1.70744125043735
B04	35	488-xx-dUTP	normal	1.26483190796726	1.80385049899914	1.57373769677814	1.86242459983816
B04	35	488-xx-dUTP	normal	1.21610178719561	2.0677089842702	1.62727627211494	1.80339794909016
B04	35	488-xx-dUTP	normal	2.51316923091325	2.31019222280886	6.59243977074832	2.27473305171643
B04	35	488-xx-dUTP	normal	1.17427945169919	1.47771308388492	1.75795814109705	1.41613850842955
B04	35	488-xx-dUTP	normal	1.86515846321565	3.40701184166813	24.4047955015725	13.6176845070685
B04	35	488-xx-dUTP	normal	2.48416143184395	2.24128338427357	6.24995159947271	2.39467612757983
B04	35	488-xx-dUTP	normal	1.2356131215104	2.26252350183552	3.11941731239552	1.65340962264636
B04	35	488-xx-dUTP	normal	1.28945038695642	1.7238811942829	1.36756532010592	1.7389579028196
B04	35	488-xx-dUTP	normal	1.75070370736371	3.45618740733523	28.3124687810884	13.2295614718612
B04	35	488-xx-dUTP	normal	1.23789193754052	1.2973811572717	1.07158481175862	1.22332778398001
B04	35	488-xx-dUTP	normal	1.21554051353382	1.43255795138772	3.11566574845113	1.50157585416952
B04	35	488-xx-dUTP	normal	1.65895295506098	11.0116750788517	22.7353534524891	71.1324713761574
B04	35	488-xx-dUTP	normal	1.54329427274701	9.33434252272407	16.7091384413189	63.7028632340715
B04	35	488-xx-dUTP	normal	1.28577519187159	1.81691497195584	1.76269351325346	1.5895005668318
B04	35	488-xx-dUTP	normal	1.83775288016358	8.69998156946297	31.0996097732276	57.4472379045079
B04	35	488-xx-dUTP	normal	1.84535494409002	6.87467790375927	26.3577041144473	41.2404604875364
B04	35	488-xx-dUTP	normal	1.2892400602197	1.35063394532781	3.82759172584787	1.42108355947061
B04	35	488-xx-dUTP	normal	1.21557580101964	1.10941658756054	3.07184715540453	1.29769808688746
B04	35	488-xx-dUTP	normal	2.39750212821549	3.88322201941948	31.430633470704	12.0775241192371
B04	35	488-xx-dUTP	normal	1.26901804580254	1.66567975410685	4.28204327139533	1.56091312003569
B04	35	488-xx-dUTP	normal	2.46438346156632	9.4620635159247	45.0302581601523	56.3583494138981
B04	35	488-xx-dUTP	normal	1.24789756393206	1.69316175362855	4.3022833784865	1.62698763251994
B04	35	488-xx-dUTP	normal	1.99204485062382	4.87980222544052	28.4477024263788	23.2101799371227
B04	35	488-xx-dUTP	normal	1.21132615407563	1.81097228898096	3.65058583051656	1.8289933224546
B04	35	488-xx-dUTP	normal	1.71465303771488	27.5085216972477	35.5191035413125	179.18614998945
B04	35	488-xx-dUTP	normal	0.796174881397787	2.55015507039757	8.35128987089435	14.8079112919948
B04	35	488-xx-dUTP	normal	2.46875812229901	1.7557366947962	5.21251132080029	1.85137057789953
B04	35	488-xx-dUTP	normal	0.746277165312151	2.2948073179765	7.86811784474661	12.7992067983093
B04	35	488-xx-dUTP	normal	1.93782371992128	22.4302561907531	26.3247466797012	151.852304186568
B04	35	488-xx-dUTP	normal	2.39888956467435	21.982620294524	52.2445336581351	146.47022707398
B04	35	488-xx-dUTP	normal	1.28579664477587	1.34456516468192	5.11946978220553	1.48524463163259
B04	35	488-xx-dUTP	normal	1.2933679999816	1.24434454391331	4.50544045353602	1.39653631173383
B04	35	488-xx-dUTP	normal	2.46753292441929	2.22215310639458	5.91920041667858	2.63307917941974
B04	35	488-xx-dUTP	normal	1.29001993456319	1.62953650255189	4.78166450316863	1.94291613136982
B04	35	488-xx-dUTP	normal	1.71775386391236	13.7413917389518	29.1212272273674	94.3169200283734
B04	35	488-xx-dUTP	normal	1.22685355633809	1.57311901215736	3.65279611381982	1.40777532921495
B04	35	488-xx-dUTP	normal	1.41285398631032	6.44721855027713	15.0879420696462	38.7291120242946
B04	35	488-xx-dUTP	normal	1.29081791383279	1.73863526251983	2.82303017455446	1.64810250744541
B04	35	488-xx-dUTP	normal	1.30732382043289	1.53190019012009	1.76104072579713	1.48314876368752
B04	35	488-xx-dUTP	normal	1.30221836102385	1.21961051035245	4.39633498836972	1.31578680074722
B04	35	488-xx-dUTP	normal	1.3082349367858	1.45521030477701	3.78936112898735	1.82813278964173
B04	35	488-xx-dUTP	normal	1.32528249439992	1.4657267610087	3.42876337285533	1.41145815988081
B04	35	488-xx-dUTP	normal	1.35681391556558	1.34521891320124	4.08026521396515	1.36844981280516
B04	35	488-xx-dUTP	normal	2.33424880160581	9.8425315336431	31.8612376807015	62.6298287490502
B04	35	488-xx-dUTP	normal	1.56808385565366	13.2325270592241	23.1160459666557	88.5696610890031
B04	35	488-xx-dUTP	normal	1.60996685262591	5.38490835104749	19.6386224851617	30.7576915616477
B04	35	488-xx-dUTP	normal	2.39314128042614	5.10153356862042	45.2286255375239	23.9067236211688
B04	35	488-xx-dUTP	normal	0.587415130045527	0.597543884987215	1.84187656639685	0.688416496608911
B04	35	488-xx-dUTP	normal	1.32718375187085	1.4503995950116	3.32910514982545	1.68178226008893
B04	35	488-xx-dUTP	normal	0.701366432783429	0.872497795554884	2.74704776470982	0.895126261047324
B04	35	488-xx-dUTP	normal	3.03682157358681	20.4886617084229	51.9715349156613	128.888168462544
B04	35	488-xx-dUTP	normal	1.60281088442993	18.3908192005643	31.4939248234759	118.307165248624
B04	35	488-xx-dUTP	normal	1.21501896494133	1.31952890373587	2.82206603760495	1.22897865336978
B04	35	488-xx-dUTP	normal	0.96355969912377	1.05403845420674	3.61579199004902	1.07585180156755
B04	35	488-xx-dUTP	normal	1.27501818102743	1.53875414079187	6.79703805352072	1.79820517214342
B04	35	488-xx-dUTP	normal	1	4.24488502913252	9.62056665189026	23.8785210893057
B04	35	488-xx-dUTP	normal	1.56316019225217	9.9565557995288	14.8763652928361	64.7905591342538
B04	35	488-xx-dUTP	normal	0.544792438429863	2.37791867751582	6.85952267747215	13.5086867121689
B04	35	488-xx-dUTP	normal	2.11575730328863	4.62621352945264	36.7177890790357	23.5481940579267
B04	35	488-xx-dUTP	normal	2.81735724654053	2.29259231870579	8.60735423660791	2.06372949762297
B04	35	488-xx-dUTP	normal	1.61116787636907	6.0716803456714	16.8669994736323	37.948532653053
B04	35	488-xx-dUTP	normal	1.33538548461715	1.26282703168908	4.5287212247413	1.26619064625347
B04	35	488-xx-dUTP	normal	1.22668043717272	1.53381889562059	2.77509927217044	1.51439132312373
B04	35	488-xx-dUTP	normal	2.55793500959447	7.72189663834351	46.8515349669963	45.4452609110867
B04	35	488-xx-dUTP	normal	2.621146056151	3.48934667057747	52.3850930715536	12.9760494098519
B04	35	488-xx-dUTP	normal	1.24242124001542	1.59939941887646	2.56554916610284	1.77604091072402
B04	35	488-xx-dUTP	normal	1.5380441904635	7.80080709234438	17.836386810335	51.8036154681623
B04	35	488-xx-dUTP	normal	1.23614325963035	1.64237524418372	3.20672657676229	1.6368838403718
B04	35	488-xx-dUTP	normal	1.91061476647268	35.5542483672896	32.0658817991378	224.963767681
B04	35	488-xx-dUTP	normal	1.78927336205778	8.76722619450481	33.8614868157006	56.5920607853641
B04	35	488-xx-dUTP	normal	2.70664598766735	2.3857102459395	13.7373660389686	2.61413588830066
B04	35	488-xx-dUTP	normal	2.9446442075531	8.79250501279349	29.7865406629621	51.515689929052
B04	35	488-xx-dUTP	normal	1.8307756894462	2.36017843990301	6.32681943109389	2.32588276827698
B04	35	488-xx-dUTP	normal	1.29455224002412	1.29454525865803	4.13094419581523	1.20562778858735
B04	35	488-xx-dUTP	normal	1.42191236603998	11.1702231267848	17.1251126601362	74.1494328490238
B04	35	488-xx-dUTP	normal	1.86792159146677	8.01219224426101	26.1428020579366	48.9178781936314
B04	35	488-xx-dUTP	normal	0.737262829301356	1.00917136019365	2.53350340630225	1.03327442902949
B04	35	488-xx-dUTP	normal	1.29108149705697	1.52026793530879	3.97478838033742	2.50955908292322
B04	35	488-xx-dUTP	normal	1.30833272240401	1.16551537361238	3.99023409047626	1.23447455620847
B04	35	488-xx-dUTP	normal	1.44901504590529	12.4552479091056	20.2820431216815	79.2678351836419
B04	35	488-xx-dUTP	normal	1.31383465970231	1.40831069521151	4.99673047045444	1.44751238659151
B04	35	488-xx-dUTP	normal	2.52559723357564	6.5414641422956	40.4128352872582	36.0222656258302
B04	35	488-xx-dUTP	normal	1.06867990095114	0.944018754927795	3.7265682445644	0.95302502569253
B04	35	488-xx-dUTP	normal	1.34811972648251	1.4881560833199	3.16858124425623	1.70526807597975
B04	35	488-xx-dUTP	normal	1.15677087081538	1.2684751489779	4.3532706560349	1.35423642991958
B04	35	488-xx-dUTP	normal	1.40548311124106	3.82540858527407	13.8572762444224	21.1203779605541
B04	35	488-xx-dUTP	normal	1.23573117480809	1.34890773643124	2.17827170814391	1.34609864145028
B04	35	488-xx-dUTP	normal	1.70618155196202	15.9896091946094	25.5651199447751	108.45325463857
B04	35	488-xx-dUTP	normal	1.80194804241455	25.0622692269714	33.2571888593849	159.556593730177
B04	35	488-xx-dUTP	normal	2.30503312845933	10.0605381924137	29.2999712058334	59.09202281639
B04	35	488-xx-dUTP	normal	1.27264232300176	1.73075906737018	5.37241874025294	1.79945078111269
B04	35	488-xx-dUTP	normal	1.21737657830688	1.26906918769087	3.51108253000708	1.2493709992598
B04	35	488-xx-dUTP	normal	1.29850638823643	1.45840850173562	12.1695903897905	2.71866189470985
B04	35	488-xx-dUTP	normal	1.26052455304747	1.10017767169777	2.77210850570988	1.19570531362343
B04	35	488-xx-dUTP	normal	0.646370094807707	4.92714897959753	8.74034470767729	32.3732649810231
B04	35	488-xx-dUTP	normal	0.845064272429392	6.43628266152046	11.717097420591	42.2020718498023
B04	35	488-xx-dUTP	normal	1.30726760629296	1.32669298002491	8.51173399237757	1.58792731457486
B04	35	488-xx-dUTP	normal	1.26358494685793	1.23632141856785	4.22951472341356	1.55422000762201
B04	35	488-xx-dUTP	normal	1.23231698106822	1.94462389869771	4.8650451173943	1.79894890496968
B04	35	488-xx-dUTP	normal	2.55140837535303	1.87462269924928	6.69465038339709	1.99689311845691
B04	35	488-xx-dUTP	normal	1.22556630291862	1.27713922054925	1.80264248946134	1.27994382417307
B04	35	488-xx-dUTP	normal	0.531268484916049	0.688034290507176	1.62281635817975	0.768762973267436
B04	35	488-xx-dUTP	normal	0.722486003639961	0.885367311473295	2.09487142255565	1.06480878641736
B04	35	488-xx-dUTP	normal	1.35073107601485	1.95128480673114	5.45620597346437	2.13553481349772
B04	35	488-xx-dUTP	normal	1.2391820676216	1.41527715623391	1.86543537598589	1.57436473897351
B04	35	488-xx-dUTP	normal	1.22578458847498	1.09994450803282	1.52662663128497	1.33320431202305
B04	35	488-xx-dUTP	normal	1.49054860095028	3.89309054821948	18.5958305224488	18.9260656967499
B04	35	488-xx-dUTP	normal	2.46156187078339	21.17382619904	49.5823685017096	127.696339846085
B04	35	488-xx-dUTP	normal	1.27967688032183	2.10563651744968	3.12790426070562	2.14717622170829
B04	35	488-xx-dUTP	normal	1.2611320448006	1.43295692033008	1.71919629525371	1.29913025399282
B04	35	488-xx-dUTP	normal	2.28690378966267	15.5693131428427	41.3722281787065	99.1607338606793
B04	35	488-xx-dUTP	normal	1.7520947086399	14.4715375896873	26.4339029197884	91.8999609854263
B04	35	488-xx-dUTP	normal	1.98765428756621	19.3979288407679	30.4651747354054	124.877768718402
B04	35	488-xx-dUTP	normal	1.25508449243092	1.2042697115321	2.31406935162709	1.25366310675262
B04	35	488-xx-dUTP	normal	1.48764893306399	5.59906839534963	9.8190260414489	32.2078340721155
B04	35	488-xx-dUTP	normal	1.29518806665785	1.45044274935778	4.51740836216182	1.59706956497212
B04	35	488-xx-dUTP	normal	1.3110232078639	1.69898013424604	4.20181739375048	1.92073307695663
B04	35	488-xx-dUTP	normal	1.71234700753342	19.6442928237957	55.0161240688675	123.376911766496
B04	35	488-xx-dUTP	normal	1.67001234482268	3.6034971290343	20.4802926309993	18.2278575336858
B04	35	488-xx-dUTP	normal	1.26006234939109	1.34642988410396	3.34068123942275	1.60261396864417
B04	35	488-xx-dUTP	normal	2.69421554491691	5.90451585496191	34.6756561705679	18.6033299129879
B04	35	488-xx-dUTP	normal	1.3034261170664	1.22942288000459	1.80933891274806	1.30381205117805
B04	35	488-xx-dUTP	normal	1.2783237531726	1.1401314024999	3.14293021216427	1.32888537238087
B04	35	488-xx-dUTP	normal	1.48210377239368	7.57756647109212	14.4425605091929	47.791779910287
B04	35	488-xx-dUTP	normal	1.0685567381429	1.07781613328741	4.31613533166925	1.17871274536024
B04	35	488-xx-dUTP	normal	2.30726396772289	12.0110220552013	40.7590629833209	71.0848889835165
B04	35	488-xx-dUTP	normal	1.31929780945967	6.95062034177397	2.07499204644655	39.2018317618282
B04	35	488-xx-dUTP	normal	1.22630230748694	1.24514055223045	4.574049220782	1.26849620260478
B04	35	488-xx-dUTP	normal	2.60000350186845	2.70427553841008	7.04018175961945	2.93642038251329
B04	35	488-xx-dUTP	normal	2.63138537983096	1.95129918686726	9.54073434690778	2.19260068467555
B04	35	488-xx-dUTP	normal	1.81194047598005	7.78479819950816	24.9417619108316	46.4456045752753
B04	35	488-xx-dUTP	normal	2.47699520714097	2.12695984069534	8.8366131829703	2.37624207233327
B04	35	488-xx-dUTP	normal	1.43995480468087	3.40416866505519	8.84197816912873	13.2201383944733
B04	35	488-xx-dUTP	normal	1.26243648839888	1.25317886323577	2.16155361469476	1.33624651859407
B04	35	488-xx-dUTP	normal	2.07816124860359	19.7439164202893	34.4671620003747	125.677703933962
B04	35	488-xx-dUTP	normal	1.31840767400875	6.55744408997855	4.17307722007109	39.2591795546755
B04	35	488-xx-dUTP	normal	1.93647836534317	6.45528716762736	30.5639486079736	35.4895770665583
B04	35	488-xx-dUTP	normal	1.30371678346986	1.37257957707056	2.63792429815116	1.42623846985358
B04	35	488-xx-dUTP	normal	2.66237181830927	3.19717291615275	8.97179430911316	3.7237333537457
B04	36	488-xx-dUTP	normal	1.56204200431834	8.14883597043995	40.6828727686813	54.6315689949347
B04	36	488-xx-dUTP	normal	1.93359102507778	1.96656165672826	3.20900543636536	2.02647782586536
B04	36	488-xx-dUTP	normal	1.43964112020662	5.62795151391187	23.0516832536323	32.8493651977207
B04	36	488-xx-dUTP	normal	1.06614841999643	1.0062378866401	0.851621905805435	1.09009719014483
B04	36	488-xx-dUTP	normal	1.37691143036854	24.1296501245865	24.1802465495531	166.715878622421
B04	36	488-xx-dUTP	normal	1.0086266848051	1.08775224758008	5.35545876626404	1.16666992235664
B04	36	488-xx-dUTP	normal	1.05161654519837	1.07776376098336	4.31803406788358	1.19635077546881
B04	36	488-xx-dUTP	normal	1.05225137896271	1.29554263493476	0.300415037442098	1.33766767710627
B04	36	488-xx-dUTP	normal	1.03124278917885	1.28623757537754	4.57399379231525	1.62379778517028
B04	36	488-xx-dUTP	normal	1.07050446492327	1.64778428684522	2.41504565390071	2.55195476680202
B04	36	488-xx-dUTP	normal	1.05529741036628	1.21865625397458	0.139659286724744	1.1358015503802
B04	36	488-xx-dUTP	normal	2.11022516420645	2.14367004721624	9.37323853722331	1.89709006722778
B04	36	488-xx-dUTP	normal	0.838131736067094	12.0936171477886	19.3489608449039	81.509886354619
B04	36	488-xx-dUTP	normal	0.511101094503994	0.619621664343275	1.62037387102342	0.717683768875146
B04	36	488-xx-dUTP	normal	1.13466325221919	1.89781793160042	0.330572532739022	2.47793613258504
B04	36	488-xx-dUTP	normal	0.583320138130351	0.683817502655762	2.82686886881615	0.716693683829665
B04	36	488-xx-dUTP	normal	1.07662546384476	1.31989859026404	1.62482974782461	1.37855136552227
B04	36	488-xx-dUTP	normal	1.06143652647634	1.35605343360819	3.89345192130399	1.35583374120139
B04	36	488-xx-dUTP	normal	1.10505884400439	1.26040931792734	0.689017202630141	1.31322938830354
B04	36	488-xx-dUTP	normal	1.09861800543456	1.32671866545875	3.33109390302835	1.33099417594369
B04	36	488-xx-dUTP	normal	1.01596320369873	1.02601675987085	3.4597398324724	0.910428197223132
B04	36	488-xx-dUTP	normal	1.80541037149904	6.72844953422296	30.7528231238268	39.4155872853381
B04	36	488-xx-dUTP	normal	1.14880634991921	15.9817454088803	25.018282536423	107.821261101167
B04	36	488-xx-dUTP	normal	1.07965155653951	1.62579713031566	3.31817418073	2.42190268053176
B04	36	488-xx-dUTP	normal	1.06423890584718	1.63899483309083	5.15612759085189	1.53326629984435
B04	36	488-xx-dUTP	normal	1.03472626443391	1.80918986774084	0.23201517765597	1.56511969538907
B04	36	488-xx-dUTP	normal	0.994043824452285	1.24153174673768	5.52447162280142	1.46981039082346
B04	36	488-xx-dUTP	normal	1.40367949553982	9.29219406866359	40.6021733297527	64.9889397787863
B04	36	488-xx-dUTP	normal	1.15867406226694	2.69027045028859	10.8848226373833	11.0075517313839
B04	36	488-xx-dUTP	normal	1.14026447258531	1.81245835567797	2.15732885844993	4.12483377633748
B04	36	488-xx-dUTP	normal	1.10110285520712	1.09204878291263	6.60845323681925	1.37184310426975
B04	36	488-xx-dUTP	normal	1.10157912338579	1.27545747399944	1.32371416717828	1.505975740906
B04	36	488-xx-dUTP	normal	1.12400343941704	2.23129481161017	3.80732045853213	9.2568280014164
B04	36	488-xx-dUTP	normal	0.684826731209089	0.748885415750592	1.35637522241208	0.817622362201784
B04	36	488-xx-dUTP	normal	1.06960517012303	0.935305018644785	3.6325310297214	0.97568403850379
B04	36	488-xx-dUTP	normal	1.06877599720173	1.40945404510759	3.80868709446087	1.76485655549369
B04	36	488-xx-dUTP	normal	2.22599719060438	2.64229759674198	1.48351672434718	2.71383087627865
B04	36	488-xx-dUTP	normal	1.00372498751606	0.785063994398764	4.49360444012215	0.844719668943959
B04	36	488-xx-dUTP	normal	0.632954711822848	0.805011792906814	1.63498177810094	0.82030243147705
B04	36	488-xx-dUTP	normal	2.28997570865364	2.00611082647334	8.399769320391	2.50540247335573
B04	36	488-xx-dUTP	normal	2.04589379021153	2.19555697900403	8.93555293490673	2.48060483616661
B04	36	488-xx-dUTP	normal	1.25945244370961	5.59109625095416	21.6772893105882	35.7883634663518
B04	36	488-xx-dUTP	normal	1.10165117151994	1.27731341179668	4.58749920886682	1.31403619082668
B04	36	488-xx-dUTP	normal	0.495468482253802	0.737733090254651	1.01977348440347	0.688759113169582
B04	36	488-xx-dUTP	normal	1.06382777217486	1.62411071434645	0.221151128918083	1.61507357226873
B04	36	488-xx-dUTP	normal	1.40474267402557	11.6287626061826	44.0580085155293	77.0092645666485
B04	36	488-xx-dUTP	normal	2.09631820030497	11.7926785357343	53.7038931812935	73.9015990471581
B04	36	488-xx-dUTP	normal	1.1014354941542	2.36142857213747	6.1918066713913	9.6435346726192
B04	36	488-xx-dUTP	normal	1.01074646237655	1.64017329680108	5.58725575474468	1.45364934758209
B04	36	488-xx-dUTP	normal	1.07616845289755	1.15089274939072	6.6207642968265	1.10756353891186
B04	36	488-xx-dUTP	normal	1.40410393363306	4.19910558378257	23.6502624697412	20.7125984937615
B04	36	488-xx-dUTP	normal	0.997516674989294	1.30401633699458	4.24911741094858	1.38327958341185
B04	36	488-xx-dUTP	normal	1.20488642715806	5.25550021636638	5.56960453445933	30.6043010275404
B04	36	488-xx-dUTP	normal	2.14885467937847	2.6047833996545	8.01353293968099	2.798015117123
B04	36	488-xx-dUTP	normal	1.11651926998726	5.4249639802549	7.43439646325351	33.3147947131093
B04	36	488-xx-dUTP	normal	1.32081467702702	1.76767574050279	6.45122315035969	1.98084713323602
B04	36	488-xx-dUTP	normal	0.823601469328799	1.14635506592734	4.31505965370764	1.34718939029141
B04	36	488-xx-dUTP	normal	1.14069844555088	1.47909527463574	6.30115918266393	1.36699385145815
B04	36	488-xx-dUTP	normal	1.12758916799193	1.91853777190528	3.10016972276731	4.920165843542
B04	36	488-xx-dUTP	normal	1.0892894537015	1.22315928786455	4.83849773425528	1.23043454125556
B04	36	488-xx-dUTP	normal	1.10342559205717	1.46520178184165	4.1584841517716	1.63510913989702
B04	36	488-xx-dUTP	normal	1.08151863034493	1.49046607462655	1.00230602647006	1.41751589152451
B04	36	488-xx-dUTP	normal	1.08025975856873	1.62652989333675	2.79177317177769	1.43284229713548
B04	36	488-xx-dUTP	normal	1.12255301614218	8.58306028483671	25.3979500006482	58.7618354887746
B04	36	488-xx-dUTP	normal	1.04908451960538	1.09174044994732	4.30143940274934	1.337398225962
B04	36	488-xx-dUTP	normal	2.06468052286892	1.82358823627131	14.8511188282531	2.19238813302082
B04	36	488-xx-dUTP	normal	1.24202268777553	3.00301090859021	4.06736857466356	9.99670818315426
B04	36	488-xx-dUTP	normal	1.12461198477532	1.57975627115577	3.68744844484894	1.51040695335727
B04	36	488-xx-dUTP	normal	0.775885273962056	5.64775680525751	16.923797676393	36.8968786772335
B04	36	488-xx-dUTP	normal	1.36673768420504	1.51106430881949	8.83203440513776	1.75148326333858
B04	36	488-xx-dUTP	normal	1.45788031366222	14.3831172740797	32.6756332565997	96.0950643495066
B04	36	488-xx-dUTP	normal	1.04806058893731	1.1969953726398	1.78799718001896	1.47566108512108
B04	36	488-xx-dUTP	normal	1.04986179166115	1.00628811538801	6.08720862088659	1.25854907416366
B04	36	488-xx-dUTP	normal	1.02551985873294	1.22340286731726	0.263229215837748	1.21082596581411
B04	36	488-xx-dUTP	normal	1.03977208200469	1.03228528556068	8.07848751580691	1.35850009448094
B04	36	488-xx-dUTP	normal	0.643301822776513	8.05311027777033	16.9812300569723	53.1174577354613
B04	36	488-xx-dUTP	normal	1.11584995566638	1.47031698565888	0.541755380590312	1.49263624168471
B04	36	488-xx-dUTP	normal	1.10740834588859	1.26265884895277	14.3822420736088	1.47092436237274
B04	36	488-xx-dUTP	normal	2.18380596021847	8.9365485445596	62.988439350888	55.4842217410598
B04	36	488-xx-dUTP	normal	1.37937089157361	18.0651774888519	40.5405721563739	121.634747787196
B04	36	488-xx-dUTP	normal	1.10293441510836	1.22975998932447	15.8522304550718	1.42910201876575
B04	36	488-xx-dUTP	normal	1.72221151803971	16.3226702814998	35.3738217277936	117.550927133248
B04	36	488-xx-dUTP	normal	1.14597858807175	7.8336088830927	33.3107090225709	52.9902573170668
B04	36	488-xx-dUTP	normal	0.443423989234721	3.02706750412868	12.8941202131578	20.0890153695364
B04	36	488-xx-dUTP	normal	1.03824533872532	1.42268852255781	0.294087248731472	1.36699612411411
B04	36	488-xx-dUTP	normal	1.04603162288091	1.33323928984011	6.72352486066806	1.49009006881819
B04	36	488-xx-dUTP	normal	1.08880873442686	1.38101583778429	2.99503192810371	1.34080424206018
B04	36	488-xx-dUTP	normal	1.17672554245228	1.54487176053111	5.02655142748612	1.35249851135643
B04	36	488-xx-dUTP	normal	1.03614059342166	1.01448729817868	3.75867342463724	1.00337878904406
B04	36	488-xx-dUTP	normal	1.10152506775238	1.12295945566448	6.49934308853275	1.19208768725852
B04	36	488-xx-dUTP	normal	1.10212301947705	1.57463467555538	6.5657780003655	1.89083825056038
B04	36	488-xx-dUTP	normal	0.551779172722413	2.65932712163158	5.36394555421518	17.0200671276545
B04	36	488-xx-dUTP	normal	0.556742201994497	2.60091237625121	5.46436334314663	16.6166287729936
B04	36	488-xx-dUTP	normal	0.732652623219165	5.0419646378014	21.0541616401637	34.3780677694371
B04	36	488-xx-dUTP	normal	1.0923216778723	1.42431797823079	7.29687326608373	1.50105249381167
B04	36	488-xx-dUTP	normal	2.25678339133238	2.79438064920735	25.97203738466	7.11144663952753
B04	36	488-xx-dUTP	normal	1.10375779057132	1.26917666477877	2.39838210059896	1.08263249935214
B04	36	488-xx-dUTP	normal	1.09290172152829	1.25955522088109	8.57150397755886	1.41159869719719
B04	36	488-xx-dUTP	normal	2.19369300981908	1.79116848907751	11.7390485006752	2.00483798158058
B04	36	488-xx-dUTP	normal	1.85143201387995	13.2923008072639	42.7920139198237	89.9778317533467
B04	36	488-xx-dUTP	normal	1.14298446635498	1.45338168204418	7.45366410494022	1.74704827881751
B04	36	488-xx-dUTP	normal	0.867007654986164	6.3604892487264	27.9693710016842	43.220098231492
B04	36	488-xx-dUTP	normal	1.15893644876643	1.39520696231412	7.41023375043314	1.48712622933845
B04	36	488-xx-dUTP	normal	1.11033257241882	1.18122997818604	6.64375567125683	1.35770905893601
B04	36	488-xx-dUTP	normal	1.11546562672389	2.28229878926436	1.23163389988612	5.35418128721554
B04	36	488-xx-dUTP	normal	2.17650369098839	2.22225450562376	25.7646404519769	2.28961665632375
B04	36	488-xx-dUTP	normal	0.673297433375881	0.902180964547282	3.68058333246211	1.47193681793247
B04	36	488-xx-dUTP	normal	2.22945906728346	2.01119165672732	12.6246844231338	2.28278979252272
B04	36	488-xx-dUTP	normal	1.08696594016048	1.24100612727856	6.37388856052216	1.30376822214929
B04	36	488-xx-dUTP	normal	1.66038344309836	21.6665641371003	43.8131594131263	158.215086667434
B04	36	488-xx-dUTP	normal	0.38504417056138	0.525928132244844	2.39747434371443	0.746171335992017
B04	36	488-xx-dUTP	normal	1.07416325040645	1.41477215326897	0.620950382372207	1.52575650312692
B04	36	488-xx-dUTP	normal	2.1676401307828	9.73648133590232	52.3026953111189	58.1325076720114
B04	36	488-xx-dUTP	normal	1.18279283214986	1.72160769640236	8.25877917139577	4.3320084572721
B04	36	488-xx-dUTP	normal	1.07584126877984	1.14071219072047	6.94724845311096	1.23381275684524
B04	36	488-xx-dUTP	normal	1.29602026139859	11.8383565156916	17.734581754079	77.7085036709229
B04	36	488-xx-dUTP	normal	1.13942547095969	1.590595489515	4.311775186616	1.5709105072739
B04	36	488-xx-dUTP	normal	1.13712519373865	1.36712196540268	11.5348279935103	1.51113726807287
B04	36	488-xx-dUTP	normal	1.1802802176003	1.53469012332224	7.60497089192948	1.52669887285722
B04	36	488-xx-dUTP	normal	1.11158989361347	1.44177667242943	8.2193525107946	1.43979460156847
B04	36	488-xx-dUTP	normal	1.68948642941557	7.78860396929901	64.4093315831761	49.8793203429074
B04	36	488-xx-dUTP	normal	1.08803432431001	1.53727702350289	7.07486083486902	1.3883100782234
B04	36	488-xx-dUTP	normal	1.87212472511143	8.03728345761937	43.6316040493364	54.5838298854618
B04	36	488-xx-dUTP	normal	1.09404514652958	1.5283220968541	0.804766392357991	1.59356704747845
B04	36	488-xx-dUTP	normal	1.12093854843883	1.51014798374375	4.20027513926917	1.50846100144306
B04	36	488-xx-dUTP	normal	1.24810207338136	5.0906965020129	18.9475767503996	28.9192246162146
B04	36	488-xx-dUTP	normal	2.41899439127903	2.09633917171284	20.0708113565684	1.99436370892709
B04	36	488-xx-dUTP	normal	1.72950540588226	5.2146824346986	44.5455355762752	31.6226680603214
B04	36	488-xx-dUTP	normal	2.28092561358616	2.10502891459163	10.9427144754483	2.49335545357675
B04	36	488-xx-dUTP	normal	2.29466877900429	1.86671481483812	9.17103634305769	2.50046134352859
B04	36	488-xx-dUTP	normal	1.12851357839066	1.46535210477991	1.82735351046667	1.57640489787629
B04	36	488-xx-dUTP	normal	2.26476692251041	2.90040966601949	20.2974404811528	2.77902684721586
B04	36	488-xx-dUTP	normal	2.29899719910413	1.79154397352854	9.53449960965698	2.18421134818675
B04	36	488-xx-dUTP	normal	1.03865978870147	1.53029692852701	6.36483178333052	1.30260541726201
B04	36	488-xx-dUTP	normal	1.14657885159673	1.44753288678306	8.53579961402372	1.47858930316261
B04	36	488-xx-dUTP	normal	1.16435082657669	3.4862724591849	12.7141399298081	17.3081014309487
B04	36	488-xx-dUTP	normal	2.11213636986738	1.5449513165841	12.9489822167024	1.81039021870797
B04	36	488-xx-dUTP	normal	1.1101951580452	1.26365294729523	8.5915036043675	1.38067111024225
B04	36	488-xx-dUTP	normal	1.1076698961186	1.73420034411334	9.18881179825759	1.59322937119405
B04	36	488-xx-dUTP	normal	2.01304503500804	35.9198506595841	50.3158148157793	227.682884471217
B04	36	488-xx-dUTP	normal	1.17017261737766	2.09001348857668	8.69144493863805	9.45126234841745
B04	36	488-xx-dUTP	normal	1.16164497223724	1.87808056778609	4.43814725420042	2.10108765478058
B04	36	488-xx-dUTP	normal	2.25344313848078	2.51967953311507	9.09235813053922	2.74770769841448
B04	36	488-xx-dUTP	normal	2.07114434600276	9.69767040936291	59.0375779488773	65.6074408057538
B04	36	488-xx-dUTP	normal	0.588008076047689	0.681828939134321	3.60613908966744	0.674119349784273
B04	36	488-xx-dUTP	normal	1.17801285915265	2.19684206973348	2.03960439573569	2.42301551233341
B04	36	488-xx-dUTP	normal	0.50676389227938	0.627936481068767	3.2095116745462	0.624591098037981
B04	36	488-xx-dUTP	normal	1.77478183833841	3.9789857482348	47.8861119512877	20.3114389238746
B04	36	488-xx-dUTP	normal	2.19918108029847	2.25945376825783	15.6030119750486	2.09643119231189
B04	36	488-xx-dUTP	normal	2.02761946230595	5.1406768137122	68.2450751003818	26.4081246221134
B04	36	488-xx-dUTP	normal	2.1944428912313	13.0836968600645	64.0722108067985	87.8486195356375
B04	36	488-xx-dUTP	normal	2.31780664272644	6.93645977592712	66.0096322298574	35.2870580404546
B04	36	488-xx-dUTP	normal	0.942762317807846	2.87277186872655	16.3793157344632	15.268841431992
B04	36	488-xx-dUTP	normal	1.09133223112126	1.25620808397765	6.41681058107102	1.29370053565398
B04	36	488-xx-dUTP	normal	2.38229027237548	2.48239371471629	41.0582221604775	5.59409857483947
B04	36	488-xx-dUTP	normal	1.40656259896442	5.12150579998144	34.4302228837054	29.3833915149165
B04	36	488-xx-dUTP	normal	1.51450724246461	24.1275376970449	31.0935936088993	167.527354189685
B04	36	488-xx-dUTP	normal	2.34998583248316	7.6090210179024	70.9579418506872	42.0789933271778
B04	36	488-xx-dUTP	normal	1.36050522123769	15.2027505717782	30.3635778777602	101.929662620192
B04	36	488-xx-dUTP	normal	1.09589398265922	1.33070953847435	6.83320928630278	1.31758165764203
B04	36	488-xx-dUTP	normal	1.15889835674388	1.29332701529779	13.4105299894773	1.43304298846804
B04	36	488-xx-dUTP	normal	2.4105673333604	2.8890411176595	13.9187170973141	3.66066951639471
B04	36	488-xx-dUTP	normal	2.02819436932802	5.48449406403779	64.7215997425783	29.408782035304
B04	36	488-xx-dUTP	normal	1.88124068110905	19.2040362605885	56.4925091923645	130.12647531039
B04	36	488-xx-dUTP	normal	2.25638998797335	1.84795221806223	12.262604398082	2.17739932081814
B04	36	488-xx-dUTP	normal	1.32756102321744	2.54546721609156	23.6591935763407	7.55195235977411
B04	36	488-xx-dUTP	normal	1.21819954500148	2.17602460030125	5.82215345462383	1.91312447577754
B04	36	488-xx-dUTP	normal	2.0888451774478	11.2318273685561	53.3079642186809	72.7657181159505
B04	36	488-xx-dUTP	normal	1.23881835437395	1.44741919531629	11.977692983695	1.53150591638472
B04	36	488-xx-dUTP	normal	2.33943074841453	3.1916557775488	67.4195812659192	9.16046895710068
B04	36	488-xx-dUTP	normal	1.20388086361426	2.88766653176509	21.8573959342677	12.0515464156242
B04	36	488-xx-dUTP	normal	1.27749724522071	4.54273391329771	25.9494084756726	24.1974168909745
B04	36	488-xx-dUTP	normal	1.19457922190608	2.59210184293231	15.9873392804242	9.78201098683595
B04	36	488-xx-dUTP	normal	1.67022896567064	5.18342033687138	40.4387728092633	30.1444156992252
B04	36	488-xx-dUTP	normal	1.21562590210225	1.37266097722294	1.87906683419366	1.50867453615835
B04	36	488-xx-dUTP	normal	1.17273150377849	9.56313379839299	18.1645075145886	65.1417849549123
B04	36	488-xx-dUTP	normal	1.29669332363497	2.8919193346911	21.5080484052593	13.3878108646588
B04	36	488-xx-dUTP	normal	2.4531385330259	2.59788731102755	6.42123791832581	2.60641047743859
B04	36	488-xx-dUTP	normal	2.23243586299471	2.07323758818316	16.0626154888378	2.18825377192268
B04	36	488-xx-dUTP	normal	1.19725990687935	1.3168663815366	6.0352196831583	1.28883394926435
B04	36	488-xx-dUTP	normal	1.24027272817326	1.69087990205528	11.0169023144246	1.86308757232642
B04	36	488-xx-dUTP	normal	1.16960086045567	8.8481124382107	19.9339699541569	58.9732880955589
B04	36	488-xx-dUTP	normal	1.35203671809741	1.32495105797338	9.28211148818735	1.47006517852914
B04	36	488-xx-dUTP	normal	1.18246535630048	1.48350266757385	5.63242305327302	1.44733619937697
B04	36	488-xx-dUTP	normal	1.22579446990587	4.34661839888741	17.0160555392647	22.6856977167643
B04	36	488-xx-dUTP	normal	1.27585947279761	10.0874138639944	21.4765341632641	66.3286587196025
B04	36	488-xx-dUTP	normal	1.02256696177631	0.998440528339975	7.153539034946	1.24100564900781
B04	36	488-xx-dUTP	normal	1.2667512667673	1.57012870049962	9.03529316006193	1.75426063640515
B04	36	488-xx-dUTP	normal	1.26684525260589	2.85221838584331	20.3825957082151	12.5844805028116
B04	36	488-xx-dUTP	normal	1.23017195364587	4.94146874969328	17.2850367401922	27.9973295086279
B04	36	488-xx-dUTP	normal	1.68970333209638	17.4264416378752	46.3932735641652	117.614936927431
B04	36	488-xx-dUTP	normal	2.20395734801627	2.57265644999726	13.4120803572676	2.42045579163726
B04	36	488-xx-dUTP	normal	0.589222131550584	1.16197422757201	9.62982993158643	5.32765668374194
B04	36	488-xx-dUTP	normal	2.24466186439214	2.7122918540484	50.9894033456806	6.02425415877161
B04	36	488-xx-dUTP	normal	0.603097224308353	1.49406117301173	12.1819163797382	7.27028787866599
B04	36	488-xx-dUTP	normal	1.12087335295378	1.10140569079121	5.96512016158335	1.12087092645783
B04	36	488-xx-dUTP	normal	1.5471439019441	13.8481450183945	35.1826442743443	95.565217703064
B04	36	488-xx-dUTP	normal	1.51073799736908	7.51374644902126	38.9777799844608	47.9055893875252
B04	36	488-xx-dUTP	normal	1.92762049389494	7.57862807075846	48.3795337132547	43.7118005880287
B04	36	488-xx-dUTP	normal	2.30201495857823	7.94551567525146	62.02979621629	42.3149746257121
B04	36	488-xx-dUTP	normal	2.39652274967595	2.00019019324277	9.0541042832577	2.3203875491012
B04	36	488-xx-dUTP	normal	1.6274709585243	12.9106896919231	49.0928514782873	81.728114593287
B04	36	488-xx-dUTP	normal	2.16002588920846	6.81265415143648	55.3883374492291	39.5541078960295
B04	36	488-xx-dUTP	normal	1.1674406373354	1.372608632201	6.00381040140934	1.44360074954625
B04	36	488-xx-dUTP	normal	1.5299056409406	6.00494164643432	22.2315166443308	31.5604568933005
B04	36	488-xx-dUTP	normal	1.11963318953061	1.28494430949016	6.44967277310687	1.21748077237987
B04	36	488-xx-dUTP	normal	1.81970424211132	1.90830777308756	14.2454336414904	2.11729622384855
B04	36	488-xx-dUTP	normal	1.89543389147911	2.12320778539516	14.9966376321972	2.5146180333505
B04	36	488-xx-dUTP	normal	1.23936519508594	1.71216420372603	5.50393789483716	2.46169746943242
B04	36	488-xx-dUTP	normal	1.08528542053971	1.67016793127664	7.20935221967219	1.60783765573957
B04	36	488-xx-dUTP	normal	1.68858520920023	31.009737830377	50.0920338656244	201.047005916784
B04	36	488-xx-dUTP	normal	1.14596781136199	3.41077390456365	6.53636696945383	15.3240078740419
B04	36	488-xx-dUTP	normal	1.1531885523334	1.78926024078413	8.20862640013106	1.68295335397537
B04	36	488-xx-dUTP	normal	1.71864215339287	24.5261348014303	45.8389200355356	167.151079241898
B04	36	488-xx-dUTP	normal	1.47302864718921	1.66865710582784	36.9061576120919	2.12316538986258
B04	36	488-xx-dUTP	normal	1.43196134090332	9.66029547205182	35.033510510956	60.7802625570076
B04	36	488-xx-dUTP	normal	2.17292883657718	10.4746383302829	62.0051281693118	65.1811934498293
B04	36	488-xx-dUTP	normal	1.66261070195162	1.98850273250901	39.6379833411103	2.41865502176557
B04	36	488-xx-dUTP	normal	1.87092938342235	20.8422126547127	48.9619661980937	147.035625190491
B04	36	488-xx-dUTP	normal	1.21006577242713	1.46975309396854	1.33906853811535	1.39156455133668
B04	36	488-xx-dUTP	normal	1.1402432664854	1.40739887819736	8.62984367133473	1.44183316069304
B04	36	488-xx-dUTP	normal	1.17203005185582	1.34368092645765	1.05132056491716	1.46377250675713
B04	36	488-xx-dUTP	normal	1.21915386906424	3.72841116790896	12.2109140367854	17.2690606802504
B04	36	488-xx-dUTP	normal	1.13794140619817	0.951667875627505	10.826081002594	0.999155302738985
B04	36	488-xx-dUTP	normal	0.792479862788388	1.03627553828907	3.46223192153275	0.979769437122035
B04	36	488-xx-dUTP	normal	1.19398450303331	1.53686992107828	0.999423493382484	1.40596341158043
B04	36	488-xx-dUTP	normal	2.33247160205946	2.27776123880373	35.5664804879114	3.64046360215838
B04	36	488-xx-dUTP	normal	0.959337013151819	8.24733195291208	24.6245699698396	56.1866739407407
B04	36	488-xx-dUTP	normal	0.812479881048677	6.50367786392429	20.3620390016991	43.5317835516653
B04	36	488-xx-dUTP	normal	2.31588502937847	2.84193171823689	11.8918142068395	2.43757565994161
B04	36	488-xx-dUTP	normal	1.17621719169969	1.53262393326869	6.15638942234823	1.39370686531263
B04	36	488-xx-dUTP	normal	1.0929430558541	1.5408107189465	6.0819718486712	1.43661200617869
B04	36	488-xx-dUTP	normal	1.17022791582864	1.25557093817194	1.75019120877516	1.23489234527017
B04	36	488-xx-dUTP	normal	2.37634068223468	11.9048376855281	52.7106941851119	74.5678937973438
B04	36	488-xx-dUTP	normal	1.71602670584064	8.38573066668414	46.4229370850836	49.8218704709983
B04	36	488-xx-dUTP	normal	2.41541489972027	2.28085732809057	6.84319017883263	2.07449897640919
B04	36	488-xx-dUTP	normal	2.29622071321292	2.87593146349714	13.7785065669911	2.76608478800994
B04	36	488-xx-dUTP	normal	1.9281508497716	5.75346406053348	46.6943200945542	29.8278948229251
B04	36	488-xx-dUTP	normal	1.11440202901823	1.35928525829441	4.81309470918882	1.34510170172779
B04	36	488-xx-dUTP	normal	0.672158135604287	0.94000044652205	2.53466502898024	0.841667684689677
B04	36	488-xx-dUTP	normal	1.170398167414	6.10313307219948	9.29857980685877	38.0672361478356
B04	36	488-xx-dUTP	normal	2.43120692541228	3.05594559768413	15.5700294067118	3.6134579447236
B04	36	488-xx-dUTP	normal	2.32766392995464	1.97956531573263	10.8301693925415	2.12877655330214
B04	36	488-xx-dUTP	normal	1.19796188023652	1.43072923000792	0.0562036461014064	1.3552317786439
B04	36	488-xx-dUTP	normal	1.16193890685429	1.89612778625731	6.65948901113903	1.99839148330531
B04	36	488-xx-dUTP	normal	2.39408532902001	2.36201703481291	10.8465113785934	2.51872165948225
B04	36	488-xx-dUTP	normal	1.12130129735799	1.29791942449331	6.03550679589804	1.51865084892944
B04	36	488-xx-dUTP	normal	1.15230522261423	1.41788094608505	7.20199084157032	1.3816489159453
B04	36	488-xx-dUTP	normal	2.30975153339141	2.54198571697358	12.5673834214239	2.37085504743595
B04	36	488-xx-dUTP	normal	2.28285342029903	1.97568725338379	18.9046144182036	2.4890124390051
B04	36	488-xx-dUTP	normal	1.42279324359081	9.76811006859269	22.1895993073915	61.5383922731613
B04	36	488-xx-dUTP	normal	1.14293793973731	1.85330415973288	2.88262464378634	1.73253013088928
B04	36	488-xx-dUTP	normal	2.12317367044457	5.21366829491938	42.4577320901467	27.2822954767752
B04	36	488-xx-dUTP	normal	2.39434901700546	2.13969561671608	10.5703509781672	2.16398123975952
B04	36	488-xx-dUTP	normal	1.97393228223158	10.5045834288805	44.9259725174325	69.2413915150128
B04	36	488-xx-dUTP	normal	1.12284696812171	1.51497443071894	2.67276247020412	1.29268421428594
B04	36	488-xx-dUTP	normal	1.21170709855798	4.68403483010971	11.4502699203629	25.1375340285695
B04	36	488-xx-dUTP	normal	1.20101739092448	1.312774144527	4.46677736867002	1.38010064342163
B04	36	488-xx-dUTP	normal	2.12696458853672	1.51808642030935	13.6840375144146	1.75211745464394
B04	36	488-xx-dUTP	normal	1.28086811260648	3.58069364625294	9.32842721419355	16.5621646753754
B04	36	488-xx-dUTP	normal	1.14303890291282	1.58161499396806	6.27459624014277	2.0432968378086
B04	36	488-xx-dUTP	normal	1.38202186444166	9.02057115946029	14.1433019662945	59.9206029530509
B04	36	488-xx-dUTP	normal	1.1353974629424	1.15669810571453	4.74292628420117	1.14105626730405
B04	36	488-xx-dUTP	normal	2.3471578459036	3.9108279141995	54.0333633749073	16.2724162463633
B04	36	488-xx-dUTP	normal	1.20638540566044	1.34640638079385	2.69708598890389	1.36702328414318
B04	37	488-xx-dUTP	normal	1.05025694111671	8.15030907560496	23.8900537647098	54.79298762308
B04	37	488-xx-dUTP	normal	1.30388884044441	22.2198417579692	88.8921864721491	155.042057832847
B04	37	488-xx-dUTP	normal	1.10170824018056	3.37416369545239	17.1247216553132	16.3243154354813
B04	37	488-xx-dUTP	normal	1.97688238821604	8.8875384159535	154.553486522304	56.1310809597843
B04	37	488-xx-dUTP	normal	2.02208514233035	18.7017207756939	201.076650547287	116.9611014752
B04	37	488-xx-dUTP	normal	1.00920508401024	1.26900187768269	2.41140631075317	1.04401737576673
B04	37	488-xx-dUTP	normal	2.10001813096711	2.30977296444904	8.65228405528376	2.00766452505423
B04	37	488-xx-dUTP	normal	1.04053302914528	1.58042424931236	1.33855576111346	1.49783981591872
B04	37	488-xx-dUTP	normal	0.999958641276271	1.20717855192965	4.43505285327337	1.60349177132033
B04	37	488-xx-dUTP	normal	0.91468101118859	1.03564788904894	0.435481554111684	0.904354015843228
B04	37	488-xx-dUTP	normal	1.39053339425838	16.1704673533648	75.3880121036889	106.110385224818
B04	37	488-xx-dUTP	normal	1.11324693677428	7.29913781912063	17.4954147248782	47.9687986576591
B04	37	488-xx-dUTP	normal	1.07905694341909	1.48001049086221	0.919736389309387	1.55402643564503
B04	37	488-xx-dUTP	normal	2.04757393235659	1.92285627660386	10.0993057544392	2.16408686884797
B04	37	488-xx-dUTP	normal	1.04478775343149	1.26895781951743	0.448867918659903	1.31344263916414
B04	37	488-xx-dUTP	normal	0.564306619309117	0.709790366255615	0.30388264992674	0.80358322625865
B04	37	488-xx-dUTP	normal	1.90418537732657	4.58637920230381	169.58892393111	24.6292561821506
B04	37	488-xx-dUTP	normal	1.04102535785933	1.12683614324683	10.7475131846757	1.02148740358692
B04	37	488-xx-dUTP	normal	1.014612733685	1.2033749561969	3.54459659307884	1.21338453304549
B04	37	488-xx-dUTP	normal	0.450937929513151	0.549374442252643	0.387800216598421	0.628575885390813
B04	37	488-xx-dUTP	normal	1.44165726265112	17.6265575537526	90.8070840472941	117.753414174417
B04	37	488-xx-dUTP	normal	1.0030545298986	1.27540336961504	2.19665825578625	1.2741583800179
B04	37	488-xx-dUTP	normal	1.20092312987486	9.6155580604156	43.166340543716	64.5986559333193
B04	37	488-xx-dUTP	normal	1.39355856859729	23.8307630613725	96.1925282721824	156.557257690499
B04	37	488-xx-dUTP	normal	2.129953651457	2.312415995617	0.999569290627932	2.50277253192247
B04	37	488-xx-dUTP	normal	1.70181982312668	9.39492725639056	141.180870471435	61.0000556688796
B04	37	488-xx-dUTP	normal	1.02857448487162	0.851884991432138	13.1765119136229	1.05677319963349
B04	37	488-xx-dUTP	normal	2.02678950832168	18.9376621040213	137.24705825036	127.47357721331
B04	37	488-xx-dUTP	normal	1.03023819307821	1.39668646640486	1.48164025040482	1.27906385688096
B04	37	488-xx-dUTP	normal	1.17020647569777	5.14086492965294	42.693005055385	31.5267063808434
B04	37	488-xx-dUTP	normal	1.03007331679772	1.7304424854301	6.08675253982678	1.35955825193777
B04	37	488-xx-dUTP	normal	2.15255509332351	2.50335733439952	3.57856806921531	2.71674466730423
B04	37	488-xx-dUTP	normal	1.59150099286227	4.14019693482696	116.504135364609	20.8012498547484
B04	37	488-xx-dUTP	normal	1.0469523987771	0.999307115831955	0.926207141056139	1.24184182601238
B04	37	488-xx-dUTP	normal	1.54795694822764	2.47657180168573	131.439478383223	7.74660347736918
B04	37	488-xx-dUTP	normal	1.71038879165043	8.47639871108339	123.934903108808	53.2370297282695
B04	37	488-xx-dUTP	normal	0.557697591088531	0.678675036733239	0.759625744130267	0.68260699290081
B04	37	488-xx-dUTP	normal	1.07289983054496	1.38900490735852	9.23825101720591	1.41829171302508
B04	37	488-xx-dUTP	normal	0.972584100923407	1.05616962771277	5.93509429664937	0.998869084021741
B04	37	488-xx-dUTP	normal	1.00037222851356	1.01316479919286	2.64730564458278	1.1370028592554
B04	37	488-xx-dUTP	normal	2.08826054274694	2.12567380520385	15.6836853367754	1.90363323395804
B04	37	488-xx-dUTP	normal	1.12429408405317	11.0010998672092	45.4763582764088	76.0724852086009
B04	37	488-xx-dUTP	normal	2.12615044826271	2.18982581612645	9.47067234883818	2.31066718172812
B04	37	488-xx-dUTP	normal	1.0697524170552	1.3917709978868	11.4544832914569	1.27558385433986
B04	37	488-xx-dUTP	normal	1.72526574567305	16.7108960047858	177.093983983632	110.197694730919
B04	37	488-xx-dUTP	normal	0.535720504845245	1.73453015211372	30.0490359776289	8.86338673016967
B04	37	488-xx-dUTP	normal	1.94356508017631	20.020295381967	177.560525767043	129.478042829973
B04	37	488-xx-dUTP	normal	0.8849641753851	4.8080400365716	60.2832969292711	29.6398267831055
B04	37	488-xx-dUTP	normal	1.03451653957127	8.67982051458585	56.2861525184608	55.4977068576311
B04	37	488-xx-dUTP	normal	0.968475430145479	7.44249028001258	56.6991076930662	46.6343772484436
B04	37	488-xx-dUTP	normal	1.03519987305286	1.44886755238161	5.67998493397954	1.4481277053316
B04	37	488-xx-dUTP	normal	1.6505135285875	4.82495825202623	151.165482134949	27.8768878608058
B04	37	488-xx-dUTP	normal	1.23449211517144	8.43253946597661	119.361012122621	54.3242040973453
B04	37	488-xx-dUTP	normal	1.18564704826987	5.76298459706884	64.6368184960326	37.1982180033451
B04	37	488-xx-dUTP	normal	2.06862986888039	2.3445112043835	6.51054629847634	2.44614090721905
B04	37	488-xx-dUTP	normal	1.44857916274787	3.06223537465816	112.688171486821	13.8956507822861
B04	37	488-xx-dUTP	normal	1.16875525044291	13.5646816610201	72.0893848657268	91.3519510474229
B04	37	488-xx-dUTP	normal	1.86416981189019	23.5558838613097	182.827271962685	156.670097747554
B04	37	488-xx-dUTP	normal	1.00515118570894	1.08628741716689	3.85571840632241	1.16067595080986
B04	37	488-xx-dUTP	normal	1.00465071322908	1.36449541779469	0.180776612770373	1.23368386138835
B04	37	488-xx-dUTP	normal	1.03580107624564	1.14206359497122	2.15799550050802	1.14062709009099
B04	37	488-xx-dUTP	normal	1.44376461411302	5.16523580839674	109.694235979022	29.5874796910161
B04	37	488-xx-dUTP	normal	1.08850211377711	1.26798798657477	12.1715638037133	1.29991508856651
B04	37	488-xx-dUTP	normal	1.05948527485296	1.64140613119322	3.82886479407103	1.69836369453764
B04	37	488-xx-dUTP	normal	1.03620813694236	1.38089296220587	0.689862965918675	1.13742775854509
B04	37	488-xx-dUTP	normal	1.05402675318413	1.13492275532946	2.87252821683323	1.14695524856822
B04	37	488-xx-dUTP	normal	1.18099408669337	4.63245365033059	113.972210939492	29.7865840978544
B04	37	488-xx-dUTP	normal	1.17487181926231	2.79401027189053	10.8314308204614	11.6464601107465
B04	37	488-xx-dUTP	normal	1.50629942583977	22.2067413778339	151.145382389553	148.77949560813
B04	37	488-xx-dUTP	normal	0.607491680481963	0.750193292321524	1.02965828152959	0.851385659595286
B04	37	488-xx-dUTP	normal	1.10357408652945	1.20222091871849	24.7600461769566	1.3550592937011
B04	37	488-xx-dUTP	normal	1.20263184135688	3.96312104450199	45.8848648275081	21.3761473491928
B04	37	488-xx-dUTP	normal	0.707412687813718	2.86316027364014	66.9360379116223	18.2098520446673
B04	37	488-xx-dUTP	normal	1.06396159099589	1.2019237089089	24.237290369452	1.54068536324458
B04	37	488-xx-dUTP	normal	2.12684487485572	2.86121272854097	17.730950156093	3.13167370098174
B04	37	488-xx-dUTP	normal	1.05817816208744	4.44050584071676	24.0700618603878	26.4501818143526
B04	37	488-xx-dUTP	normal	0.450421030716848	0.559700075471615	0.167673341732808	0.543940604600735
B04	37	488-xx-dUTP	normal	1.06858787788732	1.5641747208017	17.2176578455649	1.52793788490736
B04	37	488-xx-dUTP	normal	1.03575917645241	1.6789044711673	35.3166721996048	1.87884327934298
B04	37	488-xx-dUTP	normal	0.997890341707612	1.01669549246034	13.4886447175531	1.18327503021414
B04	37	488-xx-dUTP	normal	1.0488164783753	2.17762614087064	10.3724928083149	8.32105685798581
B04	37	488-xx-dUTP	normal	1.05466641331752	1.35876566890683	2.91863229765102	1.40495600711513
B04	37	488-xx-dUTP	normal	1.12233896550943	1.43170446286237	13.5859082923539	1.284070410059
B04	37	488-xx-dUTP	normal	1.07136593768821	1.4501691109362	2.52035759030392	1.45828186575692
B04	37	488-xx-dUTP	normal	1.08573138032884	1.75231703836245	2.99413789525922	2.17141664893992
B04	37	488-xx-dUTP	normal	2.07482851754695	2.36362794189887	14.2329834201302	2.38575258768831
B04	37	488-xx-dUTP	normal	1.5742763577742	14.7123960034942	152.798012045411	90.6800001125614
B04	37	488-xx-dUTP	normal	1.77989009157589	20.5073606267146	109.680687637119	133.918213953833
B04	37	488-xx-dUTP	normal	1.06223220490937	1.29541671955051	1.35699740306718	1.32458280008963
B04	37	488-xx-dUTP	normal	2.16687466533997	2.6515808503809	33.7735195372707	2.07043886380872
B04	37	488-xx-dUTP	normal	1.00113560578839	1.41997984499701	1.93333913625992	1.33211537978979
B04	37	488-xx-dUTP	normal	1.07847011778	1.24120793889208	10.4801499530669	1.25354297020766
B04	37	488-xx-dUTP	normal	1.07895387439606	6.33756992227581	33.6053204655213	40.916377915518
B04	37	488-xx-dUTP	normal	1.08892932661092	1.44535889303867	0.979671717945342	1.30866661334111
B04	37	488-xx-dUTP	normal	0.972755883097069	1.2418479691262	1.00818347806929	1.20655998531273
B04	37	488-xx-dUTP	normal	1.08549525711923	1.2392554409923	7.85500663048613	1.2240618818314
B04	37	488-xx-dUTP	normal	1.10811543588906	1.3397842432559	42.877502392017	1.44727478528001
B04	37	488-xx-dUTP	normal	1.22013028433763	6.07847168168431	102.087584865948	38.5102982732472
B04	37	488-xx-dUTP	normal	1.0891372454661	1.29473578484939	6.28491929996066	1.2861009175622
B04	37	488-xx-dUTP	normal	1.09999825939124	1.56127583525349	4.78908383124298	1.30922635578424
B04	37	488-xx-dUTP	normal	1.17516460833755	3.36306283766988	58.2384183358094	19.1907801408081
B04	37	488-xx-dUTP	normal	2.09662629737753	7.37036999540917	170.580566621953	41.9596515157474
B04	37	488-xx-dUTP	normal	2.10420282409701	1.86782213861164	7.82637352711709	1.88543904094755
B04	37	488-xx-dUTP	normal	2.12473007253976	2.35971440591711	67.6101689730819	4.67502391562531
B04	37	488-xx-dUTP	normal	1.1037275173381	1.3895750921671	18.9571170671624	1.57833998140353
B04	37	488-xx-dUTP	normal	1.52087688705416	17.2453773854962	130.38053983867	113.50204187467
B04	37	488-xx-dUTP	normal	2.12970081682605	2.16253489154261	17.288067682228	2.1933283382611
B04	37	488-xx-dUTP	normal	1.63858971267832	4.13136256776792	157.541719979958	20.448974569599
B04	37	488-xx-dUTP	normal	1.02346603446512	1.53993681689313	2.04091536576838	1.53888469994464
B04	37	488-xx-dUTP	normal	0.560640204388419	0.701033973336797	2.61240401586702	0.706494569236694
B04	37	488-xx-dUTP	normal	1.50200981044871	3.57424609783193	100.437745680171	13.6402210574519
B04	37	488-xx-dUTP	normal	1.19857941086787	10.3414157301334	112.106491235227	71.2433441159071
B04	37	488-xx-dUTP	normal	1.61013831045196	15.2507790373765	173.405696509625	104.20592580529
B04	37	488-xx-dUTP	normal	2.14068135257674	1.82781458726583	29.4130825780087	2.12207402943821
B04	37	488-xx-dUTP	normal	1.22370866173081	4.70238771360662	62.7567823252414	26.6577279767751
B04	37	488-xx-dUTP	normal	1.04781632743554	1.56454347051591	3.18316472065663	1.56141540049309
B04	37	488-xx-dUTP	normal	1.7660803433678	3.89481714815096	183.193071593353	16.138433970804
B04	37	488-xx-dUTP	normal	1.27862730017335	2.8551760413993	63.9777724799005	11.9522803603226
B04	37	488-xx-dUTP	normal	1.1434876102202	5.46694917143201	20.8857244438264	32.4282050360053
B04	37	488-xx-dUTP	normal	1.06568856673692	1.15183433812508	26.7738248727542	1.35339380891316
B04	37	488-xx-dUTP	normal	1.43420255119279	24.9949500297832	125.948560702642	165.06752091727
B04	37	488-xx-dUTP	normal	2.19084867876539	2.2373889509985	24.913524358383	2.2440354282911
B04	37	488-xx-dUTP	normal	1.04186313098231	1.20655604466761	9.36507773132512	1.23841693192531
B04	37	488-xx-dUTP	normal	1.6050973329054	16.0508764314851	168.988236118359	100.653699998053
B04	37	488-xx-dUTP	normal	1.07631888732322	1.18874393509886	4.56737973300473	1.22521824730377
B04	37	488-xx-dUTP	normal	2.16402537171241	10.3940990859917	263.976273895328	66.025643207689
B04	37	488-xx-dUTP	normal	2.18627384976704	2.04596609286763	16.6358563864862	2.18129813271512
B04	37	488-xx-dUTP	normal	1.75427525891938	15.5312891938669	171.315037099531	101.285423469918
B04	37	488-xx-dUTP	normal	1.13227831568275	1.43633352643841	28.6365519539731	1.42505808622228
B04	37	488-xx-dUTP	normal	1.95349718508602	15.9259485122609	254.122938251941	99.3007102988368
B04	37	488-xx-dUTP	normal	2.11896231793434	7.6451837681481	235.380043133304	41.936315146791
B04	37	488-xx-dUTP	normal	1.16779558934859	3.3978569236401	23.2542619438043	17.8656144498684
B04	37	488-xx-dUTP	normal	0.603025481120783	1.08943375742351	61.9457543222676	2.62038669948817
B04	37	488-xx-dUTP	normal	1.57131620889172	18.0962418451865	168.161112034323	118.2739730677
B04	37	488-xx-dUTP	normal	1.06639347771144	1.26334669081165	12.8012083369949	1.17780237612183
B04	37	488-xx-dUTP	normal	1.19474073753023	3.21411229882706	47.8213584327286	17.1341168945813
B04	37	488-xx-dUTP	normal	1.11593234507178	1.459350032198	8.52513383199419	1.47879578589451
B04	37	488-xx-dUTP	normal	1.19518282890385	2.00756100113135	111.855466571234	5.56651747441368
B04	37	488-xx-dUTP	normal	1.43385981117542	7.24073896269543	144.714143635101	43.7397526208708
B04	37	488-xx-dUTP	normal	1.08381036016333	1.21081696177463	2.36012561237023	1.12795699178395
B04	37	488-xx-dUTP	normal	1.32199095038546	7.20876953729161	113.47889730572	42.9318795831154
B04	37	488-xx-dUTP	normal	1.23481827616974	4.36770336479382	53.350170316938	24.5712714188352
B04	37	488-xx-dUTP	normal	2.10249364728104	11.4375211870036	242.004393646941	71.4436697471276
B04	37	488-xx-dUTP	normal	1.13819565594822	1.67061326060822	8.38010807108222	1.49968579369564
B04	37	488-xx-dUTP	normal	1.11378160289229	1.80567758716877	23.852523396433	1.68214472083922
B04	37	488-xx-dUTP	normal	1.7345619667679	10.9480599192013	163.951524753889	71.7968439672905
B04	37	488-xx-dUTP	normal	1.38226920766064	13.7774012854739	123.888717993031	89.932056903424
B04	37	488-xx-dUTP	normal	1.1077507167576	1.38177851266241	28.8789623743704	1.41316061747656
B04	37	488-xx-dUTP	normal	2.20065399791635	17.0872995154764	237.49889132258	102.348404056935
B04	37	488-xx-dUTP	normal	1.0638385794188	1.26113643822383	8.6887224824561	1.37531216584067
B04	37	488-xx-dUTP	normal	1.09048720370714	1.1425936653988	17.1944843927968	1.23756089906807
B04	37	488-xx-dUTP	normal	1.08142791345044	1.67395346377952	17.3017775917378	1.547259784364
B04	37	488-xx-dUTP	normal	1.06119820723723	1.07535541999804	20.743206104531	1.09444614834035
B04	37	488-xx-dUTP	normal	1.13521357749355	8.52363923737775	46.4964722296425	54.9812972374359
B04	37	488-xx-dUTP	normal	1.13900701621028	1.67399746877869	17.1601894525375	4.80684390306106
B04	37	488-xx-dUTP	normal	1.11944325264164	4.92222929633665	49.8277360816524	29.6820376643653
B04	37	488-xx-dUTP	normal	1.11638173693052	1.41167383356942	17.4036514520664	1.47290952919733
B04	37	488-xx-dUTP	normal	1.11169906258656	1.52501099459905	8.94807827308641	1.48390120691956
B04	37	488-xx-dUTP	normal	1.16831424629183	2.32323953814916	38.3331343170843	9.7814765633168
B04	37	488-xx-dUTP	normal	1.05051108374375	1.1571866714167	29.2018529038735	1.31924508900471
B04	37	488-xx-dUTP	normal	1.1864398459531	5.53417808561517	71.8944939153302	35.3783636013246
B04	37	488-xx-dUTP	normal	2.09386313934098	1.96892036787722	35.4712019576942	2.2870511177076
B04	37	488-xx-dUTP	normal	2.214010184986	2.26797333797962	18.0984079463592	2.20983607715374
B04	37	488-xx-dUTP	normal	1.07242671087247	1.59567554374746	6.08764228415144	1.45527718121507
B04	37	488-xx-dUTP	normal	1.09785054567818	1.45255272920389	5.5204809112283	1.29215023651642
B04	37	488-xx-dUTP	normal	1.55009380939709	16.5495925434337	143.353182371824	113.239607567688
B04	37	488-xx-dUTP	normal	1.33705390426299	18.6229183222922	106.044247086159	124.938908914196
B04	37	488-xx-dUTP	normal	1.39610068013164	6.49834038526803	73.4252310399155	36.5548805025099
B04	37	488-xx-dUTP	normal	1.08235201662059	1.35070671704971	1.3184964270577	1.30871866136572
B04	37	488-xx-dUTP	normal	1.08070060948173	1.2521676496424	28.2668697973414	1.42862677979706
B04	37	488-xx-dUTP	normal	1.79523431359118	30.4122434619474	190.346689229386	185.096687958939
B04	37	488-xx-dUTP	normal	1.04375445227007	1.64271020469353	9.5537001360111	1.55379038203319
B04	37	488-xx-dUTP	normal	1.0097119414342	1.10262895471489	8.07104881778339	1.05873134844146
B04	37	488-xx-dUTP	normal	2.24096802618433	2.21555273347196	60.2253840503795	2.5970554479526
B04	37	488-xx-dUTP	normal	1.2412776228518	6.67272682625523	48.3773983329706	41.0696337563539
B04	37	488-xx-dUTP	normal	1.23447748453793	8.47249259803653	84.4789724952676	54.2384820660552
B04	37	488-xx-dUTP	normal	2.08685023055242	4.17786578565201	166.006432951744	19.8929584672069
B04	37	488-xx-dUTP	normal	1.05384347222907	1.35321493782335	8.77417683400839	1.45603946929824
B04	37	488-xx-dUTP	normal	1.03360807162173	1.33079715167997	10.8114523769657	1.31854770448303
B04	37	488-xx-dUTP	normal	1.22640012499298	8.01539040968736	46.1884239497518	52.5281216324946
B04	37	488-xx-dUTP	normal	1.06729875754705	1.55799148533335	13.2351531376975	1.42033765154352
B04	37	488-xx-dUTP	normal	1.13453076574832	1.31570077068544	38.7205705132038	1.28862789363888
B04	37	488-xx-dUTP	normal	1.08503707165792	1.22226997765515	28.8036184998758	1.12694900532761
B04	37	488-xx-dUTP	normal	1.10452751198018	1.2263450544199	1.67309359760242	1.47392035301313
B04	37	488-xx-dUTP	normal	1.07617994512984	1.49883952029683	31.011074940708	1.34619963048787
B04	37	488-xx-dUTP	normal	1.04884656700888	1.15531809922064	5.10687859177886	1.13265325200936
B04	37	488-xx-dUTP	normal	1.05204071020519	1.37484198610915	5.74893887261955	1.25884705029318
B04	37	488-xx-dUTP	normal	1.15657393278606	1.46227129857945	36.1653516870115	1.38673039816735
B04	37	488-xx-dUTP	normal	1.6746578118372	4.26883176251081	140.009866945772	20.9625185275763
B04	37	488-xx-dUTP	normal	2.05076986519071	19.3086374333539	185.670681814861	115.04616167201
B04	37	488-xx-dUTP	normal	1.21345108347672	3.9473425416836	47.3788804116637	18.0489242430867
B04	37	488-xx-dUTP	normal	1.2567737308795	12.2311023691099	96.6343999133356	80.4505644547716
B04	37	488-xx-dUTP	normal	1.1444737773547	1.3484030131046	30.7292737870176	1.43838405844436
B04	37	488-xx-dUTP	normal	2.04593650143144	2.49490733421249	14.7335769161234	1.95960256357209
B04	37	488-xx-dUTP	normal	1.39180497881925	24.4144708065393	138.073252176262	149.554647852561
B04	37	488-xx-dUTP	normal	1.34454121288445	4.57565433260816	85.974443920674	26.3669159152096
B04	37	488-xx-dUTP	normal	1.84630614302791	6.0671701559181	173.282185835159	35.0874204040133
B04	37	488-xx-dUTP	normal	1.8680638141089	14.2114200017714	183.762254561969	92.4422463325478
B04	37	488-xx-dUTP	normal	0.543931539396936	0.73243351564957	10.8013822587954	0.687908161584224
B04	37	488-xx-dUTP	normal	2.29048347237333	2.04509464813304	64.8599786046042	2.19359952595692
B04	37	488-xx-dUTP	normal	1.15954829305162	1.49872827823824	38.1835789871853	1.60340577295209
B04	37	488-xx-dUTP	normal	0.577054335091487	0.717598707237645	12.4872151631116	0.759366325641159
B04	37	488-xx-dUTP	normal	2.26260442075123	2.23594153603585	57.1438911129871	1.94272170060583
B04	37	488-xx-dUTP	normal	0.684760975710072	0.698622280527882	18.3836062314337	0.657164907575073
B04	37	488-xx-dUTP	normal	1.09311575145791	1.72808431928647	6.57865096830908	1.41715730524833
B04	37	488-xx-dUTP	normal	2.17798460649675	1.87981866131865	48.3734347393431	1.999785921643
B04	37	488-xx-dUTP	normal	1.09815442640277	1.25764329806119	2.97343147313162	1.33487573527644
B04	37	488-xx-dUTP	normal	1.21141533265396	12.0782217235558	80.330209977398	77.0942448287561
B04	37	488-xx-dUTP	normal	2.07851444500253	3.77318397414572	186.66806727635	16.5382032997798
B04	37	488-xx-dUTP	normal	1.21685228166595	1.61275290827076	37.4311924662295	2.41575641564758
B04	37	488-xx-dUTP	normal	1.9985175490997	4.17763330858934	166.870035281886	21.4792520265136
B04	37	488-xx-dUTP	normal	0.995783343787037	1.0472722871346	13.0919877411847	1.08090006654489
B04	37	488-xx-dUTP	normal	1.14525938420856	1.74847294811119	3.62103236609864	1.54780534528512
B04	37	488-xx-dUTP	normal	2.06407615474025	1.9303287307784	6.95905024047064	1.7545919740863
B04	37	488-xx-dUTP	normal	0.700679473912421	0.770736160516807	9.27214156452281	0.736231229469526
B04	37	488-xx-dUTP	normal	2.22055944037227	2.49367705409932	37.740453984805	2.33454220397301
B04	37	488-xx-dUTP	normal	0.613983613024173	3.3036054450559	24.9762906449578	18.69554506696
B04	37	488-xx-dUTP	normal	1.09041577463704	1.2109672774881	20.2792936876434	1.36347029181889
B04	37	488-xx-dUTP	normal	1.07855808535279	1.41508605988708	8.21267741830796	1.33386221107065
B04	37	488-xx-dUTP	normal	2.18996524060868	1.55550763646286	58.2135465768354	2.08144989322682
B04	37	488-xx-dUTP	normal	1.08436513613069	1.37300730615319	14.15436376737	1.44119640034762
B04	37	488-xx-dUTP	normal	0.617821269431415	2.81858469452349	22.7599370743606	15.5957429521222
B04	38	488-xx-dUTP	normal	0.685041736583106	1.21267382521226	20.6953492695585	5.67243834534356
B04	38	488-xx-dUTP	normal	2.53586534894832	2.2282896592739	173.886959684759	3.61798366158549
B04	38	488-xx-dUTP	normal	1.37580605426868	1.29824844771894	4.18956050955473	1.37167859681819
B04	38	488-xx-dUTP	normal	2.49197030143096	10.3257409904567	180.745628150022	63.4219868705322
B04	38	488-xx-dUTP	normal	1.68493751419578	3.83970063559032	190.150528183488	17.5154131910059
B04	38	488-xx-dUTP	normal	0.918007193547052	0.894124761444975	1.03654043960292	1.06309999173476
B04	38	488-xx-dUTP	normal	0.517719348273972	0.546941690317724	0.442366642226691	0.622801562321143
B04	38	488-xx-dUTP	normal	1.288085947332	0.975261538552422	14.8911285268928	0.918349489152802
B04	38	488-xx-dUTP	normal	1.51295396224107	7.62893131828725	37.570291329728	47.9359057339425
B04	38	488-xx-dUTP	normal	1.49029790140895	2.27278257204708	1.29455091581433	5.60427646609752
B04	38	488-xx-dUTP	normal	2.03221969500046	20.2858237863893	359.827463499846	121.915187262429
B04	38	488-xx-dUTP	normal	0.529419741847187	0.620595871800836	0.727898206397707	0.667687072371821
B04	38	488-xx-dUTP	normal	2.76741226161329	2.24644719241337	2.86413654416598	2.2596139006708
B04	38	488-xx-dUTP	normal	1.41866843959697	1.72101941136045	0.997022956121365	1.45417684908804
B04	38	488-xx-dUTP	normal	0.838898336265743	0.962643296574964	0.713696612180553	1.05652965886363
B04	38	488-xx-dUTP	normal	1.33259956857272	1.38576494217581	1.11151785474924	1.49114424770133
B04	38	488-xx-dUTP	normal	1.35042140417594	1.43885886907963	6.04150223727595	1.60078035733011
B04	38	488-xx-dUTP	normal	1.49557369282592	4.59591352853348	29.761086760835	25.8744331714039
B04	38	488-xx-dUTP	normal	2.41625075530278	11.2643867446436	233.015635038176	68.4687607402705
B04	38	488-xx-dUTP	normal	2.17721826332705	13.2305059378084	209.171234912571	84.4693471396791
B04	38	488-xx-dUTP	normal	0.42750598046239	4.55162512902899	55.0511390334096	27.643403167822
B04	38	488-xx-dUTP	normal	1.41363076120101	8.1813613856547	15.4571637067558	48.5339226056814
B04	38	488-xx-dUTP	normal	1.32297783229712	1.28098584168664	0.669239419878145	1.25790670555524
B04	38	488-xx-dUTP	normal	1.34453895584641	15.6713838399475	191.655633127192	95.5615416570988
B04	38	488-xx-dUTP	normal	2.474007155167	33.8632989688851	275.437757760116	207.289391752466
B04	38	488-xx-dUTP	normal	1.70474160096743	11.9478400624182	164.768474052167	73.1634202968938
B04	38	488-xx-dUTP	normal	1.16134221288349	0.997343230467947	6.86272527546857	0.969527605475694
B04	38	488-xx-dUTP	normal	1.41945237683885	1.3368857611592	0.807462459218444	1.23968112799436
B04	38	488-xx-dUTP	normal	1.35446730885915	1.51533441624731	4.22907800918753	1.3699869795828
B04	38	488-xx-dUTP	normal	2.36748290352954	17.8939238700217	232.365712965914	109.090315856652
B04	38	488-xx-dUTP	normal	2.98620668552793	3.13044909077996	2.26740467021842	2.85228480498963
B04	38	488-xx-dUTP	normal	1.39886892933335	1.17431110780818	6.85831477040316	1.22235554120166
B04	38	488-xx-dUTP	normal	1.37653156683109	1.17735389296218	2.98568814699213	0.999866140807061
B04	38	488-xx-dUTP	normal	1.38580064670267	1.85315029991036	1.94994155878427	1.72813710660561
B04	38	488-xx-dUTP	normal	1.34784437865712	1.62859887540001	7.76377714009496	1.56628588190437
B04	38	488-xx-dUTP	normal	1.38895170671975	1.85864641347928	3.95527820232043	4.76533150586764
B04	38	488-xx-dUTP	normal	2.67593643219838	19.1447540160136	412.025138655147	107.853810530536
B04	38	488-xx-dUTP	normal	1.23543801038285	3.9597852953736	155.017707720178	22.4560768648702
B04	38	488-xx-dUTP	normal	1.38163075751348	4.37958387286936	179.421174857213	24.8479531020266
B04	38	488-xx-dUTP	normal	2.67701954395033	6.44980280420493	317.613424826214	30.6875140154364
B04	38	488-xx-dUTP	normal	1.402446158139	1.4828888756061	1.9558515458248	1.37534467538222
B04	38	488-xx-dUTP	normal	1.45644410284158	3.11840807164094	2.54993716276418	13.2356560455507
B04	38	488-xx-dUTP	normal	1.46821830564585	1.82253533072781	0.874412870411812	1.59848138689126
B04	38	488-xx-dUTP	normal	0.86017376492966	2.58270246173362	10.445057037907	13.5355575065199
B04	38	488-xx-dUTP	normal	1.39378090161807	1.40056066023903	4.49520366036719	1.38762232188836
B04	38	488-xx-dUTP	normal	0.683285594864133	2.0949945148642	8.80737428793397	10.864022428942
B04	38	488-xx-dUTP	normal	2.47553827633431	11.8515245797447	269.735770754474	72.5666548241774
B04	38	488-xx-dUTP	normal	1.43686465786966	1.32485176087442	6.77063538568418	1.31928608137952
B04	38	488-xx-dUTP	normal	1.46136894558091	1.46134041958498	15.9998236507014	1.57930881750593
B04	38	488-xx-dUTP	normal	1.37054870804457	1.32385094751696	1.67720027787056	1.21300031560444
B04	38	488-xx-dUTP	normal	1.39760103549138	1.9561487969319	0.495468269782163	1.36786122254251
B04	38	488-xx-dUTP	normal	2.81713582435806	2.04067301350407	11.8287869240527	1.97910309443874
B04	38	488-xx-dUTP	normal	1.39759569188092	1.15041913521286	6.12327166994877	1.24198429365163
B04	38	488-xx-dUTP	normal	2.15875047734334	7.77590243334905	312.429929324601	44.4905372316025
B04	38	488-xx-dUTP	normal	1.4338180578665	1.22582247078939	3.39603502383259	1.26736267072901
B04	38	488-xx-dUTP	normal	2.8733017011126	2.53491028409586	117.525481248782	2.50766877619095
B04	38	488-xx-dUTP	normal	2.61556614713015	1.75469500761492	68.6892629213751	1.64870986932981
B04	38	488-xx-dUTP	normal	1.37231751996986	1.67732853717786	9.3338038415649	1.62686503314651
B04	38	488-xx-dUTP	normal	1.36849259673899	1.11618486789976	5.91924494061066	1.04617755160744
B04	38	488-xx-dUTP	normal	1.37213410043068	1.31754383592506	3.21467794021007	1.18904409302137
B04	38	488-xx-dUTP	normal	1.41461411280941	1.53009188489293	6.40783292898136	1.31383162398505
B04	38	488-xx-dUTP	normal	2.74464705662063	10.9293605124202	396.917282040399	63.262352781639
B04	38	488-xx-dUTP	normal	1.34971900067273	1.23485447490931	10.3709617663054	1.22214984026668
B04	38	488-xx-dUTP	normal	1.35980918462607	1.11725157074592	2.72829514918864	1.2157922933334
B04	38	488-xx-dUTP	normal	1.43207628407081	1.52560020866188	2.24076564370134	1.33503409599865
B04	38	488-xx-dUTP	normal	1.5320547984064	4.51171425855529	10.4432047036286	24.1450537017857
B04	38	488-xx-dUTP	normal	1.44715587480221	1.39355279921958	2.59430613694349	1.19536377170396
B04	38	488-xx-dUTP	normal	1.43231210605534	1.51389587495656	3.96277591906981	1.54660618794764
B04	38	488-xx-dUTP	normal	1.4573143178385	1.86286208272882	4.86620948189666	1.76895310556763
B04	38	488-xx-dUTP	normal	1.378966267003	1.23490051037386	2.97466204449517	1.17860144938164
B04	38	488-xx-dUTP	normal	1.392279873582	1.08176991656868	17.7369175265461	1.15555323048024
B04	38	488-xx-dUTP	normal	1.44463072391862	1.25841874274499	13.021368529749	1.33661248741403
B04	38	488-xx-dUTP	normal	2.8515741606655	2.51825546116067	11.6953271613248	2.14339002025358
B04	38	488-xx-dUTP	normal	1.39461653833035	0.924215671784235	0.954947416257539	1.0723039532148
B04	38	488-xx-dUTP	normal	1.43643006354066	1.36791424125549	5.20448986842764	1.29548387243489
B04	38	488-xx-dUTP	normal	1.43761513855409	1.15758605969961	1.01686991531227	1.12012420882335
B04	38	488-xx-dUTP	normal	1.36736153740538	1.02319452656153	2.76860653386492	1.00075853542666
B04	38	488-xx-dUTP	normal	1.44297864452591	1.2946414927319	5.97437541810108	1.22176784175232
B04	38	488-xx-dUTP	normal	1.70283405591881	7.05981614170011	159.420469019358	39.1065416237792
B04	38	488-xx-dUTP	normal	2.4396355360438	29.439662412274	284.673736869002	165.708165842896
B04	38	488-xx-dUTP	normal	2.8006494416927	2.45048422809238	12.6181666519484	2.13927946356001
B04	38	488-xx-dUTP	normal	1.53095004494619	1.41240970996496	17.1759102642054	1.68327029563374
B04	38	488-xx-dUTP	normal	1.38981075628456	1.08780804512697	1.63124351206928	1.13997074617605
B04	38	488-xx-dUTP	normal	2.68096480355278	28.4605222956649	460.087590935095	170.961302480701
B04	38	488-xx-dUTP	normal	1.36427317414752	1.0150550273483	3.24581559839191	1.16923063474558
B04	38	488-xx-dUTP	normal	1.42728920081473	5.20650047539915	25.2126051551087	27.7118791324279
B04	38	488-xx-dUTP	normal	1.46346564466939	1.20810615897069	11.3562529731985	1.40958669332147
B04	38	488-xx-dUTP	normal	1.44059511466975	1.40556534195098	7.56610139285131	1.39786897364503
B04	38	488-xx-dUTP	normal	2.78311006979997	2.19578231339667	37.5937549412434	1.80630388671287
B04	38	488-xx-dUTP	normal	1.35947935171401	1.22050959695799	54.6860429889544	3.58540413261902
B04	38	488-xx-dUTP	normal	1.31810829690084	1.18466100194969	1.24533045093726	1.11381968037911
B04	38	488-xx-dUTP	normal	0.994289493334274	2.85475802642106	79.0412596391872	13.5329211778944
B04	38	488-xx-dUTP	normal	1.45692348446495	1.35029992412667	14.4428518289827	1.26935215531454
B04	38	488-xx-dUTP	normal	1.71016271349811	5.80097004324195	182.27957726241	30.7704977891264
B04	38	488-xx-dUTP	normal	0.881256458198565	0.727794317936584	8.53807311811537	0.846043946566618
B04	38	488-xx-dUTP	normal	0.63139307891993	1.98290515956142	53.9860188345324	9.74701231624472
B04	38	488-xx-dUTP	normal	0.694542296517612	1.98222615401627	19.3723951868449	10.5077385114391
B04	38	488-xx-dUTP	normal	1.48680429651778	1.50844781242645	13.8569696535884	1.44601617264496
B04	38	488-xx-dUTP	normal	0.958492081412121	2.87037991556124	47.8237591459694	15.2601651660256
B04	38	488-xx-dUTP	normal	0.725441805341844	0.575034568119097	14.4767240349765	0.616087423431816
B04	38	488-xx-dUTP	normal	0.703018153245044	0.563316627824489	16.1156415694854	0.610386006486524
B04	38	488-xx-dUTP	normal	1.40830778657839	1.08726551448525	23.7889166571798	1.17073310965178
B04	38	488-xx-dUTP	normal	1.40951668109566	1.20664979483617	38.1279467273614	1.39934344299806
B04	38	488-xx-dUTP	normal	2.44875076158529	25.8440884737448	406.375196060704	155.442339444682
B04	38	488-xx-dUTP	normal	1.52411427035183	1.72717086855612	13.5300682178199	1.59780767852152
B04	38	488-xx-dUTP	normal	2.47675829101722	3.04181258859316	672.381147777996	9.4963023282989
B04	38	488-xx-dUTP	normal	1.65057203428246	1.51731960169393	9.17264656809067	1.44562562672775
B04	38	488-xx-dUTP	normal	2.94902085687344	2.180893218692	44.9659737171457	2.12574361244817
B04	38	488-xx-dUTP	normal	1.09398542683424	1.17118514493983	6.32085919099371	0.942618908627849
B04	38	488-xx-dUTP	normal	2.50852296340584	29.292933580552	571.870508475642	174.620057899474
B04	38	488-xx-dUTP	normal	1.47093325684909	1.49541594736624	9.8658787103699	1.30776388872527
B04	38	488-xx-dUTP	normal	1.98180852166523	9.61131128452686	339.612940551465	56.251906744042
B04	38	488-xx-dUTP	normal	1.51136722762176	1.38050694836294	4.01252568730171	1.36462393707841
B04	38	488-xx-dUTP	normal	2.91819736947389	2.048181469126	42.9581672515016	1.7869470048223
B04	38	488-xx-dUTP	normal	2.93485680819498	2.74818924815345	55.5780097772553	2.33322082850717
B04	38	488-xx-dUTP	normal	2.36154628717534	11.8535651194626	407.178334222149	72.7289199724678
B04	38	488-xx-dUTP	normal	2.25260647072321	1.7775144246341	66.3614351358237	1.83608135590293
B04	38	488-xx-dUTP	normal	1.51888140963141	1.4030261430067	3.51291159374217	1.55461443872507
B04	38	488-xx-dUTP	normal	2.78782572240655	2.33796916829104	10.9794253894813	2.37357224300022
B04	38	488-xx-dUTP	normal	1.38864165271827	1.46927536217918	0.833042986700877	1.4307130087484
B04	38	488-xx-dUTP	normal	2.23355501214188	12.078132576014	389.692018393265	71.3711676765873
B04	38	488-xx-dUTP	normal	1.74483421496163	21.1710409145514	339.608087967866	129.872108059122
B04	38	488-xx-dUTP	normal	1.51889468032817	3.87997379507802	103.383509296691	19.3153931899323
B04	38	488-xx-dUTP	normal	1.7500690286392	10.1460773715274	185.553884307737	58.7785389591773
B04	38	488-xx-dUTP	normal	1.41009564799653	6.81105285004956	18.4442631458647	38.1639585736334
B04	38	488-xx-dUTP	normal	1.47513885740408	1.56047304496929	30.8285884681355	1.42653413451158
B04	38	488-xx-dUTP	normal	1.51512664435989	1.72383686771097	20.396233508822	1.67232177328999
B04	38	488-xx-dUTP	normal	1.36864953083282	1.54589559328822	5.30204866540459	1.43076093026942
B04	38	488-xx-dUTP	normal	1.49769064152911	4.72444951804384	4.03351933134786	21.7355820874792
B04	38	488-xx-dUTP	normal	2.80762482086476	17.7698400642537	651.591328466935	104.895885478656
B04	38	488-xx-dUTP	normal	0.521135682318486	1.45748135156754	25.5797296699445	6.01276106081867
B04	38	488-xx-dUTP	normal	3.06679611028583	2.53073999723793	59.829404517942	2.40978133741991
B04	38	488-xx-dUTP	normal	2.90352997475573	18.0549953146395	559.656161490814	99.3509507890873
B04	38	488-xx-dUTP	normal	0.939001514403257	2.53518896937001	46.3100979232217	10.9552526525465
B04	38	488-xx-dUTP	normal	1.41609322145054	1.50321999088666	6.58716125284674	1.53644427398856
B04	38	488-xx-dUTP	normal	1.52289153213591	1.66000536963092	18.0050721447572	1.64328346065416
B04	38	488-xx-dUTP	normal	1.45514671684434	1.21673745938582	52.9526539620222	1.13223745396237
B04	38	488-xx-dUTP	normal	1.99240374078506	8.62228022809727	261.863761697764	48.4676915166007
B04	38	488-xx-dUTP	normal	1.47411463718882	1.45944508509632	23.2794232038539	1.2388557709407
B04	38	488-xx-dUTP	normal	1.91482457063507	29.442984873691	228.44527718051	173.215171097257
B04	38	488-xx-dUTP	normal	1.55490841349648	5.44728589049133	37.8706420620857	26.0335544056614
B04	38	488-xx-dUTP	normal	1.05924788905104	1.05745690960739	7.83037471109845	0.917539925495657
B04	38	488-xx-dUTP	normal	2.78383645497456	2.0018461515507	41.4066642723705	2.04029659574477
B04	38	488-xx-dUTP	normal	1.52233655161234	6.71154404164916	27.7995899604034	34.095219216001
B04	38	488-xx-dUTP	normal	2.0226164280449	16.9544200729345	314.488984887015	101.831880638035
B04	38	488-xx-dUTP	normal	1.38957148844553	1.36148934049254	6.89650917585328	1.18864583826201
B04	38	488-xx-dUTP	normal	1.3385053898665	1.35799504372981	10.4809579780851	1.28759968859642
B04	38	488-xx-dUTP	normal	2.82908356508941	2.22192118288548	75.7755089657725	2.43788082529344
B04	38	488-xx-dUTP	normal	2.68084737103315	10.8151057389299	417.380201168759	59.6059405353356
B04	38	488-xx-dUTP	normal	1.63028654230414	15.5173775635535	154.823472357255	88.8865162644091
B04	38	488-xx-dUTP	normal	1.3803604239877	11.8308183831971	46.9604606648204	66.4191818618374
B04	38	488-xx-dUTP	normal	1.42316278671496	1.54412785446873	17.9374160074222	1.44227694993355
B04	38	488-xx-dUTP	normal	2.80616903611184	2.85092281496505	45.8573226017225	2.7360031958957
B04	38	488-xx-dUTP	normal	1.39218455414703	1.31202362975209	35.5624849515699	1.28789033611391
B04	38	488-xx-dUTP	normal	1.47629329418376	6.78583763680805	86.062143412611	37.5406865795577
B04	38	488-xx-dUTP	normal	2.92997993365372	2.82814683390702	20.7974949943877	2.34993976985211
B04	38	488-xx-dUTP	normal	1.41635379560761	1.57810738984876	12.0163187002306	1.29961470360264
B04	38	488-xx-dUTP	normal	1.45214365975562	1.38427760465385	10.4429400506052	1.33041738681612
B04	38	488-xx-dUTP	normal	1.01637220000984	1.08671346345769	27.8333739025121	1.20221114515207
B04	38	488-xx-dUTP	normal	1.93689419387964	2.03248565507732	59.1098861005037	2.07261089542389
B04	38	488-xx-dUTP	normal	1.39334647797207	1.62965853554925	31.9565131467536	1.45923290592589
B04	38	488-xx-dUTP	normal	2.13401284512815	29.3378799032455	349.110811373268	161.991036898855
B04	38	488-xx-dUTP	normal	1.3735193210211	1.46214450734635	6.65578766167174	1.57792787665066
B04	38	488-xx-dUTP	normal	1.86083273018409	9.5704581609417	197.777229300198	52.0192769605547
B04	38	488-xx-dUTP	normal	1.76040841052212	16.3656879426574	256.30714205215	97.6621892378939
B04	38	488-xx-dUTP	normal	1.3673059658585	1.34150817715152	11.7045009174299	1.13377645978899
B04	38	488-xx-dUTP	normal	1.46453642575095	3.77758107815094	34.0123052469771	17.335854763552
B04	38	488-xx-dUTP	normal	2.84432675163112	2.54237159881947	34.6242090323937	2.40822486087412
B04	38	488-xx-dUTP	normal	1.36187758032716	1.43169092781056	18.3681391198897	1.44108193994331
B04	38	488-xx-dUTP	normal	1.01332451555336	2.91272280125312	2.71162372209605	12.2647603925686
B04	38	488-xx-dUTP	normal	2.86160684297214	2.8601359006256	27.2218229169073	2.24325316320207
B04	38	488-xx-dUTP	normal	0.904671102339736	9.8625925128616	126.915738404946	57.3138623274016
B04	38	488-xx-dUTP	normal	1.58746996052503	19.6396191357099	249.203871950437	115.554663031719
B04	38	488-xx-dUTP	normal	0.401981796604854	1.0511139321082	1.33389200208188	3.74974588484933
B04	38	488-xx-dUTP	normal	2.70482966112361	26.0194438851787	454.461550621441	143.975390687981
B04	38	488-xx-dUTP	normal	2.78555603744031	12.8410230092405	397.7232447996	69.5046224578563
B04	38	488-xx-dUTP	normal	1.43361816416832	1.8802741535952	49.8979868096298	1.60371969072267
B04	38	488-xx-dUTP	normal	1.88587722825144	4.80408995051155	240.82148712996	21.0789525712725
B04	38	488-xx-dUTP	normal	1.43473266299301	1.3714017031862	8.88288092837075	2.13198140780027
B04	38	488-xx-dUTP	normal	1.46059479964226	1.49791950571663	25.5957838178279	1.38444626564419
B04	38	488-xx-dUTP	normal	1.46472318059285	1.72572350026828	10.735969367866	1.71375571854801
B04	38	488-xx-dUTP	normal	1.44688790189183	1.38290995223025	10.1473527604104	1.35561142844708
B04	38	488-xx-dUTP	normal	2.87021057391056	2.15278332566377	51.4598983617044	2.09089434615071
B04	38	488-xx-dUTP	normal	2.79769389729878	2.56982696320741	19.9620703848589	2.6093093197069
B04	39	488-xx-dUTP	normal	1.02085358015135	1.11725659837185	1.01373650764693	1.20881694072411
B04	39	488-xx-dUTP	normal	2.02267035969081	2.73640691555041	8.99936128477896	2.82234423040908
B04	39	488-xx-dUTP	normal	1.57424294007554	23.2990632385801	43.072815970156	150.624538844425
B04	39	488-xx-dUTP	normal	1.13097010301181	7.18684517813295	9.75071981034455	42.0249379486524
B04	39	488-xx-dUTP	normal	0.942048249494005	1.15787966176105	0.299835939628306	1.20912590729909
B04	39	488-xx-dUTP	normal	1.15785593838112	6.99616984421865	5.70585060939348	44.0121365794852
B04	39	488-xx-dUTP	normal	2.04990394657675	2.16325441860347	5.38756292391123	2.17897790055764
B04	39	488-xx-dUTP	normal	1.02843465009062	1.42546719548762	0.176811614071392	1.33176599393132
B04	39	488-xx-dUTP	normal	1.53780002984185	10.0764227846051	52.4067368728787	63.5732521913736
B04	39	488-xx-dUTP	normal	1.04054728858079	1.15087934552746	2.34040679898929	1.23427729275255
B04	39	488-xx-dUTP	normal	0.611008653404325	0.857153102782812	3.05392494380536	0.762838342203692
B04	39	488-xx-dUTP	normal	1.05578008471352	1.27869465649212	0.430260081929807	1.16380202853881
B04	39	488-xx-dUTP	normal	1.03959396398596	1.21694359435242	0.195817859608391	1.16028649522745
B04	39	488-xx-dUTP	normal	0.44205192583095	0.792772073337665	4.05689632522988	0.810983760147455
B04	39	488-xx-dUTP	normal	1.04783931304876	2.92959263203173	0.405268977591011	13.0905028348347
B04	39	488-xx-dUTP	normal	2.02018836464117	2.65584242355253	5.3530878109181	2.66028613209853
B04	39	488-xx-dUTP	normal	1.20510682905632	1.24999022344509	3.48894615497156	1.37785912430892
B04	39	488-xx-dUTP	normal	1.47998997826029	8.41778818781788	44.7460156729029	53.8260817021938
B04	39	488-xx-dUTP	normal	0.894956514336818	0.847060331910809	5.28113559898443	1.04629287871253
B04	39	488-xx-dUTP	normal	2.08181645109372	2.21157049263817	6.36007462736253	2.41276453712784
B04	39	488-xx-dUTP	normal	2.12945057425842	2.32727189805597	2.48176813144811	2.22777023224466
B04	39	488-xx-dUTP	normal	1.06896205113097	2.38774751767227	0.965532532594179	10.3883368487886
B04	39	488-xx-dUTP	normal	1.02469783441884	1.2752717345917	2.9492185018458	1.28642571458546
B04	39	488-xx-dUTP	normal	1.04648760734472	1.37865741713178	3.00786252094799	1.46104104350399
B04	39	488-xx-dUTP	normal	2.09897185971063	2.40812307764904	2.89422658810617	2.82926081101233
B04	39	488-xx-dUTP	normal	1.99165660458934	1.98617794417483	7.56832874207488	2.82471152839104
B04	39	488-xx-dUTP	normal	1.59687138155473	13.2294426747071	49.7817526847546	83.3557476239591
B04	39	488-xx-dUTP	normal	1.6334197384816	7.16785546977549	69.5122040113886	42.974063024093
B04	39	488-xx-dUTP	normal	1.04642054860018	1.75931527550573	1.18213488682761	1.69920761108308
B04	39	488-xx-dUTP	normal	1.14195284470269	14.7610244152391	23.8307142086929	96.0964480096537
B04	39	488-xx-dUTP	normal	1.14960333875363	15.1228935035812	25.872049817887	97.7021570746584
B04	39	488-xx-dUTP	normal	0.960034751600419	1.57851009973616	0.979395238529605	1.49849195573136
B04	39	488-xx-dUTP	normal	1.15308047382061	5.69057284317065	10.0434619026	32.5222103487683
B04	39	488-xx-dUTP	normal	1.07643686016833	1.54698736939216	1.54623641496521	1.61657650871608
B04	39	488-xx-dUTP	normal	1.03316004829865	1.71283034700189	2.94835807276191	1.42957830915495
B04	39	488-xx-dUTP	normal	1.0223277629396	1.67775533226121	0.626479481918376	1.67076367892796
B04	39	488-xx-dUTP	normal	0.447387800464328	0.686195913185525	0.61454799721124	0.711523948553279
B04	39	488-xx-dUTP	normal	0.604675325751587	0.910967327756456	1.35386032420888	0.903655092104406
B04	39	488-xx-dUTP	normal	1.1503533116877	3.29980545057938	23.0471750451626	16.085973894526
B04	39	488-xx-dUTP	normal	1.97645951531222	2.24670050480612	1.92928682572835	2.2697250617251
B04	39	488-xx-dUTP	normal	2.20364005183345	12.4999963168827	72.2585682677789	65.8085669270676
B04	39	488-xx-dUTP	normal	1.76287716526965	11.4844188653953	83.6871532749115	71.606732169794
B04	39	488-xx-dUTP	normal	2.06039133851171	2.02873079764925	34.8582176514123	2.94811574761303
B04	39	488-xx-dUTP	normal	1.19404093838899	4.31844239717968	27.5225911201354	24.5544615505603
B04	39	488-xx-dUTP	normal	1.07215593959922	3.79770168271839	4.11033946195037	21.6772052608119
B04	39	488-xx-dUTP	normal	2.06587423070754	2.25373310693099	8.54653846643004	2.50299352486126
B04	39	488-xx-dUTP	normal	2.09214511619164	2.32254101743667	12.1019299976286	2.29272916955255
B04	39	488-xx-dUTP	normal	1.07075404057791	1.43589371540162	2.26784272416935	1.57297463851926
B04	39	488-xx-dUTP	normal	0.97614915473469	1.18570323750095	0.807287379404573	1.1714559668341
B04	39	488-xx-dUTP	normal	1.56822037794978	13.013164593361	73.8076918331675	80.0650718001006
B04	39	488-xx-dUTP	normal	1.0631097366573	6.9388737298493	16.1753659334436	42.9493431762957
B04	39	488-xx-dUTP	normal	1.05831735005491	4.973186616287	16.1890948261378	29.1956363332054
B04	39	488-xx-dUTP	normal	1.03469513805649	1.43006845093705	1.12645462602801	1.38521393398702
B04	39	488-xx-dUTP	normal	2.14369802733533	2.16030878693061	12.8139375945291	2.29830925861663
B04	39	488-xx-dUTP	normal	1.12956354966543	1.38756436267925	6.55443927395804	1.45496707330206
B04	39	488-xx-dUTP	normal	1.94944737554578	26.4092660590022	123.382115742178	156.984820619927
B04	39	488-xx-dUTP	normal	1.02547347294053	1.5898326636922	0.905703019740625	1.367363227265
B04	39	488-xx-dUTP	normal	1.04967000279803	1.24580006534415	3.87065806278977	1.32535316832707
B04	39	488-xx-dUTP	normal	1.04540161514344	1.42780524928311	1.43728512310146	1.42592925270276
B04	39	488-xx-dUTP	normal	0.980239058008839	1.50826936911714	1.61654421030807	1.36340113354426
B04	39	488-xx-dUTP	normal	1.0066147083432	1.14918341480002	1.8979093038268	1.37267117945708
B04	39	488-xx-dUTP	normal	1.02733062214326	1.2155783036698	7.68366644041456	1.15883304681546
B04	39	488-xx-dUTP	normal	1.0330391883364	1.53678017397342	3.38192608637842	1.33477223094001
B04	39	488-xx-dUTP	normal	1.01929357184475	1.10125659464744	4.8050999306364	1.13695814356422
B04	39	488-xx-dUTP	normal	1.06968306188889	1.3628458560358	2.32583661685418	1.59591716012928
B04	39	488-xx-dUTP	normal	2.08294250901041	2.37824654042039	16.3733062537444	2.62840789352048
B04	39	488-xx-dUTP	normal	1.05273296903516	1.42011984173777	6.39584993513047	1.32953006686537
B04	39	488-xx-dUTP	normal	1.1807652950881	3.694539438545	31.2240286796214	18.7654380888549
B04	39	488-xx-dUTP	normal	2.0561254724148	29.2963409190331	129.811637703123	176.931748967977
B04	39	488-xx-dUTP	normal	1.07787917229676	1.46457781858165	4.96994181951848	1.39219464028367
B04	39	488-xx-dUTP	normal	1.06265713546444	1.06618032799682	2.55366299972638	1.23673467553997
B04	39	488-xx-dUTP	normal	1.18316231419511	14.4942711714442	28.8144421248088	92.611928763489
B04	39	488-xx-dUTP	normal	1.20971893115264	3.73472165532119	25.1891635500631	18.9983427161999
B04	39	488-xx-dUTP	normal	2.10216850389902	2.04488929374084	10.7348953230052	2.01592645881168
B04	39	488-xx-dUTP	normal	1.01273204329085	1.26434873965204	4.7317709866542	1.27973419793573
B04	39	488-xx-dUTP	normal	2.19742478707907	2.26881183004237	17.2612649542319	2.370118491363
B04	39	488-xx-dUTP	normal	1.83257185792386	8.12549187249599	84.6288609679971	48.8355662880958
B04	39	488-xx-dUTP	normal	1.04936819477344	1.35879945498959	5.10229717983893	1.41557843358552
B04	39	488-xx-dUTP	normal	1.40053094968366	4.90652464432927	47.1628489068929	28.1692290379608
B04	39	488-xx-dUTP	normal	1.03794237279667	1.30037477092881	3.4839938239078	1.80475328688035
B04	39	488-xx-dUTP	normal	0.928958198025246	0.799717966482811	15.6336114936245	0.957639833505134
B04	39	488-xx-dUTP	normal	1.28504171013565	4.54585564201818	46.015801041459	27.5636562137502
B04	39	488-xx-dUTP	normal	1.07870354802959	1.19989690752597	6.80649190075953	1.33598718655646
B04	39	488-xx-dUTP	normal	1.05696494814182	1.11518925107311	3.81868729331311	0.961193952050677
B04	39	488-xx-dUTP	normal	1.12787065146116	1.40043579796905	18.5998094467282	1.32617959213557
B04	39	488-xx-dUTP	normal	1.71340499933635	16.9372032366896	91.830086291392	109.789449702267
B04	39	488-xx-dUTP	normal	1.087074740567	1.2289625189968	7.89242919966687	1.10116770155402
B04	39	488-xx-dUTP	normal	1.12181257340678	1.17382299687651	17.2675366261322	1.29789643607161
B04	39	488-xx-dUTP	normal	1.04047503598618	1.36864346409507	3.30748813923724	1.37941051794508
B04	39	488-xx-dUTP	normal	1.07328384608612	7.28221220165646	22.2810741880418	44.3128380630458
B04	39	488-xx-dUTP	normal	1.48312927896513	4.58599385538473	54.2170338738982	25.5941249292416
B04	39	488-xx-dUTP	normal	2.14322415489132	2.47980279147892	32.425208219354	2.46229836439574
B04	39	488-xx-dUTP	normal	1.03584809342916	1.66506044886124	16.3240123401938	1.78348086252682
B04	39	488-xx-dUTP	normal	1.07934435212642	5.14595050133404	12.3211518822217	28.3521537856554
B04	39	488-xx-dUTP	normal	1.02687953926408	0.954192648461255	7.87479966575532	0.969704378436118
B04	39	488-xx-dUTP	normal	2.03013864842356	19.9372141312805	93.1338112401802	126.660013830774
B04	39	488-xx-dUTP	normal	1.07131226329757	1.44374300449774	9.738960431002	1.32957180127374
B04	39	488-xx-dUTP	normal	1.65153641397082	23.6424665463744	107.90835591775	140.110584878879
B04	39	488-xx-dUTP	normal	2.11525594325413	2.10490750124606	9.12364763465052	2.10539909389342
B04	39	488-xx-dUTP	normal	1.11747755508547	1.22464859700037	11.6956093535318	1.20297693521324
B04	39	488-xx-dUTP	normal	2.10099218925119	18.0633917061708	92.4701338621936	106.83657044057
B04	39	488-xx-dUTP	normal	1.14031728123618	1.8053774271987	11.4759093927436	1.84291775452395
B04	39	488-xx-dUTP	normal	1.12886042326088	1.66690747378926	9.51444201161816	1.80946663332976
B04	39	488-xx-dUTP	normal	1.93969909147247	27.8530049069796	111.492368808863	163.192973259804
B04	39	488-xx-dUTP	normal	1.14401116449131	3.17000057301694	28.2453022256341	13.703706290575
B04	39	488-xx-dUTP	normal	1.41607066631953	13.0165120767518	38.4550824182117	81.626616933304
B04	39	488-xx-dUTP	normal	1.08544897787286	1.20978877025468	9.21739770858939	1.29137461074367
B04	39	488-xx-dUTP	normal	0.999012088713025	1.17282307361684	14.9319334734561	1.2710591310726
B04	39	488-xx-dUTP	normal	1.12303967693578	2.20235274951223	11.1717712426337	6.72159547102221
B04	39	488-xx-dUTP	normal	1.06096970072196	1.60031119385914	8.51887040842613	1.18859872510167
B04	39	488-xx-dUTP	normal	2.08680463447145	2.16118761589868	14.0010630546532	2.14715310153968
B04	39	488-xx-dUTP	normal	1.12187753003534	7.88270902620208	21.7322641060293	48.7728867167382
B04	39	488-xx-dUTP	normal	1.08181549027368	1.20994562205993	15.3766255954604	1.40492752919693
B04	39	488-xx-dUTP	normal	1.06519391307018	1.19595290457683	14.2559072786668	1.41436988243545
B04	39	488-xx-dUTP	normal	1.13421360338026	1.38752737315849	20.0181265277215	1.54505587447396
B04	39	488-xx-dUTP	normal	1.10678872569454	1.40747247033221	11.0471025349135	1.59883091306626
B04	39	488-xx-dUTP	normal	2.13655178483283	2.99114424352777	32.8940351152352	3.95823019962181
B04	39	488-xx-dUTP	normal	1.02151594737307	1.23531331443317	11.5335208718539	1.32204047468419
B04	39	488-xx-dUTP	normal	1.1517205500313	1.32498638799677	22.6915058763873	1.42324360902629
B04	39	488-xx-dUTP	normal	1.07400734174615	1.56572733910404	10.5488100128658	1.43779786222388
B04	39	488-xx-dUTP	normal	1.04240769757942	1.22014591305536	8.84312383903365	1.44667152332129
B04	39	488-xx-dUTP	normal	2.25907388405393	2.39250479119516	32.0786560998094	2.4012394642243
B04	39	488-xx-dUTP	normal	1.23549487135322	8.12730386734788	50.6340316980815	49.5531136415354
B04	39	488-xx-dUTP	normal	2.28626671466316	2.18627929690522	32.0904953874022	2.24126940597251
B04	39	488-xx-dUTP	normal	2.05095229825207	2.46939861796052	46.7609261790785	2.10129494839357
B04	39	488-xx-dUTP	normal	1.14614229748266	8.78132065001145	49.6575044997998	55.6365299694154
B04	39	488-xx-dUTP	normal	1.1232491805634	1.30985687111099	14.0274117163865	1.44560930122542
B04	39	488-xx-dUTP	normal	1.07160896333989	1.39238429009542	14.3240544530686	1.2376968045787
B04	39	488-xx-dUTP	normal	1.03781706870999	1.49449506202071	7.50174951176058	3.17466231766726
B04	39	488-xx-dUTP	normal	1.9379086034782	7.45730917660171	94.4874000271771	41.7178017164832
B04	39	488-xx-dUTP	normal	1.0818535230718	1.15700079954869	12.2882344212465	1.07739512638341
B04	39	488-xx-dUTP	normal	1.12669115625049	4.06708733136871	16.0191271368568	21.8799017032462
B04	39	488-xx-dUTP	normal	0.612626847395235	0.80045413830096	6.83180618617355	0.747334376433677
B04	39	488-xx-dUTP	normal	1.09861508583566	1.2602218377784	12.2115180125286	1.17743926174669
B04	39	488-xx-dUTP	normal	2.03079588134337	3.66288145927845	78.3360538765792	10.5896388570527
B04	39	488-xx-dUTP	normal	1.15384670932533	3.28434438074309	18.8296817258857	14.9472649424197
B04	39	488-xx-dUTP	normal	1.23447927094868	5.74737213847969	48.9688818565124	32.5966462074359
B04	39	488-xx-dUTP	normal	2.0409934604253	2.66962397571687	14.0666670836711	2.546230934307
B04	39	488-xx-dUTP	normal	2.20519957432355	2.02473283353232	35.3310984401557	4.47753507017678
B04	39	488-xx-dUTP	normal	1.05469614681423	1.36243292543973	12.3063831068518	1.99578569166155
B04	39	488-xx-dUTP	normal	1.2431657330969	7.297955242117	38.2982292061444	44.2644436675394
B04	39	488-xx-dUTP	normal	1.10970181539937	1.40253908081336	12.9343783340699	1.27632678597857
B04	39	488-xx-dUTP	normal	0.987752330279938	1.0820160681892	8.9790739572684	1.12710887951471
B04	39	488-xx-dUTP	normal	1.03515783090848	1.06114102195406	11.4414397315479	1.00941274996911
B04	39	488-xx-dUTP	normal	1.3679274001305	5.45850062729738	65.1800280021826	29.374008723766
B04	39	488-xx-dUTP	normal	1.56513701216218	13.6669605987319	62.8109823126834	87.3072398993776
B04	39	488-xx-dUTP	normal	0.993036614599401	1.32094682761919	7.94728383465901	1.09455704957511
B04	39	488-xx-dUTP	normal	1.89755143791711	1.24220563243796	15.5693650152906	1.14956749024906
B04	39	488-xx-dUTP	normal	2.13764194581682	2.53824205906572	23.4936773034062	2.46103030343879
B04	39	488-xx-dUTP	normal	1.18446609782889	1.55501974124057	15.0157521984181	1.30287992725104
B04	39	488-xx-dUTP	normal	1.0039516451479	1.22228450067859	4.57530408284439	1.10280280797404
B04	39	488-xx-dUTP	normal	1.03749153551254	1.6342575969156	10.4656755013308	1.50218168947425
B04	39	488-xx-dUTP	normal	1.06402479563495	1.06175021611629	17.2416250978455	1.09470809750466
B04	39	488-xx-dUTP	normal	0.923996115167015	1.11268691756088	22.5055524862688	1.08122892820256
B04	39	488-xx-dUTP	normal	1.76835436409076	1.34440968149591	138.183069543159	2.06856476915398
B04	39	488-xx-dUTP	normal	0.570190565315396	0.993315835600094	10.2169890362334	1.88106790496459
B04	39	488-xx-dUTP	normal	2.01118097120063	7.73292975449869	119.887130110648	40.6833194924185
B04	39	488-xx-dUTP	normal	1.11937879531692	1.66673730458423	16.0537800678441	1.62355927138548
B04	39	488-xx-dUTP	normal	0.593572613372967	0.998347296865465	10.3464155661085	1.80374384216377
B04	39	488-xx-dUTP	normal	1.06946257730021	1.17320537703669	12.4976150705302	1.48460209105358
B04	39	488-xx-dUTP	normal	2.14829177124268	2.11516267134535	30.0173041675659	2.02533808130572
B04	39	488-xx-dUTP	normal	1.8942463552338	8.61366491905512	94.6540515215898	48.1411499666541
B04	39	488-xx-dUTP	normal	1.0553283831037	1.18897854316584	22.9214547041971	1.34742397300625
B04	39	488-xx-dUTP	normal	1.01184346438371	1.21885501806145	8.56273392492942	1.23413941158153
B04	39	488-xx-dUTP	normal	0.995289040730256	1.27754933124155	5.99123108016397	1.19053454372926
B04	39	488-xx-dUTP	normal	1.05356407080438	1.45277153698655	13.1134921579768	1.18683294211671
B04	39	488-xx-dUTP	normal	1.40471030987234	11.5056268986783	50.1658931221266	68.7612705557116
B04	39	488-xx-dUTP	normal	1.09891312806946	1.49844985033584	22.4900637211813	1.38962383737814
B04	39	488-xx-dUTP	normal	1.28082986680742	14.4726766824859	50.2477516384959	91.8728000089098
B04	39	488-xx-dUTP	normal	1.01484913355306	1.07003498298208	13.4719664361712	1.3848779309798
B04	39	488-xx-dUTP	normal	2.17514275547336	2.46204462284295	29.7713045406166	2.51004363508332
B04	39	488-xx-dUTP	normal	0.799191733319796	1.05855110833051	12.0063442469198	1.09695136642191
B04	39	488-xx-dUTP	normal	1.08347732572112	1.49112560437344	6.19957317281396	1.40343828733835
B04	39	488-xx-dUTP	normal	0.995321761788296	1.07026718154703	12.7340343084789	1.02261491304818
B04	39	488-xx-dUTP	normal	2.16629719562806	2.80023688634654	42.2052069935065	2.44296868977358
B04	39	488-xx-dUTP	normal	1.09471217437865	1.45459797451367	21.8005206291466	1.18529728677554
B04	39	488-xx-dUTP	normal	2.1061395833085	2.22544682820766	36.6629849930487	2.73678256300342
B04	39	488-xx-dUTP	normal	1.01437514639933	1.19943455623212	12.5040972875482	1.34964694807501
B04	39	488-xx-dUTP	normal	1.05390389523215	4.16636586154874	14.5038441796643	18.7627521474112
B04	39	488-xx-dUTP	normal	2.07721775268044	2.04902385164304	50.5512953145203	2.95190091268663
B04	39	488-xx-dUTP	normal	1.04058772512883	1.24026370053227	9.8426152000371	1.32934521905858
B04	39	488-xx-dUTP	normal	1.87920128921126	17.9557505184117	93.0049958484635	106.134092844562
B04	39	488-xx-dUTP	normal	1.02403696840305	1.12912057422782	10.4102144520405	1.25977565578112
B04	39	488-xx-dUTP	normal	1.03053329862645	0.995395963797016	6.64652585847575	0.96573549008825
B04	39	488-xx-dUTP	normal	1.09425915936443	1.3752107515914	20.8034475636875	1.39032703248124
B04	39	488-xx-dUTP	normal	1.06804130563267	1.75000879353003	17.5820085356227	1.69669632962283
B04	39	488-xx-dUTP	normal	1.01277635173068	1.11375382237664	9.32529735028582	1.11075709120867
B04	39	488-xx-dUTP	normal	1.05403727133015	1.39559145787161	23.3702047111937	1.49885216231944
B04	39	488-xx-dUTP	normal	0.721740512061563	1.00110180208969	12.2252967279301	0.908808080376186
B04	39	488-xx-dUTP	normal	1.08798440999715	1.5643624852995	17.9320853977752	1.57926434252428
B04	39	488-xx-dUTP	normal	2.09651571382802	1.93418125469503	29.4669804878872	1.74958040856957
B04	39	488-xx-dUTP	normal	2.02762167025331	2.28041846185613	36.8781341797836	2.1865093536324
B04	39	488-xx-dUTP	normal	1.098985492687	5.87507667116187	17.3845569870882	33.3938616728651
B04	39	488-xx-dUTP	normal	1.01437461463313	1.29112454353943	14.2901146659798	1.38230479677187
B04	39	488-xx-dUTP	normal	1.06683579099986	1.27245577161248	16.3450163474229	1.27177441649243
B04	39	488-xx-dUTP	normal	2.33323957984148	3.4426960308581	42.0064591769736	3.06963835538009
B04	39	488-xx-dUTP	normal	2.12463227847475	1.68104574111286	30.0576111505903	2.19811014989059
B04	39	488-xx-dUTP	normal	2.11092280333194	2.26612924993126	24.4168612560425	2.23493010867757
B04	39	488-xx-dUTP	normal	1.2682474107413	14.7706093356333	57.1001930901228	88.8785854901402
B04	39	488-xx-dUTP	normal	1.38857805797103	17.9483059121566	64.6781168237063	108.691761725755
B04	39	488-xx-dUTP	normal	1.06876618296363	1.35132508241041	13.3572264775687	1.13923865370056
B04	39	488-xx-dUTP	normal	0.807028296739658	1.97802951170136	39.9653671898393	7.89904659910141
B04	39	488-xx-dUTP	normal	1.19207064422051	12.6534047007537	46.2040852118547	75.7329021036687
B04	39	488-xx-dUTP	normal	1.116908973864	2.55700449852701	49.6023962669446	9.57930692295617
B04	39	488-xx-dUTP	normal	1.07866018399841	5.01710740861412	18.8483246829032	26.8487009479751
B04	39	488-xx-dUTP	normal	1.06461707461299	1.71765206611027	20.2900828209001	1.74731292037059
B04	39	488-xx-dUTP	normal	1.12492306861952	1.05174940397843	10.7990235820011	1.01918221387671
B04	39	488-xx-dUTP	normal	2.09821434858765	2.4431011682273	27.7831102519522	2.33543250779031
B04	39	488-xx-dUTP	normal	1.03732242421049	1.29765641252637	8.77128634271134	1.48302737736646
B04	39	488-xx-dUTP	normal	1.04204564797839	1.02656593177147	10.8627808200045	0.98588087504634
B04	39	488-xx-dUTP	normal	1.04618408256741	1.16499417978276	15.3323968257366	1.19496446087882
B04	39	488-xx-dUTP	normal	1.10470729123884	4.60085309488755	47.5440553421101	23.7780014570696
B04	39	488-xx-dUTP	normal	1.00511579442389	2.45779669382243	25.8622962081294	9.55762434375358
B04	40	488-xx-dUTP	normal	1.00677609883923	1.39366546163399	1.07913684287443	1.4225561970224
B04	40	488-xx-dUTP	normal	1.06476647338026	8.5914216841275	3.03218556129107	57.6883532950126
B04	40	488-xx-dUTP	normal	1.97302958878468	14.2760759625738	8.38167809439756	86.4383452792592
B04	40	488-xx-dUTP	normal	1.97118738660113	2.08587932021371	1.73079195192087	1.56926584994972
B04	40	488-xx-dUTP	normal	2.16212590892835	1.91174167017774	2.29131696829557	2.00173544666912
B04	40	488-xx-dUTP	normal	1.06568371892859	1.777356368433	1.19744436765578	1.31282015095122
B04	40	488-xx-dUTP	normal	0.894366326367198	7.65419543549853	3.30100447196856	49.5820870987763
B04	40	488-xx-dUTP	normal	1.0577122558311	1.07248363805494	1.29443858265879	1.16903085820963
B04	40	488-xx-dUTP	normal	0.981947206258959	1.40689203605433	2.02933219165866	1.55629018836955
B04	40	488-xx-dUTP	normal	1.06726046240119	1.46683055050117	1.3230413296595	1.35444905698409
B04	40	488-xx-dUTP	normal	2.16832539367095	2.27983694278853	2.8155278164088	2.1441739624074
B04	40	488-xx-dUTP	normal	1.51154636995615	10.2138231642996	7.22772445230391	64.7635850984381
B04	40	488-xx-dUTP	normal	1.41593897004714	11.5588053457923	6.37668958137157	74.4865304585753
B04	40	488-xx-dUTP	normal	0.696397402694225	5.32475758457421	2.60746324644913	32.696834729712
B04	40	488-xx-dUTP	normal	1.05120836265094	1.24490661532611	0.875752264664203	1.0481576764806
B04	40	488-xx-dUTP	normal	2.06302948069166	5.95448190762241	10.1952087950137	30.8080037811949
B04	40	488-xx-dUTP	normal	2.13925407644299	2.38116635650282	2.39246313357265	2.13091336811455
B04	40	488-xx-dUTP	normal	1.17401796302617	8.73296887549677	4.37076476194693	56.1020914948912
B04	40	488-xx-dUTP	normal	0.685567143931158	10.4974285990791	3.19897924371165	67.0792076555932
B04	40	488-xx-dUTP	normal	1.01043803803254	1.09252708381049	1.29671750515572	0.973523054927167
B04	40	488-xx-dUTP	normal	2.24919203503289	2.77398216377974	2.92352682502318	2.88933991247742
B04	40	488-xx-dUTP	normal	0.562843683954377	8.71941344721656	2.64016279428148	55.6319037159666
B04	40	488-xx-dUTP	normal	2.04433157006657	1.71586606215218	3.56970228051858	1.88541049655256
B04	40	488-xx-dUTP	normal	1.11007290862743	1.62433138939327	1.55212484089983	1.64154959984584
B04	40	488-xx-dUTP	normal	1.03277586047188	1.27715075082267	1.00872550313943	1.29973369711765
B04	40	488-xx-dUTP	normal	1.0764681909767	1.38533277822036	1.13750154162548	1.21301247953683
B04	40	488-xx-dUTP	normal	1.11169143226378	1.60298314898856	1.59688094458726	1.57052834038979
B04	40	488-xx-dUTP	normal	1.07891081344992	8.74525846855887	2.69089795466705	49.6559553302682
B04	40	488-xx-dUTP	normal	1.82958050146971	11.2976827064117	10.2284170335761	72.6879020347289
B04	40	488-xx-dUTP	normal	1.04768023470706	1.41528218961583	1.25506684381194	1.39167608275131
B04	40	488-xx-dUTP	normal	1.20444190003674	5.12282006307459	4.22969212930956	27.9197969753813
B04	40	488-xx-dUTP	normal	1.49231298782166	15.6840790453125	8.19665794312069	94.8974665402431
B04	40	488-xx-dUTP	normal	1.5250314224528	12.7079073501401	7.73260722276623	84.6314141481251
B04	40	488-xx-dUTP	normal	1.4161585029094	29.076010564449	7.44789243071794	183.854900989023
B04	40	488-xx-dUTP	normal	1.1285518033629	9.00607921805635	3.89010366309778	58.3518643448043
B04	40	488-xx-dUTP	normal	1.06335507457079	1.16803546509979	1.32383897379376	1.88486567486468
B04	40	488-xx-dUTP	normal	0.430172765178279	4.17334321701852	1.01707781511629	27.8047079060258
B04	40	488-xx-dUTP	normal	1.12364849791978	1.32425180274199	1.19643055757906	1.45095911668879
B04	40	488-xx-dUTP	normal	2.2768056960352	2.3924848010923	3.39615223835739	2.33854975161517
B04	40	488-xx-dUTP	normal	2.10412813181206	2.16324695527929	2.67972476519162	2.1719774800111
B04	40	488-xx-dUTP	normal	1.39694850269789	11.1690460018392	5.7812411164693	69.3847291482393
B04	40	488-xx-dUTP	normal	1.06049078022052	4.85024533458184	3.43023558756089	28.7321355938102
B04	40	488-xx-dUTP	normal	0.705330104917677	8.67172623001914	2.06836070639336	59.5035646116111
B04	40	488-xx-dUTP	normal	0.996460612872479	0.9614412116268	1.19371094341876	1.11334031561572
B04	40	488-xx-dUTP	normal	1	1.07295540863077	1.13453086368592	1.15599206090009
B04	40	488-xx-dUTP	normal	1.76604322583435	22.7478383050903	8.65657832597986	149.656392828665
B04	40	488-xx-dUTP	normal	1.36122972091226	1.50878729793387	1.98853023368518	1.57138959177231
B04	40	488-xx-dUTP	normal	1.05797884683406	1.2390230455798	1.97262090047776	1.42492576009046
B04	40	488-xx-dUTP	normal	1.03763607492292	1.17511604581501	1.58132232420617	1.09107178185224
B04	40	488-xx-dUTP	normal	0.998657884788187	1.02209633001481	1.226077084657	1.10743246880105
B04	40	488-xx-dUTP	normal	1.63383965944964	6.48495005598053	9.18023518703652	39.8498950589858
B04	40	488-xx-dUTP	normal	1.45827173297452	17.6754149542124	7.64283042857989	114.962055175043
B04	40	488-xx-dUTP	normal	2.01642902375631	1.8068071869238	2.11643249182561	1.86575887700211
B04	40	488-xx-dUTP	normal	1.95576787131516	35.103836332416	10.6718624110473	224.566575292203
B04	40	488-xx-dUTP	normal	1.68880588780483	25.3492469128602	8.89102193773789	159.530622075798
B04	40	488-xx-dUTP	normal	1.06905326821979	1.28052715206	2.17580454850374	1.23980762894655
B04	40	488-xx-dUTP	normal	1.41703678249086	7.90521865144905	7.90808837611336	51.2451436547968
B04	40	488-xx-dUTP	normal	2.06106099363262	2.10774838030372	2.22140318376906	2.49548180892714
B04	40	488-xx-dUTP	normal	1.00458004488954	1.38846200840341	1.22226958278391	1.3032833114572
B04	40	488-xx-dUTP	normal	0.874329416103747	1.3206648974474	0.978398705726456	1.29459879487005
B04	40	488-xx-dUTP	normal	1.69469971435554	28.8542667278071	10.0574987749963	179.563054250977
B04	40	488-xx-dUTP	normal	2.26135799384012	2.28009526882241	2.55251927686619	1.96120928615786
B04	40	488-xx-dUTP	normal	1.10654296433065	1.34754401687782	1.37204638112398	1.21943228145924
B04	40	488-xx-dUTP	normal	1.14321861011706	1.47455436423549	1.55686514701717	1.29743053621909
B04	40	488-xx-dUTP	normal	1.06485844978154	1.51494489210817	1.70998075190214	1.34300705014764
B04	40	488-xx-dUTP	normal	1.26504313173436	2.70958674125196	6.13469495221672	12.43672085208
B04	40	488-xx-dUTP	normal	0.695026231266972	1.42456917073628	3.21242428411306	6.54611220770805
B04	40	488-xx-dUTP	normal	1.01951973481433	1.52002764173642	1.31208223221075	1.49753415006181
B04	40	488-xx-dUTP	normal	1.56268479157189	15.0500094631781	7.7217904659552	95.60893637855
B04	40	488-xx-dUTP	normal	1.13904873506255	12.9453368150258	4.43065418400684	82.5506382827234
B04	40	488-xx-dUTP	normal	1.65856101480033	16.4151960173396	10.3794305813501	105.387899759068
B04	40	488-xx-dUTP	normal	1.24075167509559	6.54056810615845	4.37143562994043	40.5172980193378
B04	40	488-xx-dUTP	normal	1.10975027484127	1.14600836137903	1.26629785630126	1.17354151580606
B04	40	488-xx-dUTP	normal	1.30578336062776	4.17699139116029	5.48502262613003	23.8184419075883
B04	40	488-xx-dUTP	normal	1.08548249665658	1.16589193592851	1.41600681802653	1.22547757139728
B04	40	488-xx-dUTP	normal	1.15557867337823	1.50807583060892	1.48007883730916	1.44046753237317
B04	40	488-xx-dUTP	normal	0.995756244929188	0.958178733173261	1.08167054204003	0.930026181073768
B04	40	488-xx-dUTP	normal	0.999837249518219	1.26472238512958	1.08694484754337	1.18305175248619
B04	40	488-xx-dUTP	normal	1.1364626084092	1.46461829175402	1.08127787868656	1.27175624054692
B04	40	488-xx-dUTP	normal	1.11330057906873	1.10434379664573	1.53209168361037	1.20184187282206
B04	40	488-xx-dUTP	normal	1.04165396987419	1.13320652480398	1.23509774190402	1.08314817453119
B04	40	488-xx-dUTP	normal	1.49144717474051	18.7956587995213	7.69778559396457	122.723818815017
B04	40	488-xx-dUTP	normal	1.0787274959875	1.49542568930226	1.19959155647805	1.36093658673718
B04	40	488-xx-dUTP	normal	1.02191083089312	1.18831052634008	1.43066046731278	1.1782314469372
B04	40	488-xx-dUTP	normal	1.1593622528401	3.4665551179206	2.70495473905683	16.2051721403517
B04	40	488-xx-dUTP	normal	1.18419871795924	1.35459867683304	1.46512280618608	1.50660207072368
B04	40	488-xx-dUTP	normal	1.03985512656709	1.05102553314804	1.46826074676043	1.21069044667398
B04	40	488-xx-dUTP	normal	2.16569771789148	2.96768481153917	7.22880836270056	10.186090842416
B04	40	488-xx-dUTP	normal	1.09345665425228	1.88756376391244	2.20811015578878	1.69169612096792
B04	40	488-xx-dUTP	normal	2.20036606607923	28.2117463704097	11.5417720978152	176.398273860351
B04	40	488-xx-dUTP	normal	1.80980873687961	12.6498045585322	7.99506494738953	78.9547084884654
B04	40	488-xx-dUTP	normal	1.50032211622782	4.01709137054361	7.81261843472662	18.7412243550192
B04	40	488-xx-dUTP	normal	1.8765490313647	18.6817298310105	10.9836970379718	116.847880993143
B04	40	488-xx-dUTP	normal	1.12012994107804	1.56611849469914	1.65917502980201	1.57350736056792
B04	40	488-xx-dUTP	normal	1.01058951916055	1.17065995974473	1.39727365506356	1.06769875229621
B04	40	488-xx-dUTP	normal	1.04161159760666	0.808257168276499	0.732228676987167	0.860273271466472
B04	40	488-xx-dUTP	normal	0.551055765471186	9.54296718452076	3.09209119608184	60.601419583075
B04	40	488-xx-dUTP	normal	1.07437960285271	1.29409957447365	1.34865536538872	1.11696874947156
B04	40	488-xx-dUTP	normal	2.17032506223596	2.48092566488731	2.69974405133782	2.6227839784975
B04	40	488-xx-dUTP	normal	2.07427654729502	3.00135581832197	6.37430838365428	6.33223015038701
B04	40	488-xx-dUTP	normal	1.56007790571716	9.67826615291446	6.95902079666845	61.5908155540635
B04	40	488-xx-dUTP	normal	0.949992019101207	15.7768198086285	5.17873212459297	101.233111863292
B04	40	488-xx-dUTP	normal	1.18395434107168	1.24626107292267	1.92690949316583	1.32989278488986
B04	40	488-xx-dUTP	normal	1.95357653412173	25.2687626252253	9.84725084374043	153.89466944046
B04	40	488-xx-dUTP	normal	2.20176287975371	12.1645187232385	10.9672863550472	75.3089769922502
B04	40	488-xx-dUTP	normal	1.10602020526827	1.55492073868736	1.36837875557713	1.20292597945134
B04	40	488-xx-dUTP	normal	1.13049145981296	1.1899950305356	1.19654242630702	1.45229233743452
B04	40	488-xx-dUTP	normal	2.03450695145118	5.91445143181918	10.5019936651665	28.4384477025469
B04	40	488-xx-dUTP	normal	1.13740259958192	1.64022848037485	1.3030191459314	1.65417578940329
B04	40	488-xx-dUTP	normal	2.05141768193585	1.64177931289471	2.30432799820883	1.7633625902248
B04	40	488-xx-dUTP	normal	2.23922418794901	2.53718785354508	2.50904868647932	2.53659514157301
B04	40	488-xx-dUTP	normal	1.07118180801436	1.0655351145003	0.884154066427317	1.24696502778935
B04	40	488-xx-dUTP	normal	1.06144499663348	1.19775638921269	1.3793508839825	1.13018568173006
B04	40	488-xx-dUTP	normal	1.22043424458758	1.27288103525757	1.70170701527399	1.31079487843112
B04	40	488-xx-dUTP	normal	1.13787605082869	1.29937170587049	1.59701118846467	1.26538588489412
B04	40	488-xx-dUTP	normal	1.1385542703612	1	1.39285363804765	1.07878171159354
B04	40	488-xx-dUTP	normal	1.15689028315799	1.45607136694953	1.28150547533688	1.33162041386519
B04	40	488-xx-dUTP	normal	1.10997273334584	1.17813794613431	1.02311652211626	1.05556238287464
B04	40	488-xx-dUTP	normal	1.0888573302611	1.14802804046281	1.43426179796373	1.14484023072398
B04	40	488-xx-dUTP	normal	1.11886895255132	1.31997546873306	1.71976149819902	1.1534974058067
B04	40	488-xx-dUTP	normal	2.08672500307891	9.52858088195769	9.1428842955183	56.4774489188215
B04	40	488-xx-dUTP	normal	1.22662827824806	5.54047773404317	4.29272647560198	29.9864429608182
B04	40	488-xx-dUTP	normal	1.07003419186811	1.19296425266165	1.23311428307785	1.01567697564968
B04	40	488-xx-dUTP	normal	1.25386133914238	2.22607517838719	2.21252560959997	2.04065641238611
B04	40	488-xx-dUTP	normal	2.35849245763734	2.78395333888561	5.31470263393782	3.06768780683839
B04	40	488-xx-dUTP	normal	1.05462398965055	1.07531860688888	1.25159476108681	1.06659048341518
B04	40	488-xx-dUTP	normal	1.14263869882233	1.48615364900831	1.81272406892352	1.32423318374969
B04	40	488-xx-dUTP	normal	1.07051608964579	1.23695925415698	1.86983180311777	1.24470967479146
B04	40	488-xx-dUTP	normal	1.05337473878271	1.17597767897253	1.32339252512114	1.16485467296157
B04	40	488-xx-dUTP	normal	1.07277995193887	1.05297031332211	1.34025521626802	0.95867462232167
B04	40	488-xx-dUTP	normal	1.1143199109509	1.11752053868418	1.66531692006114	1.30507720152312
B04	40	488-xx-dUTP	normal	1.12344671453998	2.26969542484651	2.33453280453281	2.12262005441672
B04	40	488-xx-dUTP	normal	1.13837282840883	1.1771080868045	1.4017825383379	1.30167105550909
B04	40	488-xx-dUTP	normal	1.12259261638134	1.78076195774618	1.2634263205827	1.4629678869309
B04	40	488-xx-dUTP	normal	1.0413327778501	0.939453115126292	0.9114961672528	0.858356800648453
B04	40	488-xx-dUTP	normal	0.790892451828418	0.895428945376777	1.04820243307912	0.814266318578842
B04	40	488-xx-dUTP	normal	1.1260542127855	1.31140855735777	1.50977767544616	1.29895309687441
B04	40	488-xx-dUTP	normal	1.0564117349519	1.24654799898976	1.08619442004993	1.11421759507262
B04	40	488-xx-dUTP	normal	1.96240676336012	6.14520091611941	10.0785053827224	31.4975813225925
B04	40	488-xx-dUTP	normal	1.83103838543168	9.34846146240442	8.24773949385549	54.7433059369031
B04	40	488-xx-dUTP	normal	1.06370879891748	1.4423959008576	1.43372796909314	1.19528244568717
B04	40	488-xx-dUTP	normal	1.01788626359242	1.09495465178397	1	0.935091392399978
B04	40	488-xx-dUTP	normal	1.09471109896722	1.182409308255	1.51899404229352	1.25528340925269
B04	40	488-xx-dUTP	normal	1.08554440462183	1.37923816352981	1.53000781579301	1.32737443883753
B04	40	488-xx-dUTP	normal	1.07308757040961	1.19899334436005	0.942967748866389	1.06654915381681
B04	40	488-xx-dUTP	normal	1.12349941220302	1.30944887346625	1.4298733001408	1.24609786756902
B04	40	488-xx-dUTP	normal	1.13130544890364	1.30240982899811	1.34453566003064	1.37055553484262
B04	40	488-xx-dUTP	normal	1.14394967241	1.38517133159947	1.5739211633021	1.36723925746651
B04	40	488-xx-dUTP	normal	1.01936343123526	0.811798500221709	0.716285952064042	0.801069645732201
B04	40	488-xx-dUTP	normal	1.16014355556536	1.35694653909856	1.49710236480369	1.20384748525822
B04	40	488-xx-dUTP	normal	1.67033324817731	9.17134498189548	8.55402389459907	54.2555467105525
B04	40	488-xx-dUTP	normal	1.09344139091353	1.13042359987011	1.2978792329237	1.09870603083927
B04	40	488-xx-dUTP	normal	2.17832547132813	10.7062138849243	10.9581413958046	62.3362620520726
B04	40	488-xx-dUTP	normal	1.06448101647038	1.25798473002494	2.0942981429827	1.31748256826257
B04	40	488-xx-dUTP	normal	1.11047620196501	1.33109634312589	1.43121257496309	1.23169260226084
B04	40	488-xx-dUTP	normal	1.21201773684849	1.28558573066508	1.44116785921885	1.12517223709541
B04	40	488-xx-dUTP	normal	1.23781331782645	10.5286042901637	4.47131001578253	65.6072234581665
B04	40	488-xx-dUTP	normal	1.43157755100845	17.0318818246628	6.50199911890618	103.16375362176
B04	40	488-xx-dUTP	normal	1.13038504933771	1.44259525228852	1.57789425451692	1.29111212815465
B04	40	488-xx-dUTP	normal	1.08517878915915	1.19620629380523	1.13970918494509	1.18497697671845
B04	40	488-xx-dUTP	normal	1.37691851083706	14.3762455250519	5.9349101803441	85.6262746963401
B04	40	488-xx-dUTP	normal	1.11228056786461	13.1915505597937	2.97382659998032	81.3228203001036
B04	40	488-xx-dUTP	normal	1.1083502912284	1.32870013265936	1.29806345407302	1.21741586567394
B04	40	488-xx-dUTP	normal	1.62553751208434	23.8940327587471	11.0210072225257	143.415431573796
B04	40	488-xx-dUTP	normal	1.28359705384695	8.68388416905162	4.68460488902667	54.7645666561472
B04	40	488-xx-dUTP	normal	1.11531250719057	1.23444154957491	1.44165031240671	1.22519219553893
B04	40	488-xx-dUTP	normal	1.24216103338335	5.29755226141295	3.72882608823939	30.4994819115639
B04	40	488-xx-dUTP	normal	1.27953431645846	4.42170182724545	4.86306778060747	23.0873893494434
B04	40	488-xx-dUTP	normal	1.06161101449518	0.973657922882168	1.47403099288606	1
B04	40	488-xx-dUTP	normal	1.21881616747843	2.79261635726265	2.86377102194438	12.3774351534331
B04	40	488-xx-dUTP	normal	1.26767854969683	12.6034287276368	4.62859549315331	78.8391331012322
B04	40	488-xx-dUTP	normal	1.13959848543165	1.18254740369113	1.57545303635939	1.23143906080677
B04	40	488-xx-dUTP	normal	1.0933577632289	1.08542752824381	1.26087532197011	1.16160792963808
B04	40	488-xx-dUTP	normal	2.03130047212222	16.2418085344773	9.79308590890488	89.0878330635502
B04	40	488-xx-dUTP	normal	1.62453581235543	23.6905216266514	9.19101266708853	140.088338971831
B04	40	488-xx-dUTP	normal	1.20595129835937	3.57030002052299	1.99575018725552	17.8887694312478
B04	40	488-xx-dUTP	normal	1.11552584207864	1.3622208619204	1.36474487595387	1.2439050135575
B04	40	488-xx-dUTP	normal	1.08984986297741	1.40247837141767	1.20584706270723	1.38266577342962
B04	40	488-xx-dUTP	normal	1.38008977170496	1.266688183868	2.25936940501603	1.33024230496866
B04	40	488-xx-dUTP	normal	1.40561150798259	23.5013956780547	8.65950025598335	146.187828908485
B04	40	488-xx-dUTP	normal	1.1808833581451	1.21470096595949	1.41702938339093	1.41890787035391
B04	40	488-xx-dUTP	normal	2.23924466286602	2.06962139606249	4.06085930052332	2.37307750706915
B04	40	488-xx-dUTP	normal	0.835518229907159	0.711775396834878	0.890526689010882	0.640301664561417
B04	40	488-xx-dUTP	normal	1.17215184975351	2.03193755720214	1.82426911493919	3.96277843408952
B04	40	488-xx-dUTP	normal	1.15756250188901	6.473179625549	1.93224219046109	37.3819686225623
B04	40	488-xx-dUTP	normal	1.02739497303275	0.993085781677802	0.860595886197032	1.1065059891903
B04	40	488-xx-dUTP	normal	0.860167763441172	6.50823078495675	3.13196406791232	40.5173155831471
B04	40	488-xx-dUTP	normal	1.32326569359896	5.3678444760931	5.33318511289691	29.5138220444128
B04	40	488-xx-dUTP	normal	2.10772462048104	4.94925100455807	12.0441150103982	22.4729532461393
B04	40	488-xx-dUTP	normal	1.03900285064513	1.22517790117521	1.27050467674222	1.27510685570561
B04	40	488-xx-dUTP	normal	1.66911303424959	21.1300386306141	8.56684055051769	125.73743582269
B04	40	488-xx-dUTP	normal	0.428887010419745	2.83119493616226	1.53371954366526	17.9668590581142
B04	40	488-xx-dUTP	normal	1.1631104970708	1.50782332616996	1.37863962350459	1.53466699724762
B04	40	488-xx-dUTP	normal	1.64454385473717	20.562992583151	8.88899797530713	121.874821616532
B04	40	488-xx-dUTP	normal	1.9212778818271	10.2584972304049	9.89310229455056	60.811338918178
B04	40	488-xx-dUTP	normal	1.08895420807836	1.23435371662356	1.32705706054332	1.0962278503985
B04	40	488-xx-dUTP	normal	2.15038366968157	1.94794504215055	2.2839029723211	1.98616334688337
B04	40	488-xx-dUTP	normal	0.841768806124781	11.8140893986516	5.63225963522969	71.6140894494269
B04	40	488-xx-dUTP	normal	1.10953006633108	13.5637585893712	6.10829184453844	82.2854116477702
B04	40	488-xx-dUTP	normal	1.06681810847728	1.05431941762182	1.4539638762829	1.04638117859509
B04	40	488-xx-dUTP	normal	1.06895424807305	0.820958204912973	0.796567638042624	0.941451597923018
B04	41	488-xx-dUTP	normal	1.17851047553962	1.52100025110584	0.860079816958081	1.31040921812749
B04	41	488-xx-dUTP	normal	1.29944945664995	1.32675215264024	1.03853902813358	1.15486217005617
B04	41	488-xx-dUTP	normal	1.28115311749799	1.22681234528476	0.80728478789674	1.22124124464835
B04	41	488-xx-dUTP	normal	1.3739059893292	1.75958082474765	2.50005152759478	1.86599968984031
B04	41	488-xx-dUTP	normal	0.820835074889512	3.14852564594077	1.8338938560661	18.0891395830518
B04	41	488-xx-dUTP	normal	1.35317249288819	1.20156740533395	1.45172084726174	0.980475337144928
B04	41	488-xx-dUTP	normal	1.29811390410881	1.3111694288256	1.48538306548691	1.67438262185046
B04	41	488-xx-dUTP	normal	0.473583942901641	1.53315609642104	0.999264080194655	8.26195869947841
B04	41	488-xx-dUTP	normal	1.69889460568781	13.8903749329424	6.62417931336373	89.7798245807075
B04	41	488-xx-dUTP	normal	1.42706341629638	1.28832153263516	2.31394880820029	1.23006667108215
B04	41	488-xx-dUTP	normal	2.73835515561468	1.94170740127422	3.0788852643852	1.82785358491647
B04	41	488-xx-dUTP	normal	2.66892303235191	2.24485029623078	2.82746098873305	2.92729926525643
B04	41	488-xx-dUTP	normal	2.63470718219964	1.88643975872229	4.52920952647367	2.17592364633932
B04	41	488-xx-dUTP	normal	0.416342700112612	0.495775462617551	0.418906031715133	0.550083465880361
B04	41	488-xx-dUTP	normal	1.26816266104111	16.3804176664446	4.02380753605104	106.469084784721
B04	41	488-xx-dUTP	normal	0.861096030458029	0.904473272798327	0.662788480314335	0.98953303392739
B04	41	488-xx-dUTP	normal	2.1692942975799	21.1309059607455	12.0070923473052	133.028019029629
B04	41	488-xx-dUTP	normal	2.16254228265798	28.2968751154469	10.4131338343134	184.457031564905
B04	41	488-xx-dUTP	normal	2.17305073844917	13.2768851420429	10.0348318381841	87.2655550005726
B04	41	488-xx-dUTP	normal	1.38448621048507	1.09567491350061	1.30027784737792	1.15119036623465
B04	41	488-xx-dUTP	normal	1.22889117070852	1.33543527652108	1.49242752839775	1.22079285105367
B04	41	488-xx-dUTP	normal	2.71229843306786	1.88358329251356	3.17043112556898	2.06779668486474
B04	41	488-xx-dUTP	normal	1.673349560832	3.13846781562856	3.40443640559114	12.3307500276691
B04	41	488-xx-dUTP	normal	2.09480426404926	23.9087325856316	11.4853903853152	160.108689431282
B04	41	488-xx-dUTP	normal	1.3135304745513	1.41364375762798	2.02860022823906	3.11610762820246
B04	41	488-xx-dUTP	normal	1.21943429501319	1.5174398878024	1.12154824906034	1.28456406518797
B04	41	488-xx-dUTP	normal	1.4537888436859	1.50086252358641	1.80835225398582	1.49660110163093
B04	41	488-xx-dUTP	normal	1.30928403471157	1.16688642706764	1.74508999387637	1.11488464787532
B04	41	488-xx-dUTP	normal	2.63370710596864	1.74894942237281	1.86457561145555	1.82552801993214
B04	41	488-xx-dUTP	normal	1.91230137939962	17.5531084187475	10.7425990712284	110.942113237806
B04	41	488-xx-dUTP	normal	1.41361943617946	5.30679724220789	2.93593605618118	30.6750181653185
B04	41	488-xx-dUTP	normal	0.969790922983405	2.83173167466888	4.69143899069245	17.062970070492
B04	41	488-xx-dUTP	normal	0.656996062798608	1.70125303371329	2.83644525642882	9.20427928642661
B04	41	488-xx-dUTP	normal	2.57528552597983	13.1626399409182	13.1253746194319	83.7414715985609
B04	41	488-xx-dUTP	normal	0.295246544723555	2.43868286800643	0.897840866262693	15.32314951147
B04	41	488-xx-dUTP	normal	1.12083630806638	8.95248855812749	3.43986198624329	56.9095137695254
B04	41	488-xx-dUTP	normal	1.69585298235815	10.2728751956004	8.2326500392948	65.6053862163765
B04	41	488-xx-dUTP	normal	1.28888056109346	1.74736596008274	3.39007623352876	1.76072886607123
B04	41	488-xx-dUTP	normal	1.27862448624582	1.11580182150832	1.84573709946037	1.24398857015746
B04	41	488-xx-dUTP	normal	1.43073436165904	1.30466050996051	1.77082459881956	1.5352771364271
B04	41	488-xx-dUTP	normal	0.39538471436838	1.50340700704596	0.642765836491994	8.00517152997974
B04	41	488-xx-dUTP	normal	1.86211350132949	18.1206941688829	11.1571764877943	120.882028913932
B04	41	488-xx-dUTP	normal	0.913311497893112	4.23351073338117	1.74632439556032	25.4539906803653
B04	41	488-xx-dUTP	normal	2.25189464853133	2.91966261380757	13.0552935343366	11.1526987612692
B04	41	488-xx-dUTP	normal	1.35523624932854	1.34754667782477	1.40646982309272	1.32324070647697
B04	41	488-xx-dUTP	normal	1.33583129401895	1.22854351515711	1.44550425867896	1.2613868190393
B04	41	488-xx-dUTP	normal	2.55978019069294	12.941616972738	15.17705778315	72.0511944530735
B04	41	488-xx-dUTP	normal	1.23193832638384	6.64920923075529	3.31291529147637	38.5043053594268
B04	41	488-xx-dUTP	normal	1.95436394475132	22.8741495329214	9.48129865432213	154.026301777572
B04	41	488-xx-dUTP	normal	1.37267103453161	1.47109931640109	1.55710290407691	1.21006803877551
B04	41	488-xx-dUTP	normal	2.45349300503116	6.58771872810499	13.7781544577451	37.2031702409894
B04	41	488-xx-dUTP	normal	2.70855239514543	2.73486439499986	4.44300121843779	3.27160406068999
B04	41	488-xx-dUTP	normal	2.68445822241079	2.45146772645566	5.63327161005139	2.69676854611022
B04	41	488-xx-dUTP	normal	1.47889636781811	14.5691063771951	7.75150308301475	92.5960495211632
B04	41	488-xx-dUTP	normal	1.3954836767648	1.56475913587928	2.39493269985597	1.46591024470967
B04	41	488-xx-dUTP	normal	1.37410981480884	5.65905930468788	4.45334295348365	33.9146159204351
B04	41	488-xx-dUTP	normal	1.99529885884137	8.98329959231414	10.8153622668249	57.4114102014253
B04	41	488-xx-dUTP	normal	2.10185019287342	8.94328788682306	12.7423945253862	53.9989837343189
B04	41	488-xx-dUTP	normal	1.55641768283124	15.8551064711493	6.64004376533009	103.677057422039
B04	41	488-xx-dUTP	normal	1.22345834515909	1.36765557210832	1.4998070307216	1.16060551550031
B04	41	488-xx-dUTP	normal	2.11715324724689	1.73261533542619	3.31487881222339	2.28875650783295
B04	41	488-xx-dUTP	normal	1.34621828263402	1.79347888820816	2.03648666594686	1.40034039599927
B04	41	488-xx-dUTP	normal	1.94843159261017	9.48846472371613	8.8331298205697	62.3754409641903
B04	41	488-xx-dUTP	normal	2.30103613938224	21.5604285189049	13.0086804709734	131.560250232841
B04	41	488-xx-dUTP	normal	1.89042519424827	33.2925315810634	11.9008525451754	210.289976233607
B04	41	488-xx-dUTP	normal	1.79960257189406	23.041481628835	12.5262293160467	152.149348713418
B04	41	488-xx-dUTP	normal	1.26097221294615	1.3309888640025	1.83743674907135	1.09420269465349
B04	41	488-xx-dUTP	normal	0.57846022871203	0.525121457966259	1.10622333007725	0.684558388955721
B04	41	488-xx-dUTP	normal	1.48010723825199	1.20764129959939	2.35499830385117	1.19547310884113
B04	41	488-xx-dUTP	normal	1.29495296152102	1.25477310188916	2.26999558621959	1.26061098419567
B04	41	488-xx-dUTP	normal	2.00459510571739	21.5965059413506	12.0682989734434	132.906458601082
B04	41	488-xx-dUTP	normal	1.18742117371003	1.10611809960736	2.5822376523344	1.16258759635362
B04	41	488-xx-dUTP	normal	1.28644986617978	1.23788697576468	1.75374354062652	1.45002174666193
B04	41	488-xx-dUTP	normal	0.700197821894335	0.647072938749304	1.01390285692026	0.641827879647888
B04	41	488-xx-dUTP	normal	0.712991696037618	0.640752276539624	1.00662327824811	0.720543768352626
B04	41	488-xx-dUTP	normal	2.68793577805123	2.43393873727002	3.9380373794405	2.48052553257443
B04	41	488-xx-dUTP	normal	1.58021536072334	7.26940162936852	6.57510774827328	44.7544944152267
B04	41	488-xx-dUTP	normal	1.84776833404649	12.1359697305175	10.0162953610033	76.5643691028897
B04	41	488-xx-dUTP	normal	1.40189686221267	1.91092029921379	1.84670580455189	1.57083665344743
B04	41	488-xx-dUTP	normal	1.50903446032612	8.43191052343361	4.03545182200906	54.5602380050839
B04	41	488-xx-dUTP	normal	1.73354267558764	9.80299295414036	6.37510925897692	66.4112396146792
B04	41	488-xx-dUTP	normal	1.27066089428755	1.30452488443297	1.68414390590451	1.32110163981033
B04	41	488-xx-dUTP	normal	2.14959378031317	23.1624136284731	14.7486321032806	145.289739098918
B04	41	488-xx-dUTP	normal	2.66676000156773	14.3690450616482	15.2907403571768	91.9097942948341
B04	41	488-xx-dUTP	normal	2.05960115806541	19.3309552321666	11.8732085874214	117.56793719556
B04	41	488-xx-dUTP	normal	1.77705247296018	7.18874479405852	9.09960080924394	45.1339483449475
B04	41	488-xx-dUTP	normal	2.7729318434357	1.98028804498707	3.38108234443122	2.41649686773204
B04	41	488-xx-dUTP	normal	2.67872542998719	1.88459623286231	4.1503834320964	2.02305874020821
B04	41	488-xx-dUTP	normal	1.28390847277216	0.99715440799173	1.373301357244	1.18229080083633
B04	41	488-xx-dUTP	normal	1.37797144752751	1.12556392214209	1.93079582824813	1.28970838103441
B04	41	488-xx-dUTP	normal	1.33856496042895	1.33241985729787	2.00167006286412	1.23019826585764
B04	41	488-xx-dUTP	normal	1.44027714729162	1.69827741356858	1.79284459694627	1.69645768687502
B04	41	488-xx-dUTP	normal	1.38531939396144	1.64811973271301	2.27960400988908	1.60964032170544
B04	41	488-xx-dUTP	normal	2.7155723598839	3.44095843025249	15.4405059218448	9.07149717247866
B04	41	488-xx-dUTP	normal	1.33528697128831	1.10457334652324	1.59764682526167	1.33810485770416
B04	41	488-xx-dUTP	normal	2.1005074803082	32.249908584974	13.7277468635788	197.729252379587
B04	41	488-xx-dUTP	normal	1.3232515173573	1.5946454178883	2.90879683167756	1.77930101902855
B04	41	488-xx-dUTP	normal	1.35698786304621	1.02561032807443	1.03588681633886	1.15416635218181
B04	41	488-xx-dUTP	normal	1.37609797829091	1.41101172868265	2.95613177649257	1.63738618478031
B04	41	488-xx-dUTP	normal	1.60327905898329	1.11085995128876	1.31294088935317	1.20026663542214
B04	41	488-xx-dUTP	normal	2.27523592007286	26.4859551993137	13.5183916339821	160.879608576845
B04	41	488-xx-dUTP	normal	2.05178170592938	19.2855603027522	12.7531338316023	113.338219815708
B04	41	488-xx-dUTP	normal	1.36784724925786	1.34397131053116	2.98972095194308	1.44299103916866
B04	41	488-xx-dUTP	normal	1.35978971814048	1.44377497551835	1.75323007301301	1.41297675324972
B04	41	488-xx-dUTP	normal	2.72029004883092	1.66078062586623	3.3974994998798	1.62908105648619
B04	41	488-xx-dUTP	normal	1.25290206186242	1.29326920458228	1.21944369627502	1.295579560551
B04	41	488-xx-dUTP	normal	1.43168437197933	1.32780790648404	2.1944332868232	1.4657355859599
B04	41	488-xx-dUTP	normal	1.2870101606426	1.31439583925836	2.23274222234059	1.48894324736065
B04	41	488-xx-dUTP	normal	1.26069859323533	1.28745511185688	1.92041579956062	1.27157956427103
B04	41	488-xx-dUTP	normal	1.85818413793608	6.73838782422776	8.80424188020998	40.4851204508184
B04	41	488-xx-dUTP	normal	1.96300817502493	8.98387800636874	11.064186966541	55.1993875165455
B04	41	488-xx-dUTP	normal	1.29582361075303	1.21217320194727	2.1661202236474	1.26166202359925
B04	41	488-xx-dUTP	normal	0.748466212268427	0.783006808518684	1.34710115038793	0.869146299709891
B04	41	488-xx-dUTP	normal	1.24447101421153	1.16794784450265	1.27320587154966	1.25466339683623
B04	41	488-xx-dUTP	normal	1.93911161044764	6.29247000265942	7.17825108326762	34.6148856915818
B04	41	488-xx-dUTP	normal	1.43054831371308	17.176591901896	6.08969090116151	105.4950590859
B04	41	488-xx-dUTP	normal	0.555921345761044	0.63486623876336	0.807414553620738	0.648811816345312
B04	41	488-xx-dUTP	normal	2.72443733581224	2.20546506366683	4.02350324366317	2.16062252252514
B04	41	488-xx-dUTP	normal	1.29338140131885	1.23700240566228	1.77284749866595	1.18229805152994
B04	41	488-xx-dUTP	normal	1.25975472703076	1.17469795727529	1.49492026628168	1.57945908264658
B04	41	488-xx-dUTP	normal	2.78414705631062	2.58556930487122	3.39662618651007	2.23270225613037
B04	41	488-xx-dUTP	normal	1.92196480147299	24.2962452110211	9.48653402442196	150.360684244117
B04	41	488-xx-dUTP	normal	2.38319193565238	25.0983346530702	11.2231333005793	143.360493468636
B04	41	488-xx-dUTP	normal	1.22688198501496	1.51087691176601	1.75043767656237	2.6232293101522
B04	41	488-xx-dUTP	normal	2.48298661300248	4.77630597808149	14.6352991114607	22.6302086583482
B04	41	488-xx-dUTP	normal	1.67754866961061	8.14638207256767	8.8118319799629	47.1906578637014
B04	41	488-xx-dUTP	normal	1.26136058954893	1.19279912038057	1.2681287701397	1.25030050626921
B04	41	488-xx-dUTP	normal	1.40379187363259	1.47065557886937	1.65112156470221	1.28320406364312
B04	41	488-xx-dUTP	normal	2.3154835076652	3.94648474651075	13.4208075716847	18.1767391886212
B04	41	488-xx-dUTP	normal	1.3418147415734	1.57527096503133	3.1001114186723	1.80039830984153
B04	41	488-xx-dUTP	normal	2.64408072122339	9.61059620828687	12.8605322421429	53.3217478786387
B04	41	488-xx-dUTP	normal	1.54093710040504	10.5816017134788	7.31372369997156	64.1250624324968
B04	41	488-xx-dUTP	normal	2.69427330753736	2.06085108628669	2.92155746750824	2.07190810677896
B04	41	488-xx-dUTP	normal	2.04983907561954	1.78973070294964	13.7034768221917	4.42247502016761
B04	41	488-xx-dUTP	normal	1.24788317952643	1.37541206511786	1.2458077011114	1.31593737831068
B04	41	488-xx-dUTP	normal	2.49894049440893	2.02609767032215	2.91186642994795	2.02045203549858
B04	41	488-xx-dUTP	normal	1.24137990372243	1.66613890505351	1.00812916125809	1.51228186693381
B04	41	488-xx-dUTP	normal	1.33800581525858	6.45633030897386	3.30384354324615	37.2021029016015
B04	41	488-xx-dUTP	normal	1.31610499724462	1.56828609808144	1.77835939568946	1.59814404345749
B04	41	488-xx-dUTP	normal	0.518163759380474	4.1162483059442	2.00812032030194	25.2001037692944
B04	41	488-xx-dUTP	normal	1.27971342976876	1.45452255272712	1.34093843733047	1.62178081587742
B04	41	488-xx-dUTP	normal	1.205417589061	9.94014348477332	4.95215562531931	61.6653561485421
B04	41	488-xx-dUTP	normal	2.50243684863758	1.8333394572913	2.23295468368525	1.94090458005029
B04	42	488-xx-dUTP	normal	0.583741119308984	10.2545187092171	1.37210829873092	62.3430796257264
B04	42	488-xx-dUTP	normal	0.588708514270438	9.93433236901026	1.37161484243937	59.5061778389558
B04	42	488-xx-dUTP	normal	1.19377976281985	1.77511475121823	0.796301196515888	1.28874677731162
B04	42	488-xx-dUTP	normal	0.723744235845202	2.89002107243526	1.91459141524616	15.2212019091367
B04	42	488-xx-dUTP	normal	0.491316625550738	2.05950793869374	1.52598581934026	11.2964342431406
B04	42	488-xx-dUTP	normal	1.20399805219563	1.36605446095032	1.29453252513273	1.5811977186722
B04	42	488-xx-dUTP	normal	1.17916489795598	3.1448620070853	2.78827548607629	13.7721854025358
B04	42	488-xx-dUTP	normal	1.21224099571577	1.27333692479353	2.54956164375289	1.96644326918631
B04	42	488-xx-dUTP	normal	1.27893916754563	1.90552472172995	3.71709652671953	4.53361464382976
B04	42	488-xx-dUTP	normal	1.19168991244505	1.5771661223539	1.57516769367065	1.30962115806286
B04	42	488-xx-dUTP	normal	1.2225903872291	1.49159272756844	1.17712363715558	1.27918555892743
B04	42	488-xx-dUTP	normal	1.32317604853204	25.0529203705586	5.00882755866479	150.658075113501
B04	42	488-xx-dUTP	normal	2.25221552913342	2.28195085190982	3.17820218856661	2.19638504983109
B04	42	488-xx-dUTP	normal	1.15624307638269	1.54163267128012	0.439752305951887	1.24868553044741
B04	42	488-xx-dUTP	normal	1.19082463047891	5.24644029233739	1.13317913651102	28.2717627486963
B04	42	488-xx-dUTP	normal	2.30776830430046	1.74321436917546	3.14736567068254	1.76276034631732
B04	42	488-xx-dUTP	normal	1.28368798235467	11.4503194353135	3.91532902474972	64.3418172055711
B04	42	488-xx-dUTP	normal	1.12593085639052	1.07026268148365	0.829077889977797	1.1453307575078
B04	42	488-xx-dUTP	normal	1.16436920628687	1.00472417257276	1.37250754944048	1.30916720944856
B04	42	488-xx-dUTP	normal	1.28061292928373	5.23882323678523	2.21868817211931	26.7046321815169
B04	42	488-xx-dUTP	normal	0.771282583791924	0.994226011299962	0.675355125913048	1.12689596591759
B04	42	488-xx-dUTP	normal	0.409561488535963	0.532766936234603	0.404501599827675	0.542162913203735
B04	42	488-xx-dUTP	normal	2.28106265989708	30.3525911863787	9.7390431300324	168.936302400175
B04	42	488-xx-dUTP	normal	1.16583641519626	1.03079712147585	1.10215420674422	1.48770705050608
B04	42	488-xx-dUTP	normal	1.15707347759544	3.84746684209988	2.29392002573155	20.9664265064238
B04	42	488-xx-dUTP	normal	1.70609561080328	32.9991021677522	10.2490456227605	184.737188619462
B04	42	488-xx-dUTP	normal	2.22537829253681	8.21312285162894	11.655733020441	42.2387236103088
B04	42	488-xx-dUTP	normal	1.17579322900887	1.36945983546185	1.39122747157726	1.43021825136307
B04	42	488-xx-dUTP	normal	1.08851880674281	1.23537235304909	1.01560650517395	1.48274560917183
B04	42	488-xx-dUTP	normal	1.23437190641603	1.67606559583512	2.47765237798783	1.66004803672027
B04	42	488-xx-dUTP	normal	1.15896796510045	1.49463402541167	1.55533998427736	1.26440825993623
B04	42	488-xx-dUTP	normal	1.08692661110799	1.43556409281851	1.09298713931272	1.11445771289539
B04	42	488-xx-dUTP	normal	1.12765768482187	1.44882435280132	0.903311620101708	1.22191915878458
B04	42	488-xx-dUTP	normal	1.38598479952893	21.8769369233277	7.55128647901921	131.317488436574
B04	42	488-xx-dUTP	normal	1.10947758538459	1.25972420785448	1.7622503263199	1.03354650518296
B04	42	488-xx-dUTP	normal	1.20352238786641	9.7620590018107	2.03541951400905	54.5645307953319
B04	42	488-xx-dUTP	normal	1.09155174959315	1.14901642410025	1.68573548552139	1.09799645207835
B04	42	488-xx-dUTP	normal	1.32312139343349	3.16532981509355	5.12096575319082	13.5318383481376
B04	42	488-xx-dUTP	normal	1.11386591873734	1.5902909401751	1.37068848643169	1.33416141068958
B04	42	488-xx-dUTP	normal	1.10471219799649	1.66567219176101	1.48384604947556	1.2191891354057
B04	42	488-xx-dUTP	normal	2.30170581662849	8.58674967501244	11.8228482647603	44.5713382602306
B04	42	488-xx-dUTP	normal	1.19834574359623	1.47745099947279	2.4240642283653	1.66277567790077
B04	42	488-xx-dUTP	normal	1.12168412699947	1.52838690368661	1.54619426355686	1.36320713620692
B04	42	488-xx-dUTP	normal	1.21044901413438	13.3217964371465	3.72141845607664	77.6154257339682
B04	42	488-xx-dUTP	normal	1.15091213281323	1.26599070277763	1.6086157839282	1.24440610202975
B04	42	488-xx-dUTP	normal	1.1677358222892	1.27612061792324	2.29328714044604	1.35465618071056
B04	42	488-xx-dUTP	normal	1.07094489384325	1.20866074620714	1.54670550928191	1.14283754154519
B04	42	488-xx-dUTP	normal	1.30323999219579	4.70722908744953	3.86922990813627	23.9020520059103
B04	42	488-xx-dUTP	normal	1.17721136991848	1.43217196920169	1.81904385091583	1.41071648972626
B04	42	488-xx-dUTP	normal	1.79801049792327	9.28004174431789	11.9979544586491	51.7130626126654
B04	42	488-xx-dUTP	normal	1.70345157400864	27.5437352170343	10.0438883633633	160.473715517793
B04	42	488-xx-dUTP	normal	1.1524059386457	1.30995075794033	1.97582215436869	1.89763160237281
B04	42	488-xx-dUTP	normal	2.46726086703166	2.10426185801054	4.41102161145761	2.2955517137035
B04	42	488-xx-dUTP	normal	1.16857292915507	3.37386863751176	3.51797304435254	16.376607546365
B04	42	488-xx-dUTP	normal	1.25347979378568	7.90148366723792	5.98441942385355	42.9453794761789
B04	42	488-xx-dUTP	normal	1.95903616509126	18.0429947874839	11.2904091289186	108.846068271745
B04	42	488-xx-dUTP	normal	1.20602104288864	1.93597171306347	1.67795078583292	3.76312939748715
B04	42	488-xx-dUTP	normal	1.29565697942203	21.2839060167969	5.74240564688636	124.629798369277
B04	42	488-xx-dUTP	normal	1.16477972942681	2.11734369014013	2.05433252205688	1.57682385755529
B04	42	488-xx-dUTP	normal	0.635391112918505	0.638147337977779	0.98092538256517	0.77919060110946
B04	42	488-xx-dUTP	normal	0.508492381615327	0.566663846094994	0.944878773358448	0.782815506534699
B04	42	488-xx-dUTP	normal	1.1144268766783	1.11248861933805	2.05708358403618	1.40241863846369
B04	42	488-xx-dUTP	normal	2.38385215568925	2.43678172251861	4.10917000112499	1.73450460647762
B04	42	488-xx-dUTP	normal	2.24335436177524	5.1207671930011	12.1562446503876	21.7606946894172
B04	42	488-xx-dUTP	normal	1.13131331225783	1.43266394863338	1.88188274525762	1.24714798196931
B04	42	488-xx-dUTP	normal	0.583475908188993	3.02201940287773	2.44258729933023	15.9028802126875
B04	42	488-xx-dUTP	normal	0.662113264452116	3.33743780775837	2.59523783351238	16.8944746630717
B04	42	488-xx-dUTP	normal	1.19884223724851	1.35260600594743	2.01517926563225	0.971838386341259
B04	42	488-xx-dUTP	normal	1.24179947612916	1.34416678237206	2.54621663611456	1.02304132026624
B04	42	488-xx-dUTP	normal	1.90119715621467	41.2713075737108	13.7389190175551	233.573175517724
B04	42	488-xx-dUTP	normal	2.18229188591956	23.5807966535587	13.9808069507012	133.807622437232
B04	42	488-xx-dUTP	normal	1.16601189990262	1.28363099451555	2.45707790248025	1.24348332236345
B04	42	488-xx-dUTP	normal	1.12480799790034	1.58324157486608	2.24587149288059	1.54556810159054
B04	42	488-xx-dUTP	normal	0.798198927158959	4.05992626174268	5.18823848470077	22.937473035965
B04	42	488-xx-dUTP	normal	2.20719708818267	13.8523763144507	14.7240329532181	78.0763011144762
B04	42	488-xx-dUTP	normal	0.933829550911971	4.94613730516523	6.14783013754279	28.1006727520794
B04	42	488-xx-dUTP	normal	1.14304060746443	1.75524490065585	2.15858450133461	1.62603037022175
B04	42	488-xx-dUTP	normal	1.32107683416997	1.08379335509962	2.33822712739733	1.02490872766745
B04	42	488-xx-dUTP	normal	0.939734393682064	0.807758404866459	1.56379943351236	0.758148544469168
B04	42	488-xx-dUTP	normal	1.12100705525862	1.1145734902039	1.4612266986701	1.2284616247086
B04	42	488-xx-dUTP	normal	1.33959466872176	13.859705351833	7.80608591225099	81.6666016974152
B04	42	488-xx-dUTP	normal	1.26210610617376	10.9516417230598	5.60798238317132	64.1012487891561
B04	42	488-xx-dUTP	normal	2.38584427980427	2.19425487855283	4.70237329540065	2.34280431570515
B04	42	488-xx-dUTP	normal	2.2373590224082	2.21496104623362	4.1595037878201	2.41673948461248
B04	42	488-xx-dUTP	normal	1.34394604545909	10.3003677083941	6.9636572292355	60.6380913624547
B04	42	488-xx-dUTP	normal	0.549691584660941	0.638569697925205	0.8707273529731	0.566831619222334
B04	42	488-xx-dUTP	normal	1.16574902224809	1.33213212525531	1.67069844287525	1.13612974649147
B04	42	488-xx-dUTP	normal	2.39510725879118	2.21635304076638	3.03788231644721	1.98353809942022
B04	42	488-xx-dUTP	normal	0.619117004607619	0.833077848528689	1.03184419241213	0.695277383483489
B04	42	488-xx-dUTP	normal	1.36743814938951	5.68581942463371	5.99895587491298	29.9108245047303
[truncated: 3,438 more rows]
