# Supplementary material for: Spatial mapping of DNA synthesis reveals dynamics and geometry of human replication nanostructures
Source: EMBO J. 2025 Oct 7;44(23):7263–94. doi: 10.1038/s44318-025-00574-2 (PMC12669658; doi:10.1038/s44318-025-00574-2)
Supplement: Supplementary file 5 — Source data Fig. 2 [file 44318_2025_574_MOESM5_ESM.zip]

Archive with 64 entries (57 files):
- Figure 2/
- __MACOSX/._Figure 2
- Figure 2/.DS_Store
- __MACOSX/Figure 2/._.DS_Store
- Figure 2/2A/
- __MACOSX/Figure 2/._2A
- Figure 2/2F/
- __MACOSX/Figure 2/._2F
- Figure 2/2C/
- __MACOSX/Figure 2/._2C
- Figure 2/2D/
- __MACOSX/Figure 2/._2D
- Figure 2/2E/
- __MACOSX/Figure 2/._2E
- Figure 2/2B/
- __MACOSX/Figure 2/._2B
- Figure 2/2A/.DS_Store
- __MACOSX/Figure 2/2A/._.DS_Store
- Figure 2/2A/Fibre_cy3.png
- __MACOSX/Figure 2/2A/._Fibre_cy3.png
- Figure 2/2A/Fibre_merge.png
- __MACOSX/Figure 2/2A/._Fibre_merge.png
- Figure 2/2A/Fibre_cy5.png
- __MACOSX/Figure 2/2A/._Fibre_cy5.png
- Figure 2/2A/data_boxplot_Fig2_Ai.csv
- __MACOSX/Figure 2/2A/._data_boxplot_Fig2_Ai.csv
- Figure 2/2A/Fibers_large_Cy3.png
- __MACOSX/Figure 2/2A/._Fibers_large_Cy3.png
- Figure 2/2F/2F_nearest_neighbor.csv
- __MACOSX/Figure 2/2F/._2F_nearest_neighbor.csv
- Figure 2/2C/detail_2C.bmp
- __MACOSX/Figure 2/2C/._detail_2C.bmp
- Figure 2/2C/detail_2A.bmp
- __MACOSX/Figure 2/2C/._detail_2A.bmp
- Figure 2/2C/detail_2B.bmp
- __MACOSX/Figure 2/2C/._detail_2B.bmp
- Figure 2/2C/Nuclues_2.bmp
- __MACOSX/Figure 2/2C/._Nuclues_2.bmp
- Figure 2/2D/.DS_Store
- __MACOSX/Figure 2/2D/._.DS_Store
- Figure 2/2D/detail_4C.bmp
- __MACOSX/Figure 2/2D/._detail_4C.bmp
- Figure 2/2D/detail_4A.bmp
- __MACOSX/Figure 2/2D/._detail_4A.bmp
- Figure 2/2D/detail_4B.bmp
- __MACOSX/Figure 2/2D/._detail_4B.bmp
- Figure 2/2D/Nuclues_4.bmp
- __MACOSX/Figure 2/2D/._Nuclues_4.bmp
- Figure 2/2E/detail_3A.bmp
- __MACOSX/Figure 2/2E/._detail_3A.bmp
- Figure 2/2E/Nuclues_3.bmp
- __MACOSX/Figure 2/2E/._Nuclues_3.bmp
- Figure 2/2E/detail_3C.bmp
- __MACOSX/Figure 2/2E/._detail_3C.bmp
- Figure 2/2E/detail_3B.bmp
- __MACOSX/Figure 2/2E/._detail_3B.bmp
- Figure 2/2B/detail_1A.bmp
- __MACOSX/Figure 2/2B/._detail_1A.bmp
- Figure 2/2B/Nuclues_1.bmp
- __MACOSX/Figure 2/2B/._Nuclues_1.bmp
- Figure 2/2B/detail_1B.bmp
- __MACOSX/Figure 2/2B/._detail_1B.bmp
- Figure 2/2B/detail_1C.bmp
- __MACOSX/Figure 2/2B/._detail_1C.bmp
