# Supplementary material for: Spatial mapping of DNA synthesis reveals dynamics and geometry of human replication nanostructures
Source: EMBO J. 2025 Oct 7;44(23):7263–94. doi: 10.1038/s44318-025-00574-2 (PMC12669658; doi:10.1038/s44318-025-00574-2)
Supplement: Supplementary file 5 — Source data Fig. 2 [file 44318_2025_574_MOESM5_ESM.zip › Figure 2/2A/data_boxplot_Fig2_Ai.csv]

	min	q1	median	mean	q3	max
1	2.032	4.932	6.059	6.36107434176562	7.51	14.254
