# Supplementary material for: Spatial mapping of DNA synthesis reveals dynamics and geometry of human replication nanostructures
Source: EMBO J. 2025 Oct 7;44(23):7263–94. doi: 10.1038/s44318-025-00574-2 (PMC12669658; doi:10.1038/s44318-025-00574-2)
Supplement: Supplementary file 5 — Source data Fig. 2 [file 44318_2025_574_MOESM5_ESM.zip › Figure 2/2F/2F_nearest_neighbor.csv]

path	dist	channel	segmentation	cond	image	alter	mask	image_alter_mask	comp	dist_nano
raw__ss_1__os_0__min_size_50__min_size_overlap_0/slide 4/Image 126_Out_Channel Alignment__Mask/overlap_tables/two_channel_common__EdU_vs_dUTP_103_neighbor_centroid_to_centroid_dist.csv.gz	1	EdU	raw__ss_1__os_0__min_size_50__min_size_overlap_0	Mock	126	Out_Channel Alignment		126_Out_Channel Alignment_	double	25
raw__ss_1__os_0__min_size_50__min_size_overlap_0/slide 4/Image 126_Out_Channel Alignment__Mask/overlap_tables/two_channel_common__EdU_vs_dUTP_103_neighbor_centroid_to_centroid_dist.csv.gz	2	EdU	raw__ss_1__os_0__min_size_50__min_size_overlap_0	Mock	126	Out_Channel Alignment		126_Out_Channel Alignment_	double	50
raw__ss_1__os_0__min_size_50__min_size_overlap_0/slide 4/Image 126_Out_Channel Alignment__Mask/overlap_tables/two_channel_common__EdU_vs_dUTP_103_neighbor_centroid_to_centroid_dist.csv.gz	3	EdU	raw__ss_1__os_0__min_size_50__min_size_overlap_0	Mock	126	Out_Channel Alignment		126_Out_Channel Alignment_	double	75
raw__ss_1__os_0__min_size_50__min_size_overlap_0/slide 4/Image 126_Out_Channel Alignment__Mask/overlap_tables/two_channel_common__EdU_vs_dUTP_103_neighbor_centroid_to_centroid_dist.csv.gz	4	EdU	raw__ss_1__os_0__min_size_50__min_size_overlap_0	Mock	126	Out_Channel Alignment		126_Out_Channel Alignment_	double	100
raw__ss_1__os_0__min_size_50__min_size_overlap_0/slide 4/Image 126_Out_Channel Alignment__Mask/overlap_tables/two_channel_common__EdU_vs_dUTP_103_neighbor_centroid_to_centroid_dist.csv.gz	5	EdU	raw__ss_1__os_0__min_size_50__min_size_overlap_0	Mock	126	Out_Channel Alignment		126_Out_Channel Alignment_	double	125
raw__ss_1__os_0__min_size_50__min_size_overlap_0/slide 4/Image 126_Out_Channel Alignment__Mask/overlap_tables/two_channel_common__EdU_vs_dUTP_103_neighbor_centroid_to_centroid_dist.csv.gz	6	EdU	raw__ss_1__os_0__min_size_50__min_size_overlap_0	Mock	126	Out_Channel Alignment		126_Out_Channel Alignment_	double	150
raw__ss_1__os_0__min_size_50__min_size_overlap_0/slide 4/Image 126_Out_Channel Alignment__Mask/overlap_tables/two_channel_common__EdU_vs_dUTP_103_neighbor_centroid_to_centroid_dist.csv.gz	4.57578024578553	EdU	raw__ss_1__os_0__min_size_50__min_size_overlap_0	Mock	126	Out_Channel Alignment		126_Out_Channel Alignment_	double	114.394506144638
raw__ss_1__os_0__min_size_50__min_size_overlap_0/slide 4/Image 126_Out_Channel Alignment__Mask/overlap_tables/two_channel_common__EdU_vs_dUTP_103_neighbor_centroid_to_centroid_dist.csv.gz	8	EdU	raw__ss_1__os_0__min_size_50__min_size_overlap_0	Mock	126	Out_Channel Alignment		126_Out_Channel Alignment_	double	200
raw__ss_1__os_0__min_size_50__min_size_overlap_0/slide 4/Image 126_Out_Channel Alignment__Mask/overlap_tables/two_channel_common__EdU_vs_dUTP_103_neighbor_centroid_to_centroid_dist.csv.gz	7.42793368463537	EdU	raw__ss_1__os_0__min_size_50__min_size_overlap_0	Mock	126	Out_Channel Alignment		126_Out_Channel Alignment_	double	185.698342115884
raw__ss_1__os_0__min_size_50__min_size_overlap_0/slide 4/Image 126_Out_Channel Alignment__Mask/overlap_tables/two_channel_common__EdU_vs_dUTP_103_neighbor_centroid_to_centroid_dist.csv.gz	10	EdU	raw__ss_1__os_0__min_size_50__min_size_overlap_0	Mock	126	Out_Channel Alignment		126_Out_Channel Alignment_	double	250
raw__ss_1__os_0__min_size_50__min_size_overlap_0/slide 4/Image 126_Out_Channel Alignment__Mask/overlap_tables/two_channel_common__EdU_vs_dUTP_103_neighbor_centroid_to_centroid_dist.csv.gz	6.39523721402725	EdU	raw__ss_1__os_0__min_size_50__min_size_overlap_0	Mock	126	Out_Channel Alignment		126_Out_Channel Alignment_	double	159.880930350681
raw__ss_1__os_0__min_size_50__min_size_overlap_0/slide 4/Image 126_Out_Channel Alignment__Mask/overlap_tables/two_channel_common__EdU_vs_dUTP_103_neighbor_centroid_to_centroid_dist.csv.gz	5.65441274360544	EdU	raw__ss_1__os_0__min_size_50__min_size_overlap_0	Mock	126	Out_Channel Alignment		126_Out_Channel Alignment_	double	141.360318590136
raw__ss_1__os_0__min_size_50__min_size_overlap_0/slide 4/Image 126_Out_Channel Alignment__Mask/overlap_tables/two_channel_common__EdU_vs_dUTP_103_neighbor_centroid_to_centroid_dist.csv.gz	9.0635900408385	EdU	raw__ss_1__os_0__min_size_50__min_size_overlap_0	Mock	126	Out_Channel Alignment		126_Out_Channel Alignment_	double	226.589751020962
raw__ss_1__os_0__min_size_50__min_size_overlap_0/slide 4/Image 126_Out_Channel Alignment__Mask/overlap_tables/two_channel_common__EdU_vs_dUTP_103_neighbor_centroid_to_centroid_dist.csv.gz	6.1858701395521	EdU	raw__ss_1__os_0__min_size_50__min_size_overlap_0	Mock	126	Out_Channel Alignment		126_Out_Channel Alignment_	double	154.646753488802
raw__ss_1__os_0__min_size_50__min_size_overlap_0/slide 4/Image 126_Out_Channel Alignment__Mask/overlap_tables/two_channel_common__EdU_vs_dUTP_103_neighbor_centroid_to_centroid_dist.csv.gz	6.12920396124121	EdU	raw__ss_1__os_0__min_size_50__min_size_overlap_0	Mock	126	Out_Channel Alignment		126_Out_Channel Alignment_	double	153.23009903103
raw__ss_1__os_0__min_size_50__min_size_overlap_0/slide 4/Image 126_Out_Channel Alignment__Mask/overlap_tables/two_channel_common__EdU_vs_dUTP_103_neighbor_centroid_to_centroid_dist.csv.gz	10.6830571190344	EdU	raw__ss_1__os_0__min_size_50__min_size_overlap_0	Mock	126	Out_Channel Alignment		126_Out_Channel Alignment_	double	267.076427975861
raw__ss_1__os_0__min_size_50__min_size_overlap_0/slide 4/Image 126_Out_Channel Alignment__Mask/overlap_tables/two_channel_common__EdU_vs_dUTP_103_neighbor_centroid_to_centroid_dist.csv.gz	13.3269922594984	EdU	raw__ss_1__os_0__min_size_50__min_size_overlap_0	Mock	126	Out_Channel Alignment		126_Out_Channel Alignment_	double	333.17480648746
raw__ss_1__os_0__min_size_50__min_size_overlap_0/slide 4/Image 126_Out_Channel Alignment__Mask/overlap_tables/two_channel_common__EdU_vs_dUTP_103_neighbor_centroid_to_centroid_dist.csv.gz	3.98307205664614	EdU	raw__ss_1__os_0__min_size_50__min_size_overlap_0	Mock	126	Out_Channel Alignment		126_Out_Channel Alignment_	double	99.5768014161536
raw__ss_1__os_0__min_size_50__min_size_overlap_0/slide 4/Image 126_Out_Channel Alignment__Mask/overlap_tables/two_channel_common__EdU_vs_dUTP_103_neighbor_centroid_to_centroid_dist.csv.gz	9.75400040455261	EdU	raw__ss_1__os_0__min_size_50__min_size_overlap_0	Mock	126	Out_Channel Alignment		126_Out_Channel Alignment_	double	243.850010113815
raw__ss_1__os_0__min_size_50__min_size_overlap_0/slide 4/Image 126_Out_Channel Alignment__Mask/overlap_tables/two_channel_common__EdU_vs_dUTP_103_neighbor_centroid_to_centroid_dist.csv.gz	4.75892720019168	EdU	raw__ss_1__os_0__min_size_50__min_size_overlap_0	Mock	126	Out_Channel Alignment		126_Out_Channel Alignment_	double	118.973180004792
raw__ss_1__os_0__min_size_50__min_size_overlap_0/slide 4/Image 126_Out_Channel Alignment__Mask/overlap_tables/two_channel_common__EdU_vs_dUTP_103_neighbor_centroid_to_centroid_dist.csv.gz	3.59296995923875	EdU	raw__ss_1__os_0__min_size_50__min_size_overlap_0	Mock	126	Out_Channel Alignment		126_Out_Channel Alignment_	double	89.8242489809687
raw__ss_1__os_0__min_size_50__min_size_overlap_0/slide 4/Image 126_Out_Channel Alignment__Mask/overlap_tables/two_channel_common__EdU_vs_dUTP_103_neighbor_centroid_to_centroid_dist.csv.gz	9.00718370176858	EdU	raw__ss_1__os_0__min_size_50__min_size_overlap_0	Mock	126	Out_Channel Alignment		126_Out_Channel Alignment_	double	225.179592544215
raw__ss_1__os_0__min_size_50__min_size_overlap_0/slide 4/Image 126_Out_Channel Alignment__Mask/overlap_tables/two_channel_common__EdU_vs_dUTP_103_neighbor_centroid_to_centroid_dist.csv.gz	3.5091012216956	EdU	raw__ss_1__os_0__min_size_50__min_size_overlap_0	Mock	126	Out_Channel Alignment		126_Out_Channel Alignment_	double	87.72753054239
raw__ss_1__os_0__min_size_50__min_size_overlap_0/slide 4/Image 126_Out_Channel Alignment__Mask/overlap_tables/two_channel_common__EdU_vs_dUTP_103_neighbor_centroid_to_centroid_dist.csv.gz	4.82230305637248	EdU	raw__ss_1__os_0__min_size_50__min_size_overlap_0	Mock	126	Out_Channel Alignment		126_Out_Channel Alignment_	double	120.557576409312
raw__ss_1__os_0__min_size_50__min_size_overlap_0/slide 4/Image 126_Out_Channel Alignment__Mask/overlap_tables/two_channel_common__EdU_vs_dUTP_103_neighbor_centroid_to_centroid_dist.csv.gz	3.91655301746447	EdU	raw__ss_1__os_0__min_size_50__min_size_overlap_0	Mock	126	Out_Channel Alignment		126_Out_Channel Alignment_	double	97.9138254366117
raw__ss_1__os_0__min_size_50__min_size_overlap_0/slide 4/Image 126_Out_Channel Alignment__Mask/overlap_tables/two_channel_common__EdU_vs_dUTP_103_neighbor_centroid_to_centroid_dist.csv.gz	2.32622249335603	EdU	raw__ss_1__os_0__min_size_50__min_size_overlap_0	Mock	126	Out_Channel Alignment		126_Out_Channel Alignment_	double	58.1555623339007
raw__ss_1__os_0__min_size_50__min_size_overlap_0/slide 4/Image 126_Out_Channel Alignment__Mask/overlap_tables/two_channel_common__EdU_vs_dUTP_103_neighbor_centroid_to_centroid_dist.csv.gz	6.6849348320642	EdU	raw__ss_1__os_0__min_size_50__min_size_overlap_0	Mock	126	Out_Channel Alignment		126_Out_Channel Alignment_	double	167.123370801605
raw__ss_1__os_0__min_size_50__min_size_overlap_0/slide 4/Image 126_Out_Channel Alignment__Mask/overlap_tables/two_channel_common__EdU_vs_dUTP_103_neighbor_centroid_to_centroid_dist.csv.gz	3.98649349249583	EdU	raw__ss_1__os_0__min_size_50__min_size_overlap_0	Mock	126	Out_Channel Alignment		126_Out_Channel Alignment_	double	99.6623373123958
raw__ss_1__os_0__min_size_50__min_size_overlap_0/slide 4/Image 126_Out_Channel Alignment__Mask/overlap_tables/two_channel_common__EdU_vs_dUTP_103_neighbor_centroid_to_centroid_dist.csv.gz	3.40585331599653	EdU	raw__ss_1__os_0__min_size_50__min_size_overlap_0	Mock	126	Out_Channel Alignment		126_Out_Channel Alignment_	double	85.1463328999131
raw__ss_1__os_0__min_size_50__min_size_overlap_0/slide 4/Image 126_Out_Channel Alignment__Mask/overlap_tables/two_channel_common__EdU_vs_dUTP_103_neighbor_centroid_to_centroid_dist.csv.gz	5.25610277929482	EdU	raw__ss_1__os_0__min_size_50__min_size_overlap_0	Mock	126	Out_Channel Alignment		126_Out_Channel Alignment_	double	131.40256948237
raw__ss_1__os_0__min_size_50__min_size_overlap_0/slide 4/Image 126_Out_Channel Alignment__Mask/overlap_tables/two_channel_common__EdU_vs_dUTP_103_neighbor_centroid_to_centroid_dist.csv.gz	6.28892177601956	EdU	raw__ss_1__os_0__min_size_50__min_size_overlap_0	Mock	126	Out_Channel Alignment		126_Out_Channel Alignment_	double	157.223044400489
raw__ss_1__os_0__min_size_50__min_size_overlap_0/slide 4/Image 126_Out_Channel Alignment__Mask/overlap_tables/two_channel_common__EdU_vs_dUTP_103_neighbor_centroid_to_centroid_dist.csv.gz	9.60303270185512	EdU	raw__ss_1__os_0__min_size_50__min_size_overlap_0	Mock	126	Out_Channel Alignment		126_Out_Channel Alignment_	double	240.075817546378
raw__ss_1__os_0__min_size_50__min_size_overlap_0/slide 4/Image 126_Out_Channel Alignment__Mask/overlap_tables/two_channel_common__EdU_vs_dUTP_103_neighbor_centroid_to_centroid_dist.csv.gz	3.94776886924708	EdU	raw__ss_1__os_0__min_size_50__min_size_overlap_0	Mock	126	Out_Channel Alignment		126_Out_Channel Alignment_	double	98.6942217311769
raw__ss_1__os_0__min_size_50__min_size_overlap_0/slide 4/Image 126_Out_Channel Alignment__Mask/overlap_tables/two_channel_common__EdU_vs_dUTP_103_neighbor_centroid_to_centroid_dist.csv.gz	10.8323382675165	EdU	raw__ss_1__os_0__min_size_50__min_size_overlap_0	Mock	126	Out_Channel Alignment		126_Out_Channel Alignment_	double	270.808456687912
raw__ss_1__os_0__min_size_50__min_size_overlap_0/slide 4/Image 126_Out_Channel Alignment__Mask/overlap_tables/two_channel_common__EdU_vs_dUTP_103_neighbor_centroid_to_centroid_dist.csv.gz	5.53069907642365	EdU	raw__ss_1__os_0__min_size_50__min_size_overlap_0	Mock	126	Out_Channel Alignment		126_Out_Channel Alignment_	double	138.267476910591
raw__ss_1__os_0__min_size_50__min_size_overlap_0/slide 4/Image 126_Out_Channel Alignment__Mask/overlap_tables/two_channel_common__EdU_vs_dUTP_103_neighbor_centroid_to_centroid_dist.csv.gz	5.39293759065565	EdU	raw__ss_1__os_0__min_size_50__min_size_overlap_0	Mock	126	Out_Channel Alignment		126_Out_Channel Alignment_	double	134.823439766391
raw__ss_1__os_0__min_size_50__min_size_overlap_0/slide 4/Image 126_Out_Channel Alignment__Mask/overlap_tables/two_channel_common__EdU_vs_dUTP_103_neighbor_centroid_to_centroid_dist.csv.gz	3.14264752327562	EdU	raw__ss_1__os_0__min_size_50__min_size_overlap_0	Mock	126	Out_Channel Alignment		126_Out_Channel Alignment_	double	78.5661880818905
raw__ss_1__os_0__min_size_50__min_size_overlap_0/slide 4/Image 126_Out_Channel Alignment__Mask/overlap_tables/two_channel_common__EdU_vs_dUTP_103_neighbor_centroid_to_centroid_dist.csv.gz	13.1181392658228	EdU	raw__ss_1__os_0__min_size_50__min_size_overlap_0	Mock	126	Out_Channel Alignment		126_Out_Channel Alignment_	double	327.953481645571
raw__ss_1__os_0__min_size_50__min_size_overlap_0/slide 4/Image 126_Out_Channel Alignment__Mask/overlap_tables/two_channel_common__EdU_vs_dUTP_103_neighbor_centroid_to_centroid_dist.csv.gz	17.2015042616788	EdU	raw__ss_1__os_0__min_size_50__min_size_overlap_0	Mock	126	Out_Channel Alignment		126_Out_Channel Alignment_	double	430.037606541969
raw__ss_1__os_0__min_size_50__min_size_overlap_0/slide 4/Image 126_Out_Channel Alignment__Mask/overlap_tables/two_channel_common__EdU_vs_dUTP_103_neighbor_centroid_to_centroid_dist.csv.gz	5.82726434787267	EdU	raw__ss_1__os_0__min_size_50__min_size_overlap_0	Mock	126	Out_Channel Alignment		126_Out_Channel Alignment_	double	145.681608696817
raw__ss_1__os_0__min_size_50__min_size_overlap_0/slide 4/Image 126_Out_Channel Alignment__Mask/overlap_tables/two_channel_common__EdU_vs_dUTP_103_neighbor_centroid_to_centroid_dist.csv.gz	5.017399045113	EdU	raw__ss_1__os_0__min_size_50__min_size_overlap_0	Mock	126	Out_Channel Alignment		126_Out_Channel Alignment_	double	125.434976127825
raw__ss_1__os_0__min_size_50__min_size_overlap_0/slide 4/Image 126_Out_Channel Alignment__Mask/overlap_tables/two_channel_common__EdU_vs_dUTP_103_neighbor_centroid_to_centroid_dist.csv.gz	2.14677658312486	EdU	raw__ss_1__os_0__min_size_50__min_size_overlap_0	Mock	126	Out_Channel Alignment		126_Out_Channel Alignment_	double	53.6694145781215
raw__ss_1__os_0__min_size_50__min_size_overlap_0/slide 4/Image 126_Out_Channel Alignment__Mask/overlap_tables/two_channel_common__EdU_vs_dUTP_103_neighbor_centroid_to_centroid_dist.csv.gz	4.60635516665632	EdU	raw__ss_1__os_0__min_size_50__min_size_overlap_0	Mock	126	Out_Channel Alignment		126_Out_Channel Alignment_	double	115.158879166408
raw__ss_1__os_0__min_size_50__min_size_overlap_0/slide 4/Image 126_Out_Channel Alignment__Mask/overlap_tables/two_channel_common__EdU_vs_dUTP_103_neighbor_centroid_to_centroid_dist.csv.gz	3.81999628654293	EdU	raw__ss_1__os_0__min_size_50__min_size_overlap_0	Mock	126	Out_Channel Alignment		126_Out_Channel Alignment_	double	95.4999071635734
raw__ss_1__os_0__min_size_50__min_size_overlap_0/slide 4/Image 126_Out_Channel Alignment__Mask/overlap_tables/two_channel_common__EdU_vs_dUTP_103_neighbor_centroid_to_centroid_dist.csv.gz	4.14346166955867	EdU	raw__ss_1__os_0__min_size_50__min_size_overlap_0	Mock	126	Out_Channel Alignment		126_Out_Channel Alignment_	double	103.586541738967
raw__ss_1__os_0__min_size_50__min_size_overlap_0/slide 4/Image 126_Out_Channel Alignment__Mask/overlap_tables/two_channel_common__EdU_vs_dUTP_103_neighbor_centroid_to_centroid_dist.csv.gz	5.65813547347034	EdU	raw__ss_1__os_0__min_size_50__min_size_overlap_0	Mock	126	Out_Channel Alignment		126_Out_Channel Alignment_	double	141.453386836759
raw__ss_1__os_0__min_size_50__min_size_overlap_0/slide 4/Image 126_Out_Channel Alignment__Mask/overlap_tables/two_channel_common__EdU_vs_dUTP_103_neighbor_centroid_to_centroid_dist.csv.gz	4.74698727375475	EdU	raw__ss_1__os_0__min_size_50__min_size_overlap_0	Mock	126	Out_Channel Alignment		126_Out_Channel Alignment_	double	118.674681843869
raw__ss_1__os_0__min_size_50__min_size_overlap_0/slide 4/Image 126_Out_Channel Alignment__Mask/overlap_tables/two_channel_common__EdU_vs_dUTP_103_neighbor_centroid_to_centroid_dist.csv.gz	11.2401337133112	EdU	raw__ss_1__os_0__min_size_50__min_size_overlap_0	Mock	126	Out_Channel Alignment		126_Out_Channel Alignment_	double	281.003342832779
raw__ss_1__os_0__min_size_50__min_size_overlap_0/slide 4/Image 126_Out_Channel Alignment__Mask/overlap_tables/two_channel_common__EdU_vs_dUTP_103_neighbor_centroid_to_centroid_dist.csv.gz	6.15937316299047	EdU	raw__ss_1__os_0__min_size_50__min_size_overlap_0	Mock	126	Out_Channel Alignment		126_Out_Channel Alignment_	double	153.984329074762
raw__ss_1__os_0__min_size_50__min_size_overlap_0/slide 4/Image 126_Out_Channel Alignment__Mask/overlap_tables/two_channel_common__EdU_vs_dUTP_103_neighbor_centroid_to_centroid_dist.csv.gz	3.98973228941148	EdU	raw__ss_1__os_0__min_size_50__min_size_overlap_0	Mock	126	Out_Channel Alignment		126_Out_Channel Alignment_	double	99.743307235287
raw__ss_1__os_0__min_size_50__min_size_overlap_0/slide 4/Image 126_Out_Channel Alignment__Mask/overlap_tables/two_channel_common__EdU_vs_dUTP_103_neighbor_centroid_to_centroid_dist.csv.gz	9.02424943559147	EdU	raw__ss_1__os_0__min_size_50__min_size_overlap_0	Mock	126	Out_Channel Alignment		126_Out_Channel Alignment_	double	225.606235889787
raw__ss_1__os_0__min_size_50__min_size_overlap_0/slide 4/Image 126_Out_Channel Alignment__Mask/overlap_tables/two_channel_common__EdU_vs_dUTP_103_neighbor_centroid_to_centroid_dist.csv.gz	2.95084527246764	EdU	raw__ss_1__os_0__min_size_50__min_size_overlap_0	Mock	126	Out_Channel Alignment		126_Out_Channel Alignment_	double	73.7711318116911
raw__ss_1__os_0__min_size_50__min_size_overlap_0/slide 4/Image 126_Out_Channel Alignment__Mask/overlap_tables/two_channel_common__EdU_vs_dUTP_103_neighbor_centroid_to_centroid_dist.csv.gz	3.74201546007845	EdU	raw__ss_1__os_0__min_size_50__min_size_overlap_0	Mock	126	Out_Channel Alignment		126_Out_Channel Alignment_	double	93.5503865019612
raw__ss_1__os_0__min_size_50__min_size_overlap_0/slide 4/Image 126_Out_Channel Alignment__Mask/overlap_tables/two_channel_common__EdU_vs_dUTP_103_neighbor_centroid_to_centroid_dist.csv.gz	7.1324474611038	EdU	raw__ss_1__os_0__min_size_50__min_size_overlap_0	Mock	126	Out_Channel Alignment		126_Out_Channel Alignment_	double	178.311186527595
raw__ss_1__os_0__min_size_50__min_size_overlap_0/slide 4/Image 126_Out_Channel Alignment__Mask/overlap_tables/two_channel_common__EdU_vs_dUTP_103_neighbor_centroid_to_centroid_dist.csv.gz	4.19181249475215	EdU	raw__ss_1__os_0__min_size_50__min_size_overlap_0	Mock	126	Out_Channel Alignment		126_Out_Channel Alignment_	double	104.795312368804
raw__ss_1__os_0__min_size_50__min_size_overlap_0/slide 4/Image 126_Out_Channel Alignment__Mask/overlap_tables/two_channel_common__EdU_vs_dUTP_103_neighbor_centroid_to_centroid_dist.csv.gz	5.86846927408284	EdU	raw__ss_1__os_0__min_size_50__min_size_overlap_0	Mock	126	Out_Channel Alignment		126_Out_Channel Alignment_	double	146.711731852071
raw__ss_1__os_0__min_size_50__min_size_overlap_0/slide 4/Image 126_Out_Channel Alignment__Mask/overlap_tables/two_channel_common__EdU_vs_dUTP_103_neighbor_centroid_to_centroid_dist.csv.gz	4.64202948706235	EdU	raw__ss_1__os_0__min_size_50__min_size_overlap_0	Mock	126	Out_Channel Alignment		126_Out_Channel Alignment_	double	116.050737176559
raw__ss_1__os_0__min_size_50__min_size_overlap_0/slide 4/Image 126_Out_Channel Alignment__Mask/overlap_tables/two_channel_common__EdU_vs_dUTP_103_neighbor_centroid_to_centroid_dist.csv.gz	11.1990274576564	EdU	raw__ss_1__os_0__min_size_50__min_size_overlap_0	Mock	126	Out_Channel Alignment		126_Out_Channel Alignment_	double	279.975686441411
raw__ss_1__os_0__min_size_50__min_size_overlap_0/slide 4/Image 126_Out_Channel Alignment__Mask/overlap_tables/two_channel_common__EdU_vs_dUTP_103_neighbor_centroid_to_centroid_dist.csv.gz	10.044956781728	EdU	raw__ss_1__os_0__min_size_50__min_size_overlap_0	Mock	126	Out_Channel Alignment		126_Out_Channel Alignment_	double	251.123919543199
raw__ss_1__os_0__min_size_50__min_size_overlap_0/slide 4/Image 126_Out_Channel Alignment__Mask/overlap_tables/two_channel_common__EdU_vs_dUTP_103_neighbor_centroid_to_centroid_dist.csv.gz	5.20234808375411	EdU	raw__ss_1__os_0__min_size_50__min_size_overlap_0	Mock	126	Out_Channel Alignment		126_Out_Channel Alignment_	double	130.058702093853
raw__ss_1__os_0__min_size_50__min_size_overlap_0/slide 4/Image 126_Out_Channel Alignment__Mask/overlap_tables/two_channel_common__EdU_vs_dUTP_103_neighbor_centroid_to_centroid_dist.csv.gz	3.71777432825037	EdU	raw__ss_1__os_0__min_size_50__min_size_overlap_0	Mock	126	Out_Channel Alignment		126_Out_Channel Alignment_	double	92.9443582062592
raw__ss_1__os_0__min_size_50__min_size_overlap_0/slide 4/Image 126_Out_Channel Alignment__Mask/overlap_tables/two_channel_common__EdU_vs_dUTP_103_neighbor_centroid_to_centroid_dist.csv.gz	3.93730574507531	EdU	raw__ss_1__os_0__min_size_50__min_size_overlap_0	Mock	126	Out_Channel Alignment		126_Out_Channel Alignment_	double	98.4326436268827
raw__ss_1__os_0__min_size_50__min_size_overlap_0/slide 4/Image 126_Out_Channel Alignment__Mask/overlap_tables/two_channel_common__EdU_vs_dUTP_103_neighbor_centroid_to_centroid_dist.csv.gz	3.77892095997026	EdU	raw__ss_1__os_0__min_size_50__min_size_overlap_0	Mock	126	Out_Channel Alignment		126_Out_Channel Alignment_	double	94.4730239992565
raw__ss_1__os_0__min_size_50__min_size_overlap_0/slide 4/Image 126_Out_Channel Alignment__Mask/overlap_tables/two_channel_common__EdU_vs_dUTP_103_neighbor_centroid_to_centroid_dist.csv.gz	5.34450088542942	EdU	raw__ss_1__os_0__min_size_50__min_size_overlap_0	Mock	126	Out_Channel Alignment		126_Out_Channel Alignment_	double	133.612522135736
raw__ss_1__os_0__min_size_50__min_size_overlap_0/slide 4/Image 126_Out_Channel Alignment__Mask/overlap_tables/two_channel_common__EdU_vs_dUTP_103_neighbor_centroid_to_centroid_dist.csv.gz	4.91686224909581	EdU	raw__ss_1__os_0__min_size_50__min_size_overlap_0	Mock	126	Out_Channel Alignment		126_Out_Channel Alignment_	double	122.921556227395
raw__ss_1__os_0__min_size_50__min_size_overlap_0/slide 4/Image 126_Out_Channel Alignment__Mask/overlap_tables/two_channel_common__EdU_vs_dUTP_103_neighbor_centroid_to_centroid_dist.csv.gz	7.2477374412111	EdU	raw__ss_1__os_0__min_size_50__min_size_overlap_0	Mock	126	Out_Channel Alignment		126_Out_Channel Alignment_	double	181.193436030277
raw__ss_1__os_0__min_size_50__min_size_overlap_0/slide 4/Image 126_Out_Channel Alignment__Mask/overlap_tables/two_channel_common__EdU_vs_dUTP_103_neighbor_centroid_to_centroid_dist.csv.gz	3.83551013697905	EdU	raw__ss_1__os_0__min_size_50__min_size_overlap_0	Mock	126	Out_Channel Alignment		126_Out_Channel Alignment_	double	95.8877534244762
raw__ss_1__os_0__min_size_50__min_size_overlap_0/slide 4/Image 126_Out_Channel Alignment__Mask/overlap_tables/two_channel_common__EdU_vs_dUTP_103_neighbor_centroid_to_centroid_dist.csv.gz	0.570422652116186	EdU	raw__ss_1__os_0__min_size_50__min_size_overlap_0	Mock	126	Out_Channel Alignment		126_Out_Channel Alignment_	double	14.2605663029046
raw__ss_1__os_0__min_size_50__min_size_overlap_0/slide 4/Image 126_Out_Channel Alignment__Mask/overlap_tables/two_channel_common__EdU_vs_dUTP_103_neighbor_centroid_to_centroid_dist.csv.gz	4.98793480352153	EdU	raw__ss_1__os_0__min_size_50__min_size_overlap_0	Mock	126	Out_Channel Alignment		126_Out_Channel Alignment_	double	124.698370088038
raw__ss_1__os_0__min_size_50__min_size_overlap_0/slide 4/Image 126_Out_Channel Alignment__Mask/overlap_tables/two_channel_common__EdU_vs_dUTP_103_neighbor_centroid_to_centroid_dist.csv.gz	7.90419058599262	EdU	raw__ss_1__os_0__min_size_50__min_size_overlap_0	Mock	126	Out_Channel Alignment		126_Out_Channel Alignment_	double	197.604764649816
raw__ss_1__os_0__min_size_50__min_size_overlap_0/slide 4/Image 126_Out_Channel Alignment__Mask/overlap_tables/two_channel_common__EdU_vs_dUTP_103_neighbor_centroid_to_centroid_dist.csv.gz	3.14582636396021	EdU	raw__ss_1__os_0__min_size_50__min_size_overlap_0	Mock	126	Out_Channel Alignment		126_Out_Channel Alignment_	double	78.6456590990053
raw__ss_1__os_0__min_size_50__min_size_overlap_0/slide 4/Image 126_Out_Channel Alignment__Mask/overlap_tables/two_channel_common__EdU_vs_dUTP_103_neighbor_centroid_to_centroid_dist.csv.gz	16.1522222579668	EdU	raw__ss_1__os_0__min_size_50__min_size_overlap_0	Mock	126	Out_Channel Alignment		126_Out_Channel Alignment_	double	403.805556449171
raw__ss_1__os_0__min_size_50__min_size_overlap_0/slide 4/Image 126_Out_Channel Alignment__Mask/overlap_tables/two_channel_common__EdU_vs_dUTP_103_neighbor_centroid_to_centroid_dist.csv.gz	3.66505487198251	EdU	raw__ss_1__os_0__min_size_50__min_size_overlap_0	Mock	126	Out_Channel Alignment		126_Out_Channel Alignment_	double	91.6263717995627
raw__ss_1__os_0__min_size_50__min_size_overlap_0/slide 4/Image 126_Out_Channel Alignment__Mask/overlap_tables/two_channel_common__EdU_vs_dUTP_103_neighbor_centroid_to_centroid_dist.csv.gz	6.50971257732622	EdU	raw__ss_1__os_0__min_size_50__min_size_overlap_0	Mock	126	Out_Channel Alignment		126_Out_Channel Alignment_	double	162.742814433155
raw__ss_1__os_0__min_size_50__min_size_overlap_0/slide 4/Image 126_Out_Channel Alignment__Mask/overlap_tables/two_channel_common__EdU_vs_dUTP_103_neighbor_centroid_to_centroid_dist.csv.gz	9.99622111635291	EdU	raw__ss_1__os_0__min_size_50__min_size_overlap_0	Mock	126	Out_Channel Alignment		126_Out_Channel Alignment_	double	249.905527908823
raw__ss_1__os_0__min_size_50__min_size_overlap_0/slide 4/Image 126_Out_Channel Alignment__Mask/overlap_tables/two_channel_common__EdU_vs_dUTP_103_neighbor_centroid_to_centroid_dist.csv.gz	5.39810973564541	EdU	raw__ss_1__os_0__min_size_50__min_size_overlap_0	Mock	126	Out_Channel Alignment		126_Out_Channel Alignment_	double	134.952743391135
raw__ss_1__os_0__min_size_50__min_size_overlap_0/slide 4/Image 126_Out_Channel Alignment__Mask/overlap_tables/two_channel_common__EdU_vs_dUTP_103_neighbor_centroid_to_centroid_dist.csv.gz	7.69220646258521	EdU	raw__ss_1__os_0__min_size_50__min_size_overlap_0	Mock	126	Out_Channel Alignment		126_Out_Channel Alignment_	double	192.30516156463
raw__ss_1__os_0__min_size_50__min_size_overlap_0/slide 4/Image 126_Out_Channel Alignment__Mask/overlap_tables/two_channel_common__EdU_vs_dUTP_103_neighbor_centroid_to_centroid_dist.csv.gz	5.85019095728794	EdU	raw__ss_1__os_0__min_size_50__min_size_overlap_0	Mock	126	Out_Channel Alignment		126_Out_Channel Alignment_	double	146.254773932199
raw__ss_1__os_0__min_size_50__min_size_overlap_0/slide 4/Image 126_Out_Channel Alignment__Mask/overlap_tables/two_channel_common__EdU_vs_dUTP_103_neighbor_centroid_to_centroid_dist.csv.gz	6.02552544596432	EdU	raw__ss_1__os_0__min_size_50__min_size_overlap_0	Mock	126	Out_Channel Alignment		126_Out_Channel Alignment_	double	150.638136149108
raw__ss_1__os_0__min_size_50__min_size_overlap_0/slide 4/Image 126_Out_Channel Alignment__Mask/overlap_tables/two_channel_common__EdU_vs_dUTP_103_neighbor_centroid_to_centroid_dist.csv.gz	4.92678343763684	EdU	raw__ss_1__os_0__min_size_50__min_size_overlap_0	Mock	126	Out_Channel Alignment		126_Out_Channel Alignment_	double	123.169585940921
raw__ss_1__os_0__min_size_50__min_size_overlap_0/slide 4/Image 126_Out_Channel Alignment__Mask/overlap_tables/two_channel_common__EdU_vs_dUTP_103_neighbor_centroid_to_centroid_dist.csv.gz	5.36580423208499	EdU	raw__ss_1__os_0__min_size_50__min_size_overlap_0	Mock	126	Out_Channel Alignment		126_Out_Channel Alignment_	double	134.145105802125
raw__ss_1__os_0__min_size_50__min_size_overlap_0/slide 4/Image 126_Out_Channel Alignment__Mask/overlap_tables/two_channel_common__EdU_vs_dUTP_103_neighbor_centroid_to_centroid_dist.csv.gz	8.10163566847354	EdU	raw__ss_1__os_0__min_size_50__min_size_overlap_0	Mock	126	Out_Channel Alignment		126_Out_Channel Alignment_	double	202.540891711839
raw__ss_1__os_0__min_size_50__min_size_overlap_0/slide 4/Image 126_Out_Channel Alignment__Mask/overlap_tables/two_channel_common__EdU_vs_dUTP_103_neighbor_centroid_to_centroid_dist.csv.gz	15.328400362164	EdU	raw__ss_1__os_0__min_size_50__min_size_overlap_0	Mock	126	Out_Channel Alignment		126_Out_Channel Alignment_	double	383.210009054101
raw__ss_1__os_0__min_size_50__min_size_overlap_0/slide 4/Image 126_Out_Channel Alignment__Mask/overlap_tables/two_channel_common__EdU_vs_dUTP_103_neighbor_centroid_to_centroid_dist.csv.gz	7.162378937801	EdU	raw__ss_1__os_0__min_size_50__min_size_overlap_0	Mock	126	Out_Channel Alignment		126_Out_Channel Alignment_	double	179.059473445025
raw__ss_1__os_0__min_size_50__min_size_overlap_0/slide 4/Image 126_Out_Channel Alignment__Mask/overlap_tables/two_channel_common__EdU_vs_dUTP_103_neighbor_centroid_to_centroid_dist.csv.gz	5.26431221788128	EdU	raw__ss_1__os_0__min_size_50__min_size_overlap_0	Mock	126	Out_Channel Alignment		126_Out_Channel Alignment_	double	131.607805447032
raw__ss_1__os_0__min_size_50__min_size_overlap_0/slide 4/Image 126_Out_Channel Alignment__Mask/overlap_tables/two_channel_common__EdU_vs_dUTP_103_neighbor_centroid_to_centroid_dist.csv.gz	4.54015814926836	EdU	raw__ss_1__os_0__min_size_50__min_size_overlap_0	Mock	126	Out_Channel Alignment		126_Out_Channel Alignment_	double	113.503953731709
raw__ss_1__os_0__min_size_50__min_size_overlap_0/slide 4/Image 126_Out_Channel Alignment__Mask/overlap_tables/two_channel_common__EdU_vs_dUTP_103_neighbor_centroid_to_centroid_dist.csv.gz	2.60888204294382	EdU	raw__ss_1__os_0__min_size_50__min_size_overlap_0	Mock	126	Out_Channel Alignment		126_Out_Channel Alignment_	double	65.2220510735956
raw__ss_1__os_0__min_size_50__min_size_overlap_0/slide 4/Image 126_Out_Channel Alignment__Mask/overlap_tables/two_channel_common__EdU_vs_dUTP_103_neighbor_centroid_to_centroid_dist.csv.gz	4.10761373845145	EdU	raw__ss_1__os_0__min_size_50__min_size_overlap_0	Mock	126	Out_Channel Alignment		126_Out_Channel Alignment_	double	102.690343461286
raw__ss_1__os_0__min_size_50__min_size_overlap_0/slide 4/Image 126_Out_Channel Alignment__Mask/overlap_tables/two_channel_common__EdU_vs_dUTP_103_neighbor_centroid_to_centroid_dist.csv.gz	2.57668493645976	EdU	raw__ss_1__os_0__min_size_50__min_size_overlap_0	Mock	126	Out_Channel Alignment		126_Out_Channel Alignment_	double	64.417123411494
raw__ss_1__os_0__min_size_50__min_size_overlap_0/slide 4/Image 126_Out_Channel Alignment__Mask/overlap_tables/two_channel_common__EdU_vs_dUTP_103_neighbor_centroid_to_centroid_dist.csv.gz	2.58302853513781	EdU	raw__ss_1__os_0__min_size_50__min_size_overlap_0	Mock	126	Out_Channel Alignment		126_Out_Channel Alignment_	double	64.5757133784452
raw__ss_1__os_0__min_size_50__min_size_overlap_0/slide 4/Image 126_Out_Channel Alignment__Mask/overlap_tables/two_channel_common__EdU_vs_dUTP_103_neighbor_centroid_to_centroid_dist.csv.gz	3.45317762573836	EdU	raw__ss_1__os_0__min_size_50__min_size_overlap_0	Mock	126	Out_Channel Alignment		126_Out_Channel Alignment_	double	86.329440643459
raw__ss_1__os_0__min_size_50__min_size_overlap_0/slide 4/Image 126_Out_Channel Alignment__Mask/overlap_tables/two_channel_common__EdU_vs_dUTP_103_neighbor_centroid_to_centroid_dist.csv.gz	10.8734734653105	EdU	raw__ss_1__os_0__min_size_50__min_size_overlap_0	Mock	126	Out_Channel Alignment		126_Out_Channel Alignment_	double	271.836836632762
raw__ss_1__os_0__min_size_50__min_size_overlap_0/slide 4/Image 126_Out_Channel Alignment__Mask/overlap_tables/two_channel_common__EdU_vs_dUTP_103_neighbor_centroid_to_centroid_dist.csv.gz	9.18343542445831	EdU	raw__ss_1__os_0__min_size_50__min_size_overlap_0	Mock	126	Out_Channel Alignment		126_Out_Channel Alignment_	double	229.585885611458
raw__ss_1__os_0__min_size_50__min_size_overlap_0/slide 4/Image 126_Out_Channel Alignment__Mask/overlap_tables/two_channel_common__EdU_vs_dUTP_103_neighbor_centroid_to_centroid_dist.csv.gz	7.66323662729142	EdU	raw__ss_1__os_0__min_size_50__min_size_overlap_0	Mock	126	Out_Channel Alignment		126_Out_Channel Alignment_	double	191.580915682286
raw__ss_1__os_0__min_size_50__min_size_overlap_0/slide 4/Image 126_Out_Channel Alignment__Mask/overlap_tables/two_channel_common__EdU_vs_dUTP_103_neighbor_centroid_to_centroid_dist.csv.gz	4.39620264463957	EdU	raw__ss_1__os_0__min_size_50__min_size_overlap_0	Mock	126	Out_Channel Alignment		126_Out_Channel Alignment_	double	109.905066115989
raw__ss_1__os_0__min_size_50__min_size_overlap_0/slide 4/Image 126_Out_Channel Alignment__Mask/overlap_tables/two_channel_common__EdU_vs_dUTP_103_neighbor_centroid_to_centroid_dist.csv.gz	9.17650972356239	EdU	raw__ss_1__os_0__min_size_50__min_size_overlap_0	Mock	126	Out_Channel Alignment		126_Out_Channel Alignment_	double	229.41274308906
raw__ss_1__os_0__min_size_50__min_size_overlap_0/slide 4/Image 126_Out_Channel Alignment__Mask/overlap_tables/two_channel_common__EdU_vs_dUTP_103_neighbor_centroid_to_centroid_dist.csv.gz	7.37247755177174	EdU	raw__ss_1__os_0__min_size_50__min_size_overlap_0	Mock	126	Out_Channel Alignment		126_Out_Channel Alignment_	double	184.311938794293
raw__ss_1__os_0__min_size_50__min_size_overlap_0/slide 4/Image 126_Out_Channel Alignment__Mask/overlap_tables/two_channel_common__EdU_vs_dUTP_103_neighbor_centroid_to_centroid_dist.csv.gz	4.17612028429501	EdU	raw__ss_1__os_0__min_size_50__min_size_overlap_0	Mock	126	Out_Channel Alignment		126_Out_Channel Alignment_	double	104.403007107375
raw__ss_1__os_0__min_size_50__min_size_overlap_0/slide 4/Image 126_Out_Channel Alignment__Mask/overlap_tables/two_channel_common__EdU_vs_dUTP_103_neighbor_centroid_to_centroid_dist.csv.gz	4.44968924379006	EdU	raw__ss_1__os_0__min_size_50__min_size_overlap_0	Mock	126	Out_Channel Alignment		126_Out_Channel Alignment_	double	111.242231094752
raw__ss_1__os_0__min_size_50__min_size_overlap_0/slide 4/Image 126_Out_Channel Alignment__Mask/overlap_tables/two_channel_common__EdU_vs_dUTP_103_neighbor_centroid_to_centroid_dist.csv.gz	7.30376544788008	EdU	raw__ss_1__os_0__min_size_50__min_size_overlap_0	Mock	126	Out_Channel Alignment		126_Out_Channel Alignment_	double	182.594136197002
raw__ss_1__os_0__min_size_50__min_size_overlap_0/slide 4/Image 126_Out_Channel Alignment__Mask/overlap_tables/two_channel_common__EdU_vs_dUTP_103_neighbor_centroid_to_centroid_dist.csv.gz	6.49936007940413	EdU	raw__ss_1__os_0__min_size_50__min_size_overlap_0	Mock	126	Out_Channel Alignment		126_Out_Channel Alignment_	double	162.484001985103
raw__ss_1__os_0__min_size_50__min_size_overlap_0/slide 4/Image 126_Out_Channel Alignment__Mask/overlap_tables/two_channel_common__EdU_vs_dUTP_103_neighbor_centroid_to_centroid_dist.csv.gz	6.20573252077405	EdU	raw__ss_1__os_0__min_size_50__min_size_overlap_0	Mock	126	Out_Channel Alignment		126_Out_Channel Alignment_	double	155.143313019351
raw__ss_1__os_0__min_size_50__min_size_overlap_0/slide 4/Image 126_Out_Channel Alignment__Mask/overlap_tables/two_channel_common__EdU_vs_dUTP_103_neighbor_centroid_to_centroid_dist.csv.gz	4.00273657403888	EdU	raw__ss_1__os_0__min_size_50__min_size_overlap_0	Mock	126	Out_Channel Alignment		126_Out_Channel Alignment_	double	100.068414350972
raw__ss_1__os_0__min_size_50__min_size_overlap_0/slide 4/Image 126_Out_Channel Alignment__Mask/overlap_tables/two_channel_common__EdU_vs_dUTP_103_neighbor_centroid_to_centroid_dist.csv.gz	9.15445707360419	EdU	raw__ss_1__os_0__min_size_50__min_size_overlap_0	Mock	126	Out_Channel Alignment		126_Out_Channel Alignment_	double	228.861426840105
raw__ss_1__os_0__min_size_50__min_size_overlap_0/slide 4/Image 126_Out_Channel Alignment__Mask/overlap_tables/two_channel_common__EdU_vs_dUTP_103_neighbor_centroid_to_centroid_dist.csv.gz	3.89207641544569	EdU	raw__ss_1__os_0__min_size_50__min_size_overlap_0	Mock	126	Out_Channel Alignment		126_Out_Channel Alignment_	double	97.3019103861423
raw__ss_1__os_0__min_size_50__min_size_overlap_0/slide 4/Image 126_Out_Channel Alignment__Mask/overlap_tables/two_channel_common__EdU_vs_dUTP_103_neighbor_centroid_to_centroid_dist.csv.gz	13.3580940532206	EdU	raw__ss_1__os_0__min_size_50__min_size_overlap_0	Mock	126	Out_Channel Alignment		126_Out_Channel Alignment_	double	333.952351330515
raw__ss_1__os_0__min_size_50__min_size_overlap_0/slide 4/Image 126_Out_Channel Alignment__Mask/overlap_tables/two_channel_common__EdU_vs_dUTP_103_neighbor_centroid_to_centroid_dist.csv.gz	8.33879022702917	EdU	raw__ss_1__os_0__min_size_50__min_size_overlap_0	Mock	126	Out_Channel Alignment		126_Out_Channel Alignment_	double	208.469755675729
raw__ss_1__os_0__min_size_50__min_size_overlap_0/slide 4/Image 126_Out_Channel Alignment__Mask/overlap_tables/two_channel_common__EdU_vs_dUTP_103_neighbor_centroid_to_centroid_dist.csv.gz	2.99460801413199	EdU	raw__ss_1__os_0__min_size_50__min_size_overlap_0	Mock	126	Out_Channel Alignment		126_Out_Channel Alignment_	double	74.8652003532998
raw__ss_1__os_0__min_size_50__min_size_overlap_0/slide 4/Image 126_Out_Channel Alignment__Mask/overlap_tables/two_channel_common__EdU_vs_dUTP_103_neighbor_centroid_to_centroid_dist.csv.gz	2.38868644871763	EdU	raw__ss_1__os_0__min_size_50__min_size_overlap_0	Mock	126	Out_Channel Alignment		126_Out_Channel Alignment_	double	59.7171612179408
raw__ss_1__os_0__min_size_50__min_size_overlap_0/slide 4/Image 126_Out_Channel Alignment__Mask/overlap_tables/two_channel_common__EdU_vs_dUTP_103_neighbor_centroid_to_centroid_dist.csv.gz	11.1912129524818	EdU	raw__ss_1__os_0__min_size_50__min_size_overlap_0	Mock	126	Out_Channel Alignment		126_Out_Channel Alignment_	double	279.780323812045
raw__ss_1__os_0__min_size_50__min_size_overlap_0/slide 4/Image 126_Out_Channel Alignment__Mask/overlap_tables/two_channel_common__EdU_vs_dUTP_103_neighbor_centroid_to_centroid_dist.csv.gz	16.2202709961759	EdU	raw__ss_1__os_0__min_size_50__min_size_overlap_0	Mock	126	Out_Channel Alignment		126_Out_Channel Alignment_	double	405.506774904399
raw__ss_1__os_0__min_size_50__min_size_overlap_0/slide 4/Image 126_Out_Channel Alignment__Mask/overlap_tables/two_channel_common__EdU_vs_dUTP_103_neighbor_centroid_to_centroid_dist.csv.gz	10.9046653076677	EdU	raw__ss_1__os_0__min_size_50__min_size_overlap_0	Mock	126	Out_Channel Alignment		126_Out_Channel Alignment_	double	272.616632691692
raw__ss_1__os_0__min_size_50__min_size_overlap_0/slide 4/Image 126_Out_Channel Alignment__Mask/overlap_tables/two_channel_common__EdU_vs_dUTP_103_neighbor_centroid_to_centroid_dist.csv.gz	16.5858825115182	EdU	raw__ss_1__os_0__min_size_50__min_size_overlap_0	Mock	126	Out_Channel Alignment		126_Out_Channel Alignment_	double	414.647062787954
raw__ss_1__os_0__min_size_50__min_size_overlap_0/slide 4/Image 126_Out_Channel Alignment__Mask/overlap_tables/two_channel_common__EdU_vs_dUTP_103_neighbor_centroid_to_centroid_dist.csv.gz	8.14940866502264	EdU	raw__ss_1__os_0__min_size_50__min_size_overlap_0	Mock	126	Out_Channel Alignment		126_Out_Channel Alignment_	double	203.735216625566
raw__ss_1__os_0__min_size_50__min_size_overlap_0/slide 4/Image 126_Out_Channel Alignment__Mask/overlap_tables/two_channel_common__EdU_vs_dUTP_103_neighbor_centroid_to_centroid_dist.csv.gz	4.81135672932736	EdU	raw__ss_1__os_0__min_size_50__min_size_overlap_0	Mock	126	Out_Channel Alignment		126_Out_Channel Alignment_	double	120.283918233184
raw__ss_1__os_0__min_size_50__min_size_overlap_0/slide 4/Image 126_Out_Channel Alignment__Mask/overlap_tables/two_channel_common__EdU_vs_dUTP_103_neighbor_centroid_to_centroid_dist.csv.gz	2.02466054568034	EdU	raw__ss_1__os_0__min_size_50__min_size_overlap_0	Mock	126	Out_Channel Alignment		126_Out_Channel Alignment_	double	50.6165136420085
raw__ss_1__os_0__min_size_50__min_size_overlap_0/slide 4/Image 126_Out_Channel Alignment__Mask/overlap_tables/two_channel_common__EdU_vs_dUTP_103_neighbor_centroid_to_centroid_dist.csv.gz	8.80301273150094	EdU	raw__ss_1__os_0__min_size_50__min_size_overlap_0	Mock	126	Out_Channel Alignment		126_Out_Channel Alignment_	double	220.075318287524
raw__ss_1__os_0__min_size_50__min_size_overlap_0/slide 4/Image 126_Out_Channel Alignment__Mask/overlap_tables/two_channel_common__EdU_vs_dUTP_103_neighbor_centroid_to_centroid_dist.csv.gz	3.6582275476472	EdU	raw__ss_1__os_0__min_size_50__min_size_overlap_0	Mock	126	Out_Channel Alignment		126_Out_Channel Alignment_	double	91.45568869118
raw__ss_1__os_0__min_size_50__min_size_overlap_0/slide 4/Image 126_Out_Channel Alignment__Mask/overlap_tables/two_channel_common__EdU_vs_dUTP_103_neighbor_centroid_to_centroid_dist.csv.gz	3.36065635519898	EdU	raw__ss_1__os_0__min_size_50__min_size_overlap_0	Mock	126	Out_Channel Alignment		126_Out_Channel Alignment_	double	84.0164088799745
raw__ss_1__os_0__min_size_50__min_size_overlap_0/slide 4/Image 126_Out_Channel Alignment__Mask/overlap_tables/two_channel_common__EdU_vs_dUTP_103_neighbor_centroid_to_centroid_dist.csv.gz	4.7187054268175	EdU	raw__ss_1__os_0__min_size_50__min_size_overlap_0	Mock	126	Out_Channel Alignment		126_Out_Channel Alignment_	double	117.967635670437
raw__ss_1__os_0__min_size_50__min_size_overlap_0/slide 4/Image 126_Out_Channel Alignment__Mask/overlap_tables/two_channel_common__EdU_vs_dUTP_103_neighbor_centroid_to_centroid_dist.csv.gz	5.60738093813245	EdU	raw__ss_1__os_0__min_size_50__min_size_overlap_0	Mock	126	Out_Channel Alignment		126_Out_Channel Alignment_	double	140.184523453311
raw__ss_1__os_0__min_size_50__min_size_overlap_0/slide 4/Image 126_Out_Channel Alignment__Mask/overlap_tables/two_channel_common__EdU_vs_dUTP_103_neighbor_centroid_to_centroid_dist.csv.gz	10.7950710293358	EdU	raw__ss_1__os_0__min_size_50__min_size_overlap_0	Mock	126	Out_Channel Alignment		126_Out_Channel Alignment_	double	269.876775733395
raw__ss_1__os_0__min_size_50__min_size_overlap_0/slide 4/Image 126_Out_Channel Alignment__Mask/overlap_tables/two_channel_common__EdU_vs_dUTP_103_neighbor_centroid_to_centroid_dist.csv.gz	6.91763945743031	EdU	raw__ss_1__os_0__min_size_50__min_size_overlap_0	Mock	126	Out_Channel Alignment		126_Out_Channel Alignment_	double	172.940986435758
raw__ss_1__os_0__min_size_50__min_size_overlap_0/slide 4/Image 126_Out_Channel Alignment__Mask/overlap_tables/two_channel_common__EdU_vs_dUTP_103_neighbor_centroid_to_centroid_dist.csv.gz	3.54762001495513	EdU	raw__ss_1__os_0__min_size_50__min_size_overlap_0	Mock	126	Out_Channel Alignment		126_Out_Channel Alignment_	double	88.6905003738783
raw__ss_1__os_0__min_size_50__min_size_overlap_0/slide 4/Image 126_Out_Channel Alignment__Mask/overlap_tables/two_channel_common__EdU_vs_dUTP_103_neighbor_centroid_to_centroid_dist.csv.gz	9.36406692341301	EdU	raw__ss_1__os_0__min_size_50__min_size_overlap_0	Mock	126	Out_Channel Alignment		126_Out_Channel Alignment_	double	234.101673085325
raw__ss_1__os_0__min_size_50__min_size_overlap_0/slide 4/Image 126_Out_Channel Alignment__Mask/overlap_tables/two_channel_common__EdU_vs_dUTP_103_neighbor_centroid_to_centroid_dist.csv.gz	6.05420401407854	EdU	raw__ss_1__os_0__min_size_50__min_size_overlap_0	Mock	126	Out_Channel Alignment		126_Out_Channel Alignment_	double	151.355100351964
raw__ss_1__os_0__min_size_50__min_size_overlap_0/slide 4/Image 126_Out_Channel Alignment__Mask/overlap_tables/two_channel_common__EdU_vs_dUTP_103_neighbor_centroid_to_centroid_dist.csv.gz	6.27550982422744	EdU	raw__ss_1__os_0__min_size_50__min_size_overlap_0	Mock	126	Out_Channel Alignment		126_Out_Channel Alignment_	double	156.887745605686
raw__ss_1__os_0__min_size_50__min_size_overlap_0/slide 4/Image 126_Out_Channel Alignment__Mask/overlap_tables/two_channel_common__EdU_vs_dUTP_103_neighbor_centroid_to_centroid_dist.csv.gz	6.39026223955668	EdU	raw__ss_1__os_0__min_size_50__min_size_overlap_0	Mock	126	Out_Channel Alignment		126_Out_Channel Alignment_	double	159.756555988917
raw__ss_1__os_0__min_size_50__min_size_overlap_0/slide 4/Image 126_Out_Channel Alignment__Mask/overlap_tables/two_channel_common__EdU_vs_dUTP_103_neighbor_centroid_to_centroid_dist.csv.gz	7.17330785490731	EdU	raw__ss_1__os_0__min_size_50__min_size_overlap_0	Mock	126	Out_Channel Alignment		126_Out_Channel Alignment_	double	179.332696372683
raw__ss_1__os_0__min_size_50__min_size_overlap_0/slide 4/Image 126_Out_Channel Alignment__Mask/overlap_tables/two_channel_common__EdU_vs_dUTP_103_neighbor_centroid_to_centroid_dist.csv.gz	4.17991000258943	EdU	raw__ss_1__os_0__min_size_50__min_size_overlap_0	Mock	126	Out_Channel Alignment		126_Out_Channel Alignment_	double	104.497750064736
raw__ss_1__os_0__min_size_50__min_size_overlap_0/slide 4/Image 126_Out_Channel Alignment__Mask/overlap_tables/two_channel_common__EdU_vs_dUTP_103_neighbor_centroid_to_centroid_dist.csv.gz	7.74930814380471	EdU	raw__ss_1__os_0__min_size_50__min_size_overlap_0	Mock	126	Out_Channel Alignment		126_Out_Channel Alignment_	double	193.732703595118
raw__ss_1__os_0__min_size_50__min_size_overlap_0/slide 4/Image 126_Out_Channel Alignment__Mask/overlap_tables/two_channel_common__EdU_vs_dUTP_103_neighbor_centroid_to_centroid_dist.csv.gz	5.4023190507463	EdU	raw__ss_1__os_0__min_size_50__min_size_overlap_0	Mock	126	Out_Channel Alignment		126_Out_Channel Alignment_	double	135.057976268657
raw__ss_1__os_0__min_size_50__min_size_overlap_0/slide 4/Image 126_Out_Channel Alignment__Mask/overlap_tables/two_channel_common__EdU_vs_dUTP_103_neighbor_centroid_to_centroid_dist.csv.gz	5.67087866071212	EdU	raw__ss_1__os_0__min_size_50__min_size_overlap_0	Mock	126	Out_Channel Alignment		126_Out_Channel Alignment_	double	141.771966517803
raw__ss_1__os_0__min_size_50__min_size_overlap_0/slide 4/Image 126_Out_Channel Alignment__Mask/overlap_tables/two_channel_common__EdU_vs_dUTP_103_neighbor_centroid_to_centroid_dist.csv.gz	7.20380188813643	EdU	raw__ss_1__os_0__min_size_50__min_size_overlap_0	Mock	126	Out_Channel Alignment		126_Out_Channel Alignment_	double	180.095047203411
raw__ss_1__os_0__min_size_50__min_size_overlap_0/slide 4/Image 126_Out_Channel Alignment__Mask/overlap_tables/two_channel_common__EdU_vs_dUTP_103_neighbor_centroid_to_centroid_dist.csv.gz	4.89111059231635	EdU	raw__ss_1__os_0__min_size_50__min_size_overlap_0	Mock	126	Out_Channel Alignment		126_Out_Channel Alignment_	double	122.277764807909
raw__ss_1__os_0__min_size_50__min_size_overlap_0/slide 4/Image 126_Out_Channel Alignment__Mask/overlap_tables/two_channel_common__EdU_vs_dUTP_103_neighbor_centroid_to_centroid_dist.csv.gz	2.44243932637977	EdU	raw__ss_1__os_0__min_size_50__min_size_overlap_0	Mock	126	Out_Channel Alignment		126_Out_Channel Alignment_	double	61.0609831594942
raw__ss_1__os_0__min_size_50__min_size_overlap_0/slide 4/Image 126_Out_Channel Alignment__Mask/overlap_tables/two_channel_common__EdU_vs_dUTP_103_neighbor_centroid_to_centroid_dist.csv.gz	5.71413743527158	EdU	raw__ss_1__os_0__min_size_50__min_size_overlap_0	Mock	126	Out_Channel Alignment		126_Out_Channel Alignment_	double	142.85343588179
raw__ss_1__os_0__min_size_50__min_size_overlap_0/slide 4/Image 126_Out_Channel Alignment__Mask/overlap_tables/two_channel_common__EdU_vs_dUTP_103_neighbor_centroid_to_centroid_dist.csv.gz	5.94407696678413	EdU	raw__ss_1__os_0__min_size_50__min_size_overlap_0	Mock	126	Out_Channel Alignment		126_Out_Channel Alignment_	double	148.601924169603
raw__ss_1__os_0__min_size_50__min_size_overlap_0/slide 4/Image 126_Out_Channel Alignment__Mask/overlap_tables/two_channel_common__EdU_vs_dUTP_103_neighbor_centroid_to_centroid_dist.csv.gz	8.13975217899308	EdU	raw__ss_1__os_0__min_size_50__min_size_overlap_0	Mock	126	Out_Channel Alignment		126_Out_Channel Alignment_	double	203.493804474827
raw__ss_1__os_0__min_size_50__min_size_overlap_0/slide 4/Image 126_Out_Channel Alignment__Mask/overlap_tables/two_channel_common__EdU_vs_dUTP_103_neighbor_centroid_to_centroid_dist.csv.gz	8.88966459754008	EdU	raw__ss_1__os_0__min_size_50__min_size_overlap_0	Mock	126	Out_Channel Alignment		126_Out_Channel Alignment_	double	222.241614938502
raw__ss_1__os_0__min_size_50__min_size_overlap_0/slide 4/Image 126_Out_Channel Alignment__Mask/overlap_tables/two_channel_common__EdU_vs_dUTP_103_neighbor_centroid_to_centroid_dist.csv.gz	1.93141044158356	EdU	raw__ss_1__os_0__min_size_50__min_size_overlap_0	Mock	126	Out_Channel Alignment		126_Out_Channel Alignment_	double	48.2852610395891
raw__ss_1__os_0__min_size_50__min_size_overlap_0/slide 4/Image 126_Out_Channel Alignment__Mask/overlap_tables/two_channel_common__EdU_vs_dUTP_103_neighbor_centroid_to_centroid_dist.csv.gz	2.5493898832993	EdU	raw__ss_1__os_0__min_size_50__min_size_overlap_0	Mock	126	Out_Channel Alignment		126_Out_Channel Alignment_	double	63.7347470824825
raw__ss_1__os_0__min_size_50__min_size_overlap_0/slide 4/Image 126_Out_Channel Alignment__Mask/overlap_tables/two_channel_common__EdU_vs_dUTP_103_neighbor_centroid_to_centroid_dist.csv.gz	9.15843828973597	EdU	raw__ss_1__os_0__min_size_50__min_size_overlap_0	Mock	126	Out_Channel Alignment		126_Out_Channel Alignment_	double	228.960957243399
raw__ss_1__os_0__min_size_50__min_size_overlap_0/slide 4/Image 126_Out_Channel Alignment__Mask/overlap_tables/two_channel_common__EdU_vs_dUTP_103_neighbor_centroid_to_centroid_dist.csv.gz	2.71511123188794	EdU	raw__ss_1__os_0__min_size_50__min_size_overlap_0	Mock	126	Out_Channel Alignment		126_Out_Channel Alignment_	double	67.8777807971984
raw__ss_1__os_0__min_size_50__min_size_overlap_0/slide 4/Image 126_Out_Channel Alignment__Mask/overlap_tables/two_channel_common__EdU_vs_dUTP_103_neighbor_centroid_to_centroid_dist.csv.gz	3.855536061362	EdU	raw__ss_1__os_0__min_size_50__min_size_overlap_0	Mock	126	Out_Channel Alignment		126_Out_Channel Alignment_	double	96.38840153405
raw__ss_1__os_0__min_size_50__min_size_overlap_0/slide 4/Image 126_Out_Channel Alignment__Mask/overlap_tables/two_channel_common__EdU_vs_dUTP_103_neighbor_centroid_to_centroid_dist.csv.gz	6.66393445147794	EdU	raw__ss_1__os_0__min_size_50__min_size_overlap_0	Mock	126	Out_Channel Alignment		126_Out_Channel Alignment_	double	166.598361286948
raw__ss_1__os_0__min_size_50__min_size_overlap_0/slide 4/Image 126_Out_Channel Alignment__Mask/overlap_tables/two_channel_common__EdU_vs_dUTP_103_neighbor_centroid_to_centroid_dist.csv.gz	4.88870796091303	EdU	raw__ss_1__os_0__min_size_50__min_size_overlap_0	Mock	126	Out_Channel Alignment		126_Out_Channel Alignment_	double	122.217699022826
raw__ss_1__os_0__min_size_50__min_size_overlap_0/slide 4/Image 126_Out_Channel Alignment__Mask/overlap_tables/two_channel_common__EdU_vs_dUTP_103_neighbor_centroid_to_centroid_dist.csv.gz	4.28078433496463	EdU	raw__ss_1__os_0__min_size_50__min_size_overlap_0	Mock	126	Out_Channel Alignment		126_Out_Channel Alignment_	double	107.019608374116
raw__ss_1__os_0__min_size_50__min_size_overlap_0/slide 4/Image 126_Out_Channel Alignment__Mask/overlap_tables/two_channel_common__EdU_vs_dUTP_103_neighbor_centroid_to_centroid_dist.csv.gz	3.21383176939541	EdU	raw__ss_1__os_0__min_size_50__min_size_overlap_0	Mock	126	Out_Channel Alignment		126_Out_Channel Alignment_	double	80.3457942348853
raw__ss_1__os_0__min_size_50__min_size_overlap_0/slide 4/Image 126_Out_Channel Alignment__Mask/overlap_tables/two_channel_common__EdU_vs_dUTP_103_neighbor_centroid_to_centroid_dist.csv.gz	5.26956976329941	EdU	raw__ss_1__os_0__min_size_50__min_size_overlap_0	Mock	126	Out_Channel Alignment		126_Out_Channel Alignment_	double	131.739244082485
raw__ss_1__os_0__min_size_50__min_size_overlap_0/slide 4/Image 126_Out_Channel Alignment__Mask/overlap_tables/two_channel_common__EdU_vs_dUTP_103_neighbor_centroid_to_centroid_dist.csv.gz	15.7056179241065	EdU	raw__ss_1__os_0__min_size_50__min_size_overlap_0	Mock	126	Out_Channel Alignment		126_Out_Channel Alignment_	double	392.640448102661
raw__ss_1__os_0__min_size_50__min_size_overlap_0/slide 4/Image 126_Out_Channel Alignment__Mask/overlap_tables/two_channel_common__EdU_vs_dUTP_103_neighbor_centroid_to_centroid_dist.csv.gz	3.97620480383115	EdU	raw__ss_1__os_0__min_size_50__min_size_overlap_0	Mock	126	Out_Channel Alignment		126_Out_Channel Alignment_	double	99.4051200957788
raw__ss_1__os_0__min_size_50__min_size_overlap_0/slide 4/Image 126_Out_Channel Alignment__Mask/overlap_tables/two_channel_common__EdU_vs_dUTP_103_neighbor_centroid_to_centroid_dist.csv.gz	3.69473417816126	EdU	raw__ss_1__os_0__min_size_50__min_size_overlap_0	Mock	126	Out_Channel Alignment		126_Out_Channel Alignment_	double	92.3683544540315
raw__ss_1__os_0__min_size_50__min_size_overlap_0/slide 4/Image 126_Out_Channel Alignment__Mask/overlap_tables/two_channel_common__EdU_vs_dUTP_103_neighbor_centroid_to_centroid_dist.csv.gz	3.49351041094073	EdU	raw__ss_1__os_0__min_size_50__min_size_overlap_0	Mock	126	Out_Channel Alignment		126_Out_Channel Alignment_	double	87.3377602735182
raw__ss_1__os_0__min_size_50__min_size_overlap_0/slide 4/Image 126_Out_Channel Alignment__Mask/overlap_tables/two_channel_common__EdU_vs_dUTP_103_neighbor_centroid_to_centroid_dist.csv.gz	13.5102628410068	EdU	raw__ss_1__os_0__min_size_50__min_size_overlap_0	Mock	126	Out_Channel Alignment		126_Out_Channel Alignment_	double	337.75657102517
raw__ss_1__os_0__min_size_50__min_size_overlap_0/slide 4/Image 126_Out_Channel Alignment__Mask/overlap_tables/two_channel_common__EdU_vs_dUTP_103_neighbor_centroid_to_centroid_dist.csv.gz	4.82176917177727	EdU	raw__ss_1__os_0__min_size_50__min_size_overlap_0	Mock	126	Out_Channel Alignment		126_Out_Channel Alignment_	double	120.544229294432
raw__ss_1__os_0__min_size_50__min_size_overlap_0/slide 4/Image 126_Out_Channel Alignment__Mask/overlap_tables/two_channel_common__EdU_vs_dUTP_103_neighbor_centroid_to_centroid_dist.csv.gz	3.19470899031277	EdU	raw__ss_1__os_0__min_size_50__min_size_overlap_0	Mock	126	Out_Channel Alignment		126_Out_Channel Alignment_	double	79.8677247578192
raw__ss_1__os_0__min_size_50__min_size_overlap_0/slide 4/Image 126_Out_Channel Alignment__Mask/overlap_tables/two_channel_common__EdU_vs_dUTP_103_neighbor_centroid_to_centroid_dist.csv.gz	4.65808194700608	EdU	raw__ss_1__os_0__min_size_50__min_size_overlap_0	Mock	126	Out_Channel Alignment		126_Out_Channel Alignment_	double	116.452048675152
raw__ss_1__os_0__min_size_50__min_size_overlap_0/slide 4/Image 126_Out_Channel Alignment__Mask/overlap_tables/two_channel_common__EdU_vs_dUTP_103_neighbor_centroid_to_centroid_dist.csv.gz	7.45104604948359	EdU	raw__ss_1__os_0__min_size_50__min_size_overlap_0	Mock	126	Out_Channel Alignment		126_Out_Channel Alignment_	double	186.27615123709
raw__ss_1__os_0__min_size_50__min_size_overlap_0/slide 4/Image 126_Out_Channel Alignment__Mask/overlap_tables/two_channel_common__EdU_vs_dUTP_103_neighbor_centroid_to_centroid_dist.csv.gz	6.66602439233452	EdU	raw__ss_1__os_0__min_size_50__min_size_overlap_0	Mock	126	Out_Channel Alignment		126_Out_Channel Alignment_	double	166.650609808363
raw__ss_1__os_0__min_size_50__min_size_overlap_0/slide 4/Image 126_Out_Channel Alignment__Mask/overlap_tables/two_channel_common__EdU_vs_dUTP_103_neighbor_centroid_to_centroid_dist.csv.gz	8.27554772921901	EdU	raw__ss_1__os_0__min_size_50__min_size_overlap_0	Mock	126	Out_Channel Alignment		126_Out_Channel Alignment_	double	206.888693230475
raw__ss_1__os_0__min_size_50__min_size_overlap_0/slide 4/Image 126_Out_Channel Alignment__Mask/overlap_tables/two_channel_common__EdU_vs_dUTP_103_neighbor_centroid_to_centroid_dist.csv.gz	13.8149382968182	EdU	raw__ss_1__os_0__min_size_50__min_size_overlap_0	Mock	126	Out_Channel Alignment		126_Out_Channel Alignment_	double	345.373457420455
raw__ss_1__os_0__min_size_50__min_size_overlap_0/slide 4/Image 126_Out_Channel Alignment__Mask/overlap_tables/two_channel_common__EdU_vs_dUTP_103_neighbor_centroid_to_centroid_dist.csv.gz	4.48791980588489	EdU	raw__ss_1__os_0__min_size_50__min_size_overlap_0	Mock	126	Out_Channel Alignment		126_Out_Channel Alignment_	double	112.197995147122
raw__ss_1__os_0__min_size_50__min_size_overlap_0/slide 4/Image 126_Out_Channel Alignment__Mask/overlap_tables/two_channel_common__EdU_vs_dUTP_103_neighbor_centroid_to_centroid_dist.csv.gz	8.10448840053212	EdU	raw__ss_1__os_0__min_size_50__min_size_overlap_0	Mock	126	Out_Channel Alignment		126_Out_Channel Alignment_	double	202.612210013303
raw__ss_1__os_0__min_size_50__min_size_overlap_0/slide 4/Image 126_Out_Channel Alignment__Mask/overlap_tables/two_channel_common__EdU_vs_dUTP_103_neighbor_centroid_to_centroid_dist.csv.gz	5.92501407308004	EdU	raw__ss_1__os_0__min_size_50__min_size_overlap_0	Mock	126	Out_Channel Alignment		126_Out_Channel Alignment_	double	148.125351827001
raw__ss_1__os_0__min_size_50__min_size_overlap_0/slide 4/Image 126_Out_Channel Alignment__Mask/overlap_tables/two_channel_common__EdU_vs_dUTP_103_neighbor_centroid_to_centroid_dist.csv.gz	6.45138321694506	EdU	raw__ss_1__os_0__min_size_50__min_size_overlap_0	Mock	126	Out_Channel Alignment		126_Out_Channel Alignment_	double	161.284580423627
raw__ss_1__os_0__min_size_50__min_size_overlap_0/slide 4/Image 126_Out_Channel Alignment__Mask/overlap_tables/two_channel_common__EdU_vs_dUTP_103_neighbor_centroid_to_centroid_dist.csv.gz	8.83942324682394	EdU	raw__ss_1__os_0__min_size_50__min_size_overlap_0	Mock	126	Out_Channel Alignment		126_Out_Channel Alignment_	double	220.985581170598
raw__ss_1__os_0__min_size_50__min_size_overlap_0/slide 4/Image 126_Out_Channel Alignment__Mask/overlap_tables/two_channel_common__EdU_vs_dUTP_103_neighbor_centroid_to_centroid_dist.csv.gz	7.97790581846407	EdU	raw__ss_1__os_0__min_size_50__min_size_overlap_0	Mock	126	Out_Channel Alignment		126_Out_Channel Alignment_	double	199.447645461602
raw__ss_1__os_0__min_size_50__min_size_overlap_0/slide 4/Image 126_Out_Channel Alignment__Mask/overlap_tables/two_channel_common__EdU_vs_dUTP_103_neighbor_centroid_to_centroid_dist.csv.gz	6.52440214756435	EdU	raw__ss_1__os_0__min_size_50__min_size_overlap_0	Mock	126	Out_Channel Alignment		126_Out_Channel Alignment_	double	163.110053689109
raw__ss_1__os_0__min_size_50__min_size_overlap_0/slide 4/Image 126_Out_Channel Alignment__Mask/overlap_tables/two_channel_common__EdU_vs_dUTP_103_neighbor_centroid_to_centroid_dist.csv.gz	6.43962985434195	EdU	raw__ss_1__os_0__min_size_50__min_size_overlap_0	Mock	126	Out_Channel Alignment		126_Out_Channel Alignment_	double	160.990746358549
raw__ss_1__os_0__min_size_50__min_size_overlap_0/slide 4/Image 126_Out_Channel Alignment__Mask/overlap_tables/two_channel_common__EdU_vs_dUTP_103_neighbor_centroid_to_centroid_dist.csv.gz	10.1134184924325	EdU	raw__ss_1__os_0__min_size_50__min_size_overlap_0	Mock	126	Out_Channel Alignment		126_Out_Channel Alignment_	double	252.835462310814
raw__ss_1__os_0__min_size_50__min_size_overlap_0/slide 4/Image 126_Out_Channel Alignment__Mask/overlap_tables/two_channel_common__EdU_vs_dUTP_103_neighbor_centroid_to_centroid_dist.csv.gz	5.69585151571078	EdU	raw__ss_1__os_0__min_size_50__min_size_overlap_0	Mock	126	Out_Channel Alignment		126_Out_Channel Alignment_	double	142.39628789277
raw__ss_1__os_0__min_size_50__min_size_overlap_0/slide 4/Image 126_Out_Channel Alignment__Mask/overlap_tables/two_channel_common__EdU_vs_dUTP_103_neighbor_centroid_to_centroid_dist.csv.gz	3.99386089951483	EdU	raw__ss_1__os_0__min_size_50__min_size_overlap_0	Mock	126	Out_Channel Alignment		126_Out_Channel Alignment_	double	99.8465224878709
raw__ss_1__os_0__min_size_50__min_size_overlap_0/slide 4/Image 126_Out_Channel Alignment__Mask/overlap_tables/two_channel_common__EdU_vs_dUTP_103_neighbor_centroid_to_centroid_dist.csv.gz	9.26401601643913	EdU	raw__ss_1__os_0__min_size_50__min_size_overlap_0	Mock	126	Out_Channel Alignment		126_Out_Channel Alignment_	double	231.600400410978
raw__ss_1__os_0__min_size_50__min_size_overlap_0/slide 4/Image 126_Out_Channel Alignment__Mask/overlap_tables/two_channel_common__EdU_vs_dUTP_103_neighbor_centroid_to_centroid_dist.csv.gz	7.5457573184813	EdU	raw__ss_1__os_0__min_size_50__min_size_overlap_0	Mock	126	Out_Channel Alignment		126_Out_Channel Alignment_	double	188.643932962032
raw__ss_1__os_0__min_size_50__min_size_overlap_0/slide 4/Image 126_Out_Channel Alignment__Mask/overlap_tables/two_channel_common__EdU_vs_dUTP_103_neighbor_centroid_to_centroid_dist.csv.gz	11.3275638462607	EdU	raw__ss_1__os_0__min_size_50__min_size_overlap_0	Mock	126	Out_Channel Alignment		126_Out_Channel Alignment_	double	283.189096156519
raw__ss_1__os_0__min_size_50__min_size_overlap_0/slide 4/Image 126_Out_Channel Alignment__Mask/overlap_tables/two_channel_common__EdU_vs_dUTP_103_neighbor_centroid_to_centroid_dist.csv.gz	3.58455417661434	EdU	raw__ss_1__os_0__min_size_50__min_size_overlap_0	Mock	126	Out_Channel Alignment		126_Out_Channel Alignment_	double	89.6138544153585
raw__ss_1__os_0__min_size_50__min_size_overlap_0/slide 4/Image 126_Out_Channel Alignment__Mask/overlap_tables/two_channel_common__EdU_vs_dUTP_103_neighbor_centroid_to_centroid_dist.csv.gz	12.5832631145243	EdU	raw__ss_1__os_0__min_size_50__min_size_overlap_0	Mock	126	Out_Channel Alignment		126_Out_Channel Alignment_	double	314.581577863108
raw__ss_1__os_0__min_size_50__min_size_overlap_0/slide 4/Image 126_Out_Channel Alignment__Mask/overlap_tables/two_channel_common__EdU_vs_dUTP_103_neighbor_centroid_to_centroid_dist.csv.gz	7.00444774015792	EdU	raw__ss_1__os_0__min_size_50__min_size_overlap_0	Mock	126	Out_Channel Alignment		126_Out_Channel Alignment_	double	175.111193503948
raw__ss_1__os_0__min_size_50__min_size_overlap_0/slide 4/Image 126_Out_Channel Alignment__Mask/overlap_tables/two_channel_common__EdU_vs_dUTP_103_neighbor_centroid_to_centroid_dist.csv.gz	4.96404998389904	EdU	raw__ss_1__os_0__min_size_50__min_size_overlap_0	Mock	126	Out_Channel Alignment		126_Out_Channel Alignment_	double	124.101249597476
raw__ss_1__os_0__min_size_50__min_size_overlap_0/slide 4/Image 126_Out_Channel Alignment__Mask/overlap_tables/two_channel_common__EdU_vs_dUTP_103_neighbor_centroid_to_centroid_dist.csv.gz	7.4047789880648	EdU	raw__ss_1__os_0__min_size_50__min_size_overlap_0	Mock	126	Out_Channel Alignment		126_Out_Channel Alignment_	double	185.11947470162
raw__ss_1__os_0__min_size_50__min_size_overlap_0/slide 4/Image 126_Out_Channel Alignment__Mask/overlap_tables/two_channel_common__EdU_vs_dUTP_103_neighbor_centroid_to_centroid_dist.csv.gz	4.39893319041405	EdU	raw__ss_1__os_0__min_size_50__min_size_overlap_0	Mock	126	Out_Channel Alignment		126_Out_Channel Alignment_	double	109.973329760351
raw__ss_1__os_0__min_size_50__min_size_overlap_0/slide 4/Image 126_Out_Channel Alignment__Mask/overlap_tables/two_channel_common__EdU_vs_dUTP_103_neighbor_centroid_to_centroid_dist.csv.gz	5.79865271968962	EdU	raw__ss_1__os_0__min_size_50__min_size_overlap_0	Mock	126	Out_Channel Alignment		126_Out_Channel Alignment_	double	144.96631799224
raw__ss_1__os_0__min_size_50__min_size_overlap_0/slide 4/Image 126_Out_Channel Alignment__Mask/overlap_tables/two_channel_common__EdU_vs_dUTP_103_neighbor_centroid_to_centroid_dist.csv.gz	6.08447545187987	EdU	raw__ss_1__os_0__min_size_50__min_size_overlap_0	Mock	126	Out_Channel Alignment		126_Out_Channel Alignment_	double	152.111886296997
raw__ss_1__os_0__min_size_50__min_size_overlap_0/slide 4/Image 126_Out_Channel Alignment__Mask/overlap_tables/two_channel_common__EdU_vs_dUTP_103_neighbor_centroid_to_centroid_dist.csv.gz	15.048718408907	EdU	raw__ss_1__os_0__min_size_50__min_size_overlap_0	Mock	126	Out_Channel Alignment		126_Out_Channel Alignment_	double	376.217960222675
raw__ss_1__os_0__min_size_50__min_size_overlap_0/slide 4/Image 126_Out_Channel Alignment__Mask/overlap_tables/two_channel_common__EdU_vs_dUTP_103_neighbor_centroid_to_centroid_dist.csv.gz	4.8695463655189	EdU	raw__ss_1__os_0__min_size_50__min_size_overlap_0	Mock	126	Out_Channel Alignment		126_Out_Channel Alignment_	double	121.738659137972
raw__ss_1__os_0__min_size_50__min_size_overlap_0/slide 4/Image 126_Out_Channel Alignment__Mask/overlap_tables/two_channel_common__EdU_vs_dUTP_103_neighbor_centroid_to_centroid_dist.csv.gz	10.0661408059345	EdU	raw__ss_1__os_0__min_size_50__min_size_overlap_0	Mock	126	Out_Channel Alignment		126_Out_Channel Alignment_	double	251.653520148363
raw__ss_1__os_0__min_size_50__min_size_overlap_0/slide 4/Image 126_Out_Channel Alignment__Mask/overlap_tables/two_channel_common__EdU_vs_dUTP_103_neighbor_centroid_to_centroid_dist.csv.gz	8.12851560946209	EdU	raw__ss_1__os_0__min_size_50__min_size_overlap_0	Mock	126	Out_Channel Alignment		126_Out_Channel Alignment_	double	203.212890236552
raw__ss_1__os_0__min_size_50__min_size_overlap_0/slide 4/Image 126_Out_Channel Alignment__Mask/overlap_tables/two_channel_common__EdU_vs_dUTP_103_neighbor_centroid_to_centroid_dist.csv.gz	4.01752490979022	EdU	raw__ss_1__os_0__min_size_50__min_size_overlap_0	Mock	126	Out_Channel Alignment		126_Out_Channel Alignment_	double	100.438122744756
raw__ss_1__os_0__min_size_50__min_size_overlap_0/slide 4/Image 126_Out_Channel Alignment__Mask/overlap_tables/two_channel_common__EdU_vs_dUTP_103_neighbor_centroid_to_centroid_dist.csv.gz	8.06113132790244	EdU	raw__ss_1__os_0__min_size_50__min_size_overlap_0	Mock	126	Out_Channel Alignment		126_Out_Channel Alignment_	double	201.528283197561
raw__ss_1__os_0__min_size_50__min_size_overlap_0/slide 4/Image 126_Out_Channel Alignment__Mask/overlap_tables/two_channel_common__EdU_vs_dUTP_103_neighbor_centroid_to_centroid_dist.csv.gz	6.81034981229619	EdU	raw__ss_1__os_0__min_size_50__min_size_overlap_0	Mock	126	Out_Channel Alignment		126_Out_Channel Alignment_	double	170.258745307405
raw__ss_1__os_0__min_size_50__min_size_overlap_0/slide 4/Image 126_Out_Channel Alignment__Mask/overlap_tables/two_channel_common__EdU_vs_dUTP_103_neighbor_centroid_to_centroid_dist.csv.gz	11.368099832277	EdU	raw__ss_1__os_0__min_size_50__min_size_overlap_0	Mock	126	Out_Channel Alignment		126_Out_Channel Alignment_	double	284.202495806926
raw__ss_1__os_0__min_size_50__min_size_overlap_0/slide 4/Image 126_Out_Channel Alignment__Mask/overlap_tables/two_channel_common__EdU_vs_dUTP_103_neighbor_centroid_to_centroid_dist.csv.gz	11.9201037018158	EdU	raw__ss_1__os_0__min_size_50__min_size_overlap_0	Mock	126	Out_Channel Alignment		126_Out_Channel Alignment_	double	298.002592545396
raw__ss_1__os_0__min_size_50__min_size_overlap_0/slide 4/Image 126_Out_Channel Alignment__Mask/overlap_tables/two_channel_common__EdU_vs_dUTP_103_neighbor_centroid_to_centroid_dist.csv.gz	11.8249764880935	EdU	raw__ss_1__os_0__min_size_50__min_size_overlap_0	Mock	126	Out_Channel Alignment		126_Out_Channel Alignment_	double	295.624412202337
raw__ss_1__os_0__min_size_50__min_size_overlap_0/slide 4/Image 126_Out_Channel Alignment__Mask/overlap_tables/two_channel_common__EdU_vs_dUTP_103_neighbor_centroid_to_centroid_dist.csv.gz	6.06308419751262	EdU	raw__ss_1__os_0__min_size_50__min_size_overlap_0	Mock	126	Out_Channel Alignment		126_Out_Channel Alignment_	double	151.577104937815
raw__ss_1__os_0__min_size_50__min_size_overlap_0/slide 4/Image 126_Out_Channel Alignment__Mask/overlap_tables/two_channel_common__EdU_vs_dUTP_103_neighbor_centroid_to_centroid_dist.csv.gz	4.20081484513189	EdU	raw__ss_1__os_0__min_size_50__min_size_overlap_0	Mock	126	Out_Channel Alignment		126_Out_Channel Alignment_	double	105.020371128297
raw__ss_1__os_0__min_size_50__min_size_overlap_0/slide 4/Image 126_Out_Channel Alignment__Mask/overlap_tables/two_channel_common__EdU_vs_dUTP_103_neighbor_centroid_to_centroid_dist.csv.gz	4.44320606706048	EdU	raw__ss_1__os_0__min_size_50__min_size_overlap_0	Mock	126	Out_Channel Alignment		126_Out_Channel Alignment_	double	111.080151676512
raw__ss_1__os_0__min_size_50__min_size_overlap_0/slide 4/Image 126_Out_Channel Alignment__Mask/overlap_tables/two_channel_common__EdU_vs_dUTP_103_neighbor_centroid_to_centroid_dist.csv.gz	4.16954810655594	EdU	raw__ss_1__os_0__min_size_50__min_size_overlap_0	Mock	126	Out_Channel Alignment		126_Out_Channel Alignment_	double	104.238702663898
raw__ss_1__os_0__min_size_50__min_size_overlap_0/slide 4/Image 126_Out_Channel Alignment__Mask/overlap_tables/two_channel_common__EdU_vs_dUTP_103_neighbor_centroid_to_centroid_dist.csv.gz	6.48857112405346	EdU	raw__ss_1__os_0__min_size_50__min_size_overlap_0	Mock	126	Out_Channel Alignment		126_Out_Channel Alignment_	double	162.214278101337
raw__ss_1__os_0__min_size_50__min_size_overlap_0/slide 4/Image 126_Out_Channel Alignment__Mask/overlap_tables/two_channel_common__EdU_vs_dUTP_103_neighbor_centroid_to_centroid_dist.csv.gz	10.0629398857802	EdU	raw__ss_1__os_0__min_size_50__min_size_overlap_0	Mock	126	Out_Channel Alignment		126_Out_Channel Alignment_	double	251.573497144504
raw__ss_1__os_0__min_size_50__min_size_overlap_0/slide 4/Image 126_Out_Channel Alignment__Mask/overlap_tables/two_channel_common__EdU_vs_dUTP_103_neighbor_centroid_to_centroid_dist.csv.gz	6.02597705890797	EdU	raw__ss_1__os_0__min_size_50__min_size_overlap_0	Mock	126	Out_Channel Alignment		126_Out_Channel Alignment_	double	150.649426472699
raw__ss_1__os_0__min_size_50__min_size_overlap_0/slide 4/Image 126_Out_Channel Alignment__Mask/overlap_tables/two_channel_common__EdU_vs_dUTP_103_neighbor_centroid_to_centroid_dist.csv.gz	2.63543853703622	EdU	raw__ss_1__os_0__min_size_50__min_size_overlap_0	Mock	126	Out_Channel Alignment		126_Out_Channel Alignment_	double	65.8859634259054
raw__ss_1__os_0__min_size_50__min_size_overlap_0/slide 4/Image 126_Out_Channel Alignment__Mask/overlap_tables/two_channel_common__EdU_vs_dUTP_103_neighbor_centroid_to_centroid_dist.csv.gz	7.39849745522427	EdU	raw__ss_1__os_0__min_size_50__min_size_overlap_0	Mock	126	Out_Channel Alignment		126_Out_Channel Alignment_	double	184.962436380607
raw__ss_1__os_0__min_size_50__min_size_overlap_0/slide 4/Image 126_Out_Channel Alignment__Mask/overlap_tables/two_channel_common__EdU_vs_dUTP_103_neighbor_centroid_to_centroid_dist.csv.gz	3.86982972755154	EdU	raw__ss_1__os_0__min_size_50__min_size_overlap_0	Mock	126	Out_Channel Alignment		126_Out_Channel Alignment_	double	96.7457431887884
raw__ss_1__os_0__min_size_50__min_size_overlap_0/slide 4/Image 126_Out_Channel Alignment__Mask/overlap_tables/two_channel_common__EdU_vs_dUTP_103_neighbor_centroid_to_centroid_dist.csv.gz	3.73242363678313	EdU	raw__ss_1__os_0__min_size_50__min_size_overlap_0	Mock	126	Out_Channel Alignment		126_Out_Channel Alignment_	double	93.3105909195783
raw__ss_1__os_0__min_size_50__min_size_overlap_0/slide 4/Image 126_Out_Channel Alignment__Mask/overlap_tables/two_channel_common__EdU_vs_dUTP_103_neighbor_centroid_to_centroid_dist.csv.gz	12.6921283414034	EdU	raw__ss_1__os_0__min_size_50__min_size_overlap_0	Mock	126	Out_Channel Alignment		126_Out_Channel Alignment_	double	317.303208535085
raw__ss_1__os_0__min_size_50__min_size_overlap_0/slide 4/Image 126_Out_Channel Alignment__Mask/overlap_tables/two_channel_common__EdU_vs_dUTP_103_neighbor_centroid_to_centroid_dist.csv.gz	6.77808960888651	EdU	raw__ss_1__os_0__min_size_50__min_size_overlap_0	Mock	126	Out_Channel Alignment		126_Out_Channel Alignment_	double	169.452240222163
raw__ss_1__os_0__min_size_50__min_size_overlap_0/slide 4/Image 126_Out_Channel Alignment__Mask/overlap_tables/two_channel_common__EdU_vs_dUTP_103_neighbor_centroid_to_centroid_dist.csv.gz	8.69373226858987	EdU	raw__ss_1__os_0__min_size_50__min_size_overlap_0	Mock	126	Out_Channel Alignment		126_Out_Channel Alignment_	double	217.343306714747
raw__ss_1__os_0__min_size_50__min_size_overlap_0/slide 4/Image 126_Out_Channel Alignment__Mask/overlap_tables/two_channel_common__EdU_vs_dUTP_103_neighbor_centroid_to_centroid_dist.csv.gz	5.52394812595505	EdU	raw__ss_1__os_0__min_size_50__min_size_overlap_0	Mock	126	Out_Channel Alignment		126_Out_Channel Alignment_	double	138.098703148876
raw__ss_1__os_0__min_size_50__min_size_overlap_0/slide 4/Image 126_Out_Channel Alignment__Mask/overlap_tables/two_channel_common__EdU_vs_dUTP_103_neighbor_centroid_to_centroid_dist.csv.gz	5.37774057769726	EdU	raw__ss_1__os_0__min_size_50__min_size_overlap_0	Mock	126	Out_Channel Alignment		126_Out_Channel Alignment_	double	134.443514442431
raw__ss_1__os_0__min_size_50__min_size_overlap_0/slide 4/Image 126_Out_Channel Alignment__Mask/overlap_tables/two_channel_common__EdU_vs_dUTP_103_neighbor_centroid_to_centroid_dist.csv.gz	3.10473527906058	EdU	raw__ss_1__os_0__min_size_50__min_size_overlap_0	Mock	126	Out_Channel Alignment		126_Out_Channel Alignment_	double	77.6183819765144
raw__ss_1__os_0__min_size_50__min_size_overlap_0/slide 4/Image 126_Out_Channel Alignment__Mask/overlap_tables/two_channel_common__EdU_vs_dUTP_103_neighbor_centroid_to_centroid_dist.csv.gz	5.88642383582772	EdU	raw__ss_1__os_0__min_size_50__min_size_overlap_0	Mock	126	Out_Channel Alignment		126_Out_Channel Alignment_	double	147.160595895693
raw__ss_1__os_0__min_size_50__min_size_overlap_0/slide 4/Image 126_Out_Channel Alignment__Mask/overlap_tables/two_channel_common__EdU_vs_dUTP_103_neighbor_centroid_to_centroid_dist.csv.gz	4.66217153603741	EdU	raw__ss_1__os_0__min_size_50__min_size_overlap_0	Mock	126	Out_Channel Alignment		126_Out_Channel Alignment_	double	116.554288400935
raw__ss_1__os_0__min_size_50__min_size_overlap_0/slide 4/Image 126_Out_Channel Alignment__Mask/overlap_tables/two_channel_common__EdU_vs_dUTP_103_neighbor_centroid_to_centroid_dist.csv.gz	5.10803696839218	EdU	raw__ss_1__os_0__min_size_50__min_size_overlap_0	Mock	126	Out_Channel Alignment		126_Out_Channel Alignment_	double	127.700924209805
raw__ss_1__os_0__min_size_50__min_size_overlap_0/slide 4/Image 126_Out_Channel Alignment__Mask/overlap_tables/two_channel_common__EdU_vs_dUTP_103_neighbor_centroid_to_centroid_dist.csv.gz	5.89470522988991	EdU	raw__ss_1__os_0__min_size_50__min_size_overlap_0	Mock	126	Out_Channel Alignment		126_Out_Channel Alignment_	double	147.367630747248
raw__ss_1__os_0__min_size_50__min_size_overlap_0/slide 4/Image 126_Out_Channel Alignment__Mask/overlap_tables/two_channel_common__EdU_vs_dUTP_103_neighbor_centroid_to_centroid_dist.csv.gz	3.94822814669649	EdU	raw__ss_1__os_0__min_size_50__min_size_overlap_0	Mock	126	Out_Channel Alignment		126_Out_Channel Alignment_	double	98.7057036674124
raw__ss_1__os_0__min_size_50__min_size_overlap_0/slide 4/Image 126_Out_Channel Alignment__Mask/overlap_tables/two_channel_common__EdU_vs_dUTP_103_neighbor_centroid_to_centroid_dist.csv.gz	7.32739186766731	EdU	raw__ss_1__os_0__min_size_50__min_size_overlap_0	Mock	126	Out_Channel Alignment		126_Out_Channel Alignment_	double	183.184796691683
raw__ss_1__os_0__min_size_50__min_size_overlap_0/slide 4/Image 126_Out_Channel Alignment__Mask/overlap_tables/two_channel_common__EdU_vs_dUTP_103_neighbor_centroid_to_centroid_dist.csv.gz	2.90181430861757	EdU	raw__ss_1__os_0__min_size_50__min_size_overlap_0	Mock	126	Out_Channel Alignment		126_Out_Channel Alignment_	double	72.5453577154393
raw__ss_1__os_0__min_size_50__min_size_overlap_0/slide 4/Image 126_Out_Channel Alignment__Mask/overlap_tables/two_channel_common__EdU_vs_dUTP_103_neighbor_centroid_to_centroid_dist.csv.gz	4.83542661778113	EdU	raw__ss_1__os_0__min_size_50__min_size_overlap_0	Mock	126	Out_Channel Alignment		126_Out_Channel Alignment_	double	120.885665444528
raw__ss_1__os_0__min_size_50__min_size_overlap_0/slide 4/Image 126_Out_Channel Alignment__Mask/overlap_tables/two_channel_common__EdU_vs_dUTP_103_neighbor_centroid_to_centroid_dist.csv.gz	4.30404771869778	EdU	raw__ss_1__os_0__min_size_50__min_size_overlap_0	Mock	126	Out_Channel Alignment		126_Out_Channel Alignment_	double	107.601192967445
raw__ss_1__os_0__min_size_50__min_size_overlap_0/slide 4/Image 126_Out_Channel Alignment__Mask/overlap_tables/two_channel_common__EdU_vs_dUTP_103_neighbor_centroid_to_centroid_dist.csv.gz	6.98527425410631	EdU	raw__ss_1__os_0__min_size_50__min_size_overlap_0	Mock	126	Out_Channel Alignment		126_Out_Channel Alignment_	double	174.631856352658
raw__ss_1__os_0__min_size_50__min_size_overlap_0/slide 4/Image 126_Out_Channel Alignment__Mask/overlap_tables/two_channel_common__EdU_vs_dUTP_103_neighbor_centroid_to_centroid_dist.csv.gz	5.19115841761398	EdU	raw__ss_1__os_0__min_size_50__min_size_overlap_0	Mock	126	Out_Channel Alignment		126_Out_Channel Alignment_	double	129.77896044035
raw__ss_1__os_0__min_size_50__min_size_overlap_0/slide 4/Image 126_Out_Channel Alignment__Mask/overlap_tables/two_channel_common__EdU_vs_dUTP_103_neighbor_centroid_to_centroid_dist.csv.gz	7.31702612576619	EdU	raw__ss_1__os_0__min_size_50__min_size_overlap_0	Mock	126	Out_Channel Alignment		126_Out_Channel Alignment_	double	182.925653144155
raw__ss_1__os_0__min_size_50__min_size_overlap_0/slide 4/Image 126_Out_Channel Alignment__Mask/overlap_tables/two_channel_common__EdU_vs_dUTP_103_neighbor_centroid_to_centroid_dist.csv.gz	4.79022479470082	EdU	raw__ss_1__os_0__min_size_50__min_size_overlap_0	Mock	126	Out_Channel Alignment		126_Out_Channel Alignment_	double	119.755619867521
raw__ss_1__os_0__min_size_50__min_size_overlap_0/slide 4/Image 126_Out_Channel Alignment__Mask/overlap_tables/two_channel_common__EdU_vs_dUTP_103_neighbor_centroid_to_centroid_dist.csv.gz	2.98908436608142	EdU	raw__ss_1__os_0__min_size_50__min_size_overlap_0	Mock	126	Out_Channel Alignment		126_Out_Channel Alignment_	double	74.7271091520355
raw__ss_1__os_0__min_size_50__min_size_overlap_0/slide 4/Image 126_Out_Channel Alignment__Mask/overlap_tables/two_channel_common__EdU_vs_dUTP_103_neighbor_centroid_to_centroid_dist.csv.gz	8.59070434185238	EdU	raw__ss_1__os_0__min_size_50__min_size_overlap_0	Mock	126	Out_Channel Alignment		126_Out_Channel Alignment_	double	214.76760854631
raw__ss_1__os_0__min_size_50__min_size_overlap_0/slide 4/Image 126_Out_Channel Alignment__Mask/overlap_tables/two_channel_common__EdU_vs_dUTP_103_neighbor_centroid_to_centroid_dist.csv.gz	4.9350463484627	EdU	raw__ss_1__os_0__min_size_50__min_size_overlap_0	Mock	126	Out_Channel Alignment		126_Out_Channel Alignment_	double	123.376158711567
raw__ss_1__os_0__min_size_50__min_size_overlap_0/slide 4/Image 126_Out_Channel Alignment__Mask/overlap_tables/two_channel_common__EdU_vs_dUTP_103_neighbor_centroid_to_centroid_dist.csv.gz	8.70220708380467	EdU	raw__ss_1__os_0__min_size_50__min_size_overlap_0	Mock	126	Out_Channel Alignment		126_Out_Channel Alignment_	double	217.555177095117
raw__ss_1__os_0__min_size_50__min_size_overlap_0/slide 4/Image 126_Out_Channel Alignment__Mask/overlap_tables/two_channel_common__EdU_vs_dUTP_103_neighbor_centroid_to_centroid_dist.csv.gz	7.59973757139647	EdU	raw__ss_1__os_0__min_size_50__min_size_overlap_0	Mock	126	Out_Channel Alignment		126_Out_Channel Alignment_	double	189.993439284912
raw__ss_1__os_0__min_size_50__min_size_overlap_0/slide 4/Image 126_Out_Channel Alignment__Mask/overlap_tables/two_channel_common__EdU_vs_dUTP_103_neighbor_centroid_to_centroid_dist.csv.gz	17.8730147127125	EdU	raw__ss_1__os_0__min_size_50__min_size_overlap_0	Mock	126	Out_Channel Alignment		126_Out_Channel Alignment_	double	446.825367817812
raw__ss_1__os_0__min_size_50__min_size_overlap_0/slide 4/Image 126_Out_Channel Alignment__Mask/overlap_tables/two_channel_common__EdU_vs_dUTP_103_neighbor_centroid_to_centroid_dist.csv.gz	5.43098222070008	EdU	raw__ss_1__os_0__min_size_50__min_size_overlap_0	Mock	126	Out_Channel Alignment		126_Out_Channel Alignment_	double	135.774555517502
raw__ss_1__os_0__min_size_50__min_size_overlap_0/slide 4/Image 126_Out_Channel Alignment__Mask/overlap_tables/two_channel_common__EdU_vs_dUTP_103_neighbor_centroid_to_centroid_dist.csv.gz	3.37758742558035	EdU	raw__ss_1__os_0__min_size_50__min_size_overlap_0	Mock	126	Out_Channel Alignment		126_Out_Channel Alignment_	double	84.4396856395087
raw__ss_1__os_0__min_size_50__min_size_overlap_0/slide 4/Image 126_Out_Channel Alignment__Mask/overlap_tables/two_channel_common__EdU_vs_dUTP_103_neighbor_centroid_to_centroid_dist.csv.gz	11.0444779495724	EdU	raw__ss_1__os_0__min_size_50__min_size_overlap_0	Mock	126	Out_Channel Alignment		126_Out_Channel Alignment_	double	276.11194873931
raw__ss_1__os_0__min_size_50__min_size_overlap_0/slide 4/Image 126_Out_Channel Alignment__Mask/overlap_tables/two_channel_common__EdU_vs_dUTP_103_neighbor_centroid_to_centroid_dist.csv.gz	4.28912622445781	EdU	raw__ss_1__os_0__min_size_50__min_size_overlap_0	Mock	126	Out_Channel Alignment		126_Out_Channel Alignment_	double	107.228155611445
raw__ss_1__os_0__min_size_50__min_size_overlap_0/slide 4/Image 126_Out_Channel Alignment__Mask/overlap_tables/two_channel_common__EdU_vs_dUTP_103_neighbor_centroid_to_centroid_dist.csv.gz	5.68607379510993	EdU	raw__ss_1__os_0__min_size_50__min_size_overlap_0	Mock	126	Out_Channel Alignment		126_Out_Channel Alignment_	double	142.151844877748
raw__ss_1__os_0__min_size_50__min_size_overlap_0/slide 4/Image 126_Out_Channel Alignment__Mask/overlap_tables/two_channel_common__EdU_vs_dUTP_103_neighbor_centroid_to_centroid_dist.csv.gz	6.56415891369535	EdU	raw__ss_1__os_0__min_size_50__min_size_overlap_0	Mock	126	Out_Channel Alignment		126_Out_Channel Alignment_	double	164.103972842384
raw__ss_1__os_0__min_size_50__min_size_overlap_0/slide 4/Image 126_Out_Channel Alignment__Mask/overlap_tables/two_channel_common__EdU_vs_dUTP_103_neighbor_centroid_to_centroid_dist.csv.gz	8.30083994507023	EdU	raw__ss_1__os_0__min_size_50__min_size_overlap_0	Mock	126	Out_Channel Alignment		126_Out_Channel Alignment_	double	207.520998626756
raw__ss_1__os_0__min_size_50__min_size_overlap_0/slide 4/Image 126_Out_Channel Alignment__Mask/overlap_tables/two_channel_common__EdU_vs_dUTP_103_neighbor_centroid_to_centroid_dist.csv.gz	4.91776585353896	EdU	raw__ss_1__os_0__min_size_50__min_size_overlap_0	Mock	126	Out_Channel Alignment		126_Out_Channel Alignment_	double	122.944146338474
raw__ss_1__os_0__min_size_50__min_size_overlap_0/slide 4/Image 126_Out_Channel Alignment__Mask/overlap_tables/two_channel_common__EdU_vs_dUTP_103_neighbor_centroid_to_centroid_dist.csv.gz	6.04168116583986	EdU	raw__ss_1__os_0__min_size_50__min_size_overlap_0	Mock	126	Out_Channel Alignment		126_Out_Channel Alignment_	double	151.042029145997
raw__ss_1__os_0__min_size_50__min_size_overlap_0/slide 4/Image 126_Out_Channel Alignment__Mask/overlap_tables/two_channel_common__EdU_vs_dUTP_103_neighbor_centroid_to_centroid_dist.csv.gz	3.71147958880599	EdU	raw__ss_1__os_0__min_size_50__min_size_overlap_0	Mock	126	Out_Channel Alignment		126_Out_Channel Alignment_	double	92.7869897201498
raw__ss_1__os_0__min_size_50__min_size_overlap_0/slide 4/Image 126_Out_Channel Alignment__Mask/overlap_tables/two_channel_common__EdU_vs_dUTP_103_neighbor_centroid_to_centroid_dist.csv.gz	11.2129075096277	EdU	raw__ss_1__os_0__min_size_50__min_size_overlap_0	Mock	126	Out_Channel Alignment		126_Out_Channel Alignment_	double	280.322687740694
raw__ss_1__os_0__min_size_50__min_size_overlap_0/slide 4/Image 126_Out_Channel Alignment__Mask/overlap_tables/two_channel_common__EdU_vs_dUTP_103_neighbor_centroid_to_centroid_dist.csv.gz	5.62215092520073	EdU	raw__ss_1__os_0__min_size_50__min_size_overlap_0	Mock	126	Out_Channel Alignment		126_Out_Channel Alignment_	double	140.553773130018
raw__ss_1__os_0__min_size_50__min_size_overlap_0/slide 4/Image 126_Out_Channel Alignment__Mask/overlap_tables/two_channel_common__EdU_vs_dUTP_103_neighbor_centroid_to_centroid_dist.csv.gz	5.77201563025735	EdU	raw__ss_1__os_0__min_size_50__min_size_overlap_0	Mock	126	Out_Channel Alignment		126_Out_Channel Alignment_	double	144.300390756434
raw__ss_1__os_0__min_size_50__min_size_overlap_0/slide 4/Image 126_Out_Channel Alignment__Mask/overlap_tables/two_channel_common__EdU_vs_dUTP_103_neighbor_centroid_to_centroid_dist.csv.gz	4.26858862782617	EdU	raw__ss_1__os_0__min_size_50__min_size_overlap_0	Mock	126	Out_Channel Alignment		126_Out_Channel Alignment_	double	106.714715695654
raw__ss_1__os_0__min_size_50__min_size_overlap_0/slide 4/Image 126_Out_Channel Alignment__Mask/overlap_tables/two_channel_common__EdU_vs_dUTP_103_neighbor_centroid_to_centroid_dist.csv.gz	8.01205273918385	EdU	raw__ss_1__os_0__min_size_50__min_size_overlap_0	Mock	126	Out_Channel Alignment		126_Out_Channel Alignment_	double	200.301318479596
raw__ss_1__os_0__min_size_50__min_size_overlap_0/slide 4/Image 126_Out_Channel Alignment__Mask/overlap_tables/two_channel_common__EdU_vs_dUTP_103_neighbor_centroid_to_centroid_dist.csv.gz	7.550519554454	EdU	raw__ss_1__os_0__min_size_50__min_size_overlap_0	Mock	126	Out_Channel Alignment		126_Out_Channel Alignment_	double	188.76298886135
raw__ss_1__os_0__min_size_50__min_size_overlap_0/slide 4/Image 126_Out_Channel Alignment__Mask/overlap_tables/two_channel_common__EdU_vs_dUTP_103_neighbor_centroid_to_centroid_dist.csv.gz	14.0000611019035	EdU	raw__ss_1__os_0__min_size_50__min_size_overlap_0	Mock	126	Out_Channel Alignment		126_Out_Channel Alignment_	double	350.001527547588
raw__ss_1__os_0__min_size_50__min_size_overlap_0/slide 4/Image 126_Out_Channel Alignment__Mask/overlap_tables/two_channel_common__EdU_vs_dUTP_103_neighbor_centroid_to_centroid_dist.csv.gz	3.95161501216847	EdU	raw__ss_1__os_0__min_size_50__min_size_overlap_0	Mock	126	Out_Channel Alignment		126_Out_Channel Alignment_	double	98.7903753042117
raw__ss_1__os_0__min_size_50__min_size_overlap_0/slide 4/Image 126_Out_Channel Alignment__Mask/overlap_tables/two_channel_common__EdU_vs_dUTP_103_neighbor_centroid_to_centroid_dist.csv.gz	9.36818805284174	EdU	raw__ss_1__os_0__min_size_50__min_size_overlap_0	Mock	126	Out_Channel Alignment		126_Out_Channel Alignment_	double	234.204701321043
raw__ss_1__os_0__min_size_50__min_size_overlap_0/slide 4/Image 126_Out_Channel Alignment__Mask/overlap_tables/two_channel_common__EdU_vs_dUTP_103_neighbor_centroid_to_centroid_dist.csv.gz	10.5255826185862	EdU	raw__ss_1__os_0__min_size_50__min_size_overlap_0	Mock	126	Out_Channel Alignment		126_Out_Channel Alignment_	double	263.139565464655
raw__ss_1__os_0__min_size_50__min_size_overlap_0/slide 4/Image 126_Out_Channel Alignment__Mask/overlap_tables/two_channel_common__EdU_vs_dUTP_103_neighbor_centroid_to_centroid_dist.csv.gz	6.6232665671515	EdU	raw__ss_1__os_0__min_size_50__min_size_overlap_0	Mock	126	Out_Channel Alignment		126_Out_Channel Alignment_	double	165.581664178787
raw__ss_1__os_0__min_size_50__min_size_overlap_0/slide 4/Image 126_Out_Channel Alignment__Mask/overlap_tables/two_channel_common__EdU_vs_dUTP_103_neighbor_centroid_to_centroid_dist.csv.gz	3.03878725868352	EdU	raw__ss_1__os_0__min_size_50__min_size_overlap_0	Mock	126	Out_Channel Alignment		126_Out_Channel Alignment_	double	75.9696814670879
raw__ss_1__os_0__min_size_50__min_size_overlap_0/slide 4/Image 126_Out_Channel Alignment__Mask/overlap_tables/two_channel_common__EdU_vs_dUTP_103_neighbor_centroid_to_centroid_dist.csv.gz	5.19796251681423	EdU	raw__ss_1__os_0__min_size_50__min_size_overlap_0	Mock	126	Out_Channel Alignment		126_Out_Channel Alignment_	double	129.949062920356
raw__ss_1__os_0__min_size_50__min_size_overlap_0/slide 4/Image 126_Out_Channel Alignment__Mask/overlap_tables/two_channel_common__EdU_vs_dUTP_103_neighbor_centroid_to_centroid_dist.csv.gz	5.50071218410456	EdU	raw__ss_1__os_0__min_size_50__min_size_overlap_0	Mock	126	Out_Channel Alignment		126_Out_Channel Alignment_	double	137.517804602614
raw__ss_1__os_0__min_size_50__min_size_overlap_0/slide 4/Image 126_Out_Channel Alignment__Mask/overlap_tables/two_channel_common__EdU_vs_dUTP_103_neighbor_centroid_to_centroid_dist.csv.gz	6.30908823759846	EdU	raw__ss_1__os_0__min_size_50__min_size_overlap_0	Mock	126	Out_Channel Alignment		126_Out_Channel Alignment_	double	157.727205939961
raw__ss_1__os_0__min_size_50__min_size_overlap_0/slide 4/Image 126_Out_Channel Alignment__Mask/overlap_tables/two_channel_common__EdU_vs_dUTP_103_neighbor_centroid_to_centroid_dist.csv.gz	9.2279836695456	EdU	raw__ss_1__os_0__min_size_50__min_size_overlap_0	Mock	126	Out_Channel Alignment		126_Out_Channel Alignment_	double	230.69959173864
raw__ss_1__os_0__min_size_50__min_size_overlap_0/slide 4/Image 126_Out_Channel Alignment__Mask/overlap_tables/two_channel_common__EdU_vs_dUTP_103_neighbor_centroid_to_centroid_dist.csv.gz	4.60769758587981	EdU	raw__ss_1__os_0__min_size_50__min_size_overlap_0	Mock	126	Out_Channel Alignment		126_Out_Channel Alignment_	double	115.192439646995
raw__ss_1__os_0__min_size_50__min_size_overlap_0/slide 4/Image 126_Out_Channel Alignment__Mask/overlap_tables/two_channel_common__EdU_vs_dUTP_103_neighbor_centroid_to_centroid_dist.csv.gz	6.91797142055514	EdU	raw__ss_1__os_0__min_size_50__min_size_overlap_0	Mock	126	Out_Channel Alignment		126_Out_Channel Alignment_	double	172.949285513878
raw__ss_1__os_0__min_size_50__min_size_overlap_0/slide 4/Image 126_Out_Channel Alignment__Mask/overlap_tables/two_channel_common__EdU_vs_dUTP_103_neighbor_centroid_to_centroid_dist.csv.gz	10.2560211328583	EdU	raw__ss_1__os_0__min_size_50__min_size_overlap_0	Mock	126	Out_Channel Alignment		126_Out_Channel Alignment_	double	256.400528321457
raw__ss_1__os_0__min_size_50__min_size_overlap_0/slide 4/Image 126_Out_Channel Alignment__Mask/overlap_tables/two_channel_common__EdU_vs_dUTP_103_neighbor_centroid_to_centroid_dist.csv.gz	7.42032694471067	EdU	raw__ss_1__os_0__min_size_50__min_size_overlap_0	Mock	126	Out_Channel Alignment		126_Out_Channel Alignment_	double	185.508173617767
raw__ss_1__os_0__min_size_50__min_size_overlap_0/slide 4/Image 126_Out_Channel Alignment__Mask/overlap_tables/two_channel_common__EdU_vs_dUTP_103_neighbor_centroid_to_centroid_dist.csv.gz	4.81881808733925	EdU	raw__ss_1__os_0__min_size_50__min_size_overlap_0	Mock	126	Out_Channel Alignment		126_Out_Channel Alignment_	double	120.470452183481
raw__ss_1__os_0__min_size_50__min_size_overlap_0/slide 4/Image 126_Out_Channel Alignment__Mask/overlap_tables/two_channel_common__EdU_vs_dUTP_103_neighbor_centroid_to_centroid_dist.csv.gz	4.28717727817806	EdU	raw__ss_1__os_0__min_size_50__min_size_overlap_0	Mock	126	Out_Channel Alignment		126_Out_Channel Alignment_	double	107.179431954452
raw__ss_1__os_0__min_size_50__min_size_overlap_0/slide 4/Image 126_Out_Channel Alignment__Mask/overlap_tables/two_channel_common__EdU_vs_dUTP_103_neighbor_centroid_to_centroid_dist.csv.gz	9.33812994933035	EdU	raw__ss_1__os_0__min_size_50__min_size_overlap_0	Mock	126	Out_Channel Alignment		126_Out_Channel Alignment_	double	233.453248733259
raw__ss_1__os_0__min_size_50__min_size_overlap_0/slide 4/Image 126_Out_Channel Alignment__Mask/overlap_tables/two_channel_common__EdU_vs_dUTP_103_neighbor_centroid_to_centroid_dist.csv.gz	6.70714047228768	EdU	raw__ss_1__os_0__min_size_50__min_size_overlap_0	Mock	126	Out_Channel Alignment		126_Out_Channel Alignment_	double	167.678511807192
raw__ss_1__os_0__min_size_50__min_size_overlap_0/slide 4/Image 126_Out_Channel Alignment__Mask/overlap_tables/two_channel_common__EdU_vs_dUTP_103_neighbor_centroid_to_centroid_dist.csv.gz	5.94519289030889	EdU	raw__ss_1__os_0__min_size_50__min_size_overlap_0	Mock	126	Out_Channel Alignment		126_Out_Channel Alignment_	double	148.629822257722
raw__ss_1__os_0__min_size_50__min_size_overlap_0/slide 4/Image 126_Out_Channel Alignment__Mask/overlap_tables/two_channel_common__EdU_vs_dUTP_103_neighbor_centroid_to_centroid_dist.csv.gz	11.7567293967026	EdU	raw__ss_1__os_0__min_size_50__min_size_overlap_0	Mock	126	Out_Channel Alignment		126_Out_Channel Alignment_	double	293.918234917566
raw__ss_1__os_0__min_size_50__min_size_overlap_0/slide 4/Image 126_Out_Channel Alignment__Mask/overlap_tables/two_channel_common__EdU_vs_dUTP_103_neighbor_centroid_to_centroid_dist.csv.gz	7.74359658306767	EdU	raw__ss_1__os_0__min_size_50__min_size_overlap_0	Mock	126	Out_Channel Alignment		126_Out_Channel Alignment_	double	193.589914576692
raw__ss_1__os_0__min_size_50__min_size_overlap_0/slide 4/Image 126_Out_Channel Alignment__Mask/overlap_tables/two_channel_common__EdU_vs_dUTP_103_neighbor_centroid_to_centroid_dist.csv.gz	12.9001752595419	EdU	raw__ss_1__os_0__min_size_50__min_size_overlap_0	Mock	126	Out_Channel Alignment		126_Out_Channel Alignment_	double	322.504381488547
raw__ss_1__os_0__min_size_50__min_size_overlap_0/slide 4/Image 126_Out_Channel Alignment__Mask/overlap_tables/two_channel_common__EdU_vs_dUTP_103_neighbor_centroid_to_centroid_dist.csv.gz	5.06038557800486	EdU	raw__ss_1__os_0__min_size_50__min_size_overlap_0	Mock	126	Out_Channel Alignment		126_Out_Channel Alignment_	double	126.509639450122
raw__ss_1__os_0__min_size_50__min_size_overlap_0/slide 4/Image 126_Out_Channel Alignment__Mask/overlap_tables/two_channel_common__EdU_vs_dUTP_103_neighbor_centroid_to_centroid_dist.csv.gz	5.6800874015128	EdU	raw__ss_1__os_0__min_size_50__min_size_overlap_0	Mock	126	Out_Channel Alignment		126_Out_Channel Alignment_	double	142.00218503782
raw__ss_1__os_0__min_size_50__min_size_overlap_0/slide 4/Image 126_Out_Channel Alignment__Mask/overlap_tables/two_channel_common__EdU_vs_dUTP_103_neighbor_centroid_to_centroid_dist.csv.gz	15.8024689607155	EdU	raw__ss_1__os_0__min_size_50__min_size_overlap_0	Mock	126	Out_Channel Alignment		126_Out_Channel Alignment_	double	395.061724017887
raw__ss_1__os_0__min_size_50__min_size_overlap_0/slide 4/Image 126_Out_Channel Alignment__Mask/overlap_tables/two_channel_common__EdU_vs_dUTP_103_neighbor_centroid_to_centroid_dist.csv.gz	3.75289472145023	EdU	raw__ss_1__os_0__min_size_50__min_size_overlap_0	Mock	126	Out_Channel Alignment		126_Out_Channel Alignment_	double	93.8223680362558
raw__ss_1__os_0__min_size_50__min_size_overlap_0/slide 4/Image 126_Out_Channel Alignment__Mask/overlap_tables/two_channel_common__EdU_vs_dUTP_103_neighbor_centroid_to_centroid_dist.csv.gz	5.27340977484316	EdU	raw__ss_1__os_0__min_size_50__min_size_overlap_0	Mock	126	Out_Channel Alignment		126_Out_Channel Alignment_	double	131.835244371079
raw__ss_1__os_0__min_size_50__min_size_overlap_0/slide 4/Image 126_Out_Channel Alignment__Mask/overlap_tables/two_channel_common__EdU_vs_dUTP_103_neighbor_centroid_to_centroid_dist.csv.gz	14.780746462694	EdU	raw__ss_1__os_0__min_size_50__min_size_overlap_0	Mock	126	Out_Channel Alignment		126_Out_Channel Alignment_	double	369.518661567349
raw__ss_1__os_0__min_size_50__min_size_overlap_0/slide 4/Image 126_Out_Channel Alignment__Mask/overlap_tables/two_channel_common__EdU_vs_dUTP_103_neighbor_centroid_to_centroid_dist.csv.gz	3.08744291086851	EdU	raw__ss_1__os_0__min_size_50__min_size_overlap_0	Mock	126	Out_Channel Alignment		126_Out_Channel Alignment_	double	77.1860727717127
raw__ss_1__os_0__min_size_50__min_size_overlap_0/slide 4/Image 126_Out_Channel Alignment__Mask/overlap_tables/two_channel_common__EdU_vs_dUTP_103_neighbor_centroid_to_centroid_dist.csv.gz	12.4592202260344	EdU	raw__ss_1__os_0__min_size_50__min_size_overlap_0	Mock	126	Out_Channel Alignment		126_Out_Channel Alignment_	double	311.48050565086
raw__ss_1__os_0__min_size_50__min_size_overlap_0/slide 4/Image 126_Out_Channel Alignment__Mask/overlap_tables/two_channel_common__EdU_vs_dUTP_103_neighbor_centroid_to_centroid_dist.csv.gz	13.9324899632719	EdU	raw__ss_1__os_0__min_size_50__min_size_overlap_0	Mock	126	Out_Channel Alignment		126_Out_Channel Alignment_	double	348.312249081796
raw__ss_1__os_0__min_size_50__min_size_overlap_0/slide 4/Image 126_Out_Channel Alignment__Mask/overlap_tables/two_channel_common__EdU_vs_dUTP_103_neighbor_centroid_to_centroid_dist.csv.gz	6.93359110440536	EdU	raw__ss_1__os_0__min_size_50__min_size_overlap_0	Mock	126	Out_Channel Alignment		126_Out_Channel Alignment_	double	173.339777610134
raw__ss_1__os_0__min_size_50__min_size_overlap_0/slide 4/Image 126_Out_Channel Alignment__Mask/overlap_tables/two_channel_common__EdU_vs_dUTP_103_neighbor_centroid_to_centroid_dist.csv.gz	4.58771709113035	EdU	raw__ss_1__os_0__min_size_50__min_size_overlap_0	Mock	126	Out_Channel Alignment		126_Out_Channel Alignment_	double	114.692927278259
raw__ss_1__os_0__min_size_50__min_size_overlap_0/slide 4/Image 126_Out_Channel Alignment__Mask/overlap_tables/two_channel_common__EdU_vs_dUTP_103_neighbor_centroid_to_centroid_dist.csv.gz	9.93558290977976	EdU	raw__ss_1__os_0__min_size_50__min_size_overlap_0	Mock	126	Out_Channel Alignment		126_Out_Channel Alignment_	double	248.389572744494
raw__ss_1__os_0__min_size_50__min_size_overlap_0/slide 4/Image 126_Out_Channel Alignment__Mask/overlap_tables/two_channel_common__EdU_vs_dUTP_103_neighbor_centroid_to_centroid_dist.csv.gz	5.2714995312093	EdU	raw__ss_1__os_0__min_size_50__min_size_overlap_0	Mock	126	Out_Channel Alignment		126_Out_Channel Alignment_	double	131.787488280233
raw__ss_1__os_0__min_size_50__min_size_overlap_0/slide 4/Image 126_Out_Channel Alignment__Mask/overlap_tables/two_channel_common__EdU_vs_dUTP_103_neighbor_centroid_to_centroid_dist.csv.gz	7.30191031908862	EdU	raw__ss_1__os_0__min_size_50__min_size_overlap_0	Mock	126	Out_Channel Alignment		126_Out_Channel Alignment_	double	182.547757977216
raw__ss_1__os_0__min_size_50__min_size_overlap_0/slide 4/Image 126_Out_Channel Alignment__Mask/overlap_tables/two_channel_common__EdU_vs_dUTP_103_neighbor_centroid_to_centroid_dist.csv.gz	5.3344936190178	EdU	raw__ss_1__os_0__min_size_50__min_size_overlap_0	Mock	126	Out_Channel Alignment		126_Out_Channel Alignment_	double	133.362340475445
raw__ss_1__os_0__min_size_50__min_size_overlap_0/slide 4/Image 126_Out_Channel Alignment__Mask/overlap_tables/two_channel_common__EdU_vs_dUTP_103_neighbor_centroid_to_centroid_dist.csv.gz	2.088623244382	EdU	raw__ss_1__os_0__min_size_50__min_size_overlap_0	Mock	126	Out_Channel Alignment		126_Out_Channel Alignment_	double	52.21558110955
raw__ss_1__os_0__min_size_50__min_size_overlap_0/slide 4/Image 126_Out_Channel Alignment__Mask/overlap_tables/two_channel_common__EdU_vs_dUTP_103_neighbor_centroid_to_centroid_dist.csv.gz	12.8739382228767	EdU	raw__ss_1__os_0__min_size_50__min_size_overlap_0	Mock	126	Out_Channel Alignment		126_Out_Channel Alignment_	double	321.848455571918
raw__ss_1__os_0__min_size_50__min_size_overlap_0/slide 4/Image 126_Out_Channel Alignment__Mask/overlap_tables/two_channel_common__EdU_vs_dUTP_103_neighbor_centroid_to_centroid_dist.csv.gz	8.35693268657875	EdU	raw__ss_1__os_0__min_size_50__min_size_overlap_0	Mock	126	Out_Channel Alignment		126_Out_Channel Alignment_	double	208.923317164469
raw__ss_1__os_0__min_size_50__min_size_overlap_0/slide 4/Image 126_Out_Channel Alignment__Mask/overlap_tables/two_channel_common__EdU_vs_dUTP_103_neighbor_centroid_to_centroid_dist.csv.gz	5.56832811434582	EdU	raw__ss_1__os_0__min_size_50__min_size_overlap_0	Mock	126	Out_Channel Alignment		126_Out_Channel Alignment_	double	139.208202858645
raw__ss_1__os_0__min_size_50__min_size_overlap_0/slide 4/Image 126_Out_Channel Alignment__Mask/overlap_tables/two_channel_common__EdU_vs_dUTP_103_neighbor_centroid_to_centroid_dist.csv.gz	13.2568788810776	EdU	raw__ss_1__os_0__min_size_50__min_size_overlap_0	Mock	126	Out_Channel Alignment		126_Out_Channel Alignment_	double	331.421972026939
raw__ss_1__os_0__min_size_50__min_size_overlap_0/slide 4/Image 126_Out_Channel Alignment__Mask/overlap_tables/two_channel_common__EdU_vs_dUTP_103_neighbor_centroid_to_centroid_dist.csv.gz	5.70821798479549	EdU	raw__ss_1__os_0__min_size_50__min_size_overlap_0	Mock	126	Out_Channel Alignment		126_Out_Channel Alignment_	double	142.705449619887
raw__ss_1__os_0__min_size_50__min_size_overlap_0/slide 4/Image 126_Out_Channel Alignment__Mask/overlap_tables/two_channel_common__EdU_vs_dUTP_103_neighbor_centroid_to_centroid_dist.csv.gz	4.63013692835778	EdU	raw__ss_1__os_0__min_size_50__min_size_overlap_0	Mock	126	Out_Channel Alignment		126_Out_Channel Alignment_	double	115.753423208944
raw__ss_1__os_0__min_size_50__min_size_overlap_0/slide 4/Image 126_Out_Channel Alignment__Mask/overlap_tables/two_channel_common__EdU_vs_dUTP_103_neighbor_centroid_to_centroid_dist.csv.gz	13.9680773707455	EdU	raw__ss_1__os_0__min_size_50__min_size_overlap_0	Mock	126	Out_Channel Alignment		126_Out_Channel Alignment_	double	349.201934268637
raw__ss_1__os_0__min_size_50__min_size_overlap_0/slide 4/Image 126_Out_Channel Alignment__Mask/overlap_tables/two_channel_common__EdU_vs_dUTP_103_neighbor_centroid_to_centroid_dist.csv.gz	8.47378956511789	EdU	raw__ss_1__os_0__min_size_50__min_size_overlap_0	Mock	126	Out_Channel Alignment		126_Out_Channel Alignment_	double	211.844739127947
raw__ss_1__os_0__min_size_50__min_size_overlap_0/slide 4/Image 126_Out_Channel Alignment__Mask/overlap_tables/two_channel_common__EdU_vs_dUTP_103_neighbor_centroid_to_centroid_dist.csv.gz	18.5342742266165	EdU	raw__ss_1__os_0__min_size_50__min_size_overlap_0	Mock	126	Out_Channel Alignment		126_Out_Channel Alignment_	double	463.356855665413
raw__ss_1__os_0__min_size_50__min_size_overlap_0/slide 4/Image 126_Out_Channel Alignment__Mask/overlap_tables/two_channel_common__EdU_vs_dUTP_103_neighbor_centroid_to_centroid_dist.csv.gz	3.27855476268882	EdU	raw__ss_1__os_0__min_size_50__min_size_overlap_0	Mock	126	Out_Channel Alignment		126_Out_Channel Alignment_	double	81.9638690672205
raw__ss_1__os_0__min_size_50__min_size_overlap_0/slide 4/Image 126_Out_Channel Alignment__Mask/overlap_tables/two_channel_common__EdU_vs_dUTP_103_neighbor_centroid_to_centroid_dist.csv.gz	14.509650456896	EdU	raw__ss_1__os_0__min_size_50__min_size_overlap_0	Mock	126	Out_Channel Alignment		126_Out_Channel Alignment_	double	362.7412614224
raw__ss_1__os_0__min_size_50__min_size_overlap_0/slide 4/Image 126_Out_Channel Alignment__Mask/overlap_tables/two_channel_common__EdU_vs_dUTP_103_neighbor_centroid_to_centroid_dist.csv.gz	10.194154715518	EdU	raw__ss_1__os_0__min_size_50__min_size_overlap_0	Mock	126	Out_Channel Alignment		126_Out_Channel Alignment_	double	254.85386788795
raw__ss_1__os_0__min_size_50__min_size_overlap_0/slide 4/Image 126_Out_Channel Alignment__Mask/overlap_tables/two_channel_common__EdU_vs_dUTP_103_neighbor_centroid_to_centroid_dist.csv.gz	2.65173313252553	EdU	raw__ss_1__os_0__min_size_50__min_size_overlap_0	Mock	126	Out_Channel Alignment		126_Out_Channel Alignment_	double	66.2933283131384
raw__ss_1__os_0__min_size_50__min_size_overlap_0/slide 4/Image 126_Out_Channel Alignment__Mask/overlap_tables/two_channel_common__EdU_vs_dUTP_103_neighbor_centroid_to_centroid_dist.csv.gz	7.10645949804728	EdU	raw__ss_1__os_0__min_size_50__min_size_overlap_0	Mock	126	Out_Channel Alignment		126_Out_Channel Alignment_	double	177.661487451182
raw__ss_1__os_0__min_size_50__min_size_overlap_0/slide 4/Image 126_Out_Channel Alignment__Mask/overlap_tables/two_channel_common__EdU_vs_dUTP_103_neighbor_centroid_to_centroid_dist.csv.gz	3.4550009547307	EdU	raw__ss_1__os_0__min_size_50__min_size_overlap_0	Mock	126	Out_Channel Alignment		126_Out_Channel Alignment_	double	86.3750238682676
raw__ss_1__os_0__min_size_50__min_size_overlap_0/slide 4/Image 126_Out_Channel Alignment__Mask/overlap_tables/two_channel_common__EdU_vs_dUTP_103_neighbor_centroid_to_centroid_dist.csv.gz	4.93420544396963	EdU	raw__ss_1__os_0__min_size_50__min_size_overlap_0	Mock	126	Out_Channel Alignment		126_Out_Channel Alignment_	double	123.355136099241
raw__ss_1__os_0__min_size_50__min_size_overlap_0/slide 4/Image 126_Out_Channel Alignment__Mask/overlap_tables/two_channel_common__EdU_vs_dUTP_103_neighbor_centroid_to_centroid_dist.csv.gz	5.28985809280948	EdU	raw__ss_1__os_0__min_size_50__min_size_overlap_0	Mock	126	Out_Channel Alignment		126_Out_Channel Alignment_	double	132.246452320237
raw__ss_1__os_0__min_size_50__min_size_overlap_0/slide 4/Image 126_Out_Channel Alignment__Mask/overlap_tables/two_channel_common__EdU_vs_dUTP_103_neighbor_centroid_to_centroid_dist.csv.gz	12.9931775744381	EdU	raw__ss_1__os_0__min_size_50__min_size_overlap_0	Mock	126	Out_Channel Alignment		126_Out_Channel Alignment_	double	324.829439360953
raw__ss_1__os_0__min_size_50__min_size_overlap_0/slide 4/Image 126_Out_Channel Alignment__Mask/overlap_tables/two_channel_common__EdU_vs_dUTP_103_neighbor_centroid_to_centroid_dist.csv.gz	6.77940319418754	EdU	raw__ss_1__os_0__min_size_50__min_size_overlap_0	Mock	126	Out_Channel Alignment		126_Out_Channel Alignment_	double	169.485079854688
raw__ss_1__os_0__min_size_50__min_size_overlap_0/slide 4/Image 126_Out_Channel Alignment__Mask/overlap_tables/two_channel_common__EdU_vs_dUTP_103_neighbor_centroid_to_centroid_dist.csv.gz	4.14262270181923	EdU	raw__ss_1__os_0__min_size_50__min_size_overlap_0	Mock	126	Out_Channel Alignment		126_Out_Channel Alignment_	double	103.565567545481
raw__ss_1__os_0__min_size_50__min_size_overlap_0/slide 4/Image 126_Out_Channel Alignment__Mask/overlap_tables/two_channel_common__EdU_vs_dUTP_103_neighbor_centroid_to_centroid_dist.csv.gz	5.091537984732	EdU	raw__ss_1__os_0__min_size_50__min_size_overlap_0	Mock	126	Out_Channel Alignment		126_Out_Channel Alignment_	double	127.2884496183
raw__ss_1__os_0__min_size_50__min_size_overlap_0/slide 4/Image 126_Out_Channel Alignment__Mask/overlap_tables/two_channel_common__EdU_vs_dUTP_103_neighbor_centroid_to_centroid_dist.csv.gz	5.82772700884447	EdU	raw__ss_1__os_0__min_size_50__min_size_overlap_0	Mock	126	Out_Channel Alignment		126_Out_Channel Alignment_	double	145.693175221112
raw__ss_1__os_0__min_size_50__min_size_overlap_0/slide 4/Image 126_Out_Channel Alignment__Mask/overlap_tables/two_channel_common__EdU_vs_dUTP_103_neighbor_centroid_to_centroid_dist.csv.gz	4.34308228451101	EdU	raw__ss_1__os_0__min_size_50__min_size_overlap_0	Mock	126	Out_Channel Alignment		126_Out_Channel Alignment_	double	108.577057112775
raw__ss_1__os_0__min_size_50__min_size_overlap_0/slide 4/Image 126_Out_Channel Alignment__Mask/overlap_tables/two_channel_common__EdU_vs_dUTP_103_neighbor_centroid_to_centroid_dist.csv.gz	11.8721521667636	EdU	raw__ss_1__os_0__min_size_50__min_size_overlap_0	Mock	126	Out_Channel Alignment		126_Out_Channel Alignment_	double	296.803804169091
raw__ss_1__os_0__min_size_50__min_size_overlap_0/slide 4/Image 126_Out_Channel Alignment__Mask/overlap_tables/two_channel_common__EdU_vs_dUTP_103_neighbor_centroid_to_centroid_dist.csv.gz	9.21486029091207	EdU	raw__ss_1__os_0__min_size_50__min_size_overlap_0	Mock	126	Out_Channel Alignment		126_Out_Channel Alignment_	double	230.371507272802
raw__ss_1__os_0__min_size_50__min_size_overlap_0/slide 4/Image 126_Out_Channel Alignment__Mask/overlap_tables/two_channel_common__EdU_vs_dUTP_103_neighbor_centroid_to_centroid_dist.csv.gz	9.12961828016523	EdU	raw__ss_1__os_0__min_size_50__min_size_overlap_0	Mock	126	Out_Channel Alignment		126_Out_Channel Alignment_	double	228.240457004131
raw__ss_1__os_0__min_size_50__min_size_overlap_0/slide 4/Image 126_Out_Channel Alignment__Mask/overlap_tables/two_channel_common__EdU_vs_dUTP_103_neighbor_centroid_to_centroid_dist.csv.gz	1.96058913234296	EdU	raw__ss_1__os_0__min_size_50__min_size_overlap_0	Mock	126	Out_Channel Alignment		126_Out_Channel Alignment_	double	49.0147283085739
raw__ss_1__os_0__min_size_50__min_size_overlap_0/slide 4/Image 126_Out_Channel Alignment__Mask/overlap_tables/two_channel_common__EdU_vs_dUTP_103_neighbor_centroid_to_centroid_dist.csv.gz	13.8253024248905	EdU	raw__ss_1__os_0__min_size_50__min_size_overlap_0	Mock	126	Out_Channel Alignment		126_Out_Channel Alignment_	double	345.632560622262
raw__ss_1__os_0__min_size_50__min_size_overlap_0/slide 4/Image 126_Out_Channel Alignment__Mask/overlap_tables/two_channel_common__EdU_vs_dUTP_103_neighbor_centroid_to_centroid_dist.csv.gz	7.64795536427067	EdU	raw__ss_1__os_0__min_size_50__min_size_overlap_0	Mock	126	Out_Channel Alignment		126_Out_Channel Alignment_	double	191.198884106767
raw__ss_1__os_0__min_size_50__min_size_overlap_0/slide 4/Image 126_Out_Channel Alignment__Mask/overlap_tables/two_channel_common__EdU_vs_dUTP_103_neighbor_centroid_to_centroid_dist.csv.gz	9.05294638423601	EdU	raw__ss_1__os_0__min_size_50__min_size_overlap_0	Mock	126	Out_Channel Alignment		126_Out_Channel Alignment_	double	226.3236596059
raw__ss_1__os_0__min_size_50__min_size_overlap_0/slide 4/Image 126_Out_Channel Alignment__Mask/overlap_tables/two_channel_common__EdU_vs_dUTP_103_neighbor_centroid_to_centroid_dist.csv.gz	3.27526825029082	EdU	raw__ss_1__os_0__min_size_50__min_size_overlap_0	Mock	126	Out_Channel Alignment		126_Out_Channel Alignment_	double	81.8817062572706
raw__ss_1__os_0__min_size_50__min_size_overlap_0/slide 4/Image 126_Out_Channel Alignment__Mask/overlap_tables/two_channel_common__EdU_vs_dUTP_103_neighbor_centroid_to_centroid_dist.csv.gz	6.86841287576484	EdU	raw__ss_1__os_0__min_size_50__min_size_overlap_0	Mock	126	Out_Channel Alignment		126_Out_Channel Alignment_	double	171.710321894121
raw__ss_1__os_0__min_size_50__min_size_overlap_0/slide 4/Image 126_Out_Channel Alignment__Mask/overlap_tables/two_channel_common__EdU_vs_dUTP_103_neighbor_centroid_to_centroid_dist.csv.gz	7.20155823540118	EdU	raw__ss_1__os_0__min_size_50__min_size_overlap_0	Mock	126	Out_Channel Alignment		126_Out_Channel Alignment_	double	180.038955885029
raw__ss_1__os_0__min_size_50__min_size_overlap_0/slide 4/Image 126_Out_Channel Alignment__Mask/overlap_tables/two_channel_common__EdU_vs_dUTP_103_neighbor_centroid_to_centroid_dist.csv.gz	15.1608480071915	EdU	raw__ss_1__os_0__min_size_50__min_size_overlap_0	Mock	126	Out_Channel Alignment		126_Out_Channel Alignment_	double	379.021200179788
raw__ss_1__os_0__min_size_50__min_size_overlap_0/slide 4/Image 126_Out_Channel Alignment__Mask/overlap_tables/two_channel_common__EdU_vs_dUTP_103_neighbor_centroid_to_centroid_dist.csv.gz	6.45246807069508	EdU	raw__ss_1__os_0__min_size_50__min_size_overlap_0	Mock	126	Out_Channel Alignment		126_Out_Channel Alignment_	double	161.311701767377
raw__ss_1__os_0__min_size_50__min_size_overlap_0/slide 4/Image 126_Out_Channel Alignment__Mask/overlap_tables/two_channel_common__EdU_vs_dUTP_103_neighbor_centroid_to_centroid_dist.csv.gz	4.93434864691841	EdU	raw__ss_1__os_0__min_size_50__min_size_overlap_0	Mock	126	Out_Channel Alignment		126_Out_Channel Alignment_	double	123.35871617296
raw__ss_1__os_0__min_size_50__min_size_overlap_0/slide 4/Image 126_Out_Channel Alignment__Mask/overlap_tables/two_channel_common__EdU_vs_dUTP_103_neighbor_centroid_to_centroid_dist.csv.gz	5.17072136853162	EdU	raw__ss_1__os_0__min_size_50__min_size_overlap_0	Mock	126	Out_Channel Alignment		126_Out_Channel Alignment_	double	129.268034213291
raw__ss_1__os_0__min_size_50__min_size_overlap_0/slide 4/Image 126_Out_Channel Alignment__Mask/overlap_tables/two_channel_common__EdU_vs_dUTP_103_neighbor_centroid_to_centroid_dist.csv.gz	5.78660570214146	EdU	raw__ss_1__os_0__min_size_50__min_size_overlap_0	Mock	126	Out_Channel Alignment		126_Out_Channel Alignment_	double	144.665142553536
raw__ss_1__os_0__min_size_50__min_size_overlap_0/slide 4/Image 126_Out_Channel Alignment__Mask/overlap_tables/two_channel_common__EdU_vs_dUTP_103_neighbor_centroid_to_centroid_dist.csv.gz	13.7485733871456	EdU	raw__ss_1__os_0__min_size_50__min_size_overlap_0	Mock	126	Out_Channel Alignment		126_Out_Channel Alignment_	double	343.714334678641
raw__ss_1__os_0__min_size_50__min_size_overlap_0/slide 4/Image 126_Out_Channel Alignment__Mask/overlap_tables/two_channel_common__EdU_vs_dUTP_103_neighbor_centroid_to_centroid_dist.csv.gz	6.07558294290266	EdU	raw__ss_1__os_0__min_size_50__min_size_overlap_0	Mock	126	Out_Channel Alignment		126_Out_Channel Alignment_	double	151.889573572567
raw__ss_1__os_0__min_size_50__min_size_overlap_0/slide 4/Image 126_Out_Channel Alignment__Mask/overlap_tables/two_channel_common__EdU_vs_dUTP_103_neighbor_centroid_to_centroid_dist.csv.gz	5.52032126162403	EdU	raw__ss_1__os_0__min_size_50__min_size_overlap_0	Mock	126	Out_Channel Alignment		126_Out_Channel Alignment_	double	138.008031540601
raw__ss_1__os_0__min_size_50__min_size_overlap_0/slide 4/Image 126_Out_Channel Alignment__Mask/overlap_tables/two_channel_common__EdU_vs_dUTP_103_neighbor_centroid_to_centroid_dist.csv.gz	12.3415275949211	EdU	raw__ss_1__os_0__min_size_50__min_size_overlap_0	Mock	126	Out_Channel Alignment		126_Out_Channel Alignment_	double	308.538189873027
raw__ss_1__os_0__min_size_50__min_size_overlap_0/slide 4/Image 126_Out_Channel Alignment__Mask/overlap_tables/two_channel_common__EdU_vs_dUTP_103_neighbor_centroid_to_centroid_dist.csv.gz	6.74945315364022	EdU	raw__ss_1__os_0__min_size_50__min_size_overlap_0	Mock	126	Out_Channel Alignment		126_Out_Channel Alignment_	double	168.736328841006
raw__ss_1__os_0__min_size_50__min_size_overlap_0/slide 4/Image 126_Out_Channel Alignment__Mask/overlap_tables/two_channel_common__EdU_vs_dUTP_103_neighbor_centroid_to_centroid_dist.csv.gz	3.23879979458745	EdU	raw__ss_1__os_0__min_size_50__min_size_overlap_0	Mock	126	Out_Channel Alignment		126_Out_Channel Alignment_	double	80.9699948646863
raw__ss_1__os_0__min_size_50__min_size_overlap_0/slide 4/Image 126_Out_Channel Alignment__Mask/overlap_tables/two_channel_common__EdU_vs_dUTP_103_neighbor_centroid_to_centroid_dist.csv.gz	11.1080150223261	EdU	raw__ss_1__os_0__min_size_50__min_size_overlap_0	Mock	126	Out_Channel Alignment		126_Out_Channel Alignment_	double	277.700375558153
raw__ss_1__os_0__min_size_50__min_size_overlap_0/slide 4/Image 126_Out_Channel Alignment__Mask/overlap_tables/two_channel_common__EdU_vs_dUTP_103_neighbor_centroid_to_centroid_dist.csv.gz	2.37293536825423	EdU	raw__ss_1__os_0__min_size_50__min_size_overlap_0	Mock	126	Out_Channel Alignment		126_Out_Channel Alignment_	double	59.3233842063556
raw__ss_1__os_0__min_size_50__min_size_overlap_0/slide 4/Image 126_Out_Channel Alignment__Mask/overlap_tables/two_channel_common__EdU_vs_dUTP_103_neighbor_centroid_to_centroid_dist.csv.gz	4.77557503549209	EdU	raw__ss_1__os_0__min_size_50__min_size_overlap_0	Mock	126	Out_Channel Alignment		126_Out_Channel Alignment_	double	119.389375887302
raw__ss_1__os_0__min_size_50__min_size_overlap_0/slide 4/Image 126_Out_Channel Alignment__Mask/overlap_tables/two_channel_common__EdU_vs_dUTP_103_neighbor_centroid_to_centroid_dist.csv.gz	3.21273647309217	EdU	raw__ss_1__os_0__min_size_50__min_size_overlap_0	Mock	126	Out_Channel Alignment		126_Out_Channel Alignment_	double	80.3184118273044
raw__ss_1__os_0__min_size_50__min_size_overlap_0/slide 4/Image 126_Out_Channel Alignment__Mask/overlap_tables/two_channel_common__EdU_vs_dUTP_103_neighbor_centroid_to_centroid_dist.csv.gz	8.66631853818798	EdU	raw__ss_1__os_0__min_size_50__min_size_overlap_0	Mock	126	Out_Channel Alignment		126_Out_Channel Alignment_	double	216.6579634547
raw__ss_1__os_0__min_size_50__min_size_overlap_0/slide 4/Image 126_Out_Channel Alignment__Mask/overlap_tables/two_channel_common__EdU_vs_dUTP_103_neighbor_centroid_to_centroid_dist.csv.gz	9.47578456272769	EdU	raw__ss_1__os_0__min_size_50__min_size_overlap_0	Mock	126	Out_Channel Alignment		126_Out_Channel Alignment_	double	236.894614068192
raw__ss_1__os_0__min_size_50__min_size_overlap_0/slide 4/Image 126_Out_Channel Alignment__Mask/overlap_tables/two_channel_common__EdU_vs_dUTP_103_neighbor_centroid_to_centroid_dist.csv.gz	4.86839872535254	EdU	raw__ss_1__os_0__min_size_50__min_size_overlap_0	Mock	126	Out_Channel Alignment		126_Out_Channel Alignment_	double	121.709968133814
raw__ss_1__os_0__min_size_50__min_size_overlap_0/slide 4/Image 126_Out_Channel Alignment__Mask/overlap_tables/two_channel_common__EdU_vs_dUTP_103_neighbor_centroid_to_centroid_dist.csv.gz	3.28975475320374	EdU	raw__ss_1__os_0__min_size_50__min_size_overlap_0	Mock	126	Out_Channel Alignment		126_Out_Channel Alignment_	double	82.2438688300934
raw__ss_1__os_0__min_size_50__min_size_overlap_0/slide 4/Image 126_Out_Channel Alignment__Mask/overlap_tables/two_channel_common__EdU_vs_dUTP_103_neighbor_centroid_to_centroid_dist.csv.gz	11.2737338512454	EdU	raw__ss_1__os_0__min_size_50__min_size_overlap_0	Mock	126	Out_Channel Alignment		126_Out_Channel Alignment_	double	281.843346281135
raw__ss_1__os_0__min_size_50__min_size_overlap_0/slide 4/Image 126_Out_Channel Alignment__Mask/overlap_tables/two_channel_common__EdU_vs_dUTP_103_neighbor_centroid_to_centroid_dist.csv.gz	4.06537651821275	EdU	raw__ss_1__os_0__min_size_50__min_size_overlap_0	Mock	126	Out_Channel Alignment		126_Out_Channel Alignment_	double	101.634412955319
raw__ss_1__os_0__min_size_50__min_size_overlap_0/slide 4/Image 126_Out_Channel Alignment__Mask/overlap_tables/two_channel_common__EdU_vs_dUTP_103_neighbor_centroid_to_centroid_dist.csv.gz	10.4460942520124	EdU	raw__ss_1__os_0__min_size_50__min_size_overlap_0	Mock	126	Out_Channel Alignment		126_Out_Channel Alignment_	double	261.152356300311
raw__ss_1__os_0__min_size_50__min_size_overlap_0/slide 4/Image 126_Out_Channel Alignment__Mask/overlap_tables/two_channel_common__EdU_vs_dUTP_103_neighbor_centroid_to_centroid_dist.csv.gz	5.20760257954733	EdU	raw__ss_1__os_0__min_size_50__min_size_overlap_0	Mock	126	Out_Channel Alignment		126_Out_Channel Alignment_	double	130.190064488683
raw__ss_1__os_0__min_size_50__min_size_overlap_0/slide 4/Image 126_Out_Channel Alignment__Mask/overlap_tables/two_channel_common__EdU_vs_dUTP_103_neighbor_centroid_to_centroid_dist.csv.gz	4.14347723855455	EdU	raw__ss_1__os_0__min_size_50__min_size_overlap_0	Mock	126	Out_Channel Alignment		126_Out_Channel Alignment_	double	103.586930963864
raw__ss_1__os_0__min_size_50__min_size_overlap_0/slide 4/Image 126_Out_Channel Alignment__Mask/overlap_tables/two_channel_common__EdU_vs_dUTP_103_neighbor_centroid_to_centroid_dist.csv.gz	6.39253246673208	EdU	raw__ss_1__os_0__min_size_50__min_size_overlap_0	Mock	126	Out_Channel Alignment		126_Out_Channel Alignment_	double	159.813311668302
raw__ss_1__os_0__min_size_50__min_size_overlap_0/slide 4/Image 126_Out_Channel Alignment__Mask/overlap_tables/two_channel_common__EdU_vs_dUTP_103_neighbor_centroid_to_centroid_dist.csv.gz	5.15734073578426	EdU	raw__ss_1__os_0__min_size_50__min_size_overlap_0	Mock	126	Out_Channel Alignment		126_Out_Channel Alignment_	double	128.933518394606
raw__ss_1__os_0__min_size_50__min_size_overlap_0/slide 4/Image 126_Out_Channel Alignment__Mask/overlap_tables/two_channel_common__EdU_vs_dUTP_103_neighbor_centroid_to_centroid_dist.csv.gz	14.6032623373456	EdU	raw__ss_1__os_0__min_size_50__min_size_overlap_0	Mock	126	Out_Channel Alignment		126_Out_Channel Alignment_	double	365.08155843364
raw__ss_1__os_0__min_size_50__min_size_overlap_0/slide 4/Image 126_Out_Channel Alignment__Mask/overlap_tables/two_channel_common__EdU_vs_dUTP_103_neighbor_centroid_to_centroid_dist.csv.gz	7.90782648226656	EdU	raw__ss_1__os_0__min_size_50__min_size_overlap_0	Mock	126	Out_Channel Alignment		126_Out_Channel Alignment_	double	197.695662056664
raw__ss_1__os_0__min_size_50__min_size_overlap_0/slide 4/Image 126_Out_Channel Alignment__Mask/overlap_tables/two_channel_common__EdU_vs_dUTP_103_neighbor_centroid_to_centroid_dist.csv.gz	3.54985389494995	EdU	raw__ss_1__os_0__min_size_50__min_size_overlap_0	Mock	126	Out_Channel Alignment		126_Out_Channel Alignment_	double	88.7463473737488
raw__ss_1__os_0__min_size_50__min_size_overlap_0/slide 4/Image 126_Out_Channel Alignment__Mask/overlap_tables/two_channel_common__EdU_vs_dUTP_103_neighbor_centroid_to_centroid_dist.csv.gz	9.18471118980821	EdU	raw__ss_1__os_0__min_size_50__min_size_overlap_0	Mock	126	Out_Channel Alignment		126_Out_Channel Alignment_	double	229.617779745205
raw__ss_1__os_0__min_size_50__min_size_overlap_0/slide 4/Image 126_Out_Channel Alignment__Mask/overlap_tables/two_channel_common__EdU_vs_dUTP_103_neighbor_centroid_to_centroid_dist.csv.gz	9.26872083187005	EdU	raw__ss_1__os_0__min_size_50__min_size_overlap_0	Mock	126	Out_Channel Alignment		126_Out_Channel Alignment_	double	231.718020796751
raw__ss_1__os_0__min_size_50__min_size_overlap_0/slide 4/Image 126_Out_Channel Alignment__Mask/overlap_tables/two_channel_common__EdU_vs_dUTP_103_neighbor_centroid_to_centroid_dist.csv.gz	4.5560902338751	EdU	raw__ss_1__os_0__min_size_50__min_size_overlap_0	Mock	126	Out_Channel Alignment		126_Out_Channel Alignment_	double	113.902255846877
raw__ss_1__os_0__min_size_50__min_size_overlap_0/slide 4/Image 126_Out_Channel Alignment__Mask/overlap_tables/two_channel_common__EdU_vs_dUTP_103_neighbor_centroid_to_centroid_dist.csv.gz	7.33929550989651	EdU	raw__ss_1__os_0__min_size_50__min_size_overlap_0	Mock	126	Out_Channel Alignment		126_Out_Channel Alignment_	double	183.482387747413
raw__ss_1__os_0__min_size_50__min_size_overlap_0/slide 4/Image 126_Out_Channel Alignment__Mask/overlap_tables/two_channel_common__EdU_vs_dUTP_103_neighbor_centroid_to_centroid_dist.csv.gz	4.5352473869349	EdU	raw__ss_1__os_0__min_size_50__min_size_overlap_0	Mock	126	Out_Channel Alignment		126_Out_Channel Alignment_	double	113.381184673372
raw__ss_1__os_0__min_size_50__min_size_overlap_0/slide 4/Image 126_Out_Channel Alignment__Mask/overlap_tables/two_channel_common__EdU_vs_dUTP_103_neighbor_centroid_to_centroid_dist.csv.gz	10.5555294920223	EdU	raw__ss_1__os_0__min_size_50__min_size_overlap_0	Mock	126	Out_Channel Alignment		126_Out_Channel Alignment_	double	263.888237300557
raw__ss_1__os_0__min_size_50__min_size_overlap_0/slide 4/Image 126_Out_Channel Alignment__Mask/overlap_tables/two_channel_common__EdU_vs_dUTP_103_neighbor_centroid_to_centroid_dist.csv.gz	7.53272580280958	EdU	raw__ss_1__os_0__min_size_50__min_size_overlap_0	Mock	126	Out_Channel Alignment		126_Out_Channel Alignment_	double	188.318145070239
raw__ss_1__os_0__min_size_50__min_size_overlap_0/slide 4/Image 126_Out_Channel Alignment__Mask/overlap_tables/two_channel_common__EdU_vs_dUTP_103_neighbor_centroid_to_centroid_dist.csv.gz	7.56773846175051	EdU	raw__ss_1__os_0__min_size_50__min_size_overlap_0	Mock	126	Out_Channel Alignment		126_Out_Channel Alignment_	double	189.193461543763
raw__ss_1__os_0__min_size_50__min_size_overlap_0/slide 4/Image 126_Out_Channel Alignment__Mask/overlap_tables/two_channel_common__EdU_vs_dUTP_103_neighbor_centroid_to_centroid_dist.csv.gz	8.06208278441109	EdU	raw__ss_1__os_0__min_size_50__min_size_overlap_0	Mock	126	Out_Channel Alignment		126_Out_Channel Alignment_	double	201.552069610277
raw__ss_1__os_0__min_size_50__min_size_overlap_0/slide 4/Image 126_Out_Channel Alignment__Mask/overlap_tables/two_channel_common__EdU_vs_dUTP_103_neighbor_centroid_to_centroid_dist.csv.gz	10.454186991598	EdU	raw__ss_1__os_0__min_size_50__min_size_overlap_0	Mock	126	Out_Channel Alignment		126_Out_Channel Alignment_	double	261.35467478995
raw__ss_1__os_0__min_size_50__min_size_overlap_0/slide 4/Image 126_Out_Channel Alignment__Mask/overlap_tables/two_channel_common__EdU_vs_dUTP_103_neighbor_centroid_to_centroid_dist.csv.gz	10.0829707016331	EdU	raw__ss_1__os_0__min_size_50__min_size_overlap_0	Mock	126	Out_Channel Alignment		126_Out_Channel Alignment_	double	252.074267540828
raw__ss_1__os_0__min_size_50__min_size_overlap_0/slide 4/Image 126_Out_Channel Alignment__Mask/overlap_tables/two_channel_common__EdU_vs_dUTP_103_neighbor_centroid_to_centroid_dist.csv.gz	5.70974382182765	EdU	raw__ss_1__os_0__min_size_50__min_size_overlap_0	Mock	126	Out_Channel Alignment		126_Out_Channel Alignment_	double	142.743595545691
raw__ss_1__os_0__min_size_50__min_size_overlap_0/slide 4/Image 126_Out_Channel Alignment__Mask/overlap_tables/two_channel_common__EdU_vs_dUTP_103_neighbor_centroid_to_centroid_dist.csv.gz	2.52108840435814	EdU	raw__ss_1__os_0__min_size_50__min_size_overlap_0	Mock	126	Out_Channel Alignment		126_Out_Channel Alignment_	double	63.0272101089535
raw__ss_1__os_0__min_size_50__min_size_overlap_0/slide 4/Image 126_Out_Channel Alignment__Mask/overlap_tables/two_channel_common__EdU_vs_dUTP_103_neighbor_centroid_to_centroid_dist.csv.gz	14.4800471749069	EdU	raw__ss_1__os_0__min_size_50__min_size_overlap_0	Mock	126	Out_Channel Alignment		126_Out_Channel Alignment_	double	362.001179372673
raw__ss_1__os_0__min_size_50__min_size_overlap_0/slide 4/Image 126_Out_Channel Alignment__Mask/overlap_tables/two_channel_common__EdU_vs_dUTP_103_neighbor_centroid_to_centroid_dist.csv.gz	10.1548597069623	EdU	raw__ss_1__os_0__min_size_50__min_size_overlap_0	Mock	126	Out_Channel Alignment		126_Out_Channel Alignment_	double	253.871492674057
raw__ss_1__os_0__min_size_50__min_size_overlap_0/slide 4/Image 126_Out_Channel Alignment__Mask/overlap_tables/two_channel_common__EdU_vs_dUTP_103_neighbor_centroid_to_centroid_dist.csv.gz	7.66381333032947	EdU	raw__ss_1__os_0__min_size_50__min_size_overlap_0	Mock	126	Out_Channel Alignment		126_Out_Channel Alignment_	double	191.595333258237
raw__ss_1__os_0__min_size_50__min_size_overlap_0/slide 4/Image 126_Out_Channel Alignment__Mask/overlap_tables/two_channel_common__EdU_vs_dUTP_103_neighbor_centroid_to_centroid_dist.csv.gz	7.69062201635614	EdU	raw__ss_1__os_0__min_size_50__min_size_overlap_0	Mock	126	Out_Channel Alignment		126_Out_Channel Alignment_	double	192.265550408904
raw__ss_1__os_0__min_size_50__min_size_overlap_0/slide 4/Image 126_Out_Channel Alignment__Mask/overlap_tables/two_channel_common__EdU_vs_dUTP_103_neighbor_centroid_to_centroid_dist.csv.gz	6.0977991710037	EdU	raw__ss_1__os_0__min_size_50__min_size_overlap_0	Mock	126	Out_Channel Alignment		126_Out_Channel Alignment_	double	152.444979275093
raw__ss_1__os_0__min_size_50__min_size_overlap_0/slide 4/Image 126_Out_Channel Alignment__Mask/overlap_tables/two_channel_common__EdU_vs_dUTP_103_neighbor_centroid_to_centroid_dist.csv.gz	5.37512277798242	EdU	raw__ss_1__os_0__min_size_50__min_size_overlap_0	Mock	126	Out_Channel Alignment		126_Out_Channel Alignment_	double	134.37806944956
raw__ss_1__os_0__min_size_50__min_size_overlap_0/slide 4/Image 126_Out_Channel Alignment__Mask/overlap_tables/two_channel_common__EdU_vs_dUTP_103_neighbor_centroid_to_centroid_dist.csv.gz	5.85977183617419	EdU	raw__ss_1__os_0__min_size_50__min_size_overlap_0	Mock	126	Out_Channel Alignment		126_Out_Channel Alignment_	double	146.494295904355
raw__ss_1__os_0__min_size_50__min_size_overlap_0/slide 4/Image 126_Out_Channel Alignment__Mask/overlap_tables/two_channel_common__EdU_vs_dUTP_103_neighbor_centroid_to_centroid_dist.csv.gz	12.5983312378759	EdU	raw__ss_1__os_0__min_size_50__min_size_overlap_0	Mock	126	Out_Channel Alignment		126_Out_Channel Alignment_	double	314.958280946898
raw__ss_1__os_0__min_size_50__min_size_overlap_0/slide 4/Image 126_Out_Channel Alignment__Mask/overlap_tables/two_channel_common__EdU_vs_dUTP_103_neighbor_centroid_to_centroid_dist.csv.gz	6.27287701321115	EdU	raw__ss_1__os_0__min_size_50__min_size_overlap_0	Mock	126	Out_Channel Alignment		126_Out_Channel Alignment_	double	156.821925330279
raw__ss_1__os_0__min_size_50__min_size_overlap_0/slide 4/Image 126_Out_Channel Alignment__Mask/overlap_tables/two_channel_common__EdU_vs_dUTP_103_neighbor_centroid_to_centroid_dist.csv.gz	4.62614860646586	EdU	raw__ss_1__os_0__min_size_50__min_size_overlap_0	Mock	126	Out_Channel Alignment		126_Out_Channel Alignment_	double	115.653715161647
raw__ss_1__os_0__min_size_50__min_size_overlap_0/slide 4/Image 126_Out_Channel Alignment__Mask/overlap_tables/two_channel_common__EdU_vs_dUTP_103_neighbor_centroid_to_centroid_dist.csv.gz	14.7600591789946	EdU	raw__ss_1__os_0__min_size_50__min_size_overlap_0	Mock	126	Out_Channel Alignment		126_Out_Channel Alignment_	double	369.001479474866
raw__ss_1__os_0__min_size_50__min_size_overlap_0/slide 4/Image 126_Out_Channel Alignment__Mask/overlap_tables/two_channel_common__EdU_vs_dUTP_103_neighbor_centroid_to_centroid_dist.csv.gz	5.13387224681437	EdU	raw__ss_1__os_0__min_size_50__min_size_overlap_0	Mock	126	Out_Channel Alignment		126_Out_Channel Alignment_	double	128.346806170359
raw__ss_1__os_0__min_size_50__min_size_overlap_0/slide 4/Image 126_Out_Channel Alignment__Mask/overlap_tables/two_channel_common__EdU_vs_dUTP_103_neighbor_centroid_to_centroid_dist.csv.gz	8.72711242031214	EdU	raw__ss_1__os_0__min_size_50__min_size_overlap_0	Mock	126	Out_Channel Alignment		126_Out_Channel Alignment_	double	218.177810507804
raw__ss_1__os_0__min_size_50__min_size_overlap_0/slide 4/Image 126_Out_Channel Alignment__Mask/overlap_tables/two_channel_common__EdU_vs_dUTP_103_neighbor_centroid_to_centroid_dist.csv.gz	6.98074112795618	EdU	raw__ss_1__os_0__min_size_50__min_size_overlap_0	Mock	126	Out_Channel Alignment		126_Out_Channel Alignment_	double	174.518528198905
raw__ss_1__os_0__min_size_50__min_size_overlap_0/slide 4/Image 126_Out_Channel Alignment__Mask/overlap_tables/two_channel_common__EdU_vs_dUTP_103_neighbor_centroid_to_centroid_dist.csv.gz	13.728270353677	EdU	raw__ss_1__os_0__min_size_50__min_size_overlap_0	Mock	126	Out_Channel Alignment		126_Out_Channel Alignment_	double	343.206758841926
raw__ss_1__os_0__min_size_50__min_size_overlap_0/slide 4/Image 126_Out_Channel Alignment__Mask/overlap_tables/two_channel_common__EdU_vs_dUTP_103_neighbor_centroid_to_centroid_dist.csv.gz	7.91505273113859	EdU	raw__ss_1__os_0__min_size_50__min_size_overlap_0	Mock	126	Out_Channel Alignment		126_Out_Channel Alignment_	double	197.876318278465
raw__ss_1__os_0__min_size_50__min_size_overlap_0/slide 4/Image 126_Out_Channel Alignment__Mask/overlap_tables/two_channel_common__EdU_vs_dUTP_103_neighbor_centroid_to_centroid_dist.csv.gz	4.61706566946133	EdU	raw__ss_1__os_0__min_size_50__min_size_overlap_0	Mock	126	Out_Channel Alignment		126_Out_Channel Alignment_	double	115.426641736533
raw__ss_1__os_0__min_size_50__min_size_overlap_0/slide 4/Image 126_Out_Channel Alignment__Mask/overlap_tables/two_channel_common__EdU_vs_dUTP_103_neighbor_centroid_to_centroid_dist.csv.gz	6.17811185864933	EdU	raw__ss_1__os_0__min_size_50__min_size_overlap_0	Mock	126	Out_Channel Alignment		126_Out_Channel Alignment_	double	154.452796466233
raw__ss_1__os_0__min_size_50__min_size_overlap_0/slide 4/Image 126_Out_Channel Alignment__Mask/overlap_tables/two_channel_common__EdU_vs_dUTP_103_neighbor_centroid_to_centroid_dist.csv.gz	5.87979953368847	EdU	raw__ss_1__os_0__min_size_50__min_size_overlap_0	Mock	126	Out_Channel Alignment		126_Out_Channel Alignment_	double	146.994988342212
raw__ss_1__os_0__min_size_50__min_size_overlap_0/slide 4/Image 126_Out_Channel Alignment__Mask/overlap_tables/two_channel_common__EdU_vs_dUTP_103_neighbor_centroid_to_centroid_dist.csv.gz	8.63944300587416	EdU	raw__ss_1__os_0__min_size_50__min_size_overlap_0	Mock	126	Out_Channel Alignment		126_Out_Channel Alignment_	double	215.986075146854
raw__ss_1__os_0__min_size_50__min_size_overlap_0/slide 4/Image 126_Out_Channel Alignment__Mask/overlap_tables/two_channel_common__EdU_vs_dUTP_103_neighbor_centroid_to_centroid_dist.csv.gz	5.2613499680731	EdU	raw__ss_1__os_0__min_size_50__min_size_overlap_0	Mock	126	Out_Channel Alignment		126_Out_Channel Alignment_	double	131.533749201827
raw__ss_1__os_0__min_size_50__min_size_overlap_0/slide 4/Image 126_Out_Channel Alignment__Mask/overlap_tables/two_channel_common__EdU_vs_dUTP_103_neighbor_centroid_to_centroid_dist.csv.gz	13.0913440599484	EdU	raw__ss_1__os_0__min_size_50__min_size_overlap_0	Mock	126	Out_Channel Alignment		126_Out_Channel Alignment_	double	327.283601498711
raw__ss_1__os_0__min_size_50__min_size_overlap_0/slide 4/Image 126_Out_Channel Alignment__Mask/overlap_tables/two_channel_common__EdU_vs_dUTP_103_neighbor_centroid_to_centroid_dist.csv.gz	4.44061646565216	EdU	raw__ss_1__os_0__min_size_50__min_size_overlap_0	Mock	126	Out_Channel Alignment		126_Out_Channel Alignment_	double	111.015411641304
raw__ss_1__os_0__min_size_50__min_size_overlap_0/slide 4/Image 126_Out_Channel Alignment__Mask/overlap_tables/two_channel_common__EdU_vs_dUTP_103_neighbor_centroid_to_centroid_dist.csv.gz	4.86402220212599	EdU	raw__ss_1__os_0__min_size_50__min_size_overlap_0	Mock	126	Out_Channel Alignment		126_Out_Channel Alignment_	double	121.60055505315
raw__ss_1__os_0__min_size_50__min_size_overlap_0/slide 4/Image 126_Out_Channel Alignment__Mask/overlap_tables/two_channel_common__EdU_vs_dUTP_103_neighbor_centroid_to_centroid_dist.csv.gz	3.74218339499227	EdU	raw__ss_1__os_0__min_size_50__min_size_overlap_0	Mock	126	Out_Channel Alignment		126_Out_Channel Alignment_	double	93.5545848748066
raw__ss_1__os_0__min_size_50__min_size_overlap_0/slide 4/Image 126_Out_Channel Alignment__Mask/overlap_tables/two_channel_common__EdU_vs_dUTP_103_neighbor_centroid_to_centroid_dist.csv.gz	3.22274738835837	EdU	raw__ss_1__os_0__min_size_50__min_size_overlap_0	Mock	126	Out_Channel Alignment		126_Out_Channel Alignment_	double	80.5686847089594
raw__ss_1__os_0__min_size_50__min_size_overlap_0/slide 4/Image 126_Out_Channel Alignment__Mask/overlap_tables/two_channel_common__EdU_vs_dUTP_103_neighbor_centroid_to_centroid_dist.csv.gz	2.34554355810615	EdU	raw__ss_1__os_0__min_size_50__min_size_overlap_0	Mock	126	Out_Channel Alignment		126_Out_Channel Alignment_	double	58.6385889526538
raw__ss_1__os_0__min_size_50__min_size_overlap_0/slide 4/Image 126_Out_Channel Alignment__Mask/overlap_tables/two_channel_common__EdU_vs_dUTP_103_neighbor_centroid_to_centroid_dist.csv.gz	13.028282368593	EdU	raw__ss_1__os_0__min_size_50__min_size_overlap_0	Mock	126	Out_Channel Alignment		126_Out_Channel Alignment_	double	325.707059214824
raw__ss_1__os_0__min_size_50__min_size_overlap_0/slide 4/Image 126_Out_Channel Alignment__Mask/overlap_tables/two_channel_common__EdU_vs_dUTP_103_neighbor_centroid_to_centroid_dist.csv.gz	8.95767227864572	EdU	raw__ss_1__os_0__min_size_50__min_size_overlap_0	Mock	126	Out_Channel Alignment		126_Out_Channel Alignment_	double	223.941806966143
raw__ss_1__os_0__min_size_50__min_size_overlap_0/slide 4/Image 126_Out_Channel Alignment__Mask/overlap_tables/two_channel_common__EdU_vs_dUTP_103_neighbor_centroid_to_centroid_dist.csv.gz	7.2882683413539	EdU	raw__ss_1__os_0__min_size_50__min_size_overlap_0	Mock	126	Out_Channel Alignment		126_Out_Channel Alignment_	double	182.206708533847
raw__ss_1__os_0__min_size_50__min_size_overlap_0/slide 4/Image 126_Out_Channel Alignment__Mask/overlap_tables/two_channel_common__EdU_vs_dUTP_103_neighbor_centroid_to_centroid_dist.csv.gz	3.10898777059964	EdU	raw__ss_1__os_0__min_size_50__min_size_overlap_0	Mock	126	Out_Channel Alignment		126_Out_Channel Alignment_	double	77.7246942649911
raw__ss_1__os_0__min_size_50__min_size_overlap_0/slide 4/Image 126_Out_Channel Alignment__Mask/overlap_tables/two_channel_common__EdU_vs_dUTP_103_neighbor_centroid_to_centroid_dist.csv.gz	4.70565410299232	EdU	raw__ss_1__os_0__min_size_50__min_size_overlap_0	Mock	126	Out_Channel Alignment		126_Out_Channel Alignment_	double	117.641352574808
raw__ss_1__os_0__min_size_50__min_size_overlap_0/slide 4/Image 126_Out_Channel Alignment__Mask/overlap_tables/two_channel_common__EdU_vs_dUTP_103_neighbor_centroid_to_centroid_dist.csv.gz	6.19246833405153	EdU	raw__ss_1__os_0__min_size_50__min_size_overlap_0	Mock	126	Out_Channel Alignment		126_Out_Channel Alignment_	double	154.811708351288
raw__ss_1__os_0__min_size_50__min_size_overlap_0/slide 4/Image 126_Out_Channel Alignment__Mask/overlap_tables/two_channel_common__EdU_vs_dUTP_103_neighbor_centroid_to_centroid_dist.csv.gz	4.40980990706987	EdU	raw__ss_1__os_0__min_size_50__min_size_overlap_0	Mock	126	Out_Channel Alignment		126_Out_Channel Alignment_	double	110.245247676747
raw__ss_1__os_0__min_size_50__min_size_overlap_0/slide 4/Image 126_Out_Channel Alignment__Mask/overlap_tables/two_channel_common__EdU_vs_dUTP_103_neighbor_centroid_to_centroid_dist.csv.gz	3.9206703040169	EdU	raw__ss_1__os_0__min_size_50__min_size_overlap_0	Mock	126	Out_Channel Alignment		126_Out_Channel Alignment_	double	98.0167576004225
raw__ss_1__os_0__min_size_50__min_size_overlap_0/slide 4/Image 126_Out_Channel Alignment__Mask/overlap_tables/two_channel_common__EdU_vs_dUTP_103_neighbor_centroid_to_centroid_dist.csv.gz	2.27241316902364	EdU	raw__ss_1__os_0__min_size_50__min_size_overlap_0	Mock	126	Out_Channel Alignment		126_Out_Channel Alignment_	double	56.810329225591
raw__ss_1__os_0__min_size_50__min_size_overlap_0/slide 4/Image 126_Out_Channel Alignment__Mask/overlap_tables/two_channel_common__EdU_vs_dUTP_103_neighbor_centroid_to_centroid_dist.csv.gz	4.36447331868899	EdU	raw__ss_1__os_0__min_size_50__min_size_overlap_0	Mock	126	Out_Channel Alignment		126_Out_Channel Alignment_	double	109.111832967225
raw__ss_1__os_0__min_size_50__min_size_overlap_0/slide 4/Image 126_Out_Channel Alignment__Mask/overlap_tables/two_channel_common__EdU_vs_dUTP_103_neighbor_centroid_to_centroid_dist.csv.gz	6.54953753937505	EdU	raw__ss_1__os_0__min_size_50__min_size_overlap_0	Mock	126	Out_Channel Alignment		126_Out_Channel Alignment_	double	163.738438484376
raw__ss_1__os_0__min_size_50__min_size_overlap_0/slide 4/Image 126_Out_Channel Alignment__Mask/overlap_tables/two_channel_common__EdU_vs_dUTP_103_neighbor_centroid_to_centroid_dist.csv.gz	4.32497293611897	EdU	raw__ss_1__os_0__min_size_50__min_size_overlap_0	Mock	126	Out_Channel Alignment		126_Out_Channel Alignment_	double	108.124323402974
raw__ss_1__os_0__min_size_50__min_size_overlap_0/slide 4/Image 126_Out_Channel Alignment__Mask/overlap_tables/two_channel_common__EdU_vs_dUTP_103_neighbor_centroid_to_centroid_dist.csv.gz	3.68589470817781	EdU	raw__ss_1__os_0__min_size_50__min_size_overlap_0	Mock	126	Out_Channel Alignment		126_Out_Channel Alignment_	double	92.1473677044452
raw__ss_1__os_0__min_size_50__min_size_overlap_0/slide 4/Image 126_Out_Channel Alignment__Mask/overlap_tables/two_channel_common__EdU_vs_dUTP_103_neighbor_centroid_to_centroid_dist.csv.gz	2.70974800008938	EdU	raw__ss_1__os_0__min_size_50__min_size_overlap_0	Mock	126	Out_Channel Alignment		126_Out_Channel Alignment_	double	67.7437000022344
raw__ss_1__os_0__min_size_50__min_size_overlap_0/slide 4/Image 126_Out_Channel Alignment__Mask/overlap_tables/two_channel_common__EdU_vs_dUTP_103_neighbor_centroid_to_centroid_dist.csv.gz	4.77812932493119	EdU	raw__ss_1__os_0__min_size_50__min_size_overlap_0	Mock	126	Out_Channel Alignment		126_Out_Channel Alignment_	double	119.45323312328
raw__ss_1__os_0__min_size_50__min_size_overlap_0/slide 4/Image 126_Out_Channel Alignment__Mask/overlap_tables/two_channel_common__EdU_vs_dUTP_103_neighbor_centroid_to_centroid_dist.csv.gz	5.49615228513106	EdU	raw__ss_1__os_0__min_size_50__min_size_overlap_0	Mock	126	Out_Channel Alignment		126_Out_Channel Alignment_	double	137.403807128277
raw__ss_1__os_0__min_size_50__min_size_overlap_0/slide 4/Image 126_Out_Channel Alignment__Mask/overlap_tables/two_channel_common__EdU_vs_dUTP_103_neighbor_centroid_to_centroid_dist.csv.gz	5.91706856733431	EdU	raw__ss_1__os_0__min_size_50__min_size_overlap_0	Mock	126	Out_Channel Alignment		126_Out_Channel Alignment_	double	147.926714183358
raw__ss_1__os_0__min_size_50__min_size_overlap_0/slide 4/Image 126_Out_Channel Alignment__Mask/overlap_tables/two_channel_common__EdU_vs_dUTP_103_neighbor_centroid_to_centroid_dist.csv.gz	1.83439111645779	EdU	raw__ss_1__os_0__min_size_50__min_size_overlap_0	Mock	126	Out_Channel Alignment		126_Out_Channel Alignment_	double	45.8597779114447
raw__ss_1__os_0__min_size_50__min_size_overlap_0/slide 4/Image 126_Out_Channel Alignment__Mask/overlap_tables/two_channel_common__EdU_vs_dUTP_103_neighbor_centroid_to_centroid_dist.csv.gz	5.85015820517153	EdU	raw__ss_1__os_0__min_size_50__min_size_overlap_0	Mock	126	Out_Channel Alignment		126_Out_Channel Alignment_	double	146.253955129288
raw__ss_1__os_0__min_size_50__min_size_overlap_0/slide 4/Image 126_Out_Channel Alignment__Mask/overlap_tables/two_channel_common__EdU_vs_dUTP_103_neighbor_centroid_to_centroid_dist.csv.gz	8.0147696861277	EdU	raw__ss_1__os_0__min_size_50__min_size_overlap_0	Mock	126	Out_Channel Alignment		126_Out_Channel Alignment_	double	200.369242153193
raw__ss_1__os_0__min_size_50__min_size_overlap_0/slide 4/Image 126_Out_Channel Alignment__Mask/overlap_tables/two_channel_common__EdU_vs_dUTP_103_neighbor_centroid_to_centroid_dist.csv.gz	8.5884732094028	EdU	raw__ss_1__os_0__min_size_50__min_size_overlap_0	Mock	126	Out_Channel Alignment		126_Out_Channel Alignment_	double	214.71183023507
raw__ss_1__os_0__min_size_50__min_size_overlap_0/slide 4/Image 126_Out_Channel Alignment__Mask/overlap_tables/two_channel_common__EdU_vs_dUTP_103_neighbor_centroid_to_centroid_dist.csv.gz	1.745377730239	EdU	raw__ss_1__os_0__min_size_50__min_size_overlap_0	Mock	126	Out_Channel Alignment		126_Out_Channel Alignment_	double	43.6344432559751
raw__ss_1__os_0__min_size_50__min_size_overlap_0/slide 4/Image 126_Out_Channel Alignment__Mask/overlap_tables/two_channel_common__EdU_vs_dUTP_103_neighbor_centroid_to_centroid_dist.csv.gz	5.25503744013132	EdU	raw__ss_1__os_0__min_size_50__min_size_overlap_0	Mock	126	Out_Channel Alignment		126_Out_Channel Alignment_	double	131.375936003283
raw__ss_1__os_0__min_size_50__min_size_overlap_0/slide 4/Image 126_Out_Channel Alignment__Mask/overlap_tables/two_channel_common__EdU_vs_dUTP_103_neighbor_centroid_to_centroid_dist.csv.gz	3.46507342002497	EdU	raw__ss_1__os_0__min_size_50__min_size_overlap_0	Mock	126	Out_Channel Alignment		126_Out_Channel Alignment_	double	86.6268355006242
raw__ss_1__os_0__min_size_50__min_size_overlap_0/slide 4/Image 126_Out_Channel Alignment__Mask/overlap_tables/two_channel_common__EdU_vs_dUTP_103_neighbor_centroid_to_centroid_dist.csv.gz	6.24507380318821	EdU	raw__ss_1__os_0__min_size_50__min_size_overlap_0	Mock	126	Out_Channel Alignment		126_Out_Channel Alignment_	double	156.126845079705
raw__ss_1__os_0__min_size_50__min_size_overlap_0/slide 4/Image 126_Out_Channel Alignment__Mask/overlap_tables/two_channel_common__EdU_vs_dUTP_103_neighbor_centroid_to_centroid_dist.csv.gz	3.59083158849937	EdU	raw__ss_1__os_0__min_size_50__min_size_overlap_0	Mock	126	Out_Channel Alignment		126_Out_Channel Alignment_	double	89.7707897124842
raw__ss_1__os_0__min_size_50__min_size_overlap_0/slide 4/Image 126_Out_Channel Alignment__Mask/overlap_tables/two_channel_common__EdU_vs_dUTP_103_neighbor_centroid_to_centroid_dist.csv.gz	3.9165257204043	EdU	raw__ss_1__os_0__min_size_50__min_size_overlap_0	Mock	126	Out_Channel Alignment		126_Out_Channel Alignment_	double	97.9131430101075
raw__ss_1__os_0__min_size_50__min_size_overlap_0/slide 4/Image 126_Out_Channel Alignment__Mask/overlap_tables/two_channel_common__EdU_vs_dUTP_103_neighbor_centroid_to_centroid_dist.csv.gz	5.15737971903323	EdU	raw__ss_1__os_0__min_size_50__min_size_overlap_0	Mock	126	Out_Channel Alignment		126_Out_Channel Alignment_	double	128.934492975831
raw__ss_1__os_0__min_size_50__min_size_overlap_0/slide 4/Image 126_Out_Channel Alignment__Mask/overlap_tables/two_channel_common__EdU_vs_dUTP_103_neighbor_centroid_to_centroid_dist.csv.gz	5.73800217461178	EdU	raw__ss_1__os_0__min_size_50__min_size_overlap_0	Mock	126	Out_Channel Alignment		126_Out_Channel Alignment_	double	143.450054365294
raw__ss_1__os_0__min_size_50__min_size_overlap_0/slide 4/Image 126_Out_Channel Alignment__Mask/overlap_tables/two_channel_common__EdU_vs_dUTP_103_neighbor_centroid_to_centroid_dist.csv.gz	4.64691702419705	EdU	raw__ss_1__os_0__min_size_50__min_size_overlap_0	Mock	126	Out_Channel Alignment		126_Out_Channel Alignment_	double	116.172925604926
raw__ss_1__os_0__min_size_50__min_size_overlap_0/slide 4/Image 126_Out_Channel Alignment__Mask/overlap_tables/two_channel_common__EdU_vs_dUTP_103_neighbor_centroid_to_centroid_dist.csv.gz	3.16439780405723	EdU	raw__ss_1__os_0__min_size_50__min_size_overlap_0	Mock	126	Out_Channel Alignment		126_Out_Channel Alignment_	double	79.1099451014307
raw__ss_1__os_0__min_size_50__min_size_overlap_0/slide 4/Image 126_Out_Channel Alignment__Mask/overlap_tables/two_channel_common__EdU_vs_dUTP_103_neighbor_centroid_to_centroid_dist.csv.gz	6.38321769853677	EdU	raw__ss_1__os_0__min_size_50__min_size_overlap_0	Mock	126	Out_Channel Alignment		126_Out_Channel Alignment_	double	159.580442463419
raw__ss_1__os_0__min_size_50__min_size_overlap_0/slide 4/Image 126_Out_Channel Alignment__Mask/overlap_tables/two_channel_common__EdU_vs_dUTP_103_neighbor_centroid_to_centroid_dist.csv.gz	4.10595427496132	EdU	raw__ss_1__os_0__min_size_50__min_size_overlap_0	Mock	126	Out_Channel Alignment		126_Out_Channel Alignment_	double	102.648856874033
raw__ss_1__os_0__min_size_50__min_size_overlap_0/slide 4/Image 126_Out_Channel Alignment__Mask/overlap_tables/two_channel_common__EdU_vs_dUTP_103_neighbor_centroid_to_centroid_dist.csv.gz	4.99278071838264	EdU	raw__ss_1__os_0__min_size_50__min_size_overlap_0	Mock	126	Out_Channel Alignment		126_Out_Channel Alignment_	double	124.819517959566
raw__ss_1__os_0__min_size_50__min_size_overlap_0/slide 4/Image 126_Out_Channel Alignment__Mask/overlap_tables/two_channel_common__EdU_vs_dUTP_103_neighbor_centroid_to_centroid_dist.csv.gz	4.12987337046655	EdU	raw__ss_1__os_0__min_size_50__min_size_overlap_0	Mock	126	Out_Channel Alignment		126_Out_Channel Alignment_	double	103.246834261664
raw__ss_1__os_0__min_size_50__min_size_overlap_0/slide 4/Image 126_Out_Channel Alignment__Mask/overlap_tables/two_channel_common__EdU_vs_dUTP_103_neighbor_centroid_to_centroid_dist.csv.gz	2.82269934185122	EdU	raw__ss_1__os_0__min_size_50__min_size_overlap_0	Mock	126	Out_Channel Alignment		126_Out_Channel Alignment_	double	70.5674835462805
raw__ss_1__os_0__min_size_50__min_size_overlap_0/slide 4/Image 126_Out_Channel Alignment__Mask/overlap_tables/two_channel_common__EdU_vs_dUTP_103_neighbor_centroid_to_centroid_dist.csv.gz	4.8847647628894	EdU	raw__ss_1__os_0__min_size_50__min_size_overlap_0	Mock	126	Out_Channel Alignment		126_Out_Channel Alignment_	double	122.119119072235
raw__ss_1__os_0__min_size_50__min_size_overlap_0/slide 4/Image 126_Out_Channel Alignment__Mask/overlap_tables/two_channel_common__EdU_vs_dUTP_103_neighbor_centroid_to_centroid_dist.csv.gz	5.35771185541783	EdU	raw__ss_1__os_0__min_size_50__min_size_overlap_0	Mock	126	Out_Channel Alignment		126_Out_Channel Alignment_	double	133.942796385446
raw__ss_1__os_0__min_size_50__min_size_overlap_0/slide 4/Image 126_Out_Channel Alignment__Mask/overlap_tables/two_channel_common__EdU_vs_dUTP_103_neighbor_centroid_to_centroid_dist.csv.gz	7.44506743820123	EdU	raw__ss_1__os_0__min_size_50__min_size_overlap_0	Mock	126	Out_Channel Alignment		126_Out_Channel Alignment_	double	186.126685955031
raw__ss_1__os_0__min_size_50__min_size_overlap_0/slide 4/Image 126_Out_Channel Alignment__Mask/overlap_tables/two_channel_common__EdU_vs_dUTP_103_neighbor_centroid_to_centroid_dist.csv.gz	9.01226972367171	EdU	raw__ss_1__os_0__min_size_50__min_size_overlap_0	Mock	126	Out_Channel Alignment		126_Out_Channel Alignment_	double	225.306743091793
raw__ss_1__os_0__min_size_50__min_size_overlap_0/slide 4/Image 126_Out_Channel Alignment__Mask/overlap_tables/two_channel_common__EdU_vs_dUTP_103_neighbor_centroid_to_centroid_dist.csv.gz	4.97241926719498	EdU	raw__ss_1__os_0__min_size_50__min_size_overlap_0	Mock	126	Out_Channel Alignment		126_Out_Channel Alignment_	double	124.310481679874
raw__ss_1__os_0__min_size_50__min_size_overlap_0/slide 4/Image 126_Out_Channel Alignment__Mask/overlap_tables/two_channel_common__EdU_vs_dUTP_103_neighbor_centroid_to_centroid_dist.csv.gz	3.84824823564205	EdU	raw__ss_1__os_0__min_size_50__min_size_overlap_0	Mock	126	Out_Channel Alignment		126_Out_Channel Alignment_	double	96.2062058910513
raw__ss_1__os_0__min_size_50__min_size_overlap_0/slide 4/Image 126_Out_Channel Alignment__Mask/overlap_tables/two_channel_common__EdU_vs_dUTP_103_neighbor_centroid_to_centroid_dist.csv.gz	2.81372033615689	EdU	raw__ss_1__os_0__min_size_50__min_size_overlap_0	Mock	126	Out_Channel Alignment		126_Out_Channel Alignment_	double	70.3430084039223
raw__ss_1__os_0__min_size_50__min_size_overlap_0/slide 4/Image 126_Out_Channel Alignment__Mask/overlap_tables/two_channel_common__EdU_vs_dUTP_103_neighbor_centroid_to_centroid_dist.csv.gz	9.72133292987285	EdU	raw__ss_1__os_0__min_size_50__min_size_overlap_0	Mock	126	Out_Channel Alignment		126_Out_Channel Alignment_	double	243.033323246821
raw__ss_1__os_0__min_size_50__min_size_overlap_0/slide 4/Image 126_Out_Channel Alignment__Mask/overlap_tables/two_channel_common__EdU_vs_dUTP_103_neighbor_centroid_to_centroid_dist.csv.gz	6.57338686031452	EdU	raw__ss_1__os_0__min_size_50__min_size_overlap_0	Mock	126	Out_Channel Alignment		126_Out_Channel Alignment_	double	164.334671507863
raw__ss_1__os_0__min_size_50__min_size_overlap_0/slide 4/Image 126_Out_Channel Alignment__Mask/overlap_tables/two_channel_common__EdU_vs_dUTP_103_neighbor_centroid_to_centroid_dist.csv.gz	4.50486558385625	EdU	raw__ss_1__os_0__min_size_50__min_size_overlap_0	Mock	126	Out_Channel Alignment		126_Out_Channel Alignment_	double	112.621639596406
raw__ss_1__os_0__min_size_50__min_size_overlap_0/slide 4/Image 126_Out_Channel Alignment__Mask/overlap_tables/two_channel_common__EdU_vs_dUTP_103_neighbor_centroid_to_centroid_dist.csv.gz	6.56975829846416	EdU	raw__ss_1__os_0__min_size_50__min_size_overlap_0	Mock	126	Out_Channel Alignment		126_Out_Channel Alignment_	double	164.243957461604
raw__ss_1__os_0__min_size_50__min_size_overlap_0/slide 4/Image 126_Out_Channel Alignment__Mask/overlap_tables/two_channel_common__EdU_vs_dUTP_103_neighbor_centroid_to_centroid_dist.csv.gz	6.39467959485523	EdU	raw__ss_1__os_0__min_size_50__min_size_overlap_0	Mock	126	Out_Channel Alignment		126_Out_Channel Alignment_	double	159.866989871381
raw__ss_1__os_0__min_size_50__min_size_overlap_0/slide 4/Image 126_Out_Channel Alignment__Mask/overlap_tables/two_channel_common__EdU_vs_dUTP_103_neighbor_centroid_to_centroid_dist.csv.gz	0.921815838534357	EdU	raw__ss_1__os_0__min_size_50__min_size_overlap_0	Mock	126	Out_Channel Alignment		126_Out_Channel Alignment_	double	23.0453959633589
raw__ss_1__os_0__min_size_50__min_size_overlap_0/slide 4/Image 126_Out_Channel Alignment__Mask/overlap_tables/two_channel_common__EdU_vs_dUTP_103_neighbor_centroid_to_centroid_dist.csv.gz	14.5874212372709	EdU	raw__ss_1__os_0__min_size_50__min_size_overlap_0	Mock	126	Out_Channel Alignment		126_Out_Channel Alignment_	double	364.685530931773
raw__ss_1__os_0__min_size_50__min_size_overlap_0/slide 4/Image 126_Out_Channel Alignment__Mask/overlap_tables/two_channel_common__EdU_vs_dUTP_103_neighbor_centroid_to_centroid_dist.csv.gz	6.0763352528805	EdU	raw__ss_1__os_0__min_size_50__min_size_overlap_0	Mock	126	Out_Channel Alignment		126_Out_Channel Alignment_	double	151.908381322013
raw__ss_1__os_0__min_size_50__min_size_overlap_0/slide 4/Image 126_Out_Channel Alignment__Mask/overlap_tables/two_channel_common__EdU_vs_dUTP_103_neighbor_centroid_to_centroid_dist.csv.gz	2.34292616351086	EdU	raw__ss_1__os_0__min_size_50__min_size_overlap_0	Mock	126	Out_Channel Alignment		126_Out_Channel Alignment_	double	58.5731540877714
raw__ss_1__os_0__min_size_50__min_size_overlap_0/slide 4/Image 126_Out_Channel Alignment__Mask/overlap_tables/two_channel_common__EdU_vs_dUTP_103_neighbor_centroid_to_centroid_dist.csv.gz	4.15608425971689	EdU	raw__ss_1__os_0__min_size_50__min_size_overlap_0	Mock	126	Out_Channel Alignment		126_Out_Channel Alignment_	double	103.902106492922
raw__ss_1__os_0__min_size_50__min_size_overlap_0/slide 4/Image 126_Out_Channel Alignment__Mask/overlap_tables/two_channel_common__EdU_vs_dUTP_103_neighbor_centroid_to_centroid_dist.csv.gz	4.01868665119005	EdU	raw__ss_1__os_0__min_size_50__min_size_overlap_0	Mock	126	Out_Channel Alignment		126_Out_Channel Alignment_	double	100.467166279751
raw__ss_1__os_0__min_size_50__min_size_overlap_0/slide 4/Image 126_Out_Channel Alignment__Mask/overlap_tables/two_channel_common__EdU_vs_dUTP_103_neighbor_centroid_to_centroid_dist.csv.gz	5.43639083427704	EdU	raw__ss_1__os_0__min_size_50__min_size_overlap_0	Mock	126	Out_Channel Alignment		126_Out_Channel Alignment_	double	135.909770856926
raw__ss_1__os_0__min_size_50__min_size_overlap_0/slide 4/Image 126_Out_Channel Alignment__Mask/overlap_tables/two_channel_common__EdU_vs_dUTP_103_neighbor_centroid_to_centroid_dist.csv.gz	5.10427416510908	EdU	raw__ss_1__os_0__min_size_50__min_size_overlap_0	Mock	126	Out_Channel Alignment		126_Out_Channel Alignment_	double	127.606854127727
raw__ss_1__os_0__min_size_50__min_size_overlap_0/slide 4/Image 126_Out_Channel Alignment__Mask/overlap_tables/two_channel_common__EdU_vs_dUTP_103_neighbor_centroid_to_centroid_dist.csv.gz	5.62276184157349	EdU	raw__ss_1__os_0__min_size_50__min_size_overlap_0	Mock	126	Out_Channel Alignment		126_Out_Channel Alignment_	double	140.569046039337
raw__ss_1__os_0__min_size_50__min_size_overlap_0/slide 4/Image 126_Out_Channel Alignment__Mask/overlap_tables/two_channel_common__EdU_vs_dUTP_103_neighbor_centroid_to_centroid_dist.csv.gz	4.36932761597015	EdU	raw__ss_1__os_0__min_size_50__min_size_overlap_0	Mock	126	Out_Channel Alignment		126_Out_Channel Alignment_	double	109.233190399254
raw__ss_1__os_0__min_size_50__min_size_overlap_0/slide 4/Image 126_Out_Channel Alignment__Mask/overlap_tables/two_channel_common__EdU_vs_dUTP_103_neighbor_centroid_to_centroid_dist.csv.gz	3.76198635594387	EdU	raw__ss_1__os_0__min_size_50__min_size_overlap_0	Mock	126	Out_Channel Alignment		126_Out_Channel Alignment_	double	94.0496588985967
raw__ss_1__os_0__min_size_50__min_size_overlap_0/slide 4/Image 126_Out_Channel Alignment__Mask/overlap_tables/two_channel_common__EdU_vs_dUTP_103_neighbor_centroid_to_centroid_dist.csv.gz	5.0890741904556	EdU	raw__ss_1__os_0__min_size_50__min_size_overlap_0	Mock	126	Out_Channel Alignment		126_Out_Channel Alignment_	double	127.22685476139
raw__ss_1__os_0__min_size_50__min_size_overlap_0/slide 4/Image 126_Out_Channel Alignment__Mask/overlap_tables/two_channel_common__EdU_vs_dUTP_103_neighbor_centroid_to_centroid_dist.csv.gz	6.3074518482728	EdU	raw__ss_1__os_0__min_size_50__min_size_overlap_0	Mock	126	Out_Channel Alignment		126_Out_Channel Alignment_	double	157.68629620682
raw__ss_1__os_0__min_size_50__min_size_overlap_0/slide 4/Image 126_Out_Channel Alignment__Mask/overlap_tables/two_channel_common__EdU_vs_dUTP_103_neighbor_centroid_to_centroid_dist.csv.gz	6.92124030508363	EdU	raw__ss_1__os_0__min_size_50__min_size_overlap_0	Mock	126	Out_Channel Alignment		126_Out_Channel Alignment_	double	173.031007627091
raw__ss_1__os_0__min_size_50__min_size_overlap_0/slide 4/Image 126_Out_Channel Alignment__Mask/overlap_tables/two_channel_common__EdU_vs_dUTP_103_neighbor_centroid_to_centroid_dist.csv.gz	4.62166475987989	EdU	raw__ss_1__os_0__min_size_50__min_size_overlap_0	Mock	126	Out_Channel Alignment		126_Out_Channel Alignment_	double	115.541618996997
raw__ss_1__os_0__min_size_50__min_size_overlap_0/slide 4/Image 126_Out_Channel Alignment__Mask/overlap_tables/two_channel_common__EdU_vs_dUTP_103_neighbor_centroid_to_centroid_dist.csv.gz	3.55377781908038	EdU	raw__ss_1__os_0__min_size_50__min_size_overlap_0	Mock	126	Out_Channel Alignment		126_Out_Channel Alignment_	double	88.8444454770096
raw__ss_1__os_0__min_size_50__min_size_overlap_0/slide 4/Image 126_Out_Channel Alignment__Mask/overlap_tables/two_channel_common__EdU_vs_dUTP_103_neighbor_centroid_to_centroid_dist.csv.gz	6.01859380523005	EdU	raw__ss_1__os_0__min_size_50__min_size_overlap_0	Mock	126	Out_Channel Alignment		126_Out_Channel Alignment_	double	150.464845130751
raw__ss_1__os_0__min_size_50__min_size_overlap_0/slide 4/Image 126_Out_Channel Alignment__Mask/overlap_tables/two_channel_common__EdU_vs_dUTP_103_neighbor_centroid_to_centroid_dist.csv.gz	5.70149605177084	EdU	raw__ss_1__os_0__min_size_50__min_size_overlap_0	Mock	126	Out_Channel Alignment		126_Out_Channel Alignment_	double	142.537401294271
raw__ss_1__os_0__min_size_50__min_size_overlap_0/slide 4/Image 126_Out_Channel Alignment__Mask/overlap_tables/two_channel_common__EdU_vs_dUTP_103_neighbor_centroid_to_centroid_dist.csv.gz	3.3728174175277	EdU	raw__ss_1__os_0__min_size_50__min_size_overlap_0	Mock	126	Out_Channel Alignment		126_Out_Channel Alignment_	double	84.3204354381924
raw__ss_1__os_0__min_size_50__min_size_overlap_0/slide 4/Image 126_Out_Channel Alignment__Mask/overlap_tables/two_channel_common__EdU_vs_dUTP_103_neighbor_centroid_to_centroid_dist.csv.gz	3.85551058161266	EdU	raw__ss_1__os_0__min_size_50__min_size_overlap_0	Mock	126	Out_Channel Alignment		126_Out_Channel Alignment_	double	96.3877645403164
raw__ss_1__os_0__min_size_50__min_size_overlap_0/slide 4/Image 126_Out_Channel Alignment__Mask/overlap_tables/two_channel_common__EdU_vs_dUTP_103_neighbor_centroid_to_centroid_dist.csv.gz	1.97356780063434	EdU	raw__ss_1__os_0__min_size_50__min_size_overlap_0	Mock	126	Out_Channel Alignment		126_Out_Channel Alignment_	double	49.3391950158586
raw__ss_1__os_0__min_size_50__min_size_overlap_0/slide 4/Image 126_Out_Channel Alignment__Mask/overlap_tables/two_channel_common__EdU_vs_dUTP_103_neighbor_centroid_to_centroid_dist.csv.gz	6.73564991886306	EdU	raw__ss_1__os_0__min_size_50__min_size_overlap_0	Mock	126	Out_Channel Alignment		126_Out_Channel Alignment_	double	168.391247971576
raw__ss_1__os_0__min_size_50__min_size_overlap_0/slide 4/Image 126_Out_Channel Alignment__Mask/overlap_tables/two_channel_common__EdU_vs_dUTP_103_neighbor_centroid_to_centroid_dist.csv.gz	3.23929906741158	EdU	raw__ss_1__os_0__min_size_50__min_size_overlap_0	Mock	126	Out_Channel Alignment		126_Out_Channel Alignment_	double	80.9824766852895
raw__ss_1__os_0__min_size_50__min_size_overlap_0/slide 4/Image 126_Out_Channel Alignment__Mask/overlap_tables/two_channel_common__EdU_vs_dUTP_103_neighbor_centroid_to_centroid_dist.csv.gz	3.8454996059122	EdU	raw__ss_1__os_0__min_size_50__min_size_overlap_0	Mock	126	Out_Channel Alignment		126_Out_Channel Alignment_	double	96.1374901478051
raw__ss_1__os_0__min_size_50__min_size_overlap_0/slide 4/Image 126_Out_Channel Alignment__Mask/overlap_tables/two_channel_common__EdU_vs_dUTP_103_neighbor_centroid_to_centroid_dist.csv.gz	5.57444907080906	EdU	raw__ss_1__os_0__min_size_50__min_size_overlap_0	Mock	126	Out_Channel Alignment		126_Out_Channel Alignment_	double	139.361226770226
raw__ss_1__os_0__min_size_50__min_size_overlap_0/slide 4/Image 126_Out_Channel Alignment__Mask/overlap_tables/two_channel_common__EdU_vs_dUTP_103_neighbor_centroid_to_centroid_dist.csv.gz	4.57324393571166	EdU	raw__ss_1__os_0__min_size_50__min_size_overlap_0	Mock	126	Out_Channel Alignment		126_Out_Channel Alignment_	double	114.331098392792
raw__ss_1__os_0__min_size_50__min_size_overlap_0/slide 4/Image 126_Out_Channel Alignment__Mask/overlap_tables/two_channel_common__EdU_vs_dUTP_103_neighbor_centroid_to_centroid_dist.csv.gz	11.7878544125778	EdU	raw__ss_1__os_0__min_size_50__min_size_overlap_0	Mock	126	Out_Channel Alignment		126_Out_Channel Alignment_	double	294.696360314444
raw__ss_1__os_0__min_size_50__min_size_overlap_0/slide 4/Image 126_Out_Channel Alignment__Mask/overlap_tables/two_channel_common__EdU_vs_dUTP_103_neighbor_centroid_to_centroid_dist.csv.gz	4.18831331614937	EdU	raw__ss_1__os_0__min_size_50__min_size_overlap_0	Mock	126	Out_Channel Alignment		126_Out_Channel Alignment_	double	104.707832903734
raw__ss_1__os_0__min_size_50__min_size_overlap_0/slide 4/Image 126_Out_Channel Alignment__Mask/overlap_tables/two_channel_common__EdU_vs_dUTP_103_neighbor_centroid_to_centroid_dist.csv.gz	5.06636414539637	EdU	raw__ss_1__os_0__min_size_50__min_size_overlap_0	Mock	126	Out_Channel Alignment		126_Out_Channel Alignment_	double	126.659103634909
raw__ss_1__os_0__min_size_50__min_size_overlap_0/slide 4/Image 126_Out_Channel Alignment__Mask/overlap_tables/two_channel_common__EdU_vs_dUTP_103_neighbor_centroid_to_centroid_dist.csv.gz	5.14968705133057	EdU	raw__ss_1__os_0__min_size_50__min_size_overlap_0	Mock	126	Out_Channel Alignment		126_Out_Channel Alignment_	double	128.742176283264
raw__ss_1__os_0__min_size_50__min_size_overlap_0/slide 4/Image 126_Out_Channel Alignment__Mask/overlap_tables/two_channel_common__EdU_vs_dUTP_103_neighbor_centroid_to_centroid_dist.csv.gz	5.40726033162027	EdU	raw__ss_1__os_0__min_size_50__min_size_overlap_0	Mock	126	Out_Channel Alignment		126_Out_Channel Alignment_	double	135.181508290507
raw__ss_1__os_0__min_size_50__min_size_overlap_0/slide 4/Image 126_Out_Channel Alignment__Mask/overlap_tables/two_channel_common__EdU_vs_dUTP_103_neighbor_centroid_to_centroid_dist.csv.gz	2.82398619894286	EdU	raw__ss_1__os_0__min_size_50__min_size_overlap_0	Mock	126	Out_Channel Alignment		126_Out_Channel Alignment_	double	70.5996549735716
raw__ss_1__os_0__min_size_50__min_size_overlap_0/slide 4/Image 126_Out_Channel Alignment__Mask/overlap_tables/two_channel_common__EdU_vs_dUTP_103_neighbor_centroid_to_centroid_dist.csv.gz	4.34647071477887	EdU	raw__ss_1__os_0__min_size_50__min_size_overlap_0	Mock	126	Out_Channel Alignment		126_Out_Channel Alignment_	double	108.661767869472
raw__ss_1__os_0__min_size_50__min_size_overlap_0/slide 4/Image 126_Out_Channel Alignment__Mask/overlap_tables/two_channel_common__EdU_vs_dUTP_103_neighbor_centroid_to_centroid_dist.csv.gz	14.2485578658385	EdU	raw__ss_1__os_0__min_size_50__min_size_overlap_0	Mock	126	Out_Channel Alignment		126_Out_Channel Alignment_	double	356.213946645963
raw__ss_1__os_0__min_size_50__min_size_overlap_0/slide 4/Image 126_Out_Channel Alignment__Mask/overlap_tables/two_channel_common__EdU_vs_dUTP_103_neighbor_centroid_to_centroid_dist.csv.gz	9.07786805134203	EdU	raw__ss_1__os_0__min_size_50__min_size_overlap_0	Mock	126	Out_Channel Alignment		126_Out_Channel Alignment_	double	226.946701283551
raw__ss_1__os_0__min_size_50__min_size_overlap_0/slide 4/Image 126_Out_Channel Alignment__Mask/overlap_tables/two_channel_common__EdU_vs_dUTP_103_neighbor_centroid_to_centroid_dist.csv.gz	6.04936007759145	EdU	raw__ss_1__os_0__min_size_50__min_size_overlap_0	Mock	126	Out_Channel Alignment		126_Out_Channel Alignment_	double	151.234001939786
raw__ss_1__os_0__min_size_50__min_size_overlap_0/slide 4/Image 126_Out_Channel Alignment__Mask/overlap_tables/two_channel_common__EdU_vs_dUTP_103_neighbor_centroid_to_centroid_dist.csv.gz	3.50920565481465	EdU	raw__ss_1__os_0__min_size_50__min_size_overlap_0	Mock	126	Out_Channel Alignment		126_Out_Channel Alignment_	double	87.7301413703664
raw__ss_1__os_0__min_size_50__min_size_overlap_0/slide 4/Image 126_Out_Channel Alignment__Mask/overlap_tables/two_channel_common__EdU_vs_dUTP_103_neighbor_centroid_to_centroid_dist.csv.gz	8.46544525942555	EdU	raw__ss_1__os_0__min_size_50__min_size_overlap_0	Mock	126	Out_Channel Alignment		126_Out_Channel Alignment_	double	211.636131485639
raw__ss_1__os_0__min_size_50__min_size_overlap_0/slide 4/Image 126_Out_Channel Alignment__Mask/overlap_tables/two_channel_common__EdU_vs_dUTP_103_neighbor_centroid_to_centroid_dist.csv.gz	3.59918647683549	EdU	raw__ss_1__os_0__min_size_50__min_size_overlap_0	Mock	126	Out_Channel Alignment		126_Out_Channel Alignment_	double	89.9796619208872
raw__ss_1__os_0__min_size_50__min_size_overlap_0/slide 4/Image 126_Out_Channel Alignment__Mask/overlap_tables/two_channel_common__EdU_vs_dUTP_103_neighbor_centroid_to_centroid_dist.csv.gz	3.22711182500994	EdU	raw__ss_1__os_0__min_size_50__min_size_overlap_0	Mock	126	Out_Channel Alignment		126_Out_Channel Alignment_	double	80.6777956252484
raw__ss_1__os_0__min_size_50__min_size_overlap_0/slide 4/Image 126_Out_Channel Alignment__Mask/overlap_tables/two_channel_common__EdU_vs_dUTP_103_neighbor_centroid_to_centroid_dist.csv.gz	3.97954450438343	EdU	raw__ss_1__os_0__min_size_50__min_size_overlap_0	Mock	126	Out_Channel Alignment		126_Out_Channel Alignment_	double	99.4886126095857
raw__ss_1__os_0__min_size_50__min_size_overlap_0/slide 4/Image 126_Out_Channel Alignment__Mask/overlap_tables/two_channel_common__EdU_vs_dUTP_103_neighbor_centroid_to_centroid_dist.csv.gz	2.56220334895659	EdU	raw__ss_1__os_0__min_size_50__min_size_overlap_0	Mock	126	Out_Channel Alignment		126_Out_Channel Alignment_	double	64.0550837239148
raw__ss_1__os_0__min_size_50__min_size_overlap_0/slide 4/Image 126_Out_Channel Alignment__Mask/overlap_tables/two_channel_common__EdU_vs_dUTP_103_neighbor_centroid_to_centroid_dist.csv.gz	17.5681666769515	EdU	raw__ss_1__os_0__min_size_50__min_size_overlap_0	Mock	126	Out_Channel Alignment		126_Out_Channel Alignment_	double	439.204166923788
raw__ss_1__os_0__min_size_50__min_size_overlap_0/slide 4/Image 126_Out_Channel Alignment__Mask/overlap_tables/two_channel_common__EdU_vs_dUTP_103_neighbor_centroid_to_centroid_dist.csv.gz	3.80473479742974	EdU	raw__ss_1__os_0__min_size_50__min_size_overlap_0	Mock	126	Out_Channel Alignment		126_Out_Channel Alignment_	double	95.1183699357436
raw__ss_1__os_0__min_size_50__min_size_overlap_0/slide 4/Image 126_Out_Channel Alignment__Mask/overlap_tables/two_channel_common__EdU_vs_dUTP_103_neighbor_centroid_to_centroid_dist.csv.gz	5.24410144726452	EdU	raw__ss_1__os_0__min_size_50__min_size_overlap_0	Mock	126	Out_Channel Alignment		126_Out_Channel Alignment_	double	131.102536181613
raw__ss_1__os_0__min_size_50__min_size_overlap_0/slide 4/Image 126_Out_Channel Alignment__Mask/overlap_tables/two_channel_common__EdU_vs_dUTP_103_neighbor_centroid_to_centroid_dist.csv.gz	7.53718247669953	EdU	raw__ss_1__os_0__min_size_50__min_size_overlap_0	Mock	126	Out_Channel Alignment		126_Out_Channel Alignment_	double	188.429561917488
raw__ss_1__os_0__min_size_50__min_size_overlap_0/slide 4/Image 126_Out_Channel Alignment__Mask/overlap_tables/two_channel_common__EdU_vs_dUTP_103_neighbor_centroid_to_centroid_dist.csv.gz	7.23629379112891	EdU	raw__ss_1__os_0__min_size_50__min_size_overlap_0	Mock	126	Out_Channel Alignment		126_Out_Channel Alignment_	double	180.907344778223
raw__ss_1__os_0__min_size_50__min_size_overlap_0/slide 4/Image 126_Out_Channel Alignment__Mask/overlap_tables/two_channel_common__EdU_vs_dUTP_103_neighbor_centroid_to_centroid_dist.csv.gz	8.00660984807634	EdU	raw__ss_1__os_0__min_size_50__min_size_overlap_0	Mock	126	Out_Channel Alignment		126_Out_Channel Alignment_	double	200.165246201908
raw__ss_1__os_0__min_size_50__min_size_overlap_0/slide 4/Image 126_Out_Channel Alignment__Mask/overlap_tables/two_channel_common__EdU_vs_dUTP_103_neighbor_centroid_to_centroid_dist.csv.gz	5.38184919273036	EdU	raw__ss_1__os_0__min_size_50__min_size_overlap_0	Mock	126	Out_Channel Alignment		126_Out_Channel Alignment_	double	134.546229818259
raw__ss_1__os_0__min_size_50__min_size_overlap_0/slide 4/Image 126_Out_Channel Alignment__Mask/overlap_tables/two_channel_common__EdU_vs_dUTP_103_neighbor_centroid_to_centroid_dist.csv.gz	7.75232146271	EdU	raw__ss_1__os_0__min_size_50__min_size_overlap_0	Mock	126	Out_Channel Alignment		126_Out_Channel Alignment_	double	193.80803656775
raw__ss_1__os_0__min_size_50__min_size_overlap_0/slide 4/Image 126_Out_Channel Alignment__Mask/overlap_tables/two_channel_common__EdU_vs_dUTP_103_neighbor_centroid_to_centroid_dist.csv.gz	5.29328587444372	EdU	raw__ss_1__os_0__min_size_50__min_size_overlap_0	Mock	126	Out_Channel Alignment		126_Out_Channel Alignment_	double	132.332146861093
raw__ss_1__os_0__min_size_50__min_size_overlap_0/slide 4/Image 126_Out_Channel Alignment__Mask/overlap_tables/two_channel_common__EdU_vs_dUTP_103_neighbor_centroid_to_centroid_dist.csv.gz	4.61585565787716	EdU	raw__ss_1__os_0__min_size_50__min_size_overlap_0	Mock	126	Out_Channel Alignment		126_Out_Channel Alignment_	double	115.396391446929
raw__ss_1__os_0__min_size_50__min_size_overlap_0/slide 4/Image 126_Out_Channel Alignment__Mask/overlap_tables/two_channel_common__EdU_vs_dUTP_103_neighbor_centroid_to_centroid_dist.csv.gz	6.65877269384894	EdU	raw__ss_1__os_0__min_size_50__min_size_overlap_0	Mock	126	Out_Channel Alignment		126_Out_Channel Alignment_	double	166.469317346224
raw__ss_1__os_0__min_size_50__min_size_overlap_0/slide 4/Image 126_Out_Channel Alignment__Mask/overlap_tables/two_channel_common__EdU_vs_dUTP_103_neighbor_centroid_to_centroid_dist.csv.gz	2.45303624667502	EdU	raw__ss_1__os_0__min_size_50__min_size_overlap_0	Mock	126	Out_Channel Alignment		126_Out_Channel Alignment_	double	61.3259061668755
raw__ss_1__os_0__min_size_50__min_size_overlap_0/slide 4/Image 126_Out_Channel Alignment__Mask/overlap_tables/two_channel_common__EdU_vs_dUTP_103_neighbor_centroid_to_centroid_dist.csv.gz	4.8783538485261	EdU	raw__ss_1__os_0__min_size_50__min_size_overlap_0	Mock	126	Out_Channel Alignment		126_Out_Channel Alignment_	double	121.958846213153
raw__ss_1__os_0__min_size_50__min_size_overlap_0/slide 4/Image 126_Out_Channel Alignment__Mask/overlap_tables/two_channel_common__EdU_vs_dUTP_103_neighbor_centroid_to_centroid_dist.csv.gz	3.74023187672417	EdU	raw__ss_1__os_0__min_size_50__min_size_overlap_0	Mock	126	Out_Channel Alignment		126_Out_Channel Alignment_	double	93.5057969181043
raw__ss_1__os_0__min_size_50__min_size_overlap_0/slide 4/Image 126_Out_Channel Alignment__Mask/overlap_tables/two_channel_common__EdU_vs_dUTP_103_neighbor_centroid_to_centroid_dist.csv.gz	8.16737888508776	EdU	raw__ss_1__os_0__min_size_50__min_size_overlap_0	Mock	126	Out_Channel Alignment		126_Out_Channel Alignment_	double	204.184472127194
raw__ss_1__os_0__min_size_50__min_size_overlap_0/slide 4/Image 126_Out_Channel Alignment__Mask/overlap_tables/two_channel_common__EdU_vs_dUTP_103_neighbor_centroid_to_centroid_dist.csv.gz	6.46995529169047	EdU	raw__ss_1__os_0__min_size_50__min_size_overlap_0	Mock	126	Out_Channel Alignment		126_Out_Channel Alignment_	double	161.748882292262
raw__ss_1__os_0__min_size_50__min_size_overlap_0/slide 4/Image 126_Out_Channel Alignment__Mask/overlap_tables/two_channel_common__EdU_vs_dUTP_103_neighbor_centroid_to_centroid_dist.csv.gz	4.42957895514292	EdU	raw__ss_1__os_0__min_size_50__min_size_overlap_0	Mock	126	Out_Channel Alignment		126_Out_Channel Alignment_	double	110.739473878573
raw__ss_1__os_0__min_size_50__min_size_overlap_0/slide 4/Image 126_Out_Channel Alignment__Mask/overlap_tables/two_channel_common__EdU_vs_dUTP_103_neighbor_centroid_to_centroid_dist.csv.gz	4.84828177311718	EdU	raw__ss_1__os_0__min_size_50__min_size_overlap_0	Mock	126	Out_Channel Alignment		126_Out_Channel Alignment_	double	121.20704432793
raw__ss_1__os_0__min_size_50__min_size_overlap_0/slide 4/Image 126_Out_Channel Alignment__Mask/overlap_tables/two_channel_common__EdU_vs_dUTP_103_neighbor_centroid_to_centroid_dist.csv.gz	3.52402452280253	EdU	raw__ss_1__os_0__min_size_50__min_size_overlap_0	Mock	126	Out_Channel Alignment		126_Out_Channel Alignment_	double	88.1006130700633
raw__ss_1__os_0__min_size_50__min_size_overlap_0/slide 4/Image 126_Out_Channel Alignment__Mask/overlap_tables/two_channel_common__EdU_vs_dUTP_103_neighbor_centroid_to_centroid_dist.csv.gz	6.87673614011036	EdU	raw__ss_1__os_0__min_size_50__min_size_overlap_0	Mock	126	Out_Channel Alignment		126_Out_Channel Alignment_	double	171.918403502759
raw__ss_1__os_0__min_size_50__min_size_overlap_0/slide 4/Image 126_Out_Channel Alignment__Mask/overlap_tables/two_channel_common__EdU_vs_dUTP_103_neighbor_centroid_to_centroid_dist.csv.gz	5.07285417492458	EdU	raw__ss_1__os_0__min_size_50__min_size_overlap_0	Mock	126	Out_Channel Alignment		126_Out_Channel Alignment_	double	126.821354373114
raw__ss_1__os_0__min_size_50__min_size_overlap_0/slide 4/Image 126_Out_Channel Alignment__Mask/overlap_tables/two_channel_common__EdU_vs_dUTP_103_neighbor_centroid_to_centroid_dist.csv.gz	9.31954455007583	EdU	raw__ss_1__os_0__min_size_50__min_size_overlap_0	Mock	126	Out_Channel Alignment		126_Out_Channel Alignment_	double	232.988613751896
raw__ss_1__os_0__min_size_50__min_size_overlap_0/slide 4/Image 126_Out_Channel Alignment__Mask/overlap_tables/two_channel_common__EdU_vs_dUTP_103_neighbor_centroid_to_centroid_dist.csv.gz	5.54945650135751	EdU	raw__ss_1__os_0__min_size_50__min_size_overlap_0	Mock	126	Out_Channel Alignment		126_Out_Channel Alignment_	double	138.736412533938
raw__ss_1__os_0__min_size_50__min_size_overlap_0/slide 4/Image 126_Out_Channel Alignment__Mask/overlap_tables/two_channel_common__EdU_vs_dUTP_103_neighbor_centroid_to_centroid_dist.csv.gz	11.4561550687155	EdU	raw__ss_1__os_0__min_size_50__min_size_overlap_0	Mock	126	Out_Channel Alignment		126_Out_Channel Alignment_	double	286.403876717886
raw__ss_1__os_0__min_size_50__min_size_overlap_0/slide 4/Image 126_Out_Channel Alignment__Mask/overlap_tables/two_channel_common__EdU_vs_dUTP_103_neighbor_centroid_to_centroid_dist.csv.gz	3.02403274738587	EdU	raw__ss_1__os_0__min_size_50__min_size_overlap_0	Mock	126	Out_Channel Alignment		126_Out_Channel Alignment_	double	75.6008186846467
raw__ss_1__os_0__min_size_50__min_size_overlap_0/slide 4/Image 126_Out_Channel Alignment__Mask/overlap_tables/two_channel_common__EdU_vs_dUTP_103_neighbor_centroid_to_centroid_dist.csv.gz	6.3257062613627	EdU	raw__ss_1__os_0__min_size_50__min_size_overlap_0	Mock	126	Out_Channel Alignment		126_Out_Channel Alignment_	double	158.142656534067
raw__ss_1__os_0__min_size_50__min_size_overlap_0/slide 4/Image 126_Out_Channel Alignment__Mask/overlap_tables/two_channel_common__EdU_vs_dUTP_103_neighbor_centroid_to_centroid_dist.csv.gz	5.09070207451188	EdU	raw__ss_1__os_0__min_size_50__min_size_overlap_0	Mock	126	Out_Channel Alignment		126_Out_Channel Alignment_	double	127.267551862797
raw__ss_1__os_0__min_size_50__min_size_overlap_0/slide 4/Image 126_Out_Channel Alignment__Mask/overlap_tables/two_channel_common__EdU_vs_dUTP_103_neighbor_centroid_to_centroid_dist.csv.gz	5.97917551777734	EdU	raw__ss_1__os_0__min_size_50__min_size_overlap_0	Mock	126	Out_Channel Alignment		126_Out_Channel Alignment_	double	149.479387944433
raw__ss_1__os_0__min_size_50__min_size_overlap_0/slide 4/Image 126_Out_Channel Alignment__Mask/overlap_tables/two_channel_common__EdU_vs_dUTP_103_neighbor_centroid_to_centroid_dist.csv.gz	7.75899284261282	EdU	raw__ss_1__os_0__min_size_50__min_size_overlap_0	Mock	126	Out_Channel Alignment		126_Out_Channel Alignment_	double	193.974821065321
raw__ss_1__os_0__min_size_50__min_size_overlap_0/slide 4/Image 126_Out_Channel Alignment__Mask/overlap_tables/two_channel_common__EdU_vs_dUTP_103_neighbor_centroid_to_centroid_dist.csv.gz	3.72910958448237	EdU	raw__ss_1__os_0__min_size_50__min_size_overlap_0	Mock	126	Out_Channel Alignment		126_Out_Channel Alignment_	double	93.2277396120593
raw__ss_1__os_0__min_size_50__min_size_overlap_0/slide 4/Image 126_Out_Channel Alignment__Mask/overlap_tables/two_channel_common__EdU_vs_dUTP_103_neighbor_centroid_to_centroid_dist.csv.gz	3.01904211481188	EdU	raw__ss_1__os_0__min_size_50__min_size_overlap_0	Mock	126	Out_Channel Alignment		126_Out_Channel Alignment_	double	75.476052870297
raw__ss_1__os_0__min_size_50__min_size_overlap_0/slide 4/Image 126_Out_Channel Alignment__Mask/overlap_tables/two_channel_common__EdU_vs_dUTP_103_neighbor_centroid_to_centroid_dist.csv.gz	3.1981186529045	EdU	raw__ss_1__os_0__min_size_50__min_size_overlap_0	Mock	126	Out_Channel Alignment		126_Out_Channel Alignment_	double	79.9529663226126
raw__ss_1__os_0__min_size_50__min_size_overlap_0/slide 4/Image 126_Out_Channel Alignment__Mask/overlap_tables/two_channel_common__EdU_vs_dUTP_103_neighbor_centroid_to_centroid_dist.csv.gz	3.55867509740436	EdU	raw__ss_1__os_0__min_size_50__min_size_overlap_0	Mock	126	Out_Channel Alignment		126_Out_Channel Alignment_	double	88.9668774351089
raw__ss_1__os_0__min_size_50__min_size_overlap_0/slide 4/Image 126_Out_Channel Alignment__Mask/overlap_tables/two_channel_common__EdU_vs_dUTP_103_neighbor_centroid_to_centroid_dist.csv.gz	10.8268202122437	EdU	raw__ss_1__os_0__min_size_50__min_size_overlap_0	Mock	126	Out_Channel Alignment		126_Out_Channel Alignment_	double	270.670505306093
raw__ss_1__os_0__min_size_50__min_size_overlap_0/slide 4/Image 126_Out_Channel Alignment__Mask/overlap_tables/two_channel_common__EdU_vs_dUTP_103_neighbor_centroid_to_centroid_dist.csv.gz	2.20353983915299	EdU	raw__ss_1__os_0__min_size_50__min_size_overlap_0	Mock	126	Out_Channel Alignment		126_Out_Channel Alignment_	double	55.0884959788247
raw__ss_1__os_0__min_size_50__min_size_overlap_0/slide 4/Image 126_Out_Channel Alignment__Mask/overlap_tables/two_channel_common__EdU_vs_dUTP_103_neighbor_centroid_to_centroid_dist.csv.gz	7.49264040745871	EdU	raw__ss_1__os_0__min_size_50__min_size_overlap_0	Mock	126	Out_Channel Alignment		126_Out_Channel Alignment_	double	187.316010186468
raw__ss_1__os_0__min_size_50__min_size_overlap_0/slide 4/Image 126_Out_Channel Alignment__Mask/overlap_tables/two_channel_common__EdU_vs_dUTP_103_neighbor_centroid_to_centroid_dist.csv.gz	6.588468963557	EdU	raw__ss_1__os_0__min_size_50__min_size_overlap_0	Mock	126	Out_Channel Alignment		126_Out_Channel Alignment_	double	164.711724088925
raw__ss_1__os_0__min_size_50__min_size_overlap_0/slide 4/Image 126_Out_Channel Alignment__Mask/overlap_tables/two_channel_common__EdU_vs_dUTP_103_neighbor_centroid_to_centroid_dist.csv.gz	5.94682908871068	EdU	raw__ss_1__os_0__min_size_50__min_size_overlap_0	Mock	126	Out_Channel Alignment		126_Out_Channel Alignment_	double	148.670727217767
raw__ss_1__os_0__min_size_50__min_size_overlap_0/slide 4/Image 126_Out_Channel Alignment__Mask/overlap_tables/two_channel_common__EdU_vs_dUTP_103_neighbor_centroid_to_centroid_dist.csv.gz	5.08651720002653	EdU	raw__ss_1__os_0__min_size_50__min_size_overlap_0	Mock	126	Out_Channel Alignment		126_Out_Channel Alignment_	double	127.162930000663
raw__ss_1__os_0__min_size_50__min_size_overlap_0/slide 4/Image 126_Out_Channel Alignment__Mask/overlap_tables/two_channel_common__EdU_vs_dUTP_103_neighbor_centroid_to_centroid_dist.csv.gz	3.26110782434086	EdU	raw__ss_1__os_0__min_size_50__min_size_overlap_0	Mock	126	Out_Channel Alignment		126_Out_Channel Alignment_	double	81.5276956085215
raw__ss_1__os_0__min_size_50__min_size_overlap_0/slide 4/Image 126_Out_Channel Alignment__Mask/overlap_tables/two_channel_common__EdU_vs_dUTP_103_neighbor_centroid_to_centroid_dist.csv.gz	17.8186951606851	EdU	raw__ss_1__os_0__min_size_50__min_size_overlap_0	Mock	126	Out_Channel Alignment		126_Out_Channel Alignment_	double	445.467379017126
raw__ss_1__os_0__min_size_50__min_size_overlap_0/slide 4/Image 126_Out_Channel Alignment__Mask/overlap_tables/two_channel_common__EdU_vs_dUTP_103_neighbor_centroid_to_centroid_dist.csv.gz	3.71367750403155	EdU	raw__ss_1__os_0__min_size_50__min_size_overlap_0	Mock	126	Out_Channel Alignment		126_Out_Channel Alignment_	double	92.8419376007888
raw__ss_1__os_0__min_size_50__min_size_overlap_0/slide 4/Image 126_Out_Channel Alignment__Mask/overlap_tables/two_channel_common__EdU_vs_dUTP_103_neighbor_centroid_to_centroid_dist.csv.gz	3.90300470897629	EdU	raw__ss_1__os_0__min_size_50__min_size_overlap_0	Mock	126	Out_Channel Alignment		126_Out_Channel Alignment_	double	97.5751177244071
raw__ss_1__os_0__min_size_50__min_size_overlap_0/slide 4/Image 126_Out_Channel Alignment__Mask/overlap_tables/two_channel_common__EdU_vs_dUTP_103_neighbor_centroid_to_centroid_dist.csv.gz	3.40968188447283	EdU	raw__ss_1__os_0__min_size_50__min_size_overlap_0	Mock	126	Out_Channel Alignment		126_Out_Channel Alignment_	double	85.2420471118207
raw__ss_1__os_0__min_size_50__min_size_overlap_0/slide 4/Image 126_Out_Channel Alignment__Mask/overlap_tables/two_channel_common__EdU_vs_dUTP_103_neighbor_centroid_to_centroid_dist.csv.gz	2.47474712786139	EdU	raw__ss_1__os_0__min_size_50__min_size_overlap_0	Mock	126	Out_Channel Alignment		126_Out_Channel Alignment_	double	61.8686781965347
raw__ss_1__os_0__min_size_50__min_size_overlap_0/slide 4/Image 126_Out_Channel Alignment__Mask/overlap_tables/two_channel_common__EdU_vs_dUTP_103_neighbor_centroid_to_centroid_dist.csv.gz	4.07611257103152	EdU	raw__ss_1__os_0__min_size_50__min_size_overlap_0	Mock	126	Out_Channel Alignment		126_Out_Channel Alignment_	double	101.902814275788
raw__ss_1__os_0__min_size_50__min_size_overlap_0/slide 4/Image 126_Out_Channel Alignment__Mask/overlap_tables/two_channel_common__EdU_vs_dUTP_103_neighbor_centroid_to_centroid_dist.csv.gz	14.7750500059279	EdU	raw__ss_1__os_0__min_size_50__min_size_overlap_0	Mock	126	Out_Channel Alignment		126_Out_Channel Alignment_	double	369.376250148197
raw__ss_1__os_0__min_size_50__min_size_overlap_0/slide 4/Image 126_Out_Channel Alignment__Mask/overlap_tables/two_channel_common__EdU_vs_dUTP_103_neighbor_centroid_to_centroid_dist.csv.gz	6.31355848793038	EdU	raw__ss_1__os_0__min_size_50__min_size_overlap_0	Mock	126	Out_Channel Alignment		126_Out_Channel Alignment_	double	157.838962198259
raw__ss_1__os_0__min_size_50__min_size_overlap_0/slide 4/Image 126_Out_Channel Alignment__Mask/overlap_tables/two_channel_common__EdU_vs_dUTP_103_neighbor_centroid_to_centroid_dist.csv.gz	8.48279335319861	EdU	raw__ss_1__os_0__min_size_50__min_size_overlap_0	Mock	126	Out_Channel Alignment		126_Out_Channel Alignment_	double	212.069833829965
raw__ss_1__os_0__min_size_50__min_size_overlap_0/slide 4/Image 126_Out_Channel Alignment__Mask/overlap_tables/two_channel_common__EdU_vs_dUTP_103_neighbor_centroid_to_centroid_dist.csv.gz	3.87892850497797	EdU	raw__ss_1__os_0__min_size_50__min_size_overlap_0	Mock	126	Out_Channel Alignment		126_Out_Channel Alignment_	double	96.9732126244491
raw__ss_1__os_0__min_size_50__min_size_overlap_0/slide 4/Image 126_Out_Channel Alignment__Mask/overlap_tables/two_channel_common__EdU_vs_dUTP_103_neighbor_centroid_to_centroid_dist.csv.gz	6.27210688823227	EdU	raw__ss_1__os_0__min_size_50__min_size_overlap_0	Mock	126	Out_Channel Alignment		126_Out_Channel Alignment_	double	156.802672205807
raw__ss_1__os_0__min_size_50__min_size_overlap_0/slide 4/Image 126_Out_Channel Alignment__Mask/overlap_tables/two_channel_common__EdU_vs_dUTP_103_neighbor_centroid_to_centroid_dist.csv.gz	2.33008816673724	EdU	raw__ss_1__os_0__min_size_50__min_size_overlap_0	Mock	126	Out_Channel Alignment		126_Out_Channel Alignment_	double	58.2522041684311
raw__ss_1__os_0__min_size_50__min_size_overlap_0/slide 4/Image 126_Out_Channel Alignment__Mask/overlap_tables/two_channel_common__EdU_vs_dUTP_103_neighbor_centroid_to_centroid_dist.csv.gz	4.01426510209794	EdU	raw__ss_1__os_0__min_size_50__min_size_overlap_0	Mock	126	Out_Channel Alignment		126_Out_Channel Alignment_	double	100.356627552448
raw__ss_1__os_0__min_size_50__min_size_overlap_0/slide 4/Image 126_Out_Channel Alignment__Mask/overlap_tables/two_channel_common__EdU_vs_dUTP_103_neighbor_centroid_to_centroid_dist.csv.gz	5.49540831234659	EdU	raw__ss_1__os_0__min_size_50__min_size_overlap_0	Mock	126	Out_Channel Alignment		126_Out_Channel Alignment_	double	137.385207808665
raw__ss_1__os_0__min_size_50__min_size_overlap_0/slide 4/Image 126_Out_Channel Alignment__Mask/overlap_tables/two_channel_common__EdU_vs_dUTP_103_neighbor_centroid_to_centroid_dist.csv.gz	9.187803164983	EdU	raw__ss_1__os_0__min_size_50__min_size_overlap_0	Mock	126	Out_Channel Alignment		126_Out_Channel Alignment_	double	229.695079124575
raw__ss_1__os_0__min_size_50__min_size_overlap_0/slide 4/Image 126_Out_Channel Alignment__Mask/overlap_tables/two_channel_common__EdU_vs_dUTP_103_neighbor_centroid_to_centroid_dist.csv.gz	3.25194529832795	EdU	raw__ss_1__os_0__min_size_50__min_size_overlap_0	Mock	126	Out_Channel Alignment		126_Out_Channel Alignment_	double	81.2986324581986
raw__ss_1__os_0__min_size_50__min_size_overlap_0/slide 4/Image 126_Out_Channel Alignment__Mask/overlap_tables/two_channel_common__EdU_vs_dUTP_103_neighbor_centroid_to_centroid_dist.csv.gz	4.6826727952144	EdU	raw__ss_1__os_0__min_size_50__min_size_overlap_0	Mock	126	Out_Channel Alignment		126_Out_Channel Alignment_	double	117.06681988036
raw__ss_1__os_0__min_size_50__min_size_overlap_0/slide 4/Image 126_Out_Channel Alignment__Mask/overlap_tables/two_channel_common__EdU_vs_dUTP_103_neighbor_centroid_to_centroid_dist.csv.gz	3.13847123644119	EdU	raw__ss_1__os_0__min_size_50__min_size_overlap_0	Mock	126	Out_Channel Alignment		126_Out_Channel Alignment_	double	78.4617809110298
raw__ss_1__os_0__min_size_50__min_size_overlap_0/slide 4/Image 126_Out_Channel Alignment__Mask/overlap_tables/two_channel_common__EdU_vs_dUTP_103_neighbor_centroid_to_centroid_dist.csv.gz	7.0264025640206	EdU	raw__ss_1__os_0__min_size_50__min_size_overlap_0	Mock	126	Out_Channel Alignment		126_Out_Channel Alignment_	double	175.660064100515
raw__ss_1__os_0__min_size_50__min_size_overlap_0/slide 4/Image 126_Out_Channel Alignment__Mask/overlap_tables/two_channel_common__EdU_vs_dUTP_103_neighbor_centroid_to_centroid_dist.csv.gz	7.61787794004353	EdU	raw__ss_1__os_0__min_size_50__min_size_overlap_0	Mock	126	Out_Channel Alignment		126_Out_Channel Alignment_	double	190.446948501088
raw__ss_1__os_0__min_size_50__min_size_overlap_0/slide 4/Image 126_Out_Channel Alignment__Mask/overlap_tables/two_channel_common__EdU_vs_dUTP_103_neighbor_centroid_to_centroid_dist.csv.gz	5.11786586651023	EdU	raw__ss_1__os_0__min_size_50__min_size_overlap_0	Mock	126	Out_Channel Alignment		126_Out_Channel Alignment_	double	127.946646662756
raw__ss_1__os_0__min_size_50__min_size_overlap_0/slide 4/Image 126_Out_Channel Alignment__Mask/overlap_tables/two_channel_common__EdU_vs_dUTP_103_neighbor_centroid_to_centroid_dist.csv.gz	8.88991908173529	EdU	raw__ss_1__os_0__min_size_50__min_size_overlap_0	Mock	126	Out_Channel Alignment		126_Out_Channel Alignment_	double	222.247977043382
raw__ss_1__os_0__min_size_50__min_size_overlap_0/slide 4/Image 126_Out_Channel Alignment__Mask/overlap_tables/two_channel_common__EdU_vs_dUTP_103_neighbor_centroid_to_centroid_dist.csv.gz	6.84771465178999	EdU	raw__ss_1__os_0__min_size_50__min_size_overlap_0	Mock	126	Out_Channel Alignment		126_Out_Channel Alignment_	double	171.19286629475
raw__ss_1__os_0__min_size_50__min_size_overlap_0/slide 4/Image 126_Out_Channel Alignment__Mask/overlap_tables/two_channel_common__EdU_vs_dUTP_103_neighbor_centroid_to_centroid_dist.csv.gz	4.21096256135629	EdU	raw__ss_1__os_0__min_size_50__min_size_overlap_0	Mock	126	Out_Channel Alignment		126_Out_Channel Alignment_	double	105.274064033907
raw__ss_1__os_0__min_size_50__min_size_overlap_0/slide 4/Image 126_Out_Channel Alignment__Mask/overlap_tables/two_channel_common__EdU_vs_dUTP_103_neighbor_centroid_to_centroid_dist.csv.gz	3.55484175406328	EdU	raw__ss_1__os_0__min_size_50__min_size_overlap_0	Mock	126	Out_Channel Alignment		126_Out_Channel Alignment_	double	88.8710438515821
raw__ss_1__os_0__min_size_50__min_size_overlap_0/slide 4/Image 126_Out_Channel Alignment__Mask/overlap_tables/two_channel_common__EdU_vs_dUTP_103_neighbor_centroid_to_centroid_dist.csv.gz	2.59521567850647	EdU	raw__ss_1__os_0__min_size_50__min_size_overlap_0	Mock	126	Out_Channel Alignment		126_Out_Channel Alignment_	double	64.8803919626617
raw__ss_1__os_0__min_size_50__min_size_overlap_0/slide 4/Image 126_Out_Channel Alignment__Mask/overlap_tables/two_channel_common__EdU_vs_dUTP_103_neighbor_centroid_to_centroid_dist.csv.gz	4.45499282628495	EdU	raw__ss_1__os_0__min_size_50__min_size_overlap_0	Mock	126	Out_Channel Alignment		126_Out_Channel Alignment_	double	111.374820657124
raw__ss_1__os_0__min_size_50__min_size_overlap_0/slide 4/Image 126_Out_Channel Alignment__Mask/overlap_tables/two_channel_common__EdU_vs_dUTP_103_neighbor_centroid_to_centroid_dist.csv.gz	3.00789678981108	EdU	raw__ss_1__os_0__min_size_50__min_size_overlap_0	Mock	126	Out_Channel Alignment		126_Out_Channel Alignment_	double	75.1974197452769
raw__ss_1__os_0__min_size_50__min_size_overlap_0/slide 4/Image 126_Out_Channel Alignment__Mask/overlap_tables/two_channel_common__EdU_vs_dUTP_103_neighbor_centroid_to_centroid_dist.csv.gz	4.96044310551809	EdU	raw__ss_1__os_0__min_size_50__min_size_overlap_0	Mock	126	Out_Channel Alignment		126_Out_Channel Alignment_	double	124.011077637952
raw__ss_1__os_0__min_size_50__min_size_overlap_0/slide 4/Image 126_Out_Channel Alignment__Mask/overlap_tables/two_channel_common__EdU_vs_dUTP_103_neighbor_centroid_to_centroid_dist.csv.gz	3.52726716258374	EdU	raw__ss_1__os_0__min_size_50__min_size_overlap_0	Mock	126	Out_Channel Alignment		126_Out_Channel Alignment_	double	88.1816790645934
raw__ss_1__os_0__min_size_50__min_size_overlap_0/slide 4/Image 126_Out_Channel Alignment__Mask/overlap_tables/two_channel_common__EdU_vs_dUTP_103_neighbor_centroid_to_centroid_dist.csv.gz	4.6464927608824	EdU	raw__ss_1__os_0__min_size_50__min_size_overlap_0	Mock	126	Out_Channel Alignment		126_Out_Channel Alignment_	double	116.16231902206
raw__ss_1__os_0__min_size_50__min_size_overlap_0/slide 4/Image 126_Out_Channel Alignment__Mask/overlap_tables/two_channel_common__EdU_vs_dUTP_103_neighbor_centroid_to_centroid_dist.csv.gz	6.65790362108817	EdU	raw__ss_1__os_0__min_size_50__min_size_overlap_0	Mock	126	Out_Channel Alignment		126_Out_Channel Alignment_	double	166.447590527204
raw__ss_1__os_0__min_size_50__min_size_overlap_0/slide 4/Image 126_Out_Channel Alignment__Mask/overlap_tables/two_channel_common__EdU_vs_dUTP_103_neighbor_centroid_to_centroid_dist.csv.gz	4.62143436212404	EdU	raw__ss_1__os_0__min_size_50__min_size_overlap_0	Mock	126	Out_Channel Alignment		126_Out_Channel Alignment_	double	115.535859053101
raw__ss_1__os_0__min_size_50__min_size_overlap_0/slide 4/Image 126_Out_Channel Alignment__Mask/overlap_tables/two_channel_common__EdU_vs_dUTP_103_neighbor_centroid_to_centroid_dist.csv.gz	6.77799137170499	EdU	raw__ss_1__os_0__min_size_50__min_size_overlap_0	Mock	126	Out_Channel Alignment		126_Out_Channel Alignment_	double	169.449784292625
raw__ss_1__os_0__min_size_50__min_size_overlap_0/slide 4/Image 126_Out_Channel Alignment__Mask/overlap_tables/two_channel_common__EdU_vs_dUTP_103_neighbor_centroid_to_centroid_dist.csv.gz	4.92506329829614	EdU	raw__ss_1__os_0__min_size_50__min_size_overlap_0	Mock	126	Out_Channel Alignment		126_Out_Channel Alignment_	double	123.126582457404
raw__ss_1__os_0__min_size_50__min_size_overlap_0/slide 4/Image 126_Out_Channel Alignment__Mask/overlap_tables/two_channel_common__EdU_vs_dUTP_103_neighbor_centroid_to_centroid_dist.csv.gz	4.67881163473766	EdU	raw__ss_1__os_0__min_size_50__min_size_overlap_0	Mock	126	Out_Channel Alignment		126_Out_Channel Alignment_	double	116.970290868441
raw__ss_1__os_0__min_size_50__min_size_overlap_0/slide 4/Image 126_Out_Channel Alignment__Mask/overlap_tables/two_channel_common__EdU_vs_dUTP_103_neighbor_centroid_to_centroid_dist.csv.gz	6.25030003304813	EdU	raw__ss_1__os_0__min_size_50__min_size_overlap_0	Mock	126	Out_Channel Alignment		126_Out_Channel Alignment_	double	156.257500826203
raw__ss_1__os_0__min_size_50__min_size_overlap_0/slide 4/Image 126_Out_Channel Alignment__Mask/overlap_tables/two_channel_common__EdU_vs_dUTP_103_neighbor_centroid_to_centroid_dist.csv.gz	2.09380339234824	EdU	raw__ss_1__os_0__min_size_50__min_size_overlap_0	Mock	126	Out_Channel Alignment		126_Out_Channel Alignment_	double	52.3450848087059
raw__ss_1__os_0__min_size_50__min_size_overlap_0/slide 4/Image 126_Out_Channel Alignment__Mask/overlap_tables/two_channel_common__EdU_vs_dUTP_103_neighbor_centroid_to_centroid_dist.csv.gz	4.76812525298804	EdU	raw__ss_1__os_0__min_size_50__min_size_overlap_0	Mock	126	Out_Channel Alignment		126_Out_Channel Alignment_	double	119.203131324701
raw__ss_1__os_0__min_size_50__min_size_overlap_0/slide 4/Image 126_Out_Channel Alignment__Mask/overlap_tables/two_channel_common__EdU_vs_dUTP_103_neighbor_centroid_to_centroid_dist.csv.gz	1.19991891280127	EdU	raw__ss_1__os_0__min_size_50__min_size_overlap_0	Mock	126	Out_Channel Alignment		126_Out_Channel Alignment_	double	29.9979728200318
raw__ss_1__os_0__min_size_50__min_size_overlap_0/slide 4/Image 126_Out_Channel Alignment__Mask/overlap_tables/two_channel_common__EdU_vs_dUTP_103_neighbor_centroid_to_centroid_dist.csv.gz	4.67827338152468	EdU	raw__ss_1__os_0__min_size_50__min_size_overlap_0	Mock	126	Out_Channel Alignment		126_Out_Channel Alignment_	double	116.956834538117
raw__ss_1__os_0__min_size_50__min_size_overlap_0/slide 4/Image 126_Out_Channel Alignment__Mask/overlap_tables/two_channel_common__EdU_vs_dUTP_103_neighbor_centroid_to_centroid_dist.csv.gz	4.03036539239409	EdU	raw__ss_1__os_0__min_size_50__min_size_overlap_0	Mock	126	Out_Channel Alignment		126_Out_Channel Alignment_	double	100.759134809852
raw__ss_1__os_0__min_size_50__min_size_overlap_0/slide 4/Image 126_Out_Channel Alignment__Mask/overlap_tables/two_channel_common__EdU_vs_dUTP_103_neighbor_centroid_to_centroid_dist.csv.gz	4.17348540749775	EdU	raw__ss_1__os_0__min_size_50__min_size_overlap_0	Mock	126	Out_Channel Alignment		126_Out_Channel Alignment_	double	104.337135187444
raw__ss_1__os_0__min_size_50__min_size_overlap_0/slide 4/Image 126_Out_Channel Alignment__Mask/overlap_tables/two_channel_common__EdU_vs_dUTP_103_neighbor_centroid_to_centroid_dist.csv.gz	10.4290224198623	EdU	raw__ss_1__os_0__min_size_50__min_size_overlap_0	Mock	126	Out_Channel Alignment		126_Out_Channel Alignment_	double	260.725560496558
raw__ss_1__os_0__min_size_50__min_size_overlap_0/slide 4/Image 126_Out_Channel Alignment__Mask/overlap_tables/two_channel_common__EdU_vs_dUTP_103_neighbor_centroid_to_centroid_dist.csv.gz	4.52061797083599	EdU	raw__ss_1__os_0__min_size_50__min_size_overlap_0	Mock	126	Out_Channel Alignment		126_Out_Channel Alignment_	double	113.0154492709
raw__ss_1__os_0__min_size_50__min_size_overlap_0/slide 4/Image 126_Out_Channel Alignment__Mask/overlap_tables/two_channel_common__EdU_vs_dUTP_103_neighbor_centroid_to_centroid_dist.csv.gz	6.736881865976	EdU	raw__ss_1__os_0__min_size_50__min_size_overlap_0	Mock	126	Out_Channel Alignment		126_Out_Channel Alignment_	double	168.4220466494
raw__ss_1__os_0__min_size_50__min_size_overlap_0/slide 4/Image 126_Out_Channel Alignment__Mask/overlap_tables/two_channel_common__EdU_vs_dUTP_103_neighbor_centroid_to_centroid_dist.csv.gz	7.57819374634896	EdU	raw__ss_1__os_0__min_size_50__min_size_overlap_0	Mock	126	Out_Channel Alignment		126_Out_Channel Alignment_	double	189.454843658724
raw__ss_1__os_0__min_size_50__min_size_overlap_0/slide 4/Image 126_Out_Channel Alignment__Mask/overlap_tables/two_channel_common__EdU_vs_dUTP_103_neighbor_centroid_to_centroid_dist.csv.gz	5.28987262337945	EdU	raw__ss_1__os_0__min_size_50__min_size_overlap_0	Mock	126	Out_Channel Alignment		126_Out_Channel Alignment_	double	132.246815584486
raw__ss_1__os_0__min_size_50__min_size_overlap_0/slide 4/Image 126_Out_Channel Alignment__Mask/overlap_tables/two_channel_common__EdU_vs_dUTP_103_neighbor_centroid_to_centroid_dist.csv.gz	2.99897055568035	EdU	raw__ss_1__os_0__min_size_50__min_size_overlap_0	Mock	126	Out_Channel Alignment		126_Out_Channel Alignment_	double	74.9742638920088
raw__ss_1__os_0__min_size_50__min_size_overlap_0/slide 4/Image 126_Out_Channel Alignment__Mask/overlap_tables/two_channel_common__EdU_vs_dUTP_103_neighbor_centroid_to_centroid_dist.csv.gz	4.9112103198887	EdU	raw__ss_1__os_0__min_size_50__min_size_overlap_0	Mock	126	Out_Channel Alignment		126_Out_Channel Alignment_	double	122.780257997217
raw__ss_1__os_0__min_size_50__min_size_overlap_0/slide 4/Image 126_Out_Channel Alignment__Mask/overlap_tables/two_channel_common__EdU_vs_dUTP_103_neighbor_centroid_to_centroid_dist.csv.gz	4.95424793363634	EdU	raw__ss_1__os_0__min_size_50__min_size_overlap_0	Mock	126	Out_Channel Alignment		126_Out_Channel Alignment_	double	123.856198340908
raw__ss_1__os_0__min_size_50__min_size_overlap_0/slide 4/Image 126_Out_Channel Alignment__Mask/overlap_tables/two_channel_common__EdU_vs_dUTP_103_neighbor_centroid_to_centroid_dist.csv.gz	3.79107487087838	EdU	raw__ss_1__os_0__min_size_50__min_size_overlap_0	Mock	126	Out_Channel Alignment		126_Out_Channel Alignment_	double	94.7768717719595
raw__ss_1__os_0__min_size_50__min_size_overlap_0/slide 4/Image 126_Out_Channel Alignment__Mask/overlap_tables/two_channel_common__EdU_vs_dUTP_103_neighbor_centroid_to_centroid_dist.csv.gz	5.32147406774777	EdU	raw__ss_1__os_0__min_size_50__min_size_overlap_0	Mock	126	Out_Channel Alignment		126_Out_Channel Alignment_	double	133.036851693694
raw__ss_1__os_0__min_size_50__min_size_overlap_0/slide 4/Image 126_Out_Channel Alignment__Mask/overlap_tables/two_channel_common__EdU_vs_dUTP_103_neighbor_centroid_to_centroid_dist.csv.gz	6.33550521616361	EdU	raw__ss_1__os_0__min_size_50__min_size_overlap_0	Mock	126	Out_Channel Alignment		126_Out_Channel Alignment_	double	158.38763040409
raw__ss_1__os_0__min_size_50__min_size_overlap_0/slide 4/Image 126_Out_Channel Alignment__Mask/overlap_tables/two_channel_common__EdU_vs_dUTP_103_neighbor_centroid_to_centroid_dist.csv.gz	2.52789284216602	EdU	raw__ss_1__os_0__min_size_50__min_size_overlap_0	Mock	126	Out_Channel Alignment		126_Out_Channel Alignment_	double	63.1973210541504
raw__ss_1__os_0__min_size_50__min_size_overlap_0/slide 4/Image 126_Out_Channel Alignment__Mask/overlap_tables/two_channel_common__EdU_vs_dUTP_103_neighbor_centroid_to_centroid_dist.csv.gz	8.49987445793344	EdU	raw__ss_1__os_0__min_size_50__min_size_overlap_0	Mock	126	Out_Channel Alignment		126_Out_Channel Alignment_	double	212.496861448336
raw__ss_1__os_0__min_size_50__min_size_overlap_0/slide 4/Image 126_Out_Channel Alignment__Mask/overlap_tables/two_channel_common__EdU_vs_dUTP_103_neighbor_centroid_to_centroid_dist.csv.gz	4.5338339696975	EdU	raw__ss_1__os_0__min_size_50__min_size_overlap_0	Mock	126	Out_Channel Alignment		126_Out_Channel Alignment_	double	113.345849242437
raw__ss_1__os_0__min_size_50__min_size_overlap_0/slide 4/Image 126_Out_Channel Alignment__Mask/overlap_tables/two_channel_common__EdU_vs_dUTP_103_neighbor_centroid_to_centroid_dist.csv.gz	14.664535906606	EdU	raw__ss_1__os_0__min_size_50__min_size_overlap_0	Mock	126	Out_Channel Alignment		126_Out_Channel Alignment_	double	366.613397665149
raw__ss_1__os_0__min_size_50__min_size_overlap_0/slide 4/Image 126_Out_Channel Alignment__Mask/overlap_tables/two_channel_common__EdU_vs_dUTP_103_neighbor_centroid_to_centroid_dist.csv.gz	5.00676863237966	EdU	raw__ss_1__os_0__min_size_50__min_size_overlap_0	Mock	126	Out_Channel Alignment		126_Out_Channel Alignment_	double	125.169215809491
raw__ss_1__os_0__min_size_50__min_size_overlap_0/slide 4/Image 126_Out_Channel Alignment__Mask/overlap_tables/two_channel_common__EdU_vs_dUTP_103_neighbor_centroid_to_centroid_dist.csv.gz	5.30706417963384	EdU	raw__ss_1__os_0__min_size_50__min_size_overlap_0	Mock	126	Out_Channel Alignment		126_Out_Channel Alignment_	double	132.676604490846
raw__ss_1__os_0__min_size_50__min_size_overlap_0/slide 4/Image 126_Out_Channel Alignment__Mask/overlap_tables/two_channel_common__EdU_vs_dUTP_103_neighbor_centroid_to_centroid_dist.csv.gz	3.68647214140162	EdU	raw__ss_1__os_0__min_size_50__min_size_overlap_0	Mock	126	Out_Channel Alignment		126_Out_Channel Alignment_	double	92.1618035350404
raw__ss_1__os_0__min_size_50__min_size_overlap_0/slide 4/Image 126_Out_Channel Alignment__Mask/overlap_tables/two_channel_common__EdU_vs_dUTP_103_neighbor_centroid_to_centroid_dist.csv.gz	9.87342961710973	EdU	raw__ss_1__os_0__min_size_50__min_size_overlap_0	Mock	126	Out_Channel Alignment		126_Out_Channel Alignment_	double	246.835740427743
raw__ss_1__os_0__min_size_50__min_size_overlap_0/slide 4/Image 126_Out_Channel Alignment__Mask/overlap_tables/two_channel_common__EdU_vs_dUTP_103_neighbor_centroid_to_centroid_dist.csv.gz	6.58654996400371	EdU	raw__ss_1__os_0__min_size_50__min_size_overlap_0	Mock	126	Out_Channel Alignment		126_Out_Channel Alignment_	double	164.663749100093
raw__ss_1__os_0__min_size_50__min_size_overlap_0/slide 4/Image 126_Out_Channel Alignment__Mask/overlap_tables/two_channel_common__EdU_vs_dUTP_103_neighbor_centroid_to_centroid_dist.csv.gz	5.59001392640736	EdU	raw__ss_1__os_0__min_size_50__min_size_overlap_0	Mock	126	Out_Channel Alignment		126_Out_Channel Alignment_	double	139.750348160184
raw__ss_1__os_0__min_size_50__min_size_overlap_0/slide 4/Image 126_Out_Channel Alignment__Mask/overlap_tables/two_channel_common__EdU_vs_dUTP_103_neighbor_centroid_to_centroid_dist.csv.gz	3.31500975740658	EdU	raw__ss_1__os_0__min_size_50__min_size_overlap_0	Mock	126	Out_Channel Alignment		126_Out_Channel Alignment_	double	82.8752439351645
raw__ss_1__os_0__min_size_50__min_size_overlap_0/slide 4/Image 126_Out_Channel Alignment__Mask/overlap_tables/two_channel_common__EdU_vs_dUTP_103_neighbor_centroid_to_centroid_dist.csv.gz	3.2531856244063	EdU	raw__ss_1__os_0__min_size_50__min_size_overlap_0	Mock	126	Out_Channel Alignment		126_Out_Channel Alignment_	double	81.3296406101575
raw__ss_1__os_0__min_size_50__min_size_overlap_0/slide 4/Image 126_Out_Channel Alignment__Mask/overlap_tables/two_channel_common__EdU_vs_dUTP_103_neighbor_centroid_to_centroid_dist.csv.gz	3.03960184139621	EdU	raw__ss_1__os_0__min_size_50__min_size_overlap_0	Mock	126	Out_Channel Alignment		126_Out_Channel Alignment_	double	75.9900460349053
raw__ss_1__os_0__min_size_50__min_size_overlap_0/slide 4/Image 126_Out_Channel Alignment__Mask/overlap_tables/two_channel_common__EdU_vs_dUTP_103_neighbor_centroid_to_centroid_dist.csv.gz	11.0945584861624	EdU	raw__ss_1__os_0__min_size_50__min_size_overlap_0	Mock	126	Out_Channel Alignment		126_Out_Channel Alignment_	double	277.36396215406
raw__ss_1__os_0__min_size_50__min_size_overlap_0/slide 4/Image 126_Out_Channel Alignment__Mask/overlap_tables/two_channel_common__EdU_vs_dUTP_103_neighbor_centroid_to_centroid_dist.csv.gz	2.1531489738214	EdU	raw__ss_1__os_0__min_size_50__min_size_overlap_0	Mock	126	Out_Channel Alignment		126_Out_Channel Alignment_	double	53.828724345535
raw__ss_1__os_0__min_size_50__min_size_overlap_0/slide 4/Image 126_Out_Channel Alignment__Mask/overlap_tables/two_channel_common__EdU_vs_dUTP_103_neighbor_centroid_to_centroid_dist.csv.gz	2.42561850238442	EdU	raw__ss_1__os_0__min_size_50__min_size_overlap_0	Mock	126	Out_Channel Alignment		126_Out_Channel Alignment_	double	60.6404625596105
raw__ss_1__os_0__min_size_50__min_size_overlap_0/slide 4/Image 126_Out_Channel Alignment__Mask/overlap_tables/two_channel_common__EdU_vs_dUTP_103_neighbor_centroid_to_centroid_dist.csv.gz	5.77214755336594	EdU	raw__ss_1__os_0__min_size_50__min_size_overlap_0	Mock	126	Out_Channel Alignment		126_Out_Channel Alignment_	double	144.303688834148
raw__ss_1__os_0__min_size_50__min_size_overlap_0/slide 4/Image 126_Out_Channel Alignment__Mask/overlap_tables/two_channel_common__EdU_vs_dUTP_103_neighbor_centroid_to_centroid_dist.csv.gz	6.1512866214492	EdU	raw__ss_1__os_0__min_size_50__min_size_overlap_0	Mock	126	Out_Channel Alignment		126_Out_Channel Alignment_	double	153.78216553623
raw__ss_1__os_0__min_size_50__min_size_overlap_0/slide 4/Image 126_Out_Channel Alignment__Mask/overlap_tables/two_channel_common__EdU_vs_dUTP_103_neighbor_centroid_to_centroid_dist.csv.gz	7.01309188208789	EdU	raw__ss_1__os_0__min_size_50__min_size_overlap_0	Mock	126	Out_Channel Alignment		126_Out_Channel Alignment_	double	175.327297052197
raw__ss_1__os_0__min_size_50__min_size_overlap_0/slide 4/Image 126_Out_Channel Alignment__Mask/overlap_tables/two_channel_common__EdU_vs_dUTP_103_neighbor_centroid_to_centroid_dist.csv.gz	3.62615522087021	EdU	raw__ss_1__os_0__min_size_50__min_size_overlap_0	Mock	126	Out_Channel Alignment		126_Out_Channel Alignment_	double	90.6538805217552
raw__ss_1__os_0__min_size_50__min_size_overlap_0/slide 4/Image 126_Out_Channel Alignment__Mask/overlap_tables/two_channel_common__EdU_vs_dUTP_103_neighbor_centroid_to_centroid_dist.csv.gz	3.09087064387184	EdU	raw__ss_1__os_0__min_size_50__min_size_overlap_0	Mock	126	Out_Channel Alignment		126_Out_Channel Alignment_	double	77.2717660967959
raw__ss_1__os_0__min_size_50__min_size_overlap_0/slide 4/Image 126_Out_Channel Alignment__Mask/overlap_tables/two_channel_common__EdU_vs_dUTP_103_neighbor_centroid_to_centroid_dist.csv.gz	4.14294623707567	EdU	raw__ss_1__os_0__min_size_50__min_size_overlap_0	Mock	126	Out_Channel Alignment		126_Out_Channel Alignment_	double	103.573655926892
raw__ss_1__os_0__min_size_50__min_size_overlap_0/slide 4/Image 126_Out_Channel Alignment__Mask/overlap_tables/two_channel_common__EdU_vs_dUTP_103_neighbor_centroid_to_centroid_dist.csv.gz	4.4504952234445	EdU	raw__ss_1__os_0__min_size_50__min_size_overlap_0	Mock	126	Out_Channel Alignment		126_Out_Channel Alignment_	double	111.262380586113
raw__ss_1__os_0__min_size_50__min_size_overlap_0/slide 4/Image 126_Out_Channel Alignment__Mask/overlap_tables/two_channel_common__EdU_vs_dUTP_103_neighbor_centroid_to_centroid_dist.csv.gz	2.71786105278452	EdU	raw__ss_1__os_0__min_size_50__min_size_overlap_0	Mock	126	Out_Channel Alignment		126_Out_Channel Alignment_	double	67.946526319613
raw__ss_1__os_0__min_size_50__min_size_overlap_0/slide 4/Image 126_Out_Channel Alignment__Mask/overlap_tables/two_channel_common__EdU_vs_dUTP_103_neighbor_centroid_to_centroid_dist.csv.gz	4.13062916528056	EdU	raw__ss_1__os_0__min_size_50__min_size_overlap_0	Mock	126	Out_Channel Alignment		126_Out_Channel Alignment_	double	103.265729132014
raw__ss_1__os_0__min_size_50__min_size_overlap_0/slide 4/Image 126_Out_Channel Alignment__Mask/overlap_tables/two_channel_common__EdU_vs_dUTP_103_neighbor_centroid_to_centroid_dist.csv.gz	4.6645707822997	EdU	raw__ss_1__os_0__min_size_50__min_size_overlap_0	Mock	126	Out_Channel Alignment		126_Out_Channel Alignment_	double	116.614269557493
raw__ss_1__os_0__min_size_50__min_size_overlap_0/slide 4/Image 126_Out_Channel Alignment__Mask/overlap_tables/two_channel_common__EdU_vs_dUTP_103_neighbor_centroid_to_centroid_dist.csv.gz	2.5637551524143	EdU	raw__ss_1__os_0__min_size_50__min_size_overlap_0	Mock	126	Out_Channel Alignment		126_Out_Channel Alignment_	double	64.0938788103575
raw__ss_1__os_0__min_size_50__min_size_overlap_0/slide 4/Image 126_Out_Channel Alignment__Mask/overlap_tables/two_channel_common__EdU_vs_dUTP_103_neighbor_centroid_to_centroid_dist.csv.gz	3.49175906840197	EdU	raw__ss_1__os_0__min_size_50__min_size_overlap_0	Mock	126	Out_Channel Alignment		126_Out_Channel Alignment_	double	87.2939767100493
raw__ss_1__os_0__min_size_50__min_size_overlap_0/slide 4/Image 126_Out_Channel Alignment__Mask/overlap_tables/two_channel_common__EdU_vs_dUTP_103_neighbor_centroid_to_centroid_dist.csv.gz	8.85190581811802	EdU	raw__ss_1__os_0__min_size_50__min_size_overlap_0	Mock	126	Out_Channel Alignment		126_Out_Channel Alignment_	double	221.297645452951
raw__ss_1__os_0__min_size_50__min_size_overlap_0/slide 4/Image 126_Out_Channel Alignment__Mask/overlap_tables/two_channel_common__EdU_vs_dUTP_103_neighbor_centroid_to_centroid_dist.csv.gz	4.69007932528681	EdU	raw__ss_1__os_0__min_size_50__min_size_overlap_0	Mock	126	Out_Channel Alignment		126_Out_Channel Alignment_	double	117.25198313217
raw__ss_1__os_0__min_size_50__min_size_overlap_0/slide 4/Image 126_Out_Channel Alignment__Mask/overlap_tables/two_channel_common__EdU_vs_dUTP_103_neighbor_centroid_to_centroid_dist.csv.gz	2.76172696322541	EdU	raw__ss_1__os_0__min_size_50__min_size_overlap_0	Mock	126	Out_Channel Alignment		126_Out_Channel Alignment_	double	69.0431740806353
raw__ss_1__os_0__min_size_50__min_size_overlap_0/slide 4/Image 126_Out_Channel Alignment__Mask/overlap_tables/two_channel_common__EdU_vs_dUTP_103_neighbor_centroid_to_centroid_dist.csv.gz	4.05719424926504	EdU	raw__ss_1__os_0__min_size_50__min_size_overlap_0	Mock	126	Out_Channel Alignment		126_Out_Channel Alignment_	double	101.429856231626
raw__ss_1__os_0__min_size_50__min_size_overlap_0/slide 4/Image 126_Out_Channel Alignment__Mask/overlap_tables/two_channel_common__EdU_vs_dUTP_103_neighbor_centroid_to_centroid_dist.csv.gz	12.0665022294471	EdU	raw__ss_1__os_0__min_size_50__min_size_overlap_0	Mock	126	Out_Channel Alignment		126_Out_Channel Alignment_	double	301.662555736178
raw__ss_1__os_0__min_size_50__min_size_overlap_0/slide 4/Image 126_Out_Channel Alignment__Mask/overlap_tables/two_channel_common__EdU_vs_dUTP_103_neighbor_centroid_to_centroid_dist.csv.gz	7.12520343065682	EdU	raw__ss_1__os_0__min_size_50__min_size_overlap_0	Mock	126	Out_Channel Alignment		126_Out_Channel Alignment_	double	178.13008576642
raw__ss_1__os_0__min_size_50__min_size_overlap_0/slide 4/Image 126_Out_Channel Alignment__Mask/overlap_tables/two_channel_common__EdU_vs_dUTP_103_neighbor_centroid_to_centroid_dist.csv.gz	6.17632821440875	EdU	raw__ss_1__os_0__min_size_50__min_size_overlap_0	Mock	126	Out_Channel Alignment		126_Out_Channel Alignment_	double	154.408205360219
raw__ss_1__os_0__min_size_50__min_size_overlap_0/slide 4/Image 126_Out_Channel Alignment__Mask/overlap_tables/two_channel_common__EdU_vs_dUTP_103_neighbor_centroid_to_centroid_dist.csv.gz	2.46596454126558	EdU	raw__ss_1__os_0__min_size_50__min_size_overlap_0	Mock	126	Out_Channel Alignment		126_Out_Channel Alignment_	double	61.6491135316395
raw__ss_1__os_0__min_size_50__min_size_overlap_0/slide 4/Image 126_Out_Channel Alignment__Mask/overlap_tables/two_channel_common__EdU_vs_dUTP_103_neighbor_centroid_to_centroid_dist.csv.gz	5.89996011109711	EdU	raw__ss_1__os_0__min_size_50__min_size_overlap_0	Mock	126	Out_Channel Alignment		126_Out_Channel Alignment_	double	147.499002777428
raw__ss_1__os_0__min_size_50__min_size_overlap_0/slide 4/Image 126_Out_Channel Alignment__Mask/overlap_tables/two_channel_common__EdU_vs_dUTP_103_neighbor_centroid_to_centroid_dist.csv.gz	6.31617731609566	EdU	raw__ss_1__os_0__min_size_50__min_size_overlap_0	Mock	126	Out_Channel Alignment		126_Out_Channel Alignment_	double	157.904432902391
raw__ss_1__os_0__min_size_50__min_size_overlap_0/slide 4/Image 126_Out_Channel Alignment__Mask/overlap_tables/two_channel_common__EdU_vs_dUTP_103_neighbor_centroid_to_centroid_dist.csv.gz	0.869003480635035	EdU	raw__ss_1__os_0__min_size_50__min_size_overlap_0	Mock	126	Out_Channel Alignment		126_Out_Channel Alignment_	double	21.7250870158759
raw__ss_1__os_0__min_size_50__min_size_overlap_0/slide 4/Image 126_Out_Channel Alignment__Mask/overlap_tables/two_channel_common__EdU_vs_dUTP_103_neighbor_centroid_to_centroid_dist.csv.gz	3.36823435233689	EdU	raw__ss_1__os_0__min_size_50__min_size_overlap_0	Mock	126	Out_Channel Alignment		126_Out_Channel Alignment_	double	84.2058588084223
raw__ss_1__os_0__min_size_50__min_size_overlap_0/slide 4/Image 126_Out_Channel Alignment__Mask/overlap_tables/two_channel_common__EdU_vs_dUTP_103_neighbor_centroid_to_centroid_dist.csv.gz	4.59787316779635	EdU	raw__ss_1__os_0__min_size_50__min_size_overlap_0	Mock	126	Out_Channel Alignment		126_Out_Channel Alignment_	double	114.946829194909
raw__ss_1__os_0__min_size_50__min_size_overlap_0/slide 4/Image 126_Out_Channel Alignment__Mask/overlap_tables/two_channel_common__EdU_vs_dUTP_103_neighbor_centroid_to_centroid_dist.csv.gz	4.74539686144952	EdU	raw__ss_1__os_0__min_size_50__min_size_overlap_0	Mock	126	Out_Channel Alignment		126_Out_Channel Alignment_	double	118.634921536238
raw__ss_1__os_0__min_size_50__min_size_overlap_0/slide 4/Image 126_Out_Channel Alignment__Mask/overlap_tables/two_channel_common__EdU_vs_dUTP_103_neighbor_centroid_to_centroid_dist.csv.gz	4.78238471808932	EdU	raw__ss_1__os_0__min_size_50__min_size_overlap_0	Mock	126	Out_Channel Alignment		126_Out_Channel Alignment_	double	119.559617952233
raw__ss_1__os_0__min_size_50__min_size_overlap_0/slide 4/Image 126_Out_Channel Alignment__Mask/overlap_tables/two_channel_common__EdU_vs_dUTP_103_neighbor_centroid_to_centroid_dist.csv.gz	3.12324600089259	EdU	raw__ss_1__os_0__min_size_50__min_size_overlap_0	Mock	126	Out_Channel Alignment		126_Out_Channel Alignment_	double	78.0811500223147
raw__ss_1__os_0__min_size_50__min_size_overlap_0/slide 4/Image 126_Out_Channel Alignment__Mask/overlap_tables/two_channel_common__EdU_vs_dUTP_103_neighbor_centroid_to_centroid_dist.csv.gz	4.51535525956674	EdU	raw__ss_1__os_0__min_size_50__min_size_overlap_0	Mock	126	Out_Channel Alignment		126_Out_Channel Alignment_	double	112.883881489169
raw__ss_1__os_0__min_size_50__min_size_overlap_0/slide 4/Image 126_Out_Channel Alignment__Mask/overlap_tables/two_channel_common__EdU_vs_dUTP_103_neighbor_centroid_to_centroid_dist.csv.gz	8.69889035402516	EdU	raw__ss_1__os_0__min_size_50__min_size_overlap_0	Mock	126	Out_Channel Alignment		126_Out_Channel Alignment_	double	217.472258850629
raw__ss_1__os_0__min_size_50__min_size_overlap_0/slide 4/Image 126_Out_Channel Alignment__Mask/overlap_tables/two_channel_common__EdU_vs_dUTP_103_neighbor_centroid_to_centroid_dist.csv.gz	9.11689173286599	EdU	raw__ss_1__os_0__min_size_50__min_size_overlap_0	Mock	126	Out_Channel Alignment		126_Out_Channel Alignment_	double	227.92229332165
raw__ss_1__os_0__min_size_50__min_size_overlap_0/slide 4/Image 126_Out_Channel Alignment__Mask/overlap_tables/two_channel_common__EdU_vs_dUTP_103_neighbor_centroid_to_centroid_dist.csv.gz	4.86427999388539	EdU	raw__ss_1__os_0__min_size_50__min_size_overlap_0	Mock	126	Out_Channel Alignment		126_Out_Channel Alignment_	double	121.606999847135
raw__ss_1__os_0__min_size_50__min_size_overlap_0/slide 4/Image 126_Out_Channel Alignment__Mask/overlap_tables/two_channel_common__EdU_vs_dUTP_103_neighbor_centroid_to_centroid_dist.csv.gz	2.16878173678856	EdU	raw__ss_1__os_0__min_size_50__min_size_overlap_0	Mock	126	Out_Channel Alignment		126_Out_Channel Alignment_	double	54.219543419714
raw__ss_1__os_0__min_size_50__min_size_overlap_0/slide 4/Image 126_Out_Channel Alignment__Mask/overlap_tables/two_channel_common__EdU_vs_dUTP_103_neighbor_centroid_to_centroid_dist.csv.gz	6.21540438153058	EdU	raw__ss_1__os_0__min_size_50__min_size_overlap_0	Mock	126	Out_Channel Alignment		126_Out_Channel Alignment_	double	155.385109538264
raw__ss_1__os_0__min_size_50__min_size_overlap_0/slide 4/Image 126_Out_Channel Alignment__Mask/overlap_tables/two_channel_common__EdU_vs_dUTP_103_neighbor_centroid_to_centroid_dist.csv.gz	5.900483846076	EdU	raw__ss_1__os_0__min_size_50__min_size_overlap_0	Mock	126	Out_Channel Alignment		126_Out_Channel Alignment_	double	147.5120961519
raw__ss_1__os_0__min_size_50__min_size_overlap_0/slide 4/Image 126_Out_Channel Alignment__Mask/overlap_tables/two_channel_common__EdU_vs_dUTP_103_neighbor_centroid_to_centroid_dist.csv.gz	5.81953709114493	EdU	raw__ss_1__os_0__min_size_50__min_size_overlap_0	Mock	126	Out_Channel Alignment		126_Out_Channel Alignment_	double	145.488427278623
raw__ss_1__os_0__min_size_50__min_size_overlap_0/slide 4/Image 126_Out_Channel Alignment__Mask/overlap_tables/two_channel_common__EdU_vs_dUTP_103_neighbor_centroid_to_centroid_dist.csv.gz	6.27911405947041	EdU	raw__ss_1__os_0__min_size_50__min_size_overlap_0	Mock	126	Out_Channel Alignment		126_Out_Channel Alignment_	double	156.97785148676
raw__ss_1__os_0__min_size_50__min_size_overlap_0/slide 4/Image 126_Out_Channel Alignment__Mask/overlap_tables/two_channel_common__EdU_vs_dUTP_103_neighbor_centroid_to_centroid_dist.csv.gz	11.4558856679759	EdU	raw__ss_1__os_0__min_size_50__min_size_overlap_0	Mock	126	Out_Channel Alignment		126_Out_Channel Alignment_	double	286.397141699397
raw__ss_1__os_0__min_size_50__min_size_overlap_0/slide 4/Image 126_Out_Channel Alignment__Mask/overlap_tables/two_channel_common__EdU_vs_dUTP_103_neighbor_centroid_to_centroid_dist.csv.gz	7.55501093141746	EdU	raw__ss_1__os_0__min_size_50__min_size_overlap_0	Mock	126	Out_Channel Alignment		126_Out_Channel Alignment_	double	188.875273285437
raw__ss_1__os_0__min_size_50__min_size_overlap_0/slide 4/Image 126_Out_Channel Alignment__Mask/overlap_tables/two_channel_common__EdU_vs_dUTP_103_neighbor_centroid_to_centroid_dist.csv.gz	1.99882497573072	EdU	raw__ss_1__os_0__min_size_50__min_size_overlap_0	Mock	126	Out_Channel Alignment		126_Out_Channel Alignment_	double	49.9706243932681
raw__ss_1__os_0__min_size_50__min_size_overlap_0/slide 4/Image 126_Out_Channel Alignment__Mask/overlap_tables/two_channel_common__EdU_vs_dUTP_103_neighbor_centroid_to_centroid_dist.csv.gz	11.0726091303762	EdU	raw__ss_1__os_0__min_size_50__min_size_overlap_0	Mock	126	Out_Channel Alignment		126_Out_Channel Alignment_	double	276.815228259405
raw__ss_1__os_0__min_size_50__min_size_overlap_0/slide 4/Image 126_Out_Channel Alignment__Mask/overlap_tables/two_channel_common__EdU_vs_dUTP_103_neighbor_centroid_to_centroid_dist.csv.gz	1.14525624091403	EdU	raw__ss_1__os_0__min_size_50__min_size_overlap_0	Mock	126	Out_Channel Alignment		126_Out_Channel Alignment_	double	28.6314060228509
raw__ss_1__os_0__min_size_50__min_size_overlap_0/slide 4/Image 126_Out_Channel Alignment__Mask/overlap_tables/two_channel_common__EdU_vs_dUTP_103_neighbor_centroid_to_centroid_dist.csv.gz	15.685781793424	EdU	raw__ss_1__os_0__min_size_50__min_size_overlap_0	Mock	126	Out_Channel Alignment		126_Out_Channel Alignment_	double	392.1445448356
raw__ss_1__os_0__min_size_50__min_size_overlap_0/slide 4/Image 126_Out_Channel Alignment__Mask/overlap_tables/two_channel_common__EdU_vs_dUTP_103_neighbor_centroid_to_centroid_dist.csv.gz	4.57494812903127	EdU	raw__ss_1__os_0__min_size_50__min_size_overlap_0	Mock	126	Out_Channel Alignment		126_Out_Channel Alignment_	double	114.373703225782
raw__ss_1__os_0__min_size_50__min_size_overlap_0/slide 4/Image 126_Out_Channel Alignment__Mask/overlap_tables/two_channel_common__EdU_vs_dUTP_103_neighbor_centroid_to_centroid_dist.csv.gz	2.62962027799216	EdU	raw__ss_1__os_0__min_size_50__min_size_overlap_0	Mock	126	Out_Channel Alignment		126_Out_Channel Alignment_	double	65.740506949804
raw__ss_1__os_0__min_size_50__min_size_overlap_0/slide 4/Image 126_Out_Channel Alignment__Mask/overlap_tables/two_channel_common__EdU_vs_dUTP_103_neighbor_centroid_to_centroid_dist.csv.gz	5.85402976723581	EdU	raw__ss_1__os_0__min_size_50__min_size_overlap_0	Mock	126	Out_Channel Alignment		126_Out_Channel Alignment_	double	146.350744180895
raw__ss_1__os_0__min_size_50__min_size_overlap_0/slide 4/Image 126_Out_Channel Alignment__Mask/overlap_tables/two_channel_common__EdU_vs_dUTP_103_neighbor_centroid_to_centroid_dist.csv.gz	4.30432794786696	EdU	raw__ss_1__os_0__min_size_50__min_size_overlap_0	Mock	126	Out_Channel Alignment		126_Out_Channel Alignment_	double	107.608198696674
raw__ss_1__os_0__min_size_50__min_size_overlap_0/slide 4/Image 126_Out_Channel Alignment__Mask/overlap_tables/two_channel_common__EdU_vs_dUTP_103_neighbor_centroid_to_centroid_dist.csv.gz	3.13100480425986	EdU	raw__ss_1__os_0__min_size_50__min_size_overlap_0	Mock	126	Out_Channel Alignment		126_Out_Channel Alignment_	double	78.2751201064964
raw__ss_1__os_0__min_size_50__min_size_overlap_0/slide 4/Image 126_Out_Channel Alignment__Mask/overlap_tables/two_channel_common__EdU_vs_dUTP_103_neighbor_centroid_to_centroid_dist.csv.gz	7.20416189404134	EdU	raw__ss_1__os_0__min_size_50__min_size_overlap_0	Mock	126	Out_Channel Alignment		126_Out_Channel Alignment_	double	180.104047351034
raw__ss_1__os_0__min_size_50__min_size_overlap_0/slide 4/Image 126_Out_Channel Alignment__Mask/overlap_tables/two_channel_common__EdU_vs_dUTP_103_neighbor_centroid_to_centroid_dist.csv.gz	4.1429731806355	EdU	raw__ss_1__os_0__min_size_50__min_size_overlap_0	Mock	126	Out_Channel Alignment		126_Out_Channel Alignment_	double	103.574329515888
raw__ss_1__os_0__min_size_50__min_size_overlap_0/slide 4/Image 126_Out_Channel Alignment__Mask/overlap_tables/two_channel_common__EdU_vs_dUTP_103_neighbor_centroid_to_centroid_dist.csv.gz	3.62645169964603	EdU	raw__ss_1__os_0__min_size_50__min_size_overlap_0	Mock	126	Out_Channel Alignment		126_Out_Channel Alignment_	double	90.6612924911508
raw__ss_1__os_0__min_size_50__min_size_overlap_0/slide 4/Image 126_Out_Channel Alignment__Mask/overlap_tables/two_channel_common__EdU_vs_dUTP_103_neighbor_centroid_to_centroid_dist.csv.gz	4.20595812434139	EdU	raw__ss_1__os_0__min_size_50__min_size_overlap_0	Mock	126	Out_Channel Alignment		126_Out_Channel Alignment_	double	105.148953108535
raw__ss_1__os_0__min_size_50__min_size_overlap_0/slide 4/Image 126_Out_Channel Alignment__Mask/overlap_tables/two_channel_common__EdU_vs_dUTP_103_neighbor_centroid_to_centroid_dist.csv.gz	5.45148932906398	EdU	raw__ss_1__os_0__min_size_50__min_size_overlap_0	Mock	126	Out_Channel Alignment		126_Out_Channel Alignment_	double	136.2872332266
raw__ss_1__os_0__min_size_50__min_size_overlap_0/slide 4/Image 126_Out_Channel Alignment__Mask/overlap_tables/two_channel_common__EdU_vs_dUTP_103_neighbor_centroid_to_centroid_dist.csv.gz	5.71211654082177	EdU	raw__ss_1__os_0__min_size_50__min_size_overlap_0	Mock	126	Out_Channel Alignment		126_Out_Channel Alignment_	double	142.802913520544
raw__ss_1__os_0__min_size_50__min_size_overlap_0/slide 4/Image 126_Out_Channel Alignment__Mask/overlap_tables/two_channel_common__EdU_vs_dUTP_103_neighbor_centroid_to_centroid_dist.csv.gz	8.35012210035753	EdU	raw__ss_1__os_0__min_size_50__min_size_overlap_0	Mock	126	Out_Channel Alignment		126_Out_Channel Alignment_	double	208.753052508938
raw__ss_1__os_0__min_size_50__min_size_overlap_0/slide 4/Image 126_Out_Channel Alignment__Mask/overlap_tables/two_channel_common__EdU_vs_dUTP_103_neighbor_centroid_to_centroid_dist.csv.gz	3.08898900357471	EdU	raw__ss_1__os_0__min_size_50__min_size_overlap_0	Mock	126	Out_Channel Alignment		126_Out_Channel Alignment_	double	77.2247250893678
raw__ss_1__os_0__min_size_50__min_size_overlap_0/slide 4/Image 126_Out_Channel Alignment__Mask/overlap_tables/two_channel_common__EdU_vs_dUTP_103_neighbor_centroid_to_centroid_dist.csv.gz	5.62314205428244	EdU	raw__ss_1__os_0__min_size_50__min_size_overlap_0	Mock	126	Out_Channel Alignment		126_Out_Channel Alignment_	double	140.578551357061
raw__ss_1__os_0__min_size_50__min_size_overlap_0/slide 4/Image 126_Out_Channel Alignment__Mask/overlap_tables/two_channel_common__EdU_vs_dUTP_103_neighbor_centroid_to_centroid_dist.csv.gz	1.36457893767328	EdU	raw__ss_1__os_0__min_size_50__min_size_overlap_0	Mock	126	Out_Channel Alignment		126_Out_Channel Alignment_	double	34.1144734418321
raw__ss_1__os_0__min_size_50__min_size_overlap_0/slide 4/Image 126_Out_Channel Alignment__Mask/overlap_tables/two_channel_common__EdU_vs_dUTP_103_neighbor_centroid_to_centroid_dist.csv.gz	2.0833469570883	EdU	raw__ss_1__os_0__min_size_50__min_size_overlap_0	Mock	126	Out_Channel Alignment		126_Out_Channel Alignment_	double	52.0836739272074
raw__ss_1__os_0__min_size_50__min_size_overlap_0/slide 4/Image 126_Out_Channel Alignment__Mask/overlap_tables/two_channel_common__EdU_vs_dUTP_103_neighbor_centroid_to_centroid_dist.csv.gz	5.3366580691296	EdU	raw__ss_1__os_0__min_size_50__min_size_overlap_0	Mock	126	Out_Channel Alignment		126_Out_Channel Alignment_	double	133.41645172824
raw__ss_1__os_0__min_size_50__min_size_overlap_0/slide 4/Image 126_Out_Channel Alignment__Mask/overlap_tables/two_channel_common__EdU_vs_dUTP_103_neighbor_centroid_to_centroid_dist.csv.gz	9.01473691024144	EdU	raw__ss_1__os_0__min_size_50__min_size_overlap_0	Mock	126	Out_Channel Alignment		126_Out_Channel Alignment_	double	225.368422756036
raw__ss_1__os_0__min_size_50__min_size_overlap_0/slide 4/Image 126_Out_Channel Alignment__Mask/overlap_tables/two_channel_common__EdU_vs_dUTP_103_neighbor_centroid_to_centroid_dist.csv.gz	6.325057574835	EdU	raw__ss_1__os_0__min_size_50__min_size_overlap_0	Mock	126	Out_Channel Alignment		126_Out_Channel Alignment_	double	158.126439370875
raw__ss_1__os_0__min_size_50__min_size_overlap_0/slide 4/Image 126_Out_Channel Alignment__Mask/overlap_tables/two_channel_common__EdU_vs_dUTP_103_neighbor_centroid_to_centroid_dist.csv.gz	10.428408720007	EdU	raw__ss_1__os_0__min_size_50__min_size_overlap_0	Mock	126	Out_Channel Alignment		126_Out_Channel Alignment_	double	260.710218000176
raw__ss_1__os_0__min_size_50__min_size_overlap_0/slide 4/Image 126_Out_Channel Alignment__Mask/overlap_tables/two_channel_common__EdU_vs_dUTP_103_neighbor_centroid_to_centroid_dist.csv.gz	3.19042823065232	EdU	raw__ss_1__os_0__min_size_50__min_size_overlap_0	Mock	126	Out_Channel Alignment		126_Out_Channel Alignment_	double	79.7607057663079
raw__ss_1__os_0__min_size_50__min_size_overlap_0/slide 4/Image 126_Out_Channel Alignment__Mask/overlap_tables/two_channel_common__EdU_vs_dUTP_103_neighbor_centroid_to_centroid_dist.csv.gz	1.20349260883761	EdU	raw__ss_1__os_0__min_size_50__min_size_overlap_0	Mock	126	Out_Channel Alignment		126_Out_Channel Alignment_	double	30.0873152209402
raw__ss_1__os_0__min_size_50__min_size_overlap_0/slide 4/Image 126_Out_Channel Alignment__Mask/overlap_tables/two_channel_common__EdU_vs_dUTP_103_neighbor_centroid_to_centroid_dist.csv.gz	9.94977656287459	EdU	raw__ss_1__os_0__min_size_50__min_size_overlap_0	Mock	126	Out_Channel Alignment		126_Out_Channel Alignment_	double	248.744414071865
raw__ss_1__os_0__min_size_50__min_size_overlap_0/slide 4/Image 126_Out_Channel Alignment__Mask/overlap_tables/two_channel_common__EdU_vs_dUTP_103_neighbor_centroid_to_centroid_dist.csv.gz	4.16401400943456	EdU	raw__ss_1__os_0__min_size_50__min_size_overlap_0	Mock	126	Out_Channel Alignment		126_Out_Channel Alignment_	double	104.100350235864
raw__ss_1__os_0__min_size_50__min_size_overlap_0/slide 4/Image 126_Out_Channel Alignment__Mask/overlap_tables/two_channel_common__EdU_vs_dUTP_103_neighbor_centroid_to_centroid_dist.csv.gz	2.46808868468128	EdU	raw__ss_1__os_0__min_size_50__min_size_overlap_0	Mock	126	Out_Channel Alignment		126_Out_Channel Alignment_	double	61.7022171170319
raw__ss_1__os_0__min_size_50__min_size_overlap_0/slide 4/Image 126_Out_Channel Alignment__Mask/overlap_tables/two_channel_common__EdU_vs_dUTP_103_neighbor_centroid_to_centroid_dist.csv.gz	6.65664538876758	EdU	raw__ss_1__os_0__min_size_50__min_size_overlap_0	Mock	126	Out_Channel Alignment		126_Out_Channel Alignment_	double	166.416134719189
raw__ss_1__os_0__min_size_50__min_size_overlap_0/slide 4/Image 126_Out_Channel Alignment__Mask/overlap_tables/two_channel_common__EdU_vs_dUTP_103_neighbor_centroid_to_centroid_dist.csv.gz	1.98605087008827	EdU	raw__ss_1__os_0__min_size_50__min_size_overlap_0	Mock	126	Out_Channel Alignment		126_Out_Channel Alignment_	double	49.6512717522067
raw__ss_1__os_0__min_size_50__min_size_overlap_0/slide 4/Image 126_Out_Channel Alignment__Mask/overlap_tables/two_channel_common__EdU_vs_dUTP_103_neighbor_centroid_to_centroid_dist.csv.gz	5.88201253940081	EdU	raw__ss_1__os_0__min_size_50__min_size_overlap_0	Mock	126	Out_Channel Alignment		126_Out_Channel Alignment_	double	147.05031348502
raw__ss_1__os_0__min_size_50__min_size_overlap_0/slide 4/Image 126_Out_Channel Alignment__Mask/overlap_tables/two_channel_common__EdU_vs_dUTP_103_neighbor_centroid_to_centroid_dist.csv.gz	5.21912369806178	EdU	raw__ss_1__os_0__min_size_50__min_size_overlap_0	Mock	126	Out_Channel Alignment		126_Out_Channel Alignment_	double	130.478092451545
raw__ss_1__os_0__min_size_50__min_size_overlap_0/slide 4/Image 126_Out_Channel Alignment__Mask/overlap_tables/two_channel_common__EdU_vs_dUTP_103_neighbor_centroid_to_centroid_dist.csv.gz	2.51055606971187	EdU	raw__ss_1__os_0__min_size_50__min_size_overlap_0	Mock	126	Out_Channel Alignment		126_Out_Channel Alignment_	double	62.7639017427967
raw__ss_1__os_0__min_size_50__min_size_overlap_0/slide 4/Image 126_Out_Channel Alignment__Mask/overlap_tables/two_channel_common__EdU_vs_dUTP_103_neighbor_centroid_to_centroid_dist.csv.gz	7.92477814829467	EdU	raw__ss_1__os_0__min_size_50__min_size_overlap_0	Mock	126	Out_Channel Alignment		126_Out_Channel Alignment_	double	198.119453707367
raw__ss_1__os_0__min_size_50__min_size_overlap_0/slide 4/Image 126_Out_Channel Alignment__Mask/overlap_tables/two_channel_common__EdU_vs_dUTP_103_neighbor_centroid_to_centroid_dist.csv.gz	3.50932803171458	EdU	raw__ss_1__os_0__min_size_50__min_size_overlap_0	Mock	126	Out_Channel Alignment		126_Out_Channel Alignment_	double	87.7332007928645
raw__ss_1__os_0__min_size_50__min_size_overlap_0/slide 4/Image 126_Out_Channel Alignment__Mask/overlap_tables/two_channel_common__EdU_vs_dUTP_103_neighbor_centroid_to_centroid_dist.csv.gz	3.82830959136247	EdU	raw__ss_1__os_0__min_size_50__min_size_overlap_0	Mock	126	Out_Channel Alignment		126_Out_Channel Alignment_	double	95.7077397840618
raw__ss_1__os_0__min_size_50__min_size_overlap_0/slide 4/Image 126_Out_Channel Alignment__Mask/overlap_tables/two_channel_common__EdU_vs_dUTP_103_neighbor_centroid_to_centroid_dist.csv.gz	5.40110037399971	EdU	raw__ss_1__os_0__min_size_50__min_size_overlap_0	Mock	126	Out_Channel Alignment		126_Out_Channel Alignment_	double	135.027509349993
raw__ss_1__os_0__min_size_50__min_size_overlap_0/slide 4/Image 126_Out_Channel Alignment__Mask/overlap_tables/two_channel_common__EdU_vs_dUTP_103_neighbor_centroid_to_centroid_dist.csv.gz	2.63860698834765	EdU	raw__ss_1__os_0__min_size_50__min_size_overlap_0	Mock	126	Out_Channel Alignment		126_Out_Channel Alignment_	double	65.9651747086913
raw__ss_1__os_0__min_size_50__min_size_overlap_0/slide 4/Image 126_Out_Channel Alignment__Mask/overlap_tables/two_channel_common__EdU_vs_dUTP_103_neighbor_centroid_to_centroid_dist.csv.gz	5.79040263312014	EdU	raw__ss_1__os_0__min_size_50__min_size_overlap_0	Mock	126	Out_Channel Alignment		126_Out_Channel Alignment_	double	144.760065828004
raw__ss_1__os_0__min_size_50__min_size_overlap_0/slide 4/Image 126_Out_Channel Alignment__Mask/overlap_tables/two_channel_common__EdU_vs_dUTP_103_neighbor_centroid_to_centroid_dist.csv.gz	2.96185488025452	EdU	raw__ss_1__os_0__min_size_50__min_size_overlap_0	Mock	126	Out_Channel Alignment		126_Out_Channel Alignment_	double	74.0463720063631
raw__ss_1__os_0__min_size_50__min_size_overlap_0/slide 4/Image 126_Out_Channel Alignment__Mask/overlap_tables/two_channel_common__EdU_vs_dUTP_103_neighbor_centroid_to_centroid_dist.csv.gz	15.7068864374299	EdU	raw__ss_1__os_0__min_size_50__min_size_overlap_0	Mock	126	Out_Channel Alignment		126_Out_Channel Alignment_	double	392.672160935748
raw__ss_1__os_0__min_size_50__min_size_overlap_0/slide 4/Image 126_Out_Channel Alignment__Mask/overlap_tables/two_channel_common__EdU_vs_dUTP_103_neighbor_centroid_to_centroid_dist.csv.gz	8.86856424580317	EdU	raw__ss_1__os_0__min_size_50__min_size_overlap_0	Mock	126	Out_Channel Alignment		126_Out_Channel Alignment_	double	221.714106145079
raw__ss_1__os_0__min_size_50__min_size_overlap_0/slide 4/Image 126_Out_Channel Alignment__Mask/overlap_tables/two_channel_common__EdU_vs_dUTP_103_neighbor_centroid_to_centroid_dist.csv.gz	2.42099316791247	EdU	raw__ss_1__os_0__min_size_50__min_size_overlap_0	Mock	126	Out_Channel Alignment		126_Out_Channel Alignment_	double	60.5248291978119
raw__ss_1__os_0__min_size_50__min_size_overlap_0/slide 4/Image 126_Out_Channel Alignment__Mask/overlap_tables/two_channel_common__EdU_vs_dUTP_103_neighbor_centroid_to_centroid_dist.csv.gz	5.74470405011694	EdU	raw__ss_1__os_0__min_size_50__min_size_overlap_0	Mock	126	Out_Channel Alignment		126_Out_Channel Alignment_	double	143.617601252923
raw__ss_1__os_0__min_size_50__min_size_overlap_0/slide 4/Image 126_Out_Channel Alignment__Mask/overlap_tables/two_channel_common__EdU_vs_dUTP_103_neighbor_centroid_to_centroid_dist.csv.gz	7.73742391674344	EdU	raw__ss_1__os_0__min_size_50__min_size_overlap_0	Mock	126	Out_Channel Alignment		126_Out_Channel Alignment_	double	193.435597918586
raw__ss_1__os_0__min_size_50__min_size_overlap_0/slide 4/Image 126_Out_Channel Alignment__Mask/overlap_tables/two_channel_common__EdU_vs_dUTP_103_neighbor_centroid_to_centroid_dist.csv.gz	7.64574385168525	EdU	raw__ss_1__os_0__min_size_50__min_size_overlap_0	Mock	126	Out_Channel Alignment		126_Out_Channel Alignment_	double	191.143596292131
raw__ss_1__os_0__min_size_50__min_size_overlap_0/slide 4/Image 126_Out_Channel Alignment__Mask/overlap_tables/two_channel_common__EdU_vs_dUTP_103_neighbor_centroid_to_centroid_dist.csv.gz	11.9695303353668	EdU	raw__ss_1__os_0__min_size_50__min_size_overlap_0	Mock	126	Out_Channel Alignment		126_Out_Channel Alignment_	double	299.238258384169
raw__ss_1__os_0__min_size_50__min_size_overlap_0/slide 4/Image 126_Out_Channel Alignment__Mask/overlap_tables/two_channel_common__EdU_vs_dUTP_103_neighbor_centroid_to_centroid_dist.csv.gz	7.25263669680061	EdU	raw__ss_1__os_0__min_size_50__min_size_overlap_0	Mock	126	Out_Channel Alignment		126_Out_Channel Alignment_	double	181.315917420015
raw__ss_1__os_0__min_size_50__min_size_overlap_0/slide 4/Image 126_Out_Channel Alignment__Mask/overlap_tables/two_channel_common__EdU_vs_dUTP_103_neighbor_centroid_to_centroid_dist.csv.gz	1.88998832832446	EdU	raw__ss_1__os_0__min_size_50__min_size_overlap_0	Mock	126	Out_Channel Alignment		126_Out_Channel Alignment_	double	47.2497082081115
raw__ss_1__os_0__min_size_50__min_size_overlap_0/slide 4/Image 126_Out_Channel Alignment__Mask/overlap_tables/two_channel_common__EdU_vs_dUTP_103_neighbor_centroid_to_centroid_dist.csv.gz	3.33730559317827	EdU	raw__ss_1__os_0__min_size_50__min_size_overlap_0	Mock	126	Out_Channel Alignment		126_Out_Channel Alignment_	double	83.4326398294569
raw__ss_1__os_0__min_size_50__min_size_overlap_0/slide 4/Image 126_Out_Channel Alignment__Mask/overlap_tables/two_channel_common__EdU_vs_dUTP_103_neighbor_centroid_to_centroid_dist.csv.gz	6.70208848939794	EdU	raw__ss_1__os_0__min_size_50__min_size_overlap_0	Mock	126	Out_Channel Alignment		126_Out_Channel Alignment_	double	167.552212234948
raw__ss_1__os_0__min_size_50__min_size_overlap_0/slide 4/Image 126_Out_Channel Alignment__Mask/overlap_tables/two_channel_common__EdU_vs_dUTP_103_neighbor_centroid_to_centroid_dist.csv.gz	5.88174756201492	EdU	raw__ss_1__os_0__min_size_50__min_size_overlap_0	Mock	126	Out_Channel Alignment		126_Out_Channel Alignment_	double	147.043689050373
raw__ss_1__os_0__min_size_50__min_size_overlap_0/slide 4/Image 126_Out_Channel Alignment__Mask/overlap_tables/two_channel_common__EdU_vs_dUTP_103_neighbor_centroid_to_centroid_dist.csv.gz	8.05424935003534	EdU	raw__ss_1__os_0__min_size_50__min_size_overlap_0	Mock	126	Out_Channel Alignment		126_Out_Channel Alignment_	double	201.356233750883
raw__ss_1__os_0__min_size_50__min_size_overlap_0/slide 4/Image 126_Out_Channel Alignment__Mask/overlap_tables/two_channel_common__EdU_vs_dUTP_103_neighbor_centroid_to_centroid_dist.csv.gz	6.31067090075316	EdU	raw__ss_1__os_0__min_size_50__min_size_overlap_0	Mock	126	Out_Channel Alignment		126_Out_Channel Alignment_	double	157.766772518829
raw__ss_1__os_0__min_size_50__min_size_overlap_0/slide 4/Image 126_Out_Channel Alignment__Mask/overlap_tables/two_channel_common__EdU_vs_dUTP_103_neighbor_centroid_to_centroid_dist.csv.gz	11.6340977464221	EdU	raw__ss_1__os_0__min_size_50__min_size_overlap_0	Mock	126	Out_Channel Alignment		126_Out_Channel Alignment_	double	290.852443660553
raw__ss_1__os_0__min_size_50__min_size_overlap_0/slide 4/Image 126_Out_Channel Alignment__Mask/overlap_tables/two_channel_common__EdU_vs_dUTP_103_neighbor_centroid_to_centroid_dist.csv.gz	3.59123800904962	EdU	raw__ss_1__os_0__min_size_50__min_size_overlap_0	Mock	126	Out_Channel Alignment		126_Out_Channel Alignment_	double	89.7809502262405
raw__ss_1__os_0__min_size_50__min_size_overlap_0/slide 4/Image 126_Out_Channel Alignment__Mask/overlap_tables/two_channel_common__EdU_vs_dUTP_103_neighbor_centroid_to_centroid_dist.csv.gz	6.78769351224225	EdU	raw__ss_1__os_0__min_size_50__min_size_overlap_0	Mock	126	Out_Channel Alignment		126_Out_Channel Alignment_	double	169.692337806056
raw__ss_1__os_0__min_size_50__min_size_overlap_0/slide 4/Image 126_Out_Channel Alignment__Mask/overlap_tables/two_channel_common__EdU_vs_dUTP_103_neighbor_centroid_to_centroid_dist.csv.gz	6.94983784089423	EdU	raw__ss_1__os_0__min_size_50__min_size_overlap_0	Mock	126	Out_Channel Alignment		126_Out_Channel Alignment_	double	173.745946022356
raw__ss_1__os_0__min_size_50__min_size_overlap_0/slide 4/Image 126_Out_Channel Alignment__Mask/overlap_tables/two_channel_common__EdU_vs_dUTP_103_neighbor_centroid_to_centroid_dist.csv.gz	11.0992013473342	EdU	raw__ss_1__os_0__min_size_50__min_size_overlap_0	Mock	126	Out_Channel Alignment		126_Out_Channel Alignment_	double	277.480033683355
raw__ss_1__os_0__min_size_50__min_size_overlap_0/slide 4/Image 126_Out_Channel Alignment__Mask/overlap_tables/two_channel_common__EdU_vs_dUTP_103_neighbor_centroid_to_centroid_dist.csv.gz	5.00377188997434	EdU	raw__ss_1__os_0__min_size_50__min_size_overlap_0	Mock	126	Out_Channel Alignment		126_Out_Channel Alignment_	double	125.094297249358
raw__ss_1__os_0__min_size_50__min_size_overlap_0/slide 4/Image 126_Out_Channel Alignment__Mask/overlap_tables/two_channel_common__EdU_vs_dUTP_103_neighbor_centroid_to_centroid_dist.csv.gz	3.67844500015889	EdU	raw__ss_1__os_0__min_size_50__min_size_overlap_0	Mock	126	Out_Channel Alignment		126_Out_Channel Alignment_	double	91.9611250039723
raw__ss_1__os_0__min_size_50__min_size_overlap_0/slide 4/Image 126_Out_Channel Alignment__Mask/overlap_tables/two_channel_common__EdU_vs_dUTP_103_neighbor_centroid_to_centroid_dist.csv.gz	3.19635344745169	EdU	raw__ss_1__os_0__min_size_50__min_size_overlap_0	Mock	126	Out_Channel Alignment		126_Out_Channel Alignment_	double	79.9088361862923
raw__ss_1__os_0__min_size_50__min_size_overlap_0/slide 4/Image 126_Out_Channel Alignment__Mask/overlap_tables/two_channel_common__EdU_vs_dUTP_103_neighbor_centroid_to_centroid_dist.csv.gz	2.53411465873896	EdU	raw__ss_1__os_0__min_size_50__min_size_overlap_0	Mock	126	Out_Channel Alignment		126_Out_Channel Alignment_	double	63.352866468474
raw__ss_1__os_0__min_size_50__min_size_overlap_0/slide 4/Image 126_Out_Channel Alignment__Mask/overlap_tables/two_channel_common__EdU_vs_dUTP_103_neighbor_centroid_to_centroid_dist.csv.gz	4.55806466350848	EdU	raw__ss_1__os_0__min_size_50__min_size_overlap_0	Mock	126	Out_Channel Alignment		126_Out_Channel Alignment_	double	113.951616587712
raw__ss_1__os_0__min_size_50__min_size_overlap_0/slide 4/Image 126_Out_Channel Alignment__Mask/overlap_tables/two_channel_common__EdU_vs_dUTP_103_neighbor_centroid_to_centroid_dist.csv.gz	3.91843224894183	EdU	raw__ss_1__os_0__min_size_50__min_size_overlap_0	Mock	126	Out_Channel Alignment		126_Out_Channel Alignment_	double	97.9608062235456
raw__ss_1__os_0__min_size_50__min_size_overlap_0/slide 4/Image 126_Out_Channel Alignment__Mask/overlap_tables/two_channel_common__EdU_vs_dUTP_103_neighbor_centroid_to_centroid_dist.csv.gz	5.03762941652269	EdU	raw__ss_1__os_0__min_size_50__min_size_overlap_0	Mock	126	Out_Channel Alignment		126_Out_Channel Alignment_	double	125.940735413067
raw__ss_1__os_0__min_size_50__min_size_overlap_0/slide 4/Image 126_Out_Channel Alignment__Mask/overlap_tables/two_channel_common__EdU_vs_dUTP_103_neighbor_centroid_to_centroid_dist.csv.gz	7.48725474838996	EdU	raw__ss_1__os_0__min_size_50__min_size_overlap_0	Mock	126	Out_Channel Alignment		126_Out_Channel Alignment_	double	187.181368709749
raw__ss_1__os_0__min_size_50__min_size_overlap_0/slide 4/Image 126_Out_Channel Alignment__Mask/overlap_tables/two_channel_common__EdU_vs_dUTP_103_neighbor_centroid_to_centroid_dist.csv.gz	2.81631444156082	EdU	raw__ss_1__os_0__min_size_50__min_size_overlap_0	Mock	126	Out_Channel Alignment		126_Out_Channel Alignment_	double	70.4078610390204
raw__ss_1__os_0__min_size_50__min_size_overlap_0/slide 4/Image 126_Out_Channel Alignment__Mask/overlap_tables/two_channel_common__EdU_vs_dUTP_103_neighbor_centroid_to_centroid_dist.csv.gz	5.59937422295093	EdU	raw__ss_1__os_0__min_size_50__min_size_overlap_0	Mock	126	Out_Channel Alignment		126_Out_Channel Alignment_	double	139.984355573773
raw__ss_1__os_0__min_size_50__min_size_overlap_0/slide 4/Image 126_Out_Channel Alignment__Mask/overlap_tables/two_channel_common__EdU_vs_dUTP_103_neighbor_centroid_to_centroid_dist.csv.gz	5.09020332787776	EdU	raw__ss_1__os_0__min_size_50__min_size_overlap_0	Mock	126	Out_Channel Alignment		126_Out_Channel Alignment_	double	127.255083196944
raw__ss_1__os_0__min_size_50__min_size_overlap_0/slide 4/Image 126_Out_Channel Alignment__Mask/overlap_tables/two_channel_common__EdU_vs_dUTP_103_neighbor_centroid_to_centroid_dist.csv.gz	4.04084220564129	EdU	raw__ss_1__os_0__min_size_50__min_size_overlap_0	Mock	126	Out_Channel Alignment		126_Out_Channel Alignment_	double	101.021055141032
raw__ss_1__os_0__min_size_50__min_size_overlap_0/slide 4/Image 126_Out_Channel Alignment__Mask/overlap_tables/two_channel_common__EdU_vs_dUTP_103_neighbor_centroid_to_centroid_dist.csv.gz	8.16722340630067	EdU	raw__ss_1__os_0__min_size_50__min_size_overlap_0	Mock	126	Out_Channel Alignment		126_Out_Channel Alignment_	double	204.180585157517
raw__ss_1__os_0__min_size_50__min_size_overlap_0/slide 4/Image 126_Out_Channel Alignment__Mask/overlap_tables/two_channel_common__EdU_vs_dUTP_103_neighbor_centroid_to_centroid_dist.csv.gz	4.18408746569596	EdU	raw__ss_1__os_0__min_size_50__min_size_overlap_0	Mock	126	Out_Channel Alignment		126_Out_Channel Alignment_	double	104.602186642399
raw__ss_1__os_0__min_size_50__min_size_overlap_0/slide 4/Image 126_Out_Channel Alignment__Mask/overlap_tables/two_channel_common__EdU_vs_dUTP_103_neighbor_centroid_to_centroid_dist.csv.gz	3.37973149215629	EdU	raw__ss_1__os_0__min_size_50__min_size_overlap_0	Mock	126	Out_Channel Alignment		126_Out_Channel Alignment_	double	84.4932873039073
raw__ss_1__os_0__min_size_50__min_size_overlap_0/slide 4/Image 126_Out_Channel Alignment__Mask/overlap_tables/two_channel_common__EdU_vs_dUTP_103_neighbor_centroid_to_centroid_dist.csv.gz	4.47221564030253	EdU	raw__ss_1__os_0__min_size_50__min_size_overlap_0	Mock	126	Out_Channel Alignment		126_Out_Channel Alignment_	double	111.805391007563
raw__ss_1__os_0__min_size_50__min_size_overlap_0/slide 4/Image 126_Out_Channel Alignment__Mask/overlap_tables/two_channel_common__EdU_vs_dUTP_103_neighbor_centroid_to_centroid_dist.csv.gz	2.61107099719561	EdU	raw__ss_1__os_0__min_size_50__min_size_overlap_0	Mock	126	Out_Channel Alignment		126_Out_Channel Alignment_	double	65.2767749298902
raw__ss_1__os_0__min_size_50__min_size_overlap_0/slide 4/Image 126_Out_Channel Alignment__Mask/overlap_tables/two_channel_common__EdU_vs_dUTP_103_neighbor_centroid_to_centroid_dist.csv.gz	3.72895240946373	EdU	raw__ss_1__os_0__min_size_50__min_size_overlap_0	Mock	126	Out_Channel Alignment		126_Out_Channel Alignment_	double	93.2238102365933
raw__ss_1__os_0__min_size_50__min_size_overlap_0/slide 4/Image 126_Out_Channel Alignment__Mask/overlap_tables/two_channel_common__EdU_vs_dUTP_103_neighbor_centroid_to_centroid_dist.csv.gz	6.41140034289277	EdU	raw__ss_1__os_0__min_size_50__min_size_overlap_0	Mock	126	Out_Channel Alignment		126_Out_Channel Alignment_	double	160.285008572319
raw__ss_1__os_0__min_size_50__min_size_overlap_0/slide 4/Image 126_Out_Channel Alignment__Mask/overlap_tables/two_channel_common__EdU_vs_dUTP_103_neighbor_centroid_to_centroid_dist.csv.gz	4.1145048944167	EdU	raw__ss_1__os_0__min_size_50__min_size_overlap_0	Mock	126	Out_Channel Alignment		126_Out_Channel Alignment_	double	102.862622360418
raw__ss_1__os_0__min_size_50__min_size_overlap_0/slide 4/Image 126_Out_Channel Alignment__Mask/overlap_tables/two_channel_common__EdU_vs_dUTP_103_neighbor_centroid_to_centroid_dist.csv.gz	4.02786187951829	EdU	raw__ss_1__os_0__min_size_50__min_size_overlap_0	Mock	126	Out_Channel Alignment		126_Out_Channel Alignment_	double	100.696546987957
raw__ss_1__os_0__min_size_50__min_size_overlap_0/slide 4/Image 126_Out_Channel Alignment__Mask/overlap_tables/two_channel_common__EdU_vs_dUTP_103_neighbor_centroid_to_centroid_dist.csv.gz	5.65773078879049	EdU	raw__ss_1__os_0__min_size_50__min_size_overlap_0	Mock	126	Out_Channel Alignment		126_Out_Channel Alignment_	double	141.443269719762
raw__ss_1__os_0__min_size_50__min_size_overlap_0/slide 4/Image 126_Out_Channel Alignment__Mask/overlap_tables/two_channel_common__EdU_vs_dUTP_103_neighbor_centroid_to_centroid_dist.csv.gz	6.69881810725943	EdU	raw__ss_1__os_0__min_size_50__min_size_overlap_0	Mock	126	Out_Channel Alignment		126_Out_Channel Alignment_	double	167.470452681486
raw__ss_1__os_0__min_size_50__min_size_overlap_0/slide 4/Image 126_Out_Channel Alignment__Mask/overlap_tables/two_channel_common__EdU_vs_dUTP_103_neighbor_centroid_to_centroid_dist.csv.gz	6.58198444244752	EdU	raw__ss_1__os_0__min_size_50__min_size_overlap_0	Mock	126	Out_Channel Alignment		126_Out_Channel Alignment_	double	164.549611061188
raw__ss_1__os_0__min_size_50__min_size_overlap_0/slide 4/Image 126_Out_Channel Alignment__Mask/overlap_tables/two_channel_common__EdU_vs_dUTP_103_neighbor_centroid_to_centroid_dist.csv.gz	2.66145008759339	EdU	raw__ss_1__os_0__min_size_50__min_size_overlap_0	Mock	126	Out_Channel Alignment		126_Out_Channel Alignment_	double	66.5362521898349
raw__ss_1__os_0__min_size_50__min_size_overlap_0/slide 4/Image 126_Out_Channel Alignment__Mask/overlap_tables/two_channel_common__EdU_vs_dUTP_103_neighbor_centroid_to_centroid_dist.csv.gz	4.70193047338936	EdU	raw__ss_1__os_0__min_size_50__min_size_overlap_0	Mock	126	Out_Channel Alignment		126_Out_Channel Alignment_	double	117.548261834734
raw__ss_1__os_0__min_size_50__min_size_overlap_0/slide 4/Image 126_Out_Channel Alignment__Mask/overlap_tables/two_channel_common__EdU_vs_dUTP_103_neighbor_centroid_to_centroid_dist.csv.gz	3.7735333800722	EdU	raw__ss_1__os_0__min_size_50__min_size_overlap_0	Mock	126	Out_Channel Alignment		126_Out_Channel Alignment_	double	94.338334501805
raw__ss_1__os_0__min_size_50__min_size_overlap_0/slide 4/Image 126_Out_Channel Alignment__Mask/overlap_tables/two_channel_common__EdU_vs_dUTP_103_neighbor_centroid_to_centroid_dist.csv.gz	5.49803776402549	EdU	raw__ss_1__os_0__min_size_50__min_size_overlap_0	Mock	126	Out_Channel Alignment		126_Out_Channel Alignment_	double	137.450944100637
raw__ss_1__os_0__min_size_50__min_size_overlap_0/slide 4/Image 126_Out_Channel Alignment__Mask/overlap_tables/two_channel_common__EdU_vs_dUTP_103_neighbor_centroid_to_centroid_dist.csv.gz	5.1207330838246	EdU	raw__ss_1__os_0__min_size_50__min_size_overlap_0	Mock	126	Out_Channel Alignment		126_Out_Channel Alignment_	double	128.018327095615
raw__ss_1__os_0__min_size_50__min_size_overlap_0/slide 4/Image 126_Out_Channel Alignment__Mask/overlap_tables/two_channel_common__EdU_vs_dUTP_103_neighbor_centroid_to_centroid_dist.csv.gz	6.93405808886944	EdU	raw__ss_1__os_0__min_size_50__min_size_overlap_0	Mock	126	Out_Channel Alignment		126_Out_Channel Alignment_	double	173.351452221736
raw__ss_1__os_0__min_size_50__min_size_overlap_0/slide 4/Image 126_Out_Channel Alignment__Mask/overlap_tables/two_channel_common__EdU_vs_dUTP_103_neighbor_centroid_to_centroid_dist.csv.gz	4.960349896029	EdU	raw__ss_1__os_0__min_size_50__min_size_overlap_0	Mock	126	Out_Channel Alignment		126_Out_Channel Alignment_	double	124.008747400725
raw__ss_1__os_0__min_size_50__min_size_overlap_0/slide 4/Image 126_Out_Channel Alignment__Mask/overlap_tables/two_channel_common__EdU_vs_dUTP_103_neighbor_centroid_to_centroid_dist.csv.gz	1.70297372906571	EdU	raw__ss_1__os_0__min_size_50__min_size_overlap_0	Mock	126	Out_Channel Alignment		126_Out_Channel Alignment_	double	42.5743432266428
raw__ss_1__os_0__min_size_50__min_size_overlap_0/slide 4/Image 126_Out_Channel Alignment__Mask/overlap_tables/two_channel_common__EdU_vs_dUTP_103_neighbor_centroid_to_centroid_dist.csv.gz	9.23085667748069	EdU	raw__ss_1__os_0__min_size_50__min_size_overlap_0	Mock	126	Out_Channel Alignment		126_Out_Channel Alignment_	double	230.771416937017
raw__ss_1__os_0__min_size_50__min_size_overlap_0/slide 4/Image 126_Out_Channel Alignment__Mask/overlap_tables/two_channel_common__EdU_vs_dUTP_103_neighbor_centroid_to_centroid_dist.csv.gz	6.90670590037458	EdU	raw__ss_1__os_0__min_size_50__min_size_overlap_0	Mock	126	Out_Channel Alignment		126_Out_Channel Alignment_	double	172.667647509364
raw__ss_1__os_0__min_size_50__min_size_overlap_0/slide 4/Image 126_Out_Channel Alignment__Mask/overlap_tables/two_channel_common__EdU_vs_dUTP_103_neighbor_centroid_to_centroid_dist.csv.gz	2.03003619665108	EdU	raw__ss_1__os_0__min_size_50__min_size_overlap_0	Mock	126	Out_Channel Alignment		126_Out_Channel Alignment_	double	50.7509049162769
raw__ss_1__os_0__min_size_50__min_size_overlap_0/slide 4/Image 126_Out_Channel Alignment__Mask/overlap_tables/two_channel_common__EdU_vs_dUTP_103_neighbor_centroid_to_centroid_dist.csv.gz	4.26900130288884	EdU	raw__ss_1__os_0__min_size_50__min_size_overlap_0	Mock	126	Out_Channel Alignment		126_Out_Channel Alignment_	double	106.725032572221
raw__ss_1__os_0__min_size_50__min_size_overlap_0/slide 4/Image 126_Out_Channel Alignment__Mask/overlap_tables/two_channel_common__EdU_vs_dUTP_103_neighbor_centroid_to_centroid_dist.csv.gz	7.81325831761134	EdU	raw__ss_1__os_0__min_size_50__min_size_overlap_0	Mock	126	Out_Channel Alignment		126_Out_Channel Alignment_	double	195.331457940283
raw__ss_1__os_0__min_size_50__min_size_overlap_0/slide 4/Image 126_Out_Channel Alignment__Mask/overlap_tables/two_channel_common__EdU_vs_dUTP_103_neighbor_centroid_to_centroid_dist.csv.gz	2.30495996925191	EdU	raw__ss_1__os_0__min_size_50__min_size_overlap_0	Mock	126	Out_Channel Alignment		126_Out_Channel Alignment_	double	57.6239992312977
raw__ss_1__os_0__min_size_50__min_size_overlap_0/slide 4/Image 126_Out_Channel Alignment__Mask/overlap_tables/two_channel_common__EdU_vs_dUTP_103_neighbor_centroid_to_centroid_dist.csv.gz	1.40562537188533	EdU	raw__ss_1__os_0__min_size_50__min_size_overlap_0	Mock	126	Out_Channel Alignment		126_Out_Channel Alignment_	double	35.1406342971332
raw__ss_1__os_0__min_size_50__min_size_overlap_0/slide 4/Image 126_Out_Channel Alignment__Mask/overlap_tables/two_channel_common__EdU_vs_dUTP_103_neighbor_centroid_to_centroid_dist.csv.gz	1.32804872219489	EdU	raw__ss_1__os_0__min_size_50__min_size_overlap_0	Mock	126	Out_Channel Alignment		126_Out_Channel Alignment_	double	33.2012180548722
raw__ss_1__os_0__min_size_50__min_size_overlap_0/slide 4/Image 126_Out_Channel Alignment__Mask/overlap_tables/two_channel_common__EdU_vs_dUTP_103_neighbor_centroid_to_centroid_dist.csv.gz	3.92449615004464	EdU	raw__ss_1__os_0__min_size_50__min_size_overlap_0	Mock	126	Out_Channel Alignment		126_Out_Channel Alignment_	double	98.112403751116
raw__ss_1__os_0__min_size_50__min_size_overlap_0/slide 4/Image 126_Out_Channel Alignment__Mask/overlap_tables/two_channel_common__EdU_vs_dUTP_103_neighbor_centroid_to_centroid_dist.csv.gz	3.50237110228968	EdU	raw__ss_1__os_0__min_size_50__min_size_overlap_0	Mock	126	Out_Channel Alignment		126_Out_Channel Alignment_	double	87.5592775572419
raw__ss_1__os_0__min_size_50__min_size_overlap_0/slide 4/Image 126_Out_Channel Alignment__Mask/overlap_tables/two_channel_common__EdU_vs_dUTP_103_neighbor_centroid_to_centroid_dist.csv.gz	1.90371972521686	EdU	raw__ss_1__os_0__min_size_50__min_size_overlap_0	Mock	126	Out_Channel Alignment		126_Out_Channel Alignment_	double	47.5929931304216
raw__ss_1__os_0__min_size_50__min_size_overlap_0/slide 4/Image 126_Out_Channel Alignment__Mask/overlap_tables/two_channel_common__EdU_vs_dUTP_103_neighbor_centroid_to_centroid_dist.csv.gz	4.66837093522799	EdU	raw__ss_1__os_0__min_size_50__min_size_overlap_0	Mock	126	Out_Channel Alignment		126_Out_Channel Alignment_	double	116.7092733807
raw__ss_1__os_0__min_size_50__min_size_overlap_0/slide 4/Image 126_Out_Channel Alignment__Mask/overlap_tables/two_channel_common__EdU_vs_dUTP_103_neighbor_centroid_to_centroid_dist.csv.gz	2.21316227517071	EdU	raw__ss_1__os_0__min_size_50__min_size_overlap_0	Mock	126	Out_Channel Alignment		126_Out_Channel Alignment_	double	55.3290568792678
raw__ss_1__os_0__min_size_50__min_size_overlap_0/slide 4/Image 126_Out_Channel Alignment__Mask/overlap_tables/two_channel_common__EdU_vs_dUTP_103_neighbor_centroid_to_centroid_dist.csv.gz	2.80872027206018	EdU	raw__ss_1__os_0__min_size_50__min_size_overlap_0	Mock	126	Out_Channel Alignment		126_Out_Channel Alignment_	double	70.2180068015046
raw__ss_1__os_0__min_size_50__min_size_overlap_0/slide 4/Image 126_Out_Channel Alignment__Mask/overlap_tables/two_channel_common__EdU_vs_dUTP_103_neighbor_centroid_to_centroid_dist.csv.gz	3.98133123390592	EdU	raw__ss_1__os_0__min_size_50__min_size_overlap_0	Mock	126	Out_Channel Alignment		126_Out_Channel Alignment_	double	99.533280847648
raw__ss_1__os_0__min_size_50__min_size_overlap_0/slide 4/Image 126_Out_Channel Alignment__Mask/overlap_tables/two_channel_common__EdU_vs_dUTP_103_neighbor_centroid_to_centroid_dist.csv.gz	6.59292844135747	EdU	raw__ss_1__os_0__min_size_50__min_size_overlap_0	Mock	126	Out_Channel Alignment		126_Out_Channel Alignment_	double	164.823211033937
raw__ss_1__os_0__min_size_50__min_size_overlap_0/slide 4/Image 126_Out_Channel Alignment__Mask/overlap_tables/two_channel_common__EdU_vs_dUTP_103_neighbor_centroid_to_centroid_dist.csv.gz	6.85385421173463	EdU	raw__ss_1__os_0__min_size_50__min_size_overlap_0	Mock	126	Out_Channel Alignment		126_Out_Channel Alignment_	double	171.346355293366
raw__ss_1__os_0__min_size_50__min_size_overlap_0/slide 4/Image 126_Out_Channel Alignment__Mask/overlap_tables/two_channel_common__EdU_vs_dUTP_103_neighbor_centroid_to_centroid_dist.csv.gz	4.57221155560367	EdU	raw__ss_1__os_0__min_size_50__min_size_overlap_0	Mock	126	Out_Channel Alignment		126_Out_Channel Alignment_	double	114.305288890092
raw__ss_1__os_0__min_size_50__min_size_overlap_0/slide 4/Image 126_Out_Channel Alignment__Mask/overlap_tables/two_channel_common__EdU_vs_dUTP_103_neighbor_centroid_to_centroid_dist.csv.gz	2.46190438352363	EdU	raw__ss_1__os_0__min_size_50__min_size_overlap_0	Mock	126	Out_Channel Alignment		126_Out_Channel Alignment_	double	61.5476095880908
raw__ss_1__os_0__min_size_50__min_size_overlap_0/slide 4/Image 126_Out_Channel Alignment__Mask/overlap_tables/two_channel_common__EdU_vs_dUTP_103_neighbor_centroid_to_centroid_dist.csv.gz	2.48525439021313	EdU	raw__ss_1__os_0__min_size_50__min_size_overlap_0	Mock	126	Out_Channel Alignment		126_Out_Channel Alignment_	double	62.1313597553283
raw__ss_1__os_0__min_size_50__min_size_overlap_0/slide 4/Image 126_Out_Channel Alignment__Mask/overlap_tables/two_channel_common__EdU_vs_dUTP_103_neighbor_centroid_to_centroid_dist.csv.gz	6.87325259587484	EdU	raw__ss_1__os_0__min_size_50__min_size_overlap_0	Mock	126	Out_Channel Alignment		126_Out_Channel Alignment_	double	171.831314896871
raw__ss_1__os_0__min_size_50__min_size_overlap_0/slide 4/Image 126_Out_Channel Alignment__Mask/overlap_tables/two_channel_common__EdU_vs_dUTP_103_neighbor_centroid_to_centroid_dist.csv.gz	4.88346262643445	EdU	raw__ss_1__os_0__min_size_50__min_size_overlap_0	Mock	126	Out_Channel Alignment		126_Out_Channel Alignment_	double	122.086565660861
raw__ss_1__os_0__min_size_50__min_size_overlap_0/slide 4/Image 126_Out_Channel Alignment__Mask/overlap_tables/two_channel_common__EdU_vs_dUTP_103_neighbor_centroid_to_centroid_dist.csv.gz	3.51099921220424	EdU	raw__ss_1__os_0__min_size_50__min_size_overlap_0	Mock	126	Out_Channel Alignment		126_Out_Channel Alignment_	double	87.774980305106
raw__ss_1__os_0__min_size_50__min_size_overlap_0/slide 4/Image 126_Out_Channel Alignment__Mask/overlap_tables/two_channel_common__EdU_vs_dUTP_103_neighbor_centroid_to_centroid_dist.csv.gz	3.69011122025042	EdU	raw__ss_1__os_0__min_size_50__min_size_overlap_0	Mock	126	Out_Channel Alignment		126_Out_Channel Alignment_	double	92.2527805062605
raw__ss_1__os_0__min_size_50__min_size_overlap_0/slide 4/Image 126_Out_Channel Alignment__Mask/overlap_tables/two_channel_common__EdU_vs_dUTP_103_neighbor_centroid_to_centroid_dist.csv.gz	9.39757614080676	EdU	raw__ss_1__os_0__min_size_50__min_size_overlap_0	Mock	126	Out_Channel Alignment		126_Out_Channel Alignment_	double	234.939403520169
raw__ss_1__os_0__min_size_50__min_size_overlap_0/slide 4/Image 126_Out_Channel Alignment__Mask/overlap_tables/two_channel_common__EdU_vs_dUTP_103_neighbor_centroid_to_centroid_dist.csv.gz	0.874783747782367	EdU	raw__ss_1__os_0__min_size_50__min_size_overlap_0	Mock	126	Out_Channel Alignment		126_Out_Channel Alignment_	double	21.8695936945592
raw__ss_1__os_0__min_size_50__min_size_overlap_0/slide 4/Image 126_Out_Channel Alignment__Mask/overlap_tables/two_channel_common__EdU_vs_dUTP_103_neighbor_centroid_to_centroid_dist.csv.gz	5.72072188211751	EdU	raw__ss_1__os_0__min_size_50__min_size_overlap_0	Mock	126	Out_Channel Alignment		126_Out_Channel Alignment_	double	143.018047052938
raw__ss_1__os_0__min_size_50__min_size_overlap_0/slide 4/Image 126_Out_Channel Alignment__Mask/overlap_tables/two_channel_common__EdU_vs_dUTP_103_neighbor_centroid_to_centroid_dist.csv.gz	3.63412409750586	EdU	raw__ss_1__os_0__min_size_50__min_size_overlap_0	Mock	126	Out_Channel Alignment		126_Out_Channel Alignment_	double	90.8531024376465
raw__ss_1__os_0__min_size_50__min_size_overlap_0/slide 4/Image 126_Out_Channel Alignment__Mask/overlap_tables/two_channel_common__EdU_vs_dUTP_103_neighbor_centroid_to_centroid_dist.csv.gz	4.7030504646365	EdU	raw__ss_1__os_0__min_size_50__min_size_overlap_0	Mock	126	Out_Channel Alignment		126_Out_Channel Alignment_	double	117.576261615912
raw__ss_1__os_0__min_size_50__min_size_overlap_0/slide 4/Image 126_Out_Channel Alignment__Mask/overlap_tables/two_channel_common__EdU_vs_dUTP_103_neighbor_centroid_to_centroid_dist.csv.gz	1.03556138856634	EdU	raw__ss_1__os_0__min_size_50__min_size_overlap_0	Mock	126	Out_Channel Alignment		126_Out_Channel Alignment_	double	25.8890347141585
raw__ss_1__os_0__min_size_50__min_size_overlap_0/slide 4/Image 126_Out_Channel Alignment__Mask/overlap_tables/two_channel_common__EdU_vs_dUTP_103_neighbor_centroid_to_centroid_dist.csv.gz	6.75666527613173	EdU	raw__ss_1__os_0__min_size_50__min_size_overlap_0	Mock	126	Out_Channel Alignment		126_Out_Channel Alignment_	double	168.916631903293
raw__ss_1__os_0__min_size_50__min_size_overlap_0/slide 4/Image 126_Out_Channel Alignment__Mask/overlap_tables/two_channel_common__EdU_vs_dUTP_103_neighbor_centroid_to_centroid_dist.csv.gz	7.17140034067714	EdU	raw__ss_1__os_0__min_size_50__min_size_overlap_0	Mock	126	Out_Channel Alignment		126_Out_Channel Alignment_	double	179.285008516929
raw__ss_1__os_0__min_size_50__min_size_overlap_0/slide 4/Image 126_Out_Channel Alignment__Mask/overlap_tables/two_channel_common__EdU_vs_dUTP_103_neighbor_centroid_to_centroid_dist.csv.gz	3.0024751183664	EdU	raw__ss_1__os_0__min_size_50__min_size_overlap_0	Mock	126	Out_Channel Alignment		126_Out_Channel Alignment_	double	75.0618779591599
raw__ss_1__os_0__min_size_50__min_size_overlap_0/slide 4/Image 126_Out_Channel Alignment__Mask/overlap_tables/two_channel_common__EdU_vs_dUTP_103_neighbor_centroid_to_centroid_dist.csv.gz	2.91172138669831	EdU	raw__ss_1__os_0__min_size_50__min_size_overlap_0	Mock	126	Out_Channel Alignment		126_Out_Channel Alignment_	double	72.7930346674577
raw__ss_1__os_0__min_size_50__min_size_overlap_0/slide 4/Image 126_Out_Channel Alignment__Mask/overlap_tables/two_channel_common__EdU_vs_dUTP_103_neighbor_centroid_to_centroid_dist.csv.gz	1.42195691108403	EdU	raw__ss_1__os_0__min_size_50__min_size_overlap_0	Mock	126	Out_Channel Alignment		126_Out_Channel Alignment_	double	35.5489227771007
raw__ss_1__os_0__min_size_50__min_size_overlap_0/slide 4/Image 126_Out_Channel Alignment__Mask/overlap_tables/two_channel_common__EdU_vs_dUTP_103_neighbor_centroid_to_centroid_dist.csv.gz	5.80742477060671	EdU	raw__ss_1__os_0__min_size_50__min_size_overlap_0	Mock	126	Out_Channel Alignment		126_Out_Channel Alignment_	double	145.185619265168
raw__ss_1__os_0__min_size_50__min_size_overlap_0/slide 4/Image 126_Out_Channel Alignment__Mask/overlap_tables/two_channel_common__EdU_vs_dUTP_103_neighbor_centroid_to_centroid_dist.csv.gz	3.81810230630042	EdU	raw__ss_1__os_0__min_size_50__min_size_overlap_0	Mock	126	Out_Channel Alignment		126_Out_Channel Alignment_	double	95.4525576575104
raw__ss_1__os_0__min_size_50__min_size_overlap_0/slide 4/Image 126_Out_Channel Alignment__Mask/overlap_tables/two_channel_common__EdU_vs_dUTP_103_neighbor_centroid_to_centroid_dist.csv.gz	3.53314859842155	EdU	raw__ss_1__os_0__min_size_50__min_size_overlap_0	Mock	126	Out_Channel Alignment		126_Out_Channel Alignment_	double	88.3287149605387
raw__ss_1__os_0__min_size_50__min_size_overlap_0/slide 4/Image 126_Out_Channel Alignment__Mask/overlap_tables/two_channel_common__EdU_vs_dUTP_103_neighbor_centroid_to_centroid_dist.csv.gz	1.60940458513367	EdU	raw__ss_1__os_0__min_size_50__min_size_overlap_0	Mock	126	Out_Channel Alignment		126_Out_Channel Alignment_	double	40.2351146283418
raw__ss_1__os_0__min_size_50__min_size_overlap_0/slide 4/Image 126_Out_Channel Alignment__Mask/overlap_tables/two_channel_common__EdU_vs_dUTP_103_neighbor_centroid_to_centroid_dist.csv.gz	4.11347684298681	EdU	raw__ss_1__os_0__min_size_50__min_size_overlap_0	Mock	126	Out_Channel Alignment		126_Out_Channel Alignment_	double	102.83692107467
raw__ss_1__os_0__min_size_50__min_size_overlap_0/slide 4/Image 126_Out_Channel Alignment__Mask/overlap_tables/two_channel_common__EdU_vs_dUTP_103_neighbor_centroid_to_centroid_dist.csv.gz	6.82779106907067	EdU	raw__ss_1__os_0__min_size_50__min_size_overlap_0	Mock	126	Out_Channel Alignment		126_Out_Channel Alignment_	double	170.694776726767
raw__ss_1__os_0__min_size_50__min_size_overlap_0/slide 4/Image 126_Out_Channel Alignment__Mask/overlap_tables/two_channel_common__EdU_vs_dUTP_103_neighbor_centroid_to_centroid_dist.csv.gz	6.95402666457493	EdU	raw__ss_1__os_0__min_size_50__min_size_overlap_0	Mock	126	Out_Channel Alignment		126_Out_Channel Alignment_	double	173.850666614373
raw__ss_1__os_0__min_size_50__min_size_overlap_0/slide 4/Image 126_Out_Channel Alignment__Mask/overlap_tables/two_channel_common__EdU_vs_dUTP_103_neighbor_centroid_to_centroid_dist.csv.gz	2.80580933716651	EdU	raw__ss_1__os_0__min_size_50__min_size_overlap_0	Mock	126	Out_Channel Alignment		126_Out_Channel Alignment_	double	70.1452334291627
raw__ss_1__os_0__min_size_50__min_size_overlap_0/slide 4/Image 126_Out_Channel Alignment__Mask/overlap_tables/two_channel_common__EdU_vs_dUTP_103_neighbor_centroid_to_centroid_dist.csv.gz	4.57026429406902	EdU	raw__ss_1__os_0__min_size_50__min_size_overlap_0	Mock	126	Out_Channel Alignment		126_Out_Channel Alignment_	double	114.256607351725
raw__ss_1__os_0__min_size_50__min_size_overlap_0/slide 4/Image 126_Out_Channel Alignment__Mask/overlap_tables/two_channel_common__EdU_vs_dUTP_103_neighbor_centroid_to_centroid_dist.csv.gz	3.40820792253862	EdU	raw__ss_1__os_0__min_size_50__min_size_overlap_0	Mock	126	Out_Channel Alignment		126_Out_Channel Alignment_	double	85.2051980634654
raw__ss_1__os_0__min_size_50__min_size_overlap_0/slide 4/Image 126_Out_Channel Alignment__Mask/overlap_tables/two_channel_common__EdU_vs_dUTP_103_neighbor_centroid_to_centroid_dist.csv.gz	2.35576709612948	EdU	raw__ss_1__os_0__min_size_50__min_size_overlap_0	Mock	126	Out_Channel Alignment		126_Out_Channel Alignment_	double	58.894177403237
raw__ss_1__os_0__min_size_50__min_size_overlap_0/slide 4/Image 126_Out_Channel Alignment__Mask/overlap_tables/two_channel_common__EdU_vs_dUTP_103_neighbor_centroid_to_centroid_dist.csv.gz	5.49212510730198	EdU	raw__ss_1__os_0__min_size_50__min_size_overlap_0	Mock	126	Out_Channel Alignment		126_Out_Channel Alignment_	double	137.303127682549
raw__ss_1__os_0__min_size_50__min_size_overlap_0/slide 4/Image 126_Out_Channel Alignment__Mask/overlap_tables/two_channel_common__EdU_vs_dUTP_103_neighbor_centroid_to_centroid_dist.csv.gz	6.39446809053834	EdU	raw__ss_1__os_0__min_size_50__min_size_overlap_0	Mock	126	Out_Channel Alignment		126_Out_Channel Alignment_	double	159.861702263459
raw__ss_1__os_0__min_size_50__min_size_overlap_0/slide 4/Image 126_Out_Channel Alignment__Mask/overlap_tables/two_channel_common__EdU_vs_dUTP_103_neighbor_centroid_to_centroid_dist.csv.gz	4.2924810335194	EdU	raw__ss_1__os_0__min_size_50__min_size_overlap_0	Mock	126	Out_Channel Alignment		126_Out_Channel Alignment_	double	107.312025837985
raw__ss_1__os_0__min_size_50__min_size_overlap_0/slide 4/Image 126_Out_Channel Alignment__Mask/overlap_tables/two_channel_common__EdU_vs_dUTP_103_neighbor_centroid_to_centroid_dist.csv.gz	2.51426250289523	EdU	raw__ss_1__os_0__min_size_50__min_size_overlap_0	Mock	126	Out_Channel Alignment		126_Out_Channel Alignment_	double	62.8565625723807
raw__ss_1__os_0__min_size_50__min_size_overlap_0/slide 4/Image 126_Out_Channel Alignment__Mask/overlap_tables/two_channel_common__EdU_vs_dUTP_103_neighbor_centroid_to_centroid_dist.csv.gz	3.4124584182172	EdU	raw__ss_1__os_0__min_size_50__min_size_overlap_0	Mock	126	Out_Channel Alignment		126_Out_Channel Alignment_	double	85.31146045543
raw__ss_1__os_0__min_size_50__min_size_overlap_0/slide 4/Image 126_Out_Channel Alignment__Mask/overlap_tables/two_channel_common__EdU_vs_dUTP_103_neighbor_centroid_to_centroid_dist.csv.gz	3.965191671123	EdU	raw__ss_1__os_0__min_size_50__min_size_overlap_0	Mock	126	Out_Channel Alignment		126_Out_Channel Alignment_	double	99.129791778075
raw__ss_1__os_0__min_size_50__min_size_overlap_0/slide 4/Image 126_Out_Channel Alignment__Mask/overlap_tables/two_channel_common__EdU_vs_dUTP_103_neighbor_centroid_to_centroid_dist.csv.gz	15.5929198844539	EdU	raw__ss_1__os_0__min_size_50__min_size_overlap_0	Mock	126	Out_Channel Alignment		126_Out_Channel Alignment_	double	389.822997111348
raw__ss_1__os_0__min_size_50__min_size_overlap_0/slide 4/Image 126_Out_Channel Alignment__Mask/overlap_tables/two_channel_common__EdU_vs_dUTP_103_neighbor_centroid_to_centroid_dist.csv.gz	4.93552681612699	EdU	raw__ss_1__os_0__min_size_50__min_size_overlap_0	Mock	126	Out_Channel Alignment		126_Out_Channel Alignment_	double	123.388170403175
raw__ss_1__os_0__min_size_50__min_size_overlap_0/slide 4/Image 126_Out_Channel Alignment__Mask/overlap_tables/two_channel_common__EdU_vs_dUTP_103_neighbor_centroid_to_centroid_dist.csv.gz	7.50536675854329	EdU	raw__ss_1__os_0__min_size_50__min_size_overlap_0	Mock	126	Out_Channel Alignment		126_Out_Channel Alignment_	double	187.634168963582
raw__ss_1__os_0__min_size_50__min_size_overlap_0/slide 4/Image 126_Out_Channel Alignment__Mask/overlap_tables/two_channel_common__EdU_vs_dUTP_103_neighbor_centroid_to_centroid_dist.csv.gz	11.3879017638414	EdU	raw__ss_1__os_0__min_size_50__min_size_overlap_0	Mock	126	Out_Channel Alignment		126_Out_Channel Alignment_	double	284.697544096035
raw__ss_1__os_0__min_size_50__min_size_overlap_0/slide 4/Image 126_Out_Channel Alignment__Mask/overlap_tables/two_channel_common__EdU_vs_dUTP_103_neighbor_centroid_to_centroid_dist.csv.gz	2.18460842258343	EdU	raw__ss_1__os_0__min_size_50__min_size_overlap_0	Mock	126	Out_Channel Alignment		126_Out_Channel Alignment_	double	54.6152105645859
raw__ss_1__os_0__min_size_50__min_size_overlap_0/slide 4/Image 126_Out_Channel Alignment__Mask/overlap_tables/two_channel_common__EdU_vs_dUTP_103_neighbor_centroid_to_centroid_dist.csv.gz	12.7473328015295	EdU	raw__ss_1__os_0__min_size_50__min_size_overlap_0	Mock	126	Out_Channel Alignment		126_Out_Channel Alignment_	double	318.683320038237
raw__ss_1__os_0__min_size_50__min_size_overlap_0/slide 4/Image 126_Out_Channel Alignment__Mask/overlap_tables/two_channel_common__EdU_vs_dUTP_103_neighbor_centroid_to_centroid_dist.csv.gz	6.95287561234761	EdU	raw__ss_1__os_0__min_size_50__min_size_overlap_0	Mock	126	Out_Channel Alignment		126_Out_Channel Alignment_	double	173.82189030869
raw__ss_1__os_0__min_size_50__min_size_overlap_0/slide 4/Image 126_Out_Channel Alignment__Mask/overlap_tables/two_channel_common__EdU_vs_dUTP_103_neighbor_centroid_to_centroid_dist.csv.gz	1.84459861150206	EdU	raw__ss_1__os_0__min_size_50__min_size_overlap_0	Mock	126	Out_Channel Alignment		126_Out_Channel Alignment_	double	46.1149652875516
raw__ss_1__os_0__min_size_50__min_size_overlap_0/slide 4/Image 126_Out_Channel Alignment__Mask/overlap_tables/two_channel_common__EdU_vs_dUTP_103_neighbor_centroid_to_centroid_dist.csv.gz	4.74436342607747	EdU	raw__ss_1__os_0__min_size_50__min_size_overlap_0	Mock	126	Out_Channel Alignment		126_Out_Channel Alignment_	double	118.609085651937
raw__ss_1__os_0__min_size_50__min_size_overlap_0/slide 4/Image 126_Out_Channel Alignment__Mask/overlap_tables/two_channel_common__EdU_vs_dUTP_103_neighbor_centroid_to_centroid_dist.csv.gz	3.28811032612724	EdU	raw__ss_1__os_0__min_size_50__min_size_overlap_0	Mock	126	Out_Channel Alignment		126_Out_Channel Alignment_	double	82.2027581531811
raw__ss_1__os_0__min_size_50__min_size_overlap_0/slide 4/Image 126_Out_Channel Alignment__Mask/overlap_tables/two_channel_common__EdU_vs_dUTP_103_neighbor_centroid_to_centroid_dist.csv.gz	11.5301342692397	EdU	raw__ss_1__os_0__min_size_50__min_size_overlap_0	Mock	126	Out_Channel Alignment		126_Out_Channel Alignment_	double	288.253356730991
raw__ss_1__os_0__min_size_50__min_size_overlap_0/slide 4/Image 126_Out_Channel Alignment__Mask/overlap_tables/two_channel_common__EdU_vs_dUTP_103_neighbor_centroid_to_centroid_dist.csv.gz	5.13766621642329	EdU	raw__ss_1__os_0__min_size_50__min_size_overlap_0	Mock	126	Out_Channel Alignment		126_Out_Channel Alignment_	double	128.441655410582
raw__ss_1__os_0__min_size_50__min_size_overlap_0/slide 4/Image 126_Out_Channel Alignment__Mask/overlap_tables/two_channel_common__EdU_vs_dUTP_103_neighbor_centroid_to_centroid_dist.csv.gz	4.71889532623385	EdU	raw__ss_1__os_0__min_size_50__min_size_overlap_0	Mock	126	Out_Channel Alignment		126_Out_Channel Alignment_	double	117.972383155846
raw__ss_1__os_0__min_size_50__min_size_overlap_0/slide 4/Image 126_Out_Channel Alignment__Mask/overlap_tables/two_channel_common__EdU_vs_dUTP_103_neighbor_centroid_to_centroid_dist.csv.gz	2.39787554886259	EdU	raw__ss_1__os_0__min_size_50__min_size_overlap_0	Mock	126	Out_Channel Alignment		126_Out_Channel Alignment_	double	59.9468887215647
raw__ss_1__os_0__min_size_50__min_size_overlap_0/slide 4/Image 126_Out_Channel Alignment__Mask/overlap_tables/two_channel_common__EdU_vs_dUTP_103_neighbor_centroid_to_centroid_dist.csv.gz	6.25240124367815	EdU	raw__ss_1__os_0__min_size_50__min_size_overlap_0	Mock	126	Out_Channel Alignment		126_Out_Channel Alignment_	double	156.310031091954
raw__ss_1__os_0__min_size_50__min_size_overlap_0/slide 4/Image 126_Out_Channel Alignment__Mask/overlap_tables/two_channel_common__EdU_vs_dUTP_103_neighbor_centroid_to_centroid_dist.csv.gz	6.72003780724303	EdU	raw__ss_1__os_0__min_size_50__min_size_overlap_0	Mock	126	Out_Channel Alignment		126_Out_Channel Alignment_	double	168.000945181076
raw__ss_1__os_0__min_size_50__min_size_overlap_0/slide 4/Image 126_Out_Channel Alignment__Mask/overlap_tables/two_channel_common__EdU_vs_dUTP_103_neighbor_centroid_to_centroid_dist.csv.gz	5.25978448120433	EdU	raw__ss_1__os_0__min_size_50__min_size_overlap_0	Mock	126	Out_Channel Alignment		126_Out_Channel Alignment_	double	131.494612030108
raw__ss_1__os_0__min_size_50__min_size_overlap_0/slide 4/Image 126_Out_Channel Alignment__Mask/overlap_tables/two_channel_common__EdU_vs_dUTP_103_neighbor_centroid_to_centroid_dist.csv.gz	7.11162076185632	EdU	raw__ss_1__os_0__min_size_50__min_size_overlap_0	Mock	126	Out_Channel Alignment		126_Out_Channel Alignment_	double	177.790519046408
raw__ss_1__os_0__min_size_50__min_size_overlap_0/slide 4/Image 126_Out_Channel Alignment__Mask/overlap_tables/two_channel_common__EdU_vs_dUTP_103_neighbor_centroid_to_centroid_dist.csv.gz	13.2018816131101	EdU	raw__ss_1__os_0__min_size_50__min_size_overlap_0	Mock	126	Out_Channel Alignment		126_Out_Channel Alignment_	double	330.047040327752
raw__ss_1__os_0__min_size_50__min_size_overlap_0/slide 4/Image 126_Out_Channel Alignment__Mask/overlap_tables/two_channel_common__EdU_vs_dUTP_103_neighbor_centroid_to_centroid_dist.csv.gz	5.54090311561567	EdU	raw__ss_1__os_0__min_size_50__min_size_overlap_0	Mock	126	Out_Channel Alignment		126_Out_Channel Alignment_	double	138.522577890392
raw__ss_1__os_0__min_size_50__min_size_overlap_0/slide 4/Image 126_Out_Channel Alignment__Mask/overlap_tables/two_channel_common__EdU_vs_dUTP_103_neighbor_centroid_to_centroid_dist.csv.gz	2.19084117815724	EdU	raw__ss_1__os_0__min_size_50__min_size_overlap_0	Mock	126	Out_Channel Alignment		126_Out_Channel Alignment_	double	54.771029453931
raw__ss_1__os_0__min_size_50__min_size_overlap_0/slide 4/Image 126_Out_Channel Alignment__Mask/overlap_tables/two_channel_common__EdU_vs_dUTP_103_neighbor_centroid_to_centroid_dist.csv.gz	4.02267215113573	EdU	raw__ss_1__os_0__min_size_50__min_size_overlap_0	Mock	126	Out_Channel Alignment		126_Out_Channel Alignment_	double	100.566803778393
raw__ss_1__os_0__min_size_50__min_size_overlap_0/slide 4/Image 126_Out_Channel Alignment__Mask/overlap_tables/two_channel_common__EdU_vs_dUTP_103_neighbor_centroid_to_centroid_dist.csv.gz	3.97859880747435	EdU	raw__ss_1__os_0__min_size_50__min_size_overlap_0	Mock	126	Out_Channel Alignment		126_Out_Channel Alignment_	double	99.4649701868587
raw__ss_1__os_0__min_size_50__min_size_overlap_0/slide 4/Image 126_Out_Channel Alignment__Mask/overlap_tables/two_channel_common__EdU_vs_dUTP_103_neighbor_centroid_to_centroid_dist.csv.gz	2.48832199913732	EdU	raw__ss_1__os_0__min_size_50__min_size_overlap_0	Mock	126	Out_Channel Alignment		126_Out_Channel Alignment_	double	62.2080499784331
raw__ss_1__os_0__min_size_50__min_size_overlap_0/slide 4/Image 126_Out_Channel Alignment__Mask/overlap_tables/two_channel_common__EdU_vs_dUTP_103_neighbor_centroid_to_centroid_dist.csv.gz	4.53244603212229	EdU	raw__ss_1__os_0__min_size_50__min_size_overlap_0	Mock	126	Out_Channel Alignment		126_Out_Channel Alignment_	double	113.311150803057
raw__ss_1__os_0__min_size_50__min_size_overlap_0/slide 4/Image 126_Out_Channel Alignment__Mask/overlap_tables/two_channel_common__EdU_vs_dUTP_103_neighbor_centroid_to_centroid_dist.csv.gz	3.91723301577331	EdU	raw__ss_1__os_0__min_size_50__min_size_overlap_0	Mock	126	Out_Channel Alignment		126_Out_Channel Alignment_	double	97.9308253943329
raw__ss_1__os_0__min_size_50__min_size_overlap_0/slide 4/Image 126_Out_Channel Alignment__Mask/overlap_tables/two_channel_common__EdU_vs_dUTP_103_neighbor_centroid_to_centroid_dist.csv.gz	5.67520322682986	EdU	raw__ss_1__os_0__min_size_50__min_size_overlap_0	Mock	126	Out_Channel Alignment		126_Out_Channel Alignment_	double	141.880080670747
raw__ss_1__os_0__min_size_50__min_size_overlap_0/slide 4/Image 126_Out_Channel Alignment__Mask/overlap_tables/two_channel_common__EdU_vs_dUTP_103_neighbor_centroid_to_centroid_dist.csv.gz	3.04299359305141	EdU	raw__ss_1__os_0__min_size_50__min_size_overlap_0	Mock	126	Out_Channel Alignment		126_Out_Channel Alignment_	double	76.0748398262852
raw__ss_1__os_0__min_size_50__min_size_overlap_0/slide 4/Image 126_Out_Channel Alignment__Mask/overlap_tables/two_channel_common__EdU_vs_dUTP_103_neighbor_centroid_to_centroid_dist.csv.gz	2.79672023258033	EdU	raw__ss_1__os_0__min_size_50__min_size_overlap_0	Mock	126	Out_Channel Alignment		126_Out_Channel Alignment_	double	69.9180058145082
raw__ss_1__os_0__min_size_50__min_size_overlap_0/slide 4/Image 126_Out_Channel Alignment__Mask/overlap_tables/two_channel_common__EdU_vs_dUTP_103_neighbor_centroid_to_centroid_dist.csv.gz	5.58049351420612	EdU	raw__ss_1__os_0__min_size_50__min_size_overlap_0	Mock	126	Out_Channel Alignment		126_Out_Channel Alignment_	double	139.512337855153
raw__ss_1__os_0__min_size_50__min_size_overlap_0/slide 4/Image 126_Out_Channel Alignment__Mask/overlap_tables/two_channel_common__EdU_vs_dUTP_103_neighbor_centroid_to_centroid_dist.csv.gz	5.14375541657965	EdU	raw__ss_1__os_0__min_size_50__min_size_overlap_0	Mock	126	Out_Channel Alignment		126_Out_Channel Alignment_	double	128.593885414491
raw__ss_1__os_0__min_size_50__min_size_overlap_0/slide 4/Image 126_Out_Channel Alignment__Mask/overlap_tables/two_channel_common__EdU_vs_dUTP_103_neighbor_centroid_to_centroid_dist.csv.gz	6.68015807611795	EdU	raw__ss_1__os_0__min_size_50__min_size_overlap_0	Mock	126	Out_Channel Alignment		126_Out_Channel Alignment_	double	167.003951902949
raw__ss_1__os_0__min_size_50__min_size_overlap_0/slide 4/Image 126_Out_Channel Alignment__Mask/overlap_tables/two_channel_common__EdU_vs_dUTP_103_neighbor_centroid_to_centroid_dist.csv.gz	2.89679489109932	EdU	raw__ss_1__os_0__min_size_50__min_size_overlap_0	Mock	126	Out_Channel Alignment		126_Out_Channel Alignment_	double	72.4198722774829
raw__ss_1__os_0__min_size_50__min_size_overlap_0/slide 4/Image 126_Out_Channel Alignment__Mask/overlap_tables/two_channel_common__EdU_vs_dUTP_103_neighbor_centroid_to_centroid_dist.csv.gz	5.0602736419852	EdU	raw__ss_1__os_0__min_size_50__min_size_overlap_0	Mock	126	Out_Channel Alignment		126_Out_Channel Alignment_	double	126.50684104963
raw__ss_1__os_0__min_size_50__min_size_overlap_0/slide 4/Image 126_Out_Channel Alignment__Mask/overlap_tables/two_channel_common__EdU_vs_dUTP_103_neighbor_centroid_to_centroid_dist.csv.gz	5.91989884269591	EdU	raw__ss_1__os_0__min_size_50__min_size_overlap_0	Mock	126	Out_Channel Alignment		126_Out_Channel Alignment_	double	147.997471067398
raw__ss_1__os_0__min_size_50__min_size_overlap_0/slide 4/Image 126_Out_Channel Alignment__Mask/overlap_tables/two_channel_common__EdU_vs_dUTP_103_neighbor_centroid_to_centroid_dist.csv.gz	4.00148376947097	EdU	raw__ss_1__os_0__min_size_50__min_size_overlap_0	Mock	126	Out_Channel Alignment		126_Out_Channel Alignment_	double	100.037094236774
raw__ss_1__os_0__min_size_50__min_size_overlap_0/slide 4/Image 126_Out_Channel Alignment__Mask/overlap_tables/two_channel_common__EdU_vs_dUTP_103_neighbor_centroid_to_centroid_dist.csv.gz	8.58215523197453	EdU	raw__ss_1__os_0__min_size_50__min_size_overlap_0	Mock	126	Out_Channel Alignment		126_Out_Channel Alignment_	double	214.553880799363
raw__ss_1__os_0__min_size_50__min_size_overlap_0/slide 4/Image 126_Out_Channel Alignment__Mask/overlap_tables/two_channel_common__EdU_vs_dUTP_103_neighbor_centroid_to_centroid_dist.csv.gz	3.09973744333715	EdU	raw__ss_1__os_0__min_size_50__min_size_overlap_0	Mock	126	Out_Channel Alignment		126_Out_Channel Alignment_	double	77.4934360834287
raw__ss_1__os_0__min_size_50__min_size_overlap_0/slide 4/Image 126_Out_Channel Alignment__Mask/overlap_tables/two_channel_common__EdU_vs_dUTP_103_neighbor_centroid_to_centroid_dist.csv.gz	7.96931398632157	EdU	raw__ss_1__os_0__min_size_50__min_size_overlap_0	Mock	126	Out_Channel Alignment		126_Out_Channel Alignment_	double	199.232849658039
raw__ss_1__os_0__min_size_50__min_size_overlap_0/slide 4/Image 126_Out_Channel Alignment__Mask/overlap_tables/two_channel_common__EdU_vs_dUTP_103_neighbor_centroid_to_centroid_dist.csv.gz	4.02994138308395	EdU	raw__ss_1__os_0__min_size_50__min_size_overlap_0	Mock	126	Out_Channel Alignment		126_Out_Channel Alignment_	double	100.748534577099
raw__ss_1__os_0__min_size_50__min_size_overlap_0/slide 4/Image 126_Out_Channel Alignment__Mask/overlap_tables/two_channel_common__EdU_vs_dUTP_103_neighbor_centroid_to_centroid_dist.csv.gz	4.46072221608537	EdU	raw__ss_1__os_0__min_size_50__min_size_overlap_0	Mock	126	Out_Channel Alignment		126_Out_Channel Alignment_	double	111.518055402134
raw__ss_1__os_0__min_size_50__min_size_overlap_0/slide 4/Image 126_Out_Channel Alignment__Mask/overlap_tables/two_channel_common__EdU_vs_dUTP_103_neighbor_centroid_to_centroid_dist.csv.gz	2.78048894612316	EdU	raw__ss_1__os_0__min_size_50__min_size_overlap_0	Mock	126	Out_Channel Alignment		126_Out_Channel Alignment_	double	69.5122236530789
raw__ss_1__os_0__min_size_50__min_size_overlap_0/slide 4/Image 126_Out_Channel Alignment__Mask/overlap_tables/two_channel_common__EdU_vs_dUTP_103_neighbor_centroid_to_centroid_dist.csv.gz	5.51206247932644	EdU	raw__ss_1__os_0__min_size_50__min_size_overlap_0	Mock	126	Out_Channel Alignment		126_Out_Channel Alignment_	double	137.801561983161
raw__ss_1__os_0__min_size_50__min_size_overlap_0/slide 4/Image 126_Out_Channel Alignment__Mask/overlap_tables/two_channel_common__EdU_vs_dUTP_103_neighbor_centroid_to_centroid_dist.csv.gz	6.42970154246418	EdU	raw__ss_1__os_0__min_size_50__min_size_overlap_0	Mock	126	Out_Channel Alignment		126_Out_Channel Alignment_	double	160.742538561605
raw__ss_1__os_0__min_size_50__min_size_overlap_0/slide 4/Image 126_Out_Channel Alignment__Mask/overlap_tables/two_channel_common__EdU_vs_dUTP_103_neighbor_centroid_to_centroid_dist.csv.gz	2.81689135063939	EdU	raw__ss_1__os_0__min_size_50__min_size_overlap_0	Mock	126	Out_Channel Alignment		126_Out_Channel Alignment_	double	70.4222837659847
raw__ss_1__os_0__min_size_50__min_size_overlap_0/slide 4/Image 126_Out_Channel Alignment__Mask/overlap_tables/two_channel_common__EdU_vs_dUTP_103_neighbor_centroid_to_centroid_dist.csv.gz	6.17027632360816	EdU	raw__ss_1__os_0__min_size_50__min_size_overlap_0	Mock	126	Out_Channel Alignment		126_Out_Channel Alignment_	double	154.256908090204
raw__ss_1__os_0__min_size_50__min_size_overlap_0/slide 4/Image 126_Out_Channel Alignment__Mask/overlap_tables/two_channel_common__EdU_vs_dUTP_103_neighbor_centroid_to_centroid_dist.csv.gz	5.76549642269558	EdU	raw__ss_1__os_0__min_size_50__min_size_overlap_0	Mock	126	Out_Channel Alignment		126_Out_Channel Alignment_	double	144.137410567389
raw__ss_1__os_0__min_size_50__min_size_overlap_0/slide 4/Image 126_Out_Channel Alignment__Mask/overlap_tables/two_channel_common__EdU_vs_dUTP_103_neighbor_centroid_to_centroid_dist.csv.gz	3.5998653475055	EdU	raw__ss_1__os_0__min_size_50__min_size_overlap_0	Mock	126	Out_Channel Alignment		126_Out_Channel Alignment_	double	89.9966336876376
raw__ss_1__os_0__min_size_50__min_size_overlap_0/slide 4/Image 126_Out_Channel Alignment__Mask/overlap_tables/two_channel_common__EdU_vs_dUTP_103_neighbor_centroid_to_centroid_dist.csv.gz	6.81353414684475	EdU	raw__ss_1__os_0__min_size_50__min_size_overlap_0	Mock	126	Out_Channel Alignment		126_Out_Channel Alignment_	double	170.338353671119
raw__ss_1__os_0__min_size_50__min_size_overlap_0/slide 4/Image 126_Out_Channel Alignment__Mask/overlap_tables/two_channel_common__EdU_vs_dUTP_103_neighbor_centroid_to_centroid_dist.csv.gz	6.07933348986944	EdU	raw__ss_1__os_0__min_size_50__min_size_overlap_0	Mock	126	Out_Channel Alignment		126_Out_Channel Alignment_	double	151.983337246736
raw__ss_1__os_0__min_size_50__min_size_overlap_0/slide 4/Image 126_Out_Channel Alignment__Mask/overlap_tables/two_channel_common__EdU_vs_dUTP_103_neighbor_centroid_to_centroid_dist.csv.gz	3.62099762515904	EdU	raw__ss_1__os_0__min_size_50__min_size_overlap_0	Mock	126	Out_Channel Alignment		126_Out_Channel Alignment_	double	90.524940628976
raw__ss_1__os_0__min_size_50__min_size_overlap_0/slide 4/Image 126_Out_Channel Alignment__Mask/overlap_tables/two_channel_common__EdU_vs_dUTP_103_neighbor_centroid_to_centroid_dist.csv.gz	2.3473788433624	EdU	raw__ss_1__os_0__min_size_50__min_size_overlap_0	Mock	126	Out_Channel Alignment		126_Out_Channel Alignment_	double	58.68447108406
raw__ss_1__os_0__min_size_50__min_size_overlap_0/slide 4/Image 126_Out_Channel Alignment__Mask/overlap_tables/two_channel_common__EdU_vs_dUTP_103_neighbor_centroid_to_centroid_dist.csv.gz	1.92389235343921	EdU	raw__ss_1__os_0__min_size_50__min_size_overlap_0	Mock	126	Out_Channel Alignment		126_Out_Channel Alignment_	double	48.0973088359803
raw__ss_1__os_0__min_size_50__min_size_overlap_0/slide 4/Image 126_Out_Channel Alignment__Mask/overlap_tables/two_channel_common__EdU_vs_dUTP_103_neighbor_centroid_to_centroid_dist.csv.gz	2.85005294789205	EdU	raw__ss_1__os_0__min_size_50__min_size_overlap_0	Mock	126	Out_Channel Alignment		126_Out_Channel Alignment_	double	71.2513236973013
raw__ss_1__os_0__min_size_50__min_size_overlap_0/slide 4/Image 126_Out_Channel Alignment__Mask/overlap_tables/two_channel_common__EdU_vs_dUTP_103_neighbor_centroid_to_centroid_dist.csv.gz	2.68502085850395	EdU	raw__ss_1__os_0__min_size_50__min_size_overlap_0	Mock	126	Out_Channel Alignment		126_Out_Channel Alignment_	double	67.1255214625988
raw__ss_1__os_0__min_size_50__min_size_overlap_0/slide 4/Image 126_Out_Channel Alignment__Mask/overlap_tables/two_channel_common__EdU_vs_dUTP_103_neighbor_centroid_to_centroid_dist.csv.gz	2.77804363537418	EdU	raw__ss_1__os_0__min_size_50__min_size_overlap_0	Mock	126	Out_Channel Alignment		126_Out_Channel Alignment_	double	69.4510908843546
raw__ss_1__os_0__min_size_50__min_size_overlap_0/slide 4/Image 126_Out_Channel Alignment__Mask/overlap_tables/two_channel_common__EdU_vs_dUTP_103_neighbor_centroid_to_centroid_dist.csv.gz	5.95145618765562	EdU	raw__ss_1__os_0__min_size_50__min_size_overlap_0	Mock	126	Out_Channel Alignment		126_Out_Channel Alignment_	double	148.786404691391
raw__ss_1__os_0__min_size_50__min_size_overlap_0/slide 4/Image 126_Out_Channel Alignment__Mask/overlap_tables/two_channel_common__EdU_vs_dUTP_103_neighbor_centroid_to_centroid_dist.csv.gz	3.34183093518828	EdU	raw__ss_1__os_0__min_size_50__min_size_overlap_0	Mock	126	Out_Channel Alignment		126_Out_Channel Alignment_	double	83.5457733797071
raw__ss_1__os_0__min_size_50__min_size_overlap_0/slide 4/Image 126_Out_Channel Alignment__Mask/overlap_tables/two_channel_common__EdU_vs_dUTP_103_neighbor_centroid_to_centroid_dist.csv.gz	2.18717964608073	EdU	raw__ss_1__os_0__min_size_50__min_size_overlap_0	Mock	126	Out_Channel Alignment		126_Out_Channel Alignment_	double	54.6794911520183
raw__ss_1__os_0__min_size_50__min_size_overlap_0/slide 4/Image 126_Out_Channel Alignment__Mask/overlap_tables/two_channel_common__EdU_vs_dUTP_103_neighbor_centroid_to_centroid_dist.csv.gz	7.32069925836734	EdU	raw__ss_1__os_0__min_size_50__min_size_overlap_0	Mock	126	Out_Channel Alignment		126_Out_Channel Alignment_	double	183.017481459183
raw__ss_1__os_0__min_size_50__min_size_overlap_0/slide 4/Image 126_Out_Channel Alignment__Mask/overlap_tables/two_channel_common__EdU_vs_dUTP_103_neighbor_centroid_to_centroid_dist.csv.gz	11.4110813865321	EdU	raw__ss_1__os_0__min_size_50__min_size_overlap_0	Mock	126	Out_Channel Alignment		126_Out_Channel Alignment_	double	285.277034663303
raw__ss_1__os_0__min_size_50__min_size_overlap_0/slide 4/Image 126_Out_Channel Alignment__Mask/overlap_tables/two_channel_common__EdU_vs_dUTP_103_neighbor_centroid_to_centroid_dist.csv.gz	4.94365007771589	EdU	raw__ss_1__os_0__min_size_50__min_size_overlap_0	Mock	126	Out_Channel Alignment		126_Out_Channel Alignment_	double	123.591251942897
raw__ss_1__os_0__min_size_50__min_size_overlap_0/slide 4/Image 126_Out_Channel Alignment__Mask/overlap_tables/two_channel_common__EdU_vs_dUTP_103_neighbor_centroid_to_centroid_dist.csv.gz	11.0919696523901	EdU	raw__ss_1__os_0__min_size_50__min_size_overlap_0	Mock	126	Out_Channel Alignment		126_Out_Channel Alignment_	double	277.299241309752
raw__ss_1__os_0__min_size_50__min_size_overlap_0/slide 4/Image 126_Out_Channel Alignment__Mask/overlap_tables/two_channel_common__EdU_vs_dUTP_103_neighbor_centroid_to_centroid_dist.csv.gz	4.10846737796027	EdU	raw__ss_1__os_0__min_size_50__min_size_overlap_0	Mock	126	Out_Channel Alignment		126_Out_Channel Alignment_	double	102.711684449007
raw__ss_1__os_0__min_size_50__min_size_overlap_0/slide 4/Image 126_Out_Channel Alignment__Mask/overlap_tables/two_channel_common__EdU_vs_dUTP_103_neighbor_centroid_to_centroid_dist.csv.gz	3.15057745754028	EdU	raw__ss_1__os_0__min_size_50__min_size_overlap_0	Mock	126	Out_Channel Alignment		126_Out_Channel Alignment_	double	78.7644364385071
raw__ss_1__os_0__min_size_50__min_size_overlap_0/slide 4/Image 126_Out_Channel Alignment__Mask/overlap_tables/two_channel_common__EdU_vs_dUTP_103_neighbor_centroid_to_centroid_dist.csv.gz	3.90991144740796	EdU	raw__ss_1__os_0__min_size_50__min_size_overlap_0	Mock	126	Out_Channel Alignment		126_Out_Channel Alignment_	double	97.7477861851989
raw__ss_1__os_0__min_size_50__min_size_overlap_0/slide 4/Image 126_Out_Channel Alignment__Mask/overlap_tables/two_channel_common__EdU_vs_dUTP_103_neighbor_centroid_to_centroid_dist.csv.gz	4.66080861775985	EdU	raw__ss_1__os_0__min_size_50__min_size_overlap_0	Mock	126	Out_Channel Alignment		126_Out_Channel Alignment_	double	116.520215443996
raw__ss_1__os_0__min_size_50__min_size_overlap_0/slide 4/Image 126_Out_Channel Alignment__Mask/overlap_tables/two_channel_common__EdU_vs_dUTP_103_neighbor_centroid_to_centroid_dist.csv.gz	6.57869074209313	EdU	raw__ss_1__os_0__min_size_50__min_size_overlap_0	Mock	126	Out_Channel Alignment		126_Out_Channel Alignment_	double	164.467268552328
raw__ss_1__os_0__min_size_50__min_size_overlap_0/slide 4/Image 126_Out_Channel Alignment__Mask/overlap_tables/two_channel_common__EdU_vs_dUTP_103_neighbor_centroid_to_centroid_dist.csv.gz	4.15166899820289	EdU	raw__ss_1__os_0__min_size_50__min_size_overlap_0	Mock	126	Out_Channel Alignment		126_Out_Channel Alignment_	double	103.791724955072
raw__ss_1__os_0__min_size_50__min_size_overlap_0/slide 4/Image 126_Out_Channel Alignment__Mask/overlap_tables/two_channel_common__EdU_vs_dUTP_103_neighbor_centroid_to_centroid_dist.csv.gz	2.43876371923099	EdU	raw__ss_1__os_0__min_size_50__min_size_overlap_0	Mock	126	Out_Channel Alignment		126_Out_Channel Alignment_	double	60.9690929807748
raw__ss_1__os_0__min_size_50__min_size_overlap_0/slide 4/Image 126_Out_Channel Alignment__Mask/overlap_tables/two_channel_common__EdU_vs_dUTP_103_neighbor_centroid_to_centroid_dist.csv.gz	4.04038479586675	EdU	raw__ss_1__os_0__min_size_50__min_size_overlap_0	Mock	126	Out_Channel Alignment		126_Out_Channel Alignment_	double	101.009619896669
raw__ss_1__os_0__min_size_50__min_size_overlap_0/slide 4/Image 126_Out_Channel Alignment__Mask/overlap_tables/two_channel_common__EdU_vs_dUTP_103_neighbor_centroid_to_centroid_dist.csv.gz	2.38294477898067	EdU	raw__ss_1__os_0__min_size_50__min_size_overlap_0	Mock	126	Out_Channel Alignment		126_Out_Channel Alignment_	double	59.5736194745168
raw__ss_1__os_0__min_size_50__min_size_overlap_0/slide 4/Image 126_Out_Channel Alignment__Mask/overlap_tables/two_channel_common__EdU_vs_dUTP_103_neighbor_centroid_to_centroid_dist.csv.gz	3.68523049987408	EdU	raw__ss_1__os_0__min_size_50__min_size_overlap_0	Mock	126	Out_Channel Alignment		126_Out_Channel Alignment_	double	92.1307624968519
raw__ss_1__os_0__min_size_50__min_size_overlap_0/slide 4/Image 126_Out_Channel Alignment__Mask/overlap_tables/two_channel_common__EdU_vs_dUTP_103_neighbor_centroid_to_centroid_dist.csv.gz	3.33640011395018	EdU	raw__ss_1__os_0__min_size_50__min_size_overlap_0	Mock	126	Out_Channel Alignment		126_Out_Channel Alignment_	double	83.4100028487545
raw__ss_1__os_0__min_size_50__min_size_overlap_0/slide 4/Image 126_Out_Channel Alignment__Mask/overlap_tables/two_channel_common__EdU_vs_dUTP_103_neighbor_centroid_to_centroid_dist.csv.gz	2.12555555574113	EdU	raw__ss_1__os_0__min_size_50__min_size_overlap_0	Mock	126	Out_Channel Alignment		126_Out_Channel Alignment_	double	53.1388888935284
raw__ss_1__os_0__min_size_50__min_size_overlap_0/slide 4/Image 126_Out_Channel Alignment__Mask/overlap_tables/two_channel_common__EdU_vs_dUTP_103_neighbor_centroid_to_centroid_dist.csv.gz	13.177162909197	EdU	raw__ss_1__os_0__min_size_50__min_size_overlap_0	Mock	126	Out_Channel Alignment		126_Out_Channel Alignment_	double	329.429072729926
raw__ss_1__os_0__min_size_50__min_size_overlap_0/slide 4/Image 126_Out_Channel Alignment__Mask/overlap_tables/two_channel_common__EdU_vs_dUTP_103_neighbor_centroid_to_centroid_dist.csv.gz	4.64327379672256	EdU	raw__ss_1__os_0__min_size_50__min_size_overlap_0	Mock	126	Out_Channel Alignment		126_Out_Channel Alignment_	double	116.081844918064
raw__ss_1__os_0__min_size_50__min_size_overlap_0/slide 4/Image 126_Out_Channel Alignment__Mask/overlap_tables/two_channel_common__EdU_vs_dUTP_103_neighbor_centroid_to_centroid_dist.csv.gz	5.17386896996227	EdU	raw__ss_1__os_0__min_size_50__min_size_overlap_0	Mock	126	Out_Channel Alignment		126_Out_Channel Alignment_	double	129.346724249057
raw__ss_1__os_0__min_size_50__min_size_overlap_0/slide 4/Image 126_Out_Channel Alignment__Mask/overlap_tables/two_channel_common__EdU_vs_dUTP_103_neighbor_centroid_to_centroid_dist.csv.gz	4.63586528780174	EdU	raw__ss_1__os_0__min_size_50__min_size_overlap_0	Mock	126	Out_Channel Alignment		126_Out_Channel Alignment_	double	115.896632195044
raw__ss_1__os_0__min_size_50__min_size_overlap_0/slide 4/Image 126_Out_Channel Alignment__Mask/overlap_tables/two_channel_common__EdU_vs_dUTP_103_neighbor_centroid_to_centroid_dist.csv.gz	3.88081331981956	EdU	raw__ss_1__os_0__min_size_50__min_size_overlap_0	Mock	126	Out_Channel Alignment		126_Out_Channel Alignment_	double	97.0203329954891
raw__ss_1__os_0__min_size_50__min_size_overlap_0/slide 4/Image 126_Out_Channel Alignment__Mask/overlap_tables/two_channel_common__EdU_vs_dUTP_103_neighbor_centroid_to_centroid_dist.csv.gz	3.6045058700747	EdU	raw__ss_1__os_0__min_size_50__min_size_overlap_0	Mock	126	Out_Channel Alignment		126_Out_Channel Alignment_	double	90.1126467518675
raw__ss_1__os_0__min_size_50__min_size_overlap_0/slide 4/Image 126_Out_Channel Alignment__Mask/overlap_tables/two_channel_common__EdU_vs_dUTP_103_neighbor_centroid_to_centroid_dist.csv.gz	3.55146595660019	EdU	raw__ss_1__os_0__min_size_50__min_size_overlap_0	Mock	126	Out_Channel Alignment		126_Out_Channel Alignment_	double	88.7866489150048
raw__ss_1__os_0__min_size_50__min_size_overlap_0/slide 4/Image 126_Out_Channel Alignment__Mask/overlap_tables/two_channel_common__EdU_vs_dUTP_103_neighbor_centroid_to_centroid_dist.csv.gz	1.69240629434873	EdU	raw__ss_1__os_0__min_size_50__min_size_overlap_0	Mock	126	Out_Channel Alignment		126_Out_Channel Alignment_	double	42.3101573587182
raw__ss_1__os_0__min_size_50__min_size_overlap_0/slide 4/Image 126_Out_Channel Alignment__Mask/overlap_tables/two_channel_common__EdU_vs_dUTP_103_neighbor_centroid_to_centroid_dist.csv.gz	5.29154928631049	EdU	raw__ss_1__os_0__min_size_50__min_size_overlap_0	Mock	126	Out_Channel Alignment		126_Out_Channel Alignment_	double	132.288732157762
raw__ss_1__os_0__min_size_50__min_size_overlap_0/slide 4/Image 126_Out_Channel Alignment__Mask/overlap_tables/two_channel_common__EdU_vs_dUTP_103_neighbor_centroid_to_centroid_dist.csv.gz	11.346566799817	EdU	raw__ss_1__os_0__min_size_50__min_size_overlap_0	Mock	126	Out_Channel Alignment		126_Out_Channel Alignment_	double	283.664169995424
raw__ss_1__os_0__min_size_50__min_size_overlap_0/slide 4/Image 126_Out_Channel Alignment__Mask/overlap_tables/two_channel_common__EdU_vs_dUTP_103_neighbor_centroid_to_centroid_dist.csv.gz	6.83624411117568	EdU	raw__ss_1__os_0__min_size_50__min_size_overlap_0	Mock	126	Out_Channel Alignment		126_Out_Channel Alignment_	double	170.906102779392
raw__ss_1__os_0__min_size_50__min_size_overlap_0/slide 4/Image 126_Out_Channel Alignment__Mask/overlap_tables/two_channel_common__EdU_vs_dUTP_103_neighbor_centroid_to_centroid_dist.csv.gz	5.49866440059377	EdU	raw__ss_1__os_0__min_size_50__min_size_overlap_0	Mock	126	Out_Channel Alignment		126_Out_Channel Alignment_	double	137.466610014844
raw__ss_1__os_0__min_size_50__min_size_overlap_0/slide 4/Image 126_Out_Channel Alignment__Mask/overlap_tables/two_channel_common__EdU_vs_dUTP_103_neighbor_centroid_to_centroid_dist.csv.gz	6.23861139894438	EdU	raw__ss_1__os_0__min_size_50__min_size_overlap_0	Mock	126	Out_Channel Alignment		126_Out_Channel Alignment_	double	155.96528497361
raw__ss_1__os_0__min_size_50__min_size_overlap_0/slide 4/Image 126_Out_Channel Alignment__Mask/overlap_tables/two_channel_common__EdU_vs_dUTP_103_neighbor_centroid_to_centroid_dist.csv.gz	2.43630732017893	EdU	raw__ss_1__os_0__min_size_50__min_size_overlap_0	Mock	126	Out_Channel Alignment		126_Out_Channel Alignment_	double	60.9076830044732
raw__ss_1__os_0__min_size_50__min_size_overlap_0/slide 4/Image 126_Out_Channel Alignment__Mask/overlap_tables/two_channel_common__EdU_vs_dUTP_103_neighbor_centroid_to_centroid_dist.csv.gz	0.563396710454651	EdU	raw__ss_1__os_0__min_size_50__min_size_overlap_0	Mock	126	Out_Channel Alignment		126_Out_Channel Alignment_	double	14.0849177613663
raw__ss_1__os_0__min_size_50__min_size_overlap_0/slide 4/Image 126_Out_Channel Alignment__Mask/overlap_tables/two_channel_common__EdU_vs_dUTP_103_neighbor_centroid_to_centroid_dist.csv.gz	3.61738448052084	EdU	raw__ss_1__os_0__min_size_50__min_size_overlap_0	Mock	126	Out_Channel Alignment		126_Out_Channel Alignment_	double	90.4346120130211
raw__ss_1__os_0__min_size_50__min_size_overlap_0/slide 4/Image 126_Out_Channel Alignment__Mask/overlap_tables/two_channel_common__EdU_vs_dUTP_103_neighbor_centroid_to_centroid_dist.csv.gz	4.47929969879216	EdU	raw__ss_1__os_0__min_size_50__min_size_overlap_0	Mock	126	Out_Channel Alignment		126_Out_Channel Alignment_	double	111.982492469804
raw__ss_1__os_0__min_size_50__min_size_overlap_0/slide 4/Image 126_Out_Channel Alignment__Mask/overlap_tables/two_channel_common__EdU_vs_dUTP_103_neighbor_centroid_to_centroid_dist.csv.gz	2.21295050213224	EdU	raw__ss_1__os_0__min_size_50__min_size_overlap_0	Mock	126	Out_Channel Alignment		126_Out_Channel Alignment_	double	55.3237625533061
raw__ss_1__os_0__min_size_50__min_size_overlap_0/slide 4/Image 126_Out_Channel Alignment__Mask/overlap_tables/two_channel_common__EdU_vs_dUTP_103_neighbor_centroid_to_centroid_dist.csv.gz	2.42140617394521	EdU	raw__ss_1__os_0__min_size_50__min_size_overlap_0	Mock	126	Out_Channel Alignment		126_Out_Channel Alignment_	double	60.5351543486303
raw__ss_1__os_0__min_size_50__min_size_overlap_0/slide 4/Image 126_Out_Channel Alignment__Mask/overlap_tables/two_channel_common__EdU_vs_dUTP_103_neighbor_centroid_to_centroid_dist.csv.gz	1.77612662400216	EdU	raw__ss_1__os_0__min_size_50__min_size_overlap_0	Mock	126	Out_Channel Alignment		126_Out_Channel Alignment_	double	44.4031656000541
raw__ss_1__os_0__min_size_50__min_size_overlap_0/slide 4/Image 126_Out_Channel Alignment__Mask/overlap_tables/two_channel_common__EdU_vs_dUTP_103_neighbor_centroid_to_centroid_dist.csv.gz	5.4750397821251	EdU	raw__ss_1__os_0__min_size_50__min_size_overlap_0	Mock	126	Out_Channel Alignment		126_Out_Channel Alignment_	double	136.875994553128
raw__ss_1__os_0__min_size_50__min_size_overlap_0/slide 4/Image 126_Out_Channel Alignment__Mask/overlap_tables/two_channel_common__EdU_vs_dUTP_103_neighbor_centroid_to_centroid_dist.csv.gz	1.36156975515243	EdU	raw__ss_1__os_0__min_size_50__min_size_overlap_0	Mock	126	Out_Channel Alignment		126_Out_Channel Alignment_	double	34.0392438788106
raw__ss_1__os_0__min_size_50__min_size_overlap_0/slide 4/Image 126_Out_Channel Alignment__Mask/overlap_tables/two_channel_common__EdU_vs_dUTP_103_neighbor_centroid_to_centroid_dist.csv.gz	1.27666109815031	EdU	raw__ss_1__os_0__min_size_50__min_size_overlap_0	Mock	126	Out_Channel Alignment		126_Out_Channel Alignment_	double	31.9165274537577
raw__ss_1__os_0__min_size_50__min_size_overlap_0/slide 4/Image 126_Out_Channel Alignment__Mask/overlap_tables/two_channel_common__EdU_vs_dUTP_103_neighbor_centroid_to_centroid_dist.csv.gz	4.14258895535494	EdU	raw__ss_1__os_0__min_size_50__min_size_overlap_0	Mock	126	Out_Channel Alignment		126_Out_Channel Alignment_	double	103.564723883874
raw__ss_1__os_0__min_size_50__min_size_overlap_0/slide 4/Image 126_Out_Channel Alignment__Mask/overlap_tables/two_channel_common__EdU_vs_dUTP_103_neighbor_centroid_to_centroid_dist.csv.gz	2.25129174073448	EdU	raw__ss_1__os_0__min_size_50__min_size_overlap_0	Mock	126	Out_Channel Alignment		126_Out_Channel Alignment_	double	56.2822935183621
raw__ss_1__os_0__min_size_50__min_size_overlap_0/slide 4/Image 126_Out_Channel Alignment__Mask/overlap_tables/two_channel_common__EdU_vs_dUTP_103_neighbor_centroid_to_centroid_dist.csv.gz	3.79624817419082	EdU	raw__ss_1__os_0__min_size_50__min_size_overlap_0	Mock	126	Out_Channel Alignment		126_Out_Channel Alignment_	double	94.9062043547706
raw__ss_1__os_0__min_size_50__min_size_overlap_0/slide 4/Image 126_Out_Channel Alignment__Mask/overlap_tables/two_channel_common__EdU_vs_dUTP_103_neighbor_centroid_to_centroid_dist.csv.gz	6.93282504566247	EdU	raw__ss_1__os_0__min_size_50__min_size_overlap_0	Mock	126	Out_Channel Alignment		126_Out_Channel Alignment_	double	173.320626141562
raw__ss_1__os_0__min_size_50__min_size_overlap_0/slide 4/Image 126_Out_Channel Alignment__Mask/overlap_tables/two_channel_common__EdU_vs_dUTP_103_neighbor_centroid_to_centroid_dist.csv.gz	3.10885924720639	EdU	raw__ss_1__os_0__min_size_50__min_size_overlap_0	Mock	126	Out_Channel Alignment		126_Out_Channel Alignment_	double	77.7214811801598
raw__ss_1__os_0__min_size_50__min_size_overlap_0/slide 4/Image 126_Out_Channel Alignment__Mask/overlap_tables/two_channel_common__EdU_vs_dUTP_103_neighbor_centroid_to_centroid_dist.csv.gz	2.32005016226839	EdU	raw__ss_1__os_0__min_size_50__min_size_overlap_0	Mock	126	Out_Channel Alignment		126_Out_Channel Alignment_	double	58.0012540567098
raw__ss_1__os_0__min_size_50__min_size_overlap_0/slide 4/Image 126_Out_Channel Alignment__Mask/overlap_tables/two_channel_common__EdU_vs_dUTP_103_neighbor_centroid_to_centroid_dist.csv.gz	1.95447426840089	EdU	raw__ss_1__os_0__min_size_50__min_size_overlap_0	Mock	126	Out_Channel Alignment		126_Out_Channel Alignment_	double	48.8618567100223
raw__ss_1__os_0__min_size_50__min_size_overlap_0/slide 4/Image 126_Out_Channel Alignment__Mask/overlap_tables/two_channel_common__EdU_vs_dUTP_103_neighbor_centroid_to_centroid_dist.csv.gz	2.18386588808987	EdU	raw__ss_1__os_0__min_size_50__min_size_overlap_0	Mock	126	Out_Channel Alignment		126_Out_Channel Alignment_	double	54.5966472022467
raw__ss_1__os_0__min_size_50__min_size_overlap_0/slide 4/Image 126_Out_Channel Alignment__Mask/overlap_tables/two_channel_common__EdU_vs_dUTP_103_neighbor_centroid_to_centroid_dist.csv.gz	2.06478768485683	EdU	raw__ss_1__os_0__min_size_50__min_size_overlap_0	Mock	126	Out_Channel Alignment		126_Out_Channel Alignment_	double	51.6196921214208
raw__ss_1__os_0__min_size_50__min_size_overlap_0/slide 4/Image 126_Out_Channel Alignment__Mask/overlap_tables/two_channel_common__EdU_vs_dUTP_103_neighbor_centroid_to_centroid_dist.csv.gz	4.13325444214955	EdU	raw__ss_1__os_0__min_size_50__min_size_overlap_0	Mock	126	Out_Channel Alignment		126_Out_Channel Alignment_	double	103.331361053739
raw__ss_1__os_0__min_size_50__min_size_overlap_0/slide 4/Image 126_Out_Channel Alignment__Mask/overlap_tables/two_channel_common__EdU_vs_dUTP_103_neighbor_centroid_to_centroid_dist.csv.gz	3.63753523156747	EdU	raw__ss_1__os_0__min_size_50__min_size_overlap_0	Mock	126	Out_Channel Alignment		126_Out_Channel Alignment_	double	90.9383807891868
raw__ss_1__os_0__min_size_50__min_size_overlap_0/slide 4/Image 126_Out_Channel Alignment__Mask/overlap_tables/two_channel_common__EdU_vs_dUTP_103_neighbor_centroid_to_centroid_dist.csv.gz	7.763233588386	EdU	raw__ss_1__os_0__min_size_50__min_size_overlap_0	Mock	126	Out_Channel Alignment		126_Out_Channel Alignment_	double	194.08083970965
raw__ss_1__os_0__min_size_50__min_size_overlap_0/slide 4/Image 126_Out_Channel Alignment__Mask/overlap_tables/two_channel_common__EdU_vs_dUTP_103_neighbor_centroid_to_centroid_dist.csv.gz	3.78581295782107	EdU	raw__ss_1__os_0__min_size_50__min_size_overlap_0	Mock	126	Out_Channel Alignment		126_Out_Channel Alignment_	double	94.6453239455267
raw__ss_1__os_0__min_size_50__min_size_overlap_0/slide 4/Image 126_Out_Channel Alignment__Mask/overlap_tables/two_channel_common__EdU_vs_dUTP_103_neighbor_centroid_to_centroid_dist.csv.gz	8.59251892033601	EdU	raw__ss_1__os_0__min_size_50__min_size_overlap_0	Mock	126	Out_Channel Alignment		126_Out_Channel Alignment_	double	214.8129730084
raw__ss_1__os_0__min_size_50__min_size_overlap_0/slide 4/Image 126_Out_Channel Alignment__Mask/overlap_tables/two_channel_common__EdU_vs_dUTP_103_neighbor_centroid_to_centroid_dist.csv.gz	9.24605800567764	EdU	raw__ss_1__os_0__min_size_50__min_size_overlap_0	Mock	126	Out_Channel Alignment		126_Out_Channel Alignment_	double	231.151450141941
raw__ss_1__os_0__min_size_50__min_size_overlap_0/slide 4/Image 126_Out_Channel Alignment__Mask/overlap_tables/two_channel_common__EdU_vs_dUTP_103_neighbor_centroid_to_centroid_dist.csv.gz	5.0646040316096	EdU	raw__ss_1__os_0__min_size_50__min_size_overlap_0	Mock	126	Out_Channel Alignment		126_Out_Channel Alignment_	double	126.61510079024
raw__ss_1__os_0__min_size_50__min_size_overlap_0/slide 4/Image 126_Out_Channel Alignment__Mask/overlap_tables/two_channel_common__EdU_vs_dUTP_103_neighbor_centroid_to_centroid_dist.csv.gz	2.33120926288855	EdU	raw__ss_1__os_0__min_size_50__min_size_overlap_0	Mock	126	Out_Channel Alignment		126_Out_Channel Alignment_	double	58.2802315722138
raw__ss_1__os_0__min_size_50__min_size_overlap_0/slide 4/Image 126_Out_Channel Alignment__Mask/overlap_tables/two_channel_common__EdU_vs_dUTP_103_neighbor_centroid_to_centroid_dist.csv.gz	4.25789542308824	EdU	raw__ss_1__os_0__min_size_50__min_size_overlap_0	Mock	126	Out_Channel Alignment		126_Out_Channel Alignment_	double	106.447385577206
raw__ss_1__os_0__min_size_50__min_size_overlap_0/slide 4/Image 126_Out_Channel Alignment__Mask/overlap_tables/two_channel_common__EdU_vs_dUTP_103_neighbor_centroid_to_centroid_dist.csv.gz	2.91784385776292	EdU	raw__ss_1__os_0__min_size_50__min_size_overlap_0	Mock	126	Out_Channel Alignment		126_Out_Channel Alignment_	double	72.9460964440729
raw__ss_1__os_0__min_size_50__min_size_overlap_0/slide 4/Image 126_Out_Channel Alignment__Mask/overlap_tables/two_channel_common__EdU_vs_dUTP_103_neighbor_centroid_to_centroid_dist.csv.gz	6.82779718830569	EdU	raw__ss_1__os_0__min_size_50__min_size_overlap_0	Mock	126	Out_Channel Alignment		126_Out_Channel Alignment_	double	170.694929707642
raw__ss_1__os_0__min_size_50__min_size_overlap_0/slide 4/Image 126_Out_Channel Alignment__Mask/overlap_tables/two_channel_common__EdU_vs_dUTP_103_neighbor_centroid_to_centroid_dist.csv.gz	3.43879605502878	EdU	raw__ss_1__os_0__min_size_50__min_size_overlap_0	Mock	126	Out_Channel Alignment		126_Out_Channel Alignment_	double	85.9699013757194
raw__ss_1__os_0__min_size_50__min_size_overlap_0/slide 4/Image 126_Out_Channel Alignment__Mask/overlap_tables/two_channel_common__EdU_vs_dUTP_103_neighbor_centroid_to_centroid_dist.csv.gz	3.06450468647782	EdU	raw__ss_1__os_0__min_size_50__min_size_overlap_0	Mock	126	Out_Channel Alignment		126_Out_Channel Alignment_	double	76.6126171619455
raw__ss_1__os_0__min_size_50__min_size_overlap_0/slide 4/Image 126_Out_Channel Alignment__Mask/overlap_tables/two_channel_common__EdU_vs_dUTP_103_neighbor_centroid_to_centroid_dist.csv.gz	3.14270322089791	EdU	raw__ss_1__os_0__min_size_50__min_size_overlap_0	Mock	126	Out_Channel Alignment		126_Out_Channel Alignment_	double	78.5675805224478
raw__ss_1__os_0__min_size_50__min_size_overlap_0/slide 4/Image 126_Out_Channel Alignment__Mask/overlap_tables/two_channel_common__EdU_vs_dUTP_103_neighbor_centroid_to_centroid_dist.csv.gz	2.66101729319445	EdU	raw__ss_1__os_0__min_size_50__min_size_overlap_0	Mock	126	Out_Channel Alignment		126_Out_Channel Alignment_	double	66.5254323298613
raw__ss_1__os_0__min_size_50__min_size_overlap_0/slide 4/Image 126_Out_Channel Alignment__Mask/overlap_tables/two_channel_common__EdU_vs_dUTP_103_neighbor_centroid_to_centroid_dist.csv.gz	6.96404721670203	EdU	raw__ss_1__os_0__min_size_50__min_size_overlap_0	Mock	126	Out_Channel Alignment		126_Out_Channel Alignment_	double	174.101180417551
raw__ss_1__os_0__min_size_50__min_size_overlap_0/slide 4/Image 126_Out_Channel Alignment__Mask/overlap_tables/two_channel_common__EdU_vs_dUTP_103_neighbor_centroid_to_centroid_dist.csv.gz	5.37022637336828	EdU	raw__ss_1__os_0__min_size_50__min_size_overlap_0	Mock	126	Out_Channel Alignment		126_Out_Channel Alignment_	double	134.255659334207
raw__ss_1__os_0__min_size_50__min_size_overlap_0/slide 4/Image 126_Out_Channel Alignment__Mask/overlap_tables/two_channel_common__EdU_vs_dUTP_103_neighbor_centroid_to_centroid_dist.csv.gz	5.52495594779335	EdU	raw__ss_1__os_0__min_size_50__min_size_overlap_0	Mock	126	Out_Channel Alignment		126_Out_Channel Alignment_	double	138.123898694834
raw__ss_1__os_0__min_size_50__min_size_overlap_0/slide 4/Image 126_Out_Channel Alignment__Mask/overlap_tables/two_channel_common__EdU_vs_dUTP_103_neighbor_centroid_to_centroid_dist.csv.gz	3.28213378857209	EdU	raw__ss_1__os_0__min_size_50__min_size_overlap_0	Mock	126	Out_Channel Alignment		126_Out_Channel Alignment_	double	82.0533447143022
raw__ss_1__os_0__min_size_50__min_size_overlap_0/slide 4/Image 126_Out_Channel Alignment__Mask/overlap_tables/two_channel_common__EdU_vs_dUTP_103_neighbor_centroid_to_centroid_dist.csv.gz	2.91446574913576	EdU	raw__ss_1__os_0__min_size_50__min_size_overlap_0	Mock	126	Out_Channel Alignment		126_Out_Channel Alignment_	double	72.8616437283941
raw__ss_1__os_0__min_size_50__min_size_overlap_0/slide 4/Image 126_Out_Channel Alignment__Mask/overlap_tables/two_channel_common__EdU_vs_dUTP_103_neighbor_centroid_to_centroid_dist.csv.gz	3.66436616688604	EdU	raw__ss_1__os_0__min_size_50__min_size_overlap_0	Mock	126	Out_Channel Alignment		126_Out_Channel Alignment_	double	91.6091541721509
raw__ss_1__os_0__min_size_50__min_size_overlap_0/slide 4/Image 126_Out_Channel Alignment__Mask/overlap_tables/two_channel_common__EdU_vs_dUTP_103_neighbor_centroid_to_centroid_dist.csv.gz	5.83473252265857	EdU	raw__ss_1__os_0__min_size_50__min_size_overlap_0	Mock	126	Out_Channel Alignment		126_Out_Channel Alignment_	double	145.868313066464
raw__ss_1__os_0__min_size_50__min_size_overlap_0/slide 4/Image 126_Out_Channel Alignment__Mask/overlap_tables/two_channel_common__EdU_vs_dUTP_103_neighbor_centroid_to_centroid_dist.csv.gz	5.91614615033816	EdU	raw__ss_1__os_0__min_size_50__min_size_overlap_0	Mock	126	Out_Channel Alignment		126_Out_Channel Alignment_	double	147.903653758454
raw__ss_1__os_0__min_size_50__min_size_overlap_0/slide 4/Image 126_Out_Channel Alignment__Mask/overlap_tables/two_channel_common__EdU_vs_dUTP_103_neighbor_centroid_to_centroid_dist.csv.gz	3.82744827526237	EdU	raw__ss_1__os_0__min_size_50__min_size_overlap_0	Mock	126	Out_Channel Alignment		126_Out_Channel Alignment_	double	95.6862068815593
raw__ss_1__os_0__min_size_50__min_size_overlap_0/slide 4/Image 126_Out_Channel Alignment__Mask/overlap_tables/two_channel_common__EdU_vs_dUTP_103_neighbor_centroid_to_centroid_dist.csv.gz	3.76538527439044	EdU	raw__ss_1__os_0__min_size_50__min_size_overlap_0	Mock	126	Out_Channel Alignment		126_Out_Channel Alignment_	double	94.134631859761
raw__ss_1__os_0__min_size_50__min_size_overlap_0/slide 4/Image 126_Out_Channel Alignment__Mask/overlap_tables/two_channel_common__EdU_vs_dUTP_103_neighbor_centroid_to_centroid_dist.csv.gz	4.82437406949398	EdU	raw__ss_1__os_0__min_size_50__min_size_overlap_0	Mock	126	Out_Channel Alignment		126_Out_Channel Alignment_	double	120.609351737349
raw__ss_1__os_0__min_size_50__min_size_overlap_0/slide 4/Image 126_Out_Channel Alignment__Mask/overlap_tables/two_channel_common__EdU_vs_dUTP_103_neighbor_centroid_to_centroid_dist.csv.gz	4.02827563604232	EdU	raw__ss_1__os_0__min_size_50__min_size_overlap_0	Mock	126	Out_Channel Alignment		126_Out_Channel Alignment_	double	100.706890901058
raw__ss_1__os_0__min_size_50__min_size_overlap_0/slide 4/Image 126_Out_Channel Alignment__Mask/overlap_tables/two_channel_common__EdU_vs_dUTP_103_neighbor_centroid_to_centroid_dist.csv.gz	7.31027198835424	EdU	raw__ss_1__os_0__min_size_50__min_size_overlap_0	Mock	126	Out_Channel Alignment		126_Out_Channel Alignment_	double	182.756799708856
raw__ss_1__os_0__min_size_50__min_size_overlap_0/slide 4/Image 126_Out_Channel Alignment__Mask/overlap_tables/two_channel_common__EdU_vs_dUTP_103_neighbor_centroid_to_centroid_dist.csv.gz	6.33885542417589	EdU	raw__ss_1__os_0__min_size_50__min_size_overlap_0	Mock	126	Out_Channel Alignment		126_Out_Channel Alignment_	double	158.471385604397
raw__ss_1__os_0__min_size_50__min_size_overlap_0/slide 4/Image 126_Out_Channel Alignment__Mask/overlap_tables/two_channel_common__EdU_vs_dUTP_103_neighbor_centroid_to_centroid_dist.csv.gz	3.57092788128386	EdU	raw__ss_1__os_0__min_size_50__min_size_overlap_0	Mock	126	Out_Channel Alignment		126_Out_Channel Alignment_	double	89.2731970320964
raw__ss_1__os_0__min_size_50__min_size_overlap_0/slide 4/Image 126_Out_Channel Alignment__Mask/overlap_tables/two_channel_common__EdU_vs_dUTP_103_neighbor_centroid_to_centroid_dist.csv.gz	2.7721427029178	EdU	raw__ss_1__os_0__min_size_50__min_size_overlap_0	Mock	126	Out_Channel Alignment		126_Out_Channel Alignment_	double	69.303567572945
raw__ss_1__os_0__min_size_50__min_size_overlap_0/slide 4/Image 126_Out_Channel Alignment__Mask/overlap_tables/two_channel_common__EdU_vs_dUTP_103_neighbor_centroid_to_centroid_dist.csv.gz	5.93930402704408	EdU	raw__ss_1__os_0__min_size_50__min_size_overlap_0	Mock	126	Out_Channel Alignment		126_Out_Channel Alignment_	double	148.482600676102
raw__ss_1__os_0__min_size_50__min_size_overlap_0/slide 4/Image 126_Out_Channel Alignment__Mask/overlap_tables/two_channel_common__EdU_vs_dUTP_103_neighbor_centroid_to_centroid_dist.csv.gz	2.2624654767387	EdU	raw__ss_1__os_0__min_size_50__min_size_overlap_0	Mock	126	Out_Channel Alignment		126_Out_Channel Alignment_	double	56.5616369184675
raw__ss_1__os_0__min_size_50__min_size_overlap_0/slide 4/Image 126_Out_Channel Alignment__Mask/overlap_tables/two_channel_common__EdU_vs_dUTP_103_neighbor_centroid_to_centroid_dist.csv.gz	14.3765722820255	EdU	raw__ss_1__os_0__min_size_50__min_size_overlap_0	Mock	126	Out_Channel Alignment		126_Out_Channel Alignment_	double	359.414307050637
raw__ss_1__os_0__min_size_50__min_size_overlap_0/slide 4/Image 126_Out_Channel Alignment__Mask/overlap_tables/two_channel_common__EdU_vs_dUTP_103_neighbor_centroid_to_centroid_dist.csv.gz	2.733394768969	EdU	raw__ss_1__os_0__min_size_50__min_size_overlap_0	Mock	126	Out_Channel Alignment		126_Out_Channel Alignment_	double	68.3348692242251
raw__ss_1__os_0__min_size_50__min_size_overlap_0/slide 4/Image 126_Out_Channel Alignment__Mask/overlap_tables/two_channel_common__EdU_vs_dUTP_103_neighbor_centroid_to_centroid_dist.csv.gz	2.87899689649141	EdU	raw__ss_1__os_0__min_size_50__min_size_overlap_0	Mock	126	Out_Channel Alignment		126_Out_Channel Alignment_	double	71.9749224122853
raw__ss_1__os_0__min_size_50__min_size_overlap_0/slide 4/Image 126_Out_Channel Alignment__Mask/overlap_tables/two_channel_common__EdU_vs_dUTP_103_neighbor_centroid_to_centroid_dist.csv.gz	3.44355251600045	EdU	raw__ss_1__os_0__min_size_50__min_size_overlap_0	Mock	126	Out_Channel Alignment		126_Out_Channel Alignment_	double	86.0888129000112
raw__ss_1__os_0__min_size_50__min_size_overlap_0/slide 4/Image 126_Out_Channel Alignment__Mask/overlap_tables/two_channel_common__EdU_vs_dUTP_103_neighbor_centroid_to_centroid_dist.csv.gz	9.68421126299785	EdU	raw__ss_1__os_0__min_size_50__min_size_overlap_0	Mock	126	Out_Channel Alignment		126_Out_Channel Alignment_	double	242.105281574946
raw__ss_1__os_0__min_size_50__min_size_overlap_0/slide 4/Image 126_Out_Channel Alignment__Mask/overlap_tables/two_channel_common__EdU_vs_dUTP_103_neighbor_centroid_to_centroid_dist.csv.gz	3.04441465342855	EdU	raw__ss_1__os_0__min_size_50__min_size_overlap_0	Mock	126	Out_Channel Alignment		126_Out_Channel Alignment_	double	76.1103663357136
raw__ss_1__os_0__min_size_50__min_size_overlap_0/slide 4/Image 126_Out_Channel Alignment__Mask/overlap_tables/two_channel_common__EdU_vs_dUTP_103_neighbor_centroid_to_centroid_dist.csv.gz	8.50524623560783	EdU	raw__ss_1__os_0__min_size_50__min_size_overlap_0	Mock	126	Out_Channel Alignment		126_Out_Channel Alignment_	double	212.631155890196
raw__ss_1__os_0__min_size_50__min_size_overlap_0/slide 4/Image 126_Out_Channel Alignment__Mask/overlap_tables/two_channel_common__EdU_vs_dUTP_103_neighbor_centroid_to_centroid_dist.csv.gz	4.26156358221684	EdU	raw__ss_1__os_0__min_size_50__min_size_overlap_0	Mock	126	Out_Channel Alignment		126_Out_Channel Alignment_	double	106.539089555421
raw__ss_1__os_0__min_size_50__min_size_overlap_0/slide 4/Image 126_Out_Channel Alignment__Mask/overlap_tables/two_channel_common__EdU_vs_dUTP_103_neighbor_centroid_to_centroid_dist.csv.gz	2.15077944210571	EdU	raw__ss_1__os_0__min_size_50__min_size_overlap_0	Mock	126	Out_Channel Alignment		126_Out_Channel Alignment_	double	53.7694860526427
raw__ss_1__os_0__min_size_50__min_size_overlap_0/slide 4/Image 126_Out_Channel Alignment__Mask/overlap_tables/two_channel_common__EdU_vs_dUTP_103_neighbor_centroid_to_centroid_dist.csv.gz	5.11548129476584	EdU	raw__ss_1__os_0__min_size_50__min_size_overlap_0	Mock	126	Out_Channel Alignment		126_Out_Channel Alignment_	double	127.887032369146
raw__ss_1__os_0__min_size_50__min_size_overlap_0/slide 4/Image 126_Out_Channel Alignment__Mask/overlap_tables/two_channel_common__EdU_vs_dUTP_103_neighbor_centroid_to_centroid_dist.csv.gz	9.92801824443555	EdU	raw__ss_1__os_0__min_size_50__min_size_overlap_0	Mock	126	Out_Channel Alignment		126_Out_Channel Alignment_	double	248.200456110889
raw__ss_1__os_0__min_size_50__min_size_overlap_0/slide 4/Image 126_Out_Channel Alignment__Mask/overlap_tables/two_channel_common__EdU_vs_dUTP_103_neighbor_centroid_to_centroid_dist.csv.gz	4.2394141805412	EdU	raw__ss_1__os_0__min_size_50__min_size_overlap_0	Mock	126	Out_Channel Alignment		126_Out_Channel Alignment_	double	105.98535451353
raw__ss_1__os_0__min_size_50__min_size_overlap_0/slide 4/Image 126_Out_Channel Alignment__Mask/overlap_tables/two_channel_common__EdU_vs_dUTP_103_neighbor_centroid_to_centroid_dist.csv.gz	4.34917996460558	EdU	raw__ss_1__os_0__min_size_50__min_size_overlap_0	Mock	126	Out_Channel Alignment		126_Out_Channel Alignment_	double	108.729499115139
raw__ss_1__os_0__min_size_50__min_size_overlap_0/slide 4/Image 126_Out_Channel Alignment__Mask/overlap_tables/two_channel_common__EdU_vs_dUTP_103_neighbor_centroid_to_centroid_dist.csv.gz	12.2911780085015	EdU	raw__ss_1__os_0__min_size_50__min_size_overlap_0	Mock	126	Out_Channel Alignment		126_Out_Channel Alignment_	double	307.279450212537
raw__ss_1__os_0__min_size_50__min_size_overlap_0/slide 4/Image 126_Out_Channel Alignment__Mask/overlap_tables/two_channel_common__EdU_vs_dUTP_103_neighbor_centroid_to_centroid_dist.csv.gz	9.90712363809834	EdU	raw__ss_1__os_0__min_size_50__min_size_overlap_0	Mock	126	Out_Channel Alignment		126_Out_Channel Alignment_	double	247.678090952458
raw__ss_1__os_0__min_size_50__min_size_overlap_0/slide 4/Image 126_Out_Channel Alignment__Mask/overlap_tables/two_channel_common__EdU_vs_dUTP_103_neighbor_centroid_to_centroid_dist.csv.gz	6.38126413573594	EdU	raw__ss_1__os_0__min_size_50__min_size_overlap_0	Mock	126	Out_Channel Alignment		126_Out_Channel Alignment_	double	159.531603393398
raw__ss_1__os_0__min_size_50__min_size_overlap_0/slide 4/Image 126_Out_Channel Alignment__Mask/overlap_tables/two_channel_common__EdU_vs_dUTP_103_neighbor_centroid_to_centroid_dist.csv.gz	2.16494165801179	EdU	raw__ss_1__os_0__min_size_50__min_size_overlap_0	Mock	126	Out_Channel Alignment		126_Out_Channel Alignment_	double	54.1235414502947
raw__ss_1__os_0__min_size_50__min_size_overlap_0/slide 4/Image 126_Out_Channel Alignment__Mask/overlap_tables/two_channel_common__EdU_vs_dUTP_103_neighbor_centroid_to_centroid_dist.csv.gz	3.93833486856698	EdU	raw__ss_1__os_0__min_size_50__min_size_overlap_0	Mock	126	Out_Channel Alignment		126_Out_Channel Alignment_	double	98.4583717141744
raw__ss_1__os_0__min_size_50__min_size_overlap_0/slide 4/Image 126_Out_Channel Alignment__Mask/overlap_tables/two_channel_common__EdU_vs_dUTP_103_neighbor_centroid_to_centroid_dist.csv.gz	4.44062620216255	EdU	raw__ss_1__os_0__min_size_50__min_size_overlap_0	Mock	126	Out_Channel Alignment		126_Out_Channel Alignment_	double	111.015655054064
raw__ss_1__os_0__min_size_50__min_size_overlap_0/slide 4/Image 126_Out_Channel Alignment__Mask/overlap_tables/two_channel_common__EdU_vs_dUTP_103_neighbor_centroid_to_centroid_dist.csv.gz	2.07015672473152	EdU	raw__ss_1__os_0__min_size_50__min_size_overlap_0	Mock	126	Out_Channel Alignment		126_Out_Channel Alignment_	double	51.753918118288
raw__ss_1__os_0__min_size_50__min_size_overlap_0/slide 4/Image 126_Out_Channel Alignment__Mask/overlap_tables/two_channel_common__EdU_vs_dUTP_103_neighbor_centroid_to_centroid_dist.csv.gz	3.47417163595977	EdU	raw__ss_1__os_0__min_size_50__min_size_overlap_0	Mock	126	Out_Channel Alignment		126_Out_Channel Alignment_	double	86.8542908989943
raw__ss_1__os_0__min_size_50__min_size_overlap_0/slide 4/Image 126_Out_Channel Alignment__Mask/overlap_tables/two_channel_common__EdU_vs_dUTP_103_neighbor_centroid_to_centroid_dist.csv.gz	2.18004672736725	EdU	raw__ss_1__os_0__min_size_50__min_size_overlap_0	Mock	126	Out_Channel Alignment		126_Out_Channel Alignment_	double	54.5011681841812
raw__ss_1__os_0__min_size_50__min_size_overlap_0/slide 4/Image 126_Out_Channel Alignment__Mask/overlap_tables/two_channel_common__EdU_vs_dUTP_103_neighbor_centroid_to_centroid_dist.csv.gz	14.9330591070314	EdU	raw__ss_1__os_0__min_size_50__min_size_overlap_0	Mock	126	Out_Channel Alignment		126_Out_Channel Alignment_	double	373.326477675784
raw__ss_1__os_0__min_size_50__min_size_overlap_0/slide 4/Image 126_Out_Channel Alignment__Mask/overlap_tables/two_channel_common__EdU_vs_dUTP_103_neighbor_centroid_to_centroid_dist.csv.gz	7.92495228168834	EdU	raw__ss_1__os_0__min_size_50__min_size_overlap_0	Mock	126	Out_Channel Alignment		126_Out_Channel Alignment_	double	198.123807042209
raw__ss_1__os_0__min_size_50__min_size_overlap_0/slide 4/Image 126_Out_Channel Alignment__Mask/overlap_tables/two_channel_common__EdU_vs_dUTP_103_neighbor_centroid_to_centroid_dist.csv.gz	10.4555319315686	EdU	raw__ss_1__os_0__min_size_50__min_size_overlap_0	Mock	126	Out_Channel Alignment		126_Out_Channel Alignment_	double	261.388298289216
raw__ss_1__os_0__min_size_50__min_size_overlap_0/slide 4/Image 126_Out_Channel Alignment__Mask/overlap_tables/two_channel_common__EdU_vs_dUTP_103_neighbor_centroid_to_centroid_dist.csv.gz	5.03006117934271	EdU	raw__ss_1__os_0__min_size_50__min_size_overlap_0	Mock	126	Out_Channel Alignment		126_Out_Channel Alignment_	double	125.751529483568
raw__ss_1__os_0__min_size_50__min_size_overlap_0/slide 4/Image 126_Out_Channel Alignment__Mask/overlap_tables/two_channel_common__EdU_vs_dUTP_103_neighbor_centroid_to_centroid_dist.csv.gz	3.25512834389826	EdU	raw__ss_1__os_0__min_size_50__min_size_overlap_0	Mock	126	Out_Channel Alignment		126_Out_Channel Alignment_	double	81.3782085974564
raw__ss_1__os_0__min_size_50__min_size_overlap_0/slide 4/Image 126_Out_Channel Alignment__Mask/overlap_tables/two_channel_common__EdU_vs_dUTP_103_neighbor_centroid_to_centroid_dist.csv.gz	11.0405078066529	EdU	raw__ss_1__os_0__min_size_50__min_size_overlap_0	Mock	126	Out_Channel Alignment		126_Out_Channel Alignment_	double	276.012695166324
raw__ss_1__os_0__min_size_50__min_size_overlap_0/slide 4/Image 126_Out_Channel Alignment__Mask/overlap_tables/two_channel_common__EdU_vs_dUTP_103_neighbor_centroid_to_centroid_dist.csv.gz	3.1512572912701	EdU	raw__ss_1__os_0__min_size_50__min_size_overlap_0	Mock	126	Out_Channel Alignment		126_Out_Channel Alignment_	double	78.7814322817526
raw__ss_1__os_0__min_size_50__min_size_overlap_0/slide 4/Image 126_Out_Channel Alignment__Mask/overlap_tables/two_channel_common__EdU_vs_dUTP_103_neighbor_centroid_to_centroid_dist.csv.gz	3.5817584898656	EdU	raw__ss_1__os_0__min_size_50__min_size_overlap_0	Mock	126	Out_Channel Alignment		126_Out_Channel Alignment_	double	89.54396224664
raw__ss_1__os_0__min_size_50__min_size_overlap_0/slide 4/Image 126_Out_Channel Alignment__Mask/overlap_tables/two_channel_common__EdU_vs_dUTP_103_neighbor_centroid_to_centroid_dist.csv.gz	4.72162960902683	EdU	raw__ss_1__os_0__min_size_50__min_size_overlap_0	Mock	126	Out_Channel Alignment		126_Out_Channel Alignment_	double	118.040740225671
raw__ss_1__os_0__min_size_50__min_size_overlap_0/slide 4/Image 126_Out_Channel Alignment__Mask/overlap_tables/two_channel_common__EdU_vs_dUTP_103_neighbor_centroid_to_centroid_dist.csv.gz	2.16545526197471	EdU	raw__ss_1__os_0__min_size_50__min_size_overlap_0	Mock	126	Out_Channel Alignment		126_Out_Channel Alignment_	double	54.1363815493679
raw__ss_1__os_0__min_size_50__min_size_overlap_0/slide 4/Image 126_Out_Channel Alignment__Mask/overlap_tables/two_channel_common__EdU_vs_dUTP_103_neighbor_centroid_to_centroid_dist.csv.gz	4.16380219694047	EdU	raw__ss_1__os_0__min_size_50__min_size_overlap_0	Mock	126	Out_Channel Alignment		126_Out_Channel Alignment_	double	104.095054923512
raw__ss_1__os_0__min_size_50__min_size_overlap_0/slide 4/Image 126_Out_Channel Alignment__Mask/overlap_tables/two_channel_common__EdU_vs_dUTP_103_neighbor_centroid_to_centroid_dist.csv.gz	1.90216764778967	EdU	raw__ss_1__os_0__min_size_50__min_size_overlap_0	Mock	126	Out_Channel Alignment		126_Out_Channel Alignment_	double	47.5541911947417
raw__ss_1__os_0__min_size_50__min_size_overlap_0/slide 4/Image 126_Out_Channel Alignment__Mask/overlap_tables/two_channel_common__EdU_vs_dUTP_103_neighbor_centroid_to_centroid_dist.csv.gz	5.86526819274793	EdU	raw__ss_1__os_0__min_size_50__min_size_overlap_0	Mock	126	Out_Channel Alignment		126_Out_Channel Alignment_	double	146.631704818698
raw__ss_1__os_0__min_size_50__min_size_overlap_0/slide 4/Image 126_Out_Channel Alignment__Mask/overlap_tables/two_channel_common__EdU_vs_dUTP_103_neighbor_centroid_to_centroid_dist.csv.gz	2.98770133266982	EdU	raw__ss_1__os_0__min_size_50__min_size_overlap_0	Mock	126	Out_Channel Alignment		126_Out_Channel Alignment_	double	74.6925333167455
raw__ss_1__os_0__min_size_50__min_size_overlap_0/slide 4/Image 126_Out_Channel Alignment__Mask/overlap_tables/two_channel_common__EdU_vs_dUTP_103_neighbor_centroid_to_centroid_dist.csv.gz	5.13940967031119	EdU	raw__ss_1__os_0__min_size_50__min_size_overlap_0	Mock	126	Out_Channel Alignment		126_Out_Channel Alignment_	double	128.48524175778
raw__ss_1__os_0__min_size_50__min_size_overlap_0/slide 4/Image 126_Out_Channel Alignment__Mask/overlap_tables/two_channel_common__EdU_vs_dUTP_103_neighbor_centroid_to_centroid_dist.csv.gz	4.96711991534096	EdU	raw__ss_1__os_0__min_size_50__min_size_overlap_0	Mock	126	Out_Channel Alignment		126_Out_Channel Alignment_	double	124.177997883524
raw__ss_1__os_0__min_size_50__min_size_overlap_0/slide 4/Image 126_Out_Channel Alignment__Mask/overlap_tables/two_channel_common__EdU_vs_dUTP_103_neighbor_centroid_to_centroid_dist.csv.gz	3.89045025203587	EdU	raw__ss_1__os_0__min_size_50__min_size_overlap_0	Mock	126	Out_Channel Alignment		126_Out_Channel Alignment_	double	97.2612563008968
raw__ss_1__os_0__min_size_50__min_size_overlap_0/slide 4/Image 126_Out_Channel Alignment__Mask/overlap_tables/two_channel_common__EdU_vs_dUTP_103_neighbor_centroid_to_centroid_dist.csv.gz	0.942516908654135	EdU	raw__ss_1__os_0__min_size_50__min_size_overlap_0	Mock	126	Out_Channel Alignment		126_Out_Channel Alignment_	double	23.5629227163534
raw__ss_1__os_0__min_size_50__min_size_overlap_0/slide 4/Image 126_Out_Channel Alignment__Mask/overlap_tables/two_channel_common__EdU_vs_dUTP_103_neighbor_centroid_to_centroid_dist.csv.gz	4.22157797499513	EdU	raw__ss_1__os_0__min_size_50__min_size_overlap_0	Mock	126	Out_Channel Alignment		126_Out_Channel Alignment_	double	105.539449374878
raw__ss_1__os_0__min_size_50__min_size_overlap_0/slide 4/Image 126_Out_Channel Alignment__Mask/overlap_tables/two_channel_common__EdU_vs_dUTP_103_neighbor_centroid_to_centroid_dist.csv.gz	3.46534817628565	EdU	raw__ss_1__os_0__min_size_50__min_size_overlap_0	Mock	126	Out_Channel Alignment		126_Out_Channel Alignment_	double	86.6337044071413
raw__ss_1__os_0__min_size_50__min_size_overlap_0/slide 4/Image 126_Out_Channel Alignment__Mask/overlap_tables/two_channel_common__EdU_vs_dUTP_103_neighbor_centroid_to_centroid_dist.csv.gz	4.99460924335629	EdU	raw__ss_1__os_0__min_size_50__min_size_overlap_0	Mock	126	Out_Channel Alignment		126_Out_Channel Alignment_	double	124.865231083907
raw__ss_1__os_0__min_size_50__min_size_overlap_0/slide 4/Image 126_Out_Channel Alignment__Mask/overlap_tables/two_channel_common__EdU_vs_dUTP_103_neighbor_centroid_to_centroid_dist.csv.gz	2.07031284615676	EdU	raw__ss_1__os_0__min_size_50__min_size_overlap_0	Mock	126	Out_Channel Alignment		126_Out_Channel Alignment_	double	51.7578211539189
raw__ss_1__os_0__min_size_50__min_size_overlap_0/slide 4/Image 126_Out_Channel Alignment__Mask/overlap_tables/two_channel_common__EdU_vs_dUTP_103_neighbor_centroid_to_centroid_dist.csv.gz	7.79915576068735	EdU	raw__ss_1__os_0__min_size_50__min_size_overlap_0	Mock	126	Out_Channel Alignment		126_Out_Channel Alignment_	double	194.978894017184
raw__ss_1__os_0__min_size_50__min_size_overlap_0/slide 4/Image 126_Out_Channel Alignment__Mask/overlap_tables/two_channel_common__EdU_vs_dUTP_103_neighbor_centroid_to_centroid_dist.csv.gz	3.05854509347745	EdU	raw__ss_1__os_0__min_size_50__min_size_overlap_0	Mock	126	Out_Channel Alignment		126_Out_Channel Alignment_	double	76.4636273369363
raw__ss_1__os_0__min_size_50__min_size_overlap_0/slide 4/Image 126_Out_Channel Alignment__Mask/overlap_tables/two_channel_common__EdU_vs_dUTP_103_neighbor_centroid_to_centroid_dist.csv.gz	1.94562066212555	EdU	raw__ss_1__os_0__min_size_50__min_size_overlap_0	Mock	126	Out_Channel Alignment		126_Out_Channel Alignment_	double	48.6405165531387
raw__ss_1__os_0__min_size_50__min_size_overlap_0/slide 4/Image 126_Out_Channel Alignment__Mask/overlap_tables/two_channel_common__EdU_vs_dUTP_103_neighbor_centroid_to_centroid_dist.csv.gz	9.00022076681712	EdU	raw__ss_1__os_0__min_size_50__min_size_overlap_0	Mock	126	Out_Channel Alignment		126_Out_Channel Alignment_	double	225.005519170428
raw__ss_1__os_0__min_size_50__min_size_overlap_0/slide 4/Image 126_Out_Channel Alignment__Mask/overlap_tables/two_channel_common__EdU_vs_dUTP_103_neighbor_centroid_to_centroid_dist.csv.gz	5.89732055599433	EdU	raw__ss_1__os_0__min_size_50__min_size_overlap_0	Mock	126	Out_Channel Alignment		126_Out_Channel Alignment_	double	147.433013899858
raw__ss_1__os_0__min_size_50__min_size_overlap_0/slide 4/Image 126_Out_Channel Alignment__Mask/overlap_tables/two_channel_common__EdU_vs_dUTP_103_neighbor_centroid_to_centroid_dist.csv.gz	0.836765380807685	EdU	raw__ss_1__os_0__min_size_50__min_size_overlap_0	Mock	126	Out_Channel Alignment		126_Out_Channel Alignment_	double	20.9191345201921
raw__ss_1__os_0__min_size_50__min_size_overlap_0/slide 4/Image 126_Out_Channel Alignment__Mask/overlap_tables/two_channel_common__EdU_vs_dUTP_103_neighbor_centroid_to_centroid_dist.csv.gz	4.01953473797078	EdU	raw__ss_1__os_0__min_size_50__min_size_overlap_0	Mock	126	Out_Channel Alignment		126_Out_Channel Alignment_	double	100.488368449269
raw__ss_1__os_0__min_size_50__min_size_overlap_0/slide 4/Image 126_Out_Channel Alignment__Mask/overlap_tables/two_channel_common__EdU_vs_dUTP_103_neighbor_centroid_to_centroid_dist.csv.gz	2.23638074757786	EdU	raw__ss_1__os_0__min_size_50__min_size_overlap_0	Mock	126	Out_Channel Alignment		126_Out_Channel Alignment_	double	55.9095186894464
raw__ss_1__os_0__min_size_50__min_size_overlap_0/slide 4/Image 126_Out_Channel Alignment__Mask/overlap_tables/two_channel_common__EdU_vs_dUTP_103_neighbor_centroid_to_centroid_dist.csv.gz	6.20062779303764	EdU	raw__ss_1__os_0__min_size_50__min_size_overlap_0	Mock	126	Out_Channel Alignment		126_Out_Channel Alignment_	double	155.015694825941
raw__ss_1__os_0__min_size_50__min_size_overlap_0/slide 4/Image 126_Out_Channel Alignment__Mask/overlap_tables/two_channel_common__EdU_vs_dUTP_103_neighbor_centroid_to_centroid_dist.csv.gz	9.19691107272394	EdU	raw__ss_1__os_0__min_size_50__min_size_overlap_0	Mock	126	Out_Channel Alignment		126_Out_Channel Alignment_	double	229.922776818099
raw__ss_1__os_0__min_size_50__min_size_overlap_0/slide 4/Image 126_Out_Channel Alignment__Mask/overlap_tables/two_channel_common__EdU_vs_dUTP_103_neighbor_centroid_to_centroid_dist.csv.gz	1.69132175150864	EdU	raw__ss_1__os_0__min_size_50__min_size_overlap_0	Mock	126	Out_Channel Alignment		126_Out_Channel Alignment_	double	42.2830437877161
raw__ss_1__os_0__min_size_50__min_size_overlap_0/slide 4/Image 126_Out_Channel Alignment__Mask/overlap_tables/two_channel_common__EdU_vs_dUTP_103_neighbor_centroid_to_centroid_dist.csv.gz	8.36869142837427	EdU	raw__ss_1__os_0__min_size_50__min_size_overlap_0	Mock	126	Out_Channel Alignment		126_Out_Channel Alignment_	double	209.217285709357
raw__ss_1__os_0__min_size_50__min_size_overlap_0/slide 4/Image 126_Out_Channel Alignment__Mask/overlap_tables/two_channel_common__EdU_vs_dUTP_103_neighbor_centroid_to_centroid_dist.csv.gz	2.06390166250814	EdU	raw__ss_1__os_0__min_size_50__min_size_overlap_0	Mock	126	Out_Channel Alignment		126_Out_Channel Alignment_	double	51.5975415627036
raw__ss_1__os_0__min_size_50__min_size_overlap_0/slide 4/Image 126_Out_Channel Alignment__Mask/overlap_tables/two_channel_common__EdU_vs_dUTP_103_neighbor_centroid_to_centroid_dist.csv.gz	6.70453681348186	EdU	raw__ss_1__os_0__min_size_50__min_size_overlap_0	Mock	126	Out_Channel Alignment		126_Out_Channel Alignment_	double	167.613420337046
raw__ss_1__os_0__min_size_50__min_size_overlap_0/slide 4/Image 126_Out_Channel Alignment__Mask/overlap_tables/two_channel_common__EdU_vs_dUTP_103_neighbor_centroid_to_centroid_dist.csv.gz	8.29189639499604	EdU	raw__ss_1__os_0__min_size_50__min_size_overlap_0	Mock	126	Out_Channel Alignment		126_Out_Channel Alignment_	double	207.297409874901
raw__ss_1__os_0__min_size_50__min_size_overlap_0/slide 4/Image 126_Out_Channel Alignment__Mask/overlap_tables/two_channel_common__EdU_vs_dUTP_103_neighbor_centroid_to_centroid_dist.csv.gz	2.09948022622632	EdU	raw__ss_1__os_0__min_size_50__min_size_overlap_0	Mock	126	Out_Channel Alignment		126_Out_Channel Alignment_	double	52.4870056556581
raw__ss_1__os_0__min_size_50__min_size_overlap_0/slide 4/Image 126_Out_Channel Alignment__Mask/overlap_tables/two_channel_common__EdU_vs_dUTP_103_neighbor_centroid_to_centroid_dist.csv.gz	11.3200807512236	EdU	raw__ss_1__os_0__min_size_50__min_size_overlap_0	Mock	126	Out_Channel Alignment		126_Out_Channel Alignment_	double	283.00201878059
raw__ss_1__os_0__min_size_50__min_size_overlap_0/slide 4/Image 126_Out_Channel Alignment__Mask/overlap_tables/two_channel_common__EdU_vs_dUTP_103_neighbor_centroid_to_centroid_dist.csv.gz	4.18398955083577	EdU	raw__ss_1__os_0__min_size_50__min_size_overlap_0	Mock	126	Out_Channel Alignment		126_Out_Channel Alignment_	double	104.599738770894
raw__ss_1__os_0__min_size_50__min_size_overlap_0/slide 4/Image 126_Out_Channel Alignment__Mask/overlap_tables/two_channel_common__EdU_vs_dUTP_103_neighbor_centroid_to_centroid_dist.csv.gz	4.17937528837349	EdU	raw__ss_1__os_0__min_size_50__min_size_overlap_0	Mock	126	Out_Channel Alignment		126_Out_Channel Alignment_	double	104.484382209337
raw__ss_1__os_0__min_size_50__min_size_overlap_0/slide 4/Image 126_Out_Channel Alignment__Mask/overlap_tables/two_channel_common__EdU_vs_dUTP_103_neighbor_centroid_to_centroid_dist.csv.gz	8.45909067020178	EdU	raw__ss_1__os_0__min_size_50__min_size_overlap_0	Mock	126	Out_Channel Alignment		126_Out_Channel Alignment_	double	211.477266755045
raw__ss_1__os_0__min_size_50__min_size_overlap_0/slide 4/Image 126_Out_Channel Alignment__Mask/overlap_tables/two_channel_common__EdU_vs_dUTP_103_neighbor_centroid_to_centroid_dist.csv.gz	7.03356906515682	EdU	raw__ss_1__os_0__min_size_50__min_size_overlap_0	Mock	126	Out_Channel Alignment		126_Out_Channel Alignment_	double	175.83922662892
raw__ss_1__os_0__min_size_50__min_size_overlap_0/slide 4/Image 126_Out_Channel Alignment__Mask/overlap_tables/two_channel_common__EdU_vs_dUTP_103_neighbor_centroid_to_centroid_dist.csv.gz	4.77987540008177	EdU	raw__ss_1__os_0__min_size_50__min_size_overlap_0	Mock	126	Out_Channel Alignment		126_Out_Channel Alignment_	double	119.496885002044
raw__ss_1__os_0__min_size_50__min_size_overlap_0/slide 4/Image 126_Out_Channel Alignment__Mask/overlap_tables/two_channel_common__EdU_vs_dUTP_103_neighbor_centroid_to_centroid_dist.csv.gz	4.61818237119812	EdU	raw__ss_1__os_0__min_size_50__min_size_overlap_0	Mock	126	Out_Channel Alignment		126_Out_Channel Alignment_	double	115.454559279953
raw__ss_1__os_0__min_size_50__min_size_overlap_0/slide 4/Image 126_Out_Channel Alignment__Mask/overlap_tables/two_channel_common__EdU_vs_dUTP_103_neighbor_centroid_to_centroid_dist.csv.gz	15.6590056246589	EdU	raw__ss_1__os_0__min_size_50__min_size_overlap_0	Mock	126	Out_Channel Alignment		126_Out_Channel Alignment_	double	391.475140616474
raw__ss_1__os_0__min_size_50__min_size_overlap_0/slide 4/Image 126_Out_Channel Alignment__Mask/overlap_tables/two_channel_common__EdU_vs_dUTP_103_neighbor_centroid_to_centroid_dist.csv.gz	5.11737794407397	EdU	raw__ss_1__os_0__min_size_50__min_size_overlap_0	Mock	126	Out_Channel Alignment		126_Out_Channel Alignment_	double	127.934448601849
raw__ss_1__os_0__min_size_50__min_size_overlap_0/slide 4/Image 126_Out_Channel Alignment__Mask/overlap_tables/two_channel_common__EdU_vs_dUTP_103_neighbor_centroid_to_centroid_dist.csv.gz	8.50144437393407	EdU	raw__ss_1__os_0__min_size_50__min_size_overlap_0	Mock	126	Out_Channel Alignment		126_Out_Channel Alignment_	double	212.536109348352
raw__ss_1__os_0__min_size_50__min_size_overlap_0/slide 4/Image 126_Out_Channel Alignment__Mask/overlap_tables/two_channel_common__EdU_vs_dUTP_103_neighbor_centroid_to_centroid_dist.csv.gz	4.60437911846455	EdU	raw__ss_1__os_0__min_size_50__min_size_overlap_0	Mock	126	Out_Channel Alignment		126_Out_Channel Alignment_	double	115.109477961614
raw__ss_1__os_0__min_size_50__min_size_overlap_0/slide 4/Image 126_Out_Channel Alignment__Mask/overlap_tables/two_channel_common__EdU_vs_dUTP_103_neighbor_centroid_to_centroid_dist.csv.gz	3.17522872355954	EdU	raw__ss_1__os_0__min_size_50__min_size_overlap_0	Mock	126	Out_Channel Alignment		126_Out_Channel Alignment_	double	79.3807180889885
raw__ss_1__os_0__min_size_50__min_size_overlap_0/slide 4/Image 126_Out_Channel Alignment__Mask/overlap_tables/two_channel_common__EdU_vs_dUTP_103_neighbor_centroid_to_centroid_dist.csv.gz	10.9930343960135	EdU	raw__ss_1__os_0__min_size_50__min_size_overlap_0	Mock	126	Out_Channel Alignment		126_Out_Channel Alignment_	double	274.825859900338
raw__ss_1__os_0__min_size_50__min_size_overlap_0/slide 4/Image 126_Out_Channel Alignment__Mask/overlap_tables/two_channel_common__EdU_vs_dUTP_103_neighbor_centroid_to_centroid_dist.csv.gz	2.65320214268407	EdU	raw__ss_1__os_0__min_size_50__min_size_overlap_0	Mock	126	Out_Channel Alignment		126_Out_Channel Alignment_	double	66.3300535671017
raw__ss_1__os_0__min_size_50__min_size_overlap_0/slide 4/Image 126_Out_Channel Alignment__Mask/overlap_tables/two_channel_common__EdU_vs_dUTP_103_neighbor_centroid_to_centroid_dist.csv.gz	2.26354294421881	EdU	raw__ss_1__os_0__min_size_50__min_size_overlap_0	Mock	126	Out_Channel Alignment		126_Out_Channel Alignment_	double	56.5885736054703
raw__ss_1__os_0__min_size_50__min_size_overlap_0/slide 4/Image 126_Out_Channel Alignment__Mask/overlap_tables/two_channel_common__EdU_vs_dUTP_103_neighbor_centroid_to_centroid_dist.csv.gz	3.49310067934217	EdU	raw__ss_1__os_0__min_size_50__min_size_overlap_0	Mock	126	Out_Channel Alignment		126_Out_Channel Alignment_	double	87.3275169835543
raw__ss_1__os_0__min_size_50__min_size_overlap_0/slide 4/Image 126_Out_Channel Alignment__Mask/overlap_tables/two_channel_common__EdU_vs_dUTP_103_neighbor_centroid_to_centroid_dist.csv.gz	8.84327935710305	EdU	raw__ss_1__os_0__min_size_50__min_size_overlap_0	Mock	126	Out_Channel Alignment		126_Out_Channel Alignment_	double	221.081983927576
raw__ss_1__os_0__min_size_50__min_size_overlap_0/slide 4/Image 126_Out_Channel Alignment__Mask/overlap_tables/two_channel_common__EdU_vs_dUTP_103_neighbor_centroid_to_centroid_dist.csv.gz	7.95400677457312	EdU	raw__ss_1__os_0__min_size_50__min_size_overlap_0	Mock	126	Out_Channel Alignment		126_Out_Channel Alignment_	double	198.850169364328
raw__ss_1__os_0__min_size_50__min_size_overlap_0/slide 4/Image 126_Out_Channel Alignment__Mask/overlap_tables/two_channel_common__EdU_vs_dUTP_103_neighbor_centroid_to_centroid_dist.csv.gz	9.4950654359863	EdU	raw__ss_1__os_0__min_size_50__min_size_overlap_0	Mock	126	Out_Channel Alignment		126_Out_Channel Alignment_	double	237.376635899657
raw__ss_1__os_0__min_size_50__min_size_overlap_0/slide 4/Image 126_Out_Channel Alignment__Mask/overlap_tables/two_channel_common__EdU_vs_dUTP_103_neighbor_centroid_to_centroid_dist.csv.gz	5.12663503499099	EdU	raw__ss_1__os_0__min_size_50__min_size_overlap_0	Mock	126	Out_Channel Alignment		126_Out_Channel Alignment_	double	128.165875874775
raw__ss_1__os_0__min_size_50__min_size_overlap_0/slide 4/Image 126_Out_Channel Alignment__Mask/overlap_tables/two_channel_common__EdU_vs_dUTP_103_neighbor_centroid_to_centroid_dist.csv.gz	13.8679526846028	EdU	raw__ss_1__os_0__min_size_50__min_size_overlap_0	Mock	126	Out_Channel Alignment		126_Out_Channel Alignment_	double	346.69881711507
raw__ss_1__os_0__min_size_50__min_size_overlap_0/slide 4/Image 126_Out_Channel Alignment__Mask/overlap_tables/two_channel_common__EdU_vs_dUTP_103_neighbor_centroid_to_centroid_dist.csv.gz	2.57113210643296	EdU	raw__ss_1__os_0__min_size_50__min_size_overlap_0	Mock	126	Out_Channel Alignment		126_Out_Channel Alignment_	double	64.278302660824
raw__ss_1__os_0__min_size_50__min_size_overlap_0/slide 4/Image 126_Out_Channel Alignment__Mask/overlap_tables/two_channel_common__EdU_vs_dUTP_103_neighbor_centroid_to_centroid_dist.csv.gz	4.694037816649	EdU	raw__ss_1__os_0__min_size_50__min_size_overlap_0	Mock	126	Out_Channel Alignment		126_Out_Channel Alignment_	double	117.350945416225
raw__ss_1__os_0__min_size_50__min_size_overlap_0/slide 4/Image 126_Out_Channel Alignment__Mask/overlap_tables/two_channel_common__EdU_vs_dUTP_103_neighbor_centroid_to_centroid_dist.csv.gz	2.95472516821458	EdU	raw__ss_1__os_0__min_size_50__min_size_overlap_0	Mock	126	Out_Channel Alignment		126_Out_Channel Alignment_	double	73.8681292053644
raw__ss_1__os_0__min_size_50__min_size_overlap_0/slide 4/Image 126_Out_Channel Alignment__Mask/overlap_tables/two_channel_common__EdU_vs_dUTP_103_neighbor_centroid_to_centroid_dist.csv.gz	5.0604237008246	EdU	raw__ss_1__os_0__min_size_50__min_size_overlap_0	Mock	126	Out_Channel Alignment		126_Out_Channel Alignment_	double	126.510592520615
raw__ss_1__os_0__min_size_50__min_size_overlap_0/slide 4/Image 126_Out_Channel Alignment__Mask/overlap_tables/two_channel_common__EdU_vs_dUTP_103_neighbor_centroid_to_centroid_dist.csv.gz	2.36344412917717	EdU	raw__ss_1__os_0__min_size_50__min_size_overlap_0	Mock	126	Out_Channel Alignment		126_Out_Channel Alignment_	double	59.0861032294293
raw__ss_1__os_0__min_size_50__min_size_overlap_0/slide 4/Image 126_Out_Channel Alignment__Mask/overlap_tables/two_channel_common__EdU_vs_dUTP_103_neighbor_centroid_to_centroid_dist.csv.gz	3.34192026455242	EdU	raw__ss_1__os_0__min_size_50__min_size_overlap_0	Mock	126	Out_Channel Alignment		126_Out_Channel Alignment_	double	83.5480066138105
raw__ss_1__os_0__min_size_50__min_size_overlap_0/slide 4/Image 126_Out_Channel Alignment__Mask/overlap_tables/two_channel_common__EdU_vs_dUTP_103_neighbor_centroid_to_centroid_dist.csv.gz	6.01889113407186	EdU	raw__ss_1__os_0__min_size_50__min_size_overlap_0	Mock	126	Out_Channel Alignment		126_Out_Channel Alignment_	double	150.472278351797
raw__ss_1__os_0__min_size_50__min_size_overlap_0/slide 4/Image 126_Out_Channel Alignment__Mask/overlap_tables/two_channel_common__EdU_vs_dUTP_103_neighbor_centroid_to_centroid_dist.csv.gz	6.61971898840052	EdU	raw__ss_1__os_0__min_size_50__min_size_overlap_0	Mock	126	Out_Channel Alignment		126_Out_Channel Alignment_	double	165.492974710013
raw__ss_1__os_0__min_size_50__min_size_overlap_0/slide 4/Image 126_Out_Channel Alignment__Mask/overlap_tables/two_channel_common__EdU_vs_dUTP_103_neighbor_centroid_to_centroid_dist.csv.gz	1.3955576301239	EdU	raw__ss_1__os_0__min_size_50__min_size_overlap_0	Mock	126	Out_Channel Alignment		126_Out_Channel Alignment_	double	34.8889407530975
raw__ss_1__os_0__min_size_50__min_size_overlap_0/slide 4/Image 126_Out_Channel Alignment__Mask/overlap_tables/two_channel_common__EdU_vs_dUTP_103_neighbor_centroid_to_centroid_dist.csv.gz	6.65538726206928	EdU	raw__ss_1__os_0__min_size_50__min_size_overlap_0	Mock	126	Out_Channel Alignment		126_Out_Channel Alignment_	double	166.384681551732
raw__ss_1__os_0__min_size_50__min_size_overlap_0/slide 4/Image 126_Out_Channel Alignment__Mask/overlap_tables/two_channel_common__EdU_vs_dUTP_103_neighbor_centroid_to_centroid_dist.csv.gz	1.46919985561985	EdU	raw__ss_1__os_0__min_size_50__min_size_overlap_0	Mock	126	Out_Channel Alignment		126_Out_Channel Alignment_	double	36.7299963904963
raw__ss_1__os_0__min_size_50__min_size_overlap_0/slide 4/Image 126_Out_Channel Alignment__Mask/overlap_tables/two_channel_common__EdU_vs_dUTP_103_neighbor_centroid_to_centroid_dist.csv.gz	6.60538408273817	EdU	raw__ss_1__os_0__min_size_50__min_size_overlap_0	Mock	126	Out_Channel Alignment		126_Out_Channel Alignment_	double	165.134602068454
raw__ss_1__os_0__min_size_50__min_size_overlap_0/slide 4/Image 126_Out_Channel Alignment__Mask/overlap_tables/two_channel_common__EdU_vs_dUTP_103_neighbor_centroid_to_centroid_dist.csv.gz	10.72643922429	EdU	raw__ss_1__os_0__min_size_50__min_size_overlap_0	Mock	126	Out_Channel Alignment		126_Out_Channel Alignment_	double	268.160980607249
raw__ss_1__os_0__min_size_50__min_size_overlap_0/slide 4/Image 126_Out_Channel Alignment__Mask/overlap_tables/two_channel_common__EdU_vs_dUTP_103_neighbor_centroid_to_centroid_dist.csv.gz	11.3729235451048	EdU	raw__ss_1__os_0__min_size_50__min_size_overlap_0	Mock	126	Out_Channel Alignment		126_Out_Channel Alignment_	double	284.323088627621
raw__ss_1__os_0__min_size_50__min_size_overlap_0/slide 4/Image 126_Out_Channel Alignment__Mask/overlap_tables/two_channel_common__EdU_vs_dUTP_103_neighbor_centroid_to_centroid_dist.csv.gz	9.11958797142291	EdU	raw__ss_1__os_0__min_size_50__min_size_overlap_0	Mock	126	Out_Channel Alignment		126_Out_Channel Alignment_	double	227.989699285573
raw__ss_1__os_0__min_size_50__min_size_overlap_0/slide 4/Image 126_Out_Channel Alignment__Mask/overlap_tables/two_channel_common__EdU_vs_dUTP_103_neighbor_centroid_to_centroid_dist.csv.gz	11.7964487967884	EdU	raw__ss_1__os_0__min_size_50__min_size_overlap_0	Mock	126	Out_Channel Alignment		126_Out_Channel Alignment_	double	294.91121991971
raw__ss_1__os_0__min_size_50__min_size_overlap_0/slide 4/Image 126_Out_Channel Alignment__Mask/overlap_tables/two_channel_common__EdU_vs_dUTP_103_neighbor_centroid_to_centroid_dist.csv.gz	10.5285729711719	EdU	raw__ss_1__os_0__min_size_50__min_size_overlap_0	Mock	126	Out_Channel Alignment		126_Out_Channel Alignment_	double	263.214324279298
raw__ss_1__os_0__min_size_50__min_size_overlap_0/slide 4/Image 126_Out_Channel Alignment__Mask/overlap_tables/two_channel_common__EdU_vs_dUTP_103_neighbor_centroid_to_centroid_dist.csv.gz	8.42916060693634	EdU	raw__ss_1__os_0__min_size_50__min_size_overlap_0	Mock	126	Out_Channel Alignment		126_Out_Channel Alignment_	double	210.729015173408
raw__ss_1__os_0__min_size_50__min_size_overlap_0/slide 4/Image 126_Out_Channel Alignment__Mask/overlap_tables/two_channel_common__EdU_vs_dUTP_103_neighbor_centroid_to_centroid_dist.csv.gz	3.31693230081279	EdU	raw__ss_1__os_0__min_size_50__min_size_overlap_0	Mock	126	Out_Channel Alignment		126_Out_Channel Alignment_	double	82.9233075203197
raw__ss_1__os_0__min_size_50__min_size_overlap_0/slide 4/Image 126_Out_Channel Alignment__Mask/overlap_tables/two_channel_common__EdU_vs_dUTP_103_neighbor_centroid_to_centroid_dist.csv.gz	4.06933328112309	EdU	raw__ss_1__os_0__min_size_50__min_size_overlap_0	Mock	126	Out_Channel Alignment		126_Out_Channel Alignment_	double	101.733332028077
raw__ss_1__os_0__min_size_50__min_size_overlap_0/slide 4/Image 126_Out_Channel Alignment__Mask/overlap_tables/two_channel_common__EdU_vs_dUTP_103_neighbor_centroid_to_centroid_dist.csv.gz	8.57875894852692	EdU	raw__ss_1__os_0__min_size_50__min_size_overlap_0	Mock	126	Out_Channel Alignment		126_Out_Channel Alignment_	double	214.468973713173
raw__ss_1__os_0__min_size_50__min_size_overlap_0/slide 4/Image 126_Out_Channel Alignment__Mask/overlap_tables/two_channel_common__EdU_vs_dUTP_103_neighbor_centroid_to_centroid_dist.csv.gz	2.9962922803355	EdU	raw__ss_1__os_0__min_size_50__min_size_overlap_0	Mock	126	Out_Channel Alignment		126_Out_Channel Alignment_	double	74.9073070083876
raw__ss_1__os_0__min_size_50__min_size_overlap_0/slide 4/Image 126_Out_Channel Alignment__Mask/overlap_tables/two_channel_common__EdU_vs_dUTP_103_neighbor_centroid_to_centroid_dist.csv.gz	2.94440855785585	EdU	raw__ss_1__os_0__min_size_50__min_size_overlap_0	Mock	126	Out_Channel Alignment		126_Out_Channel Alignment_	double	73.6102139463962
raw__ss_1__os_0__min_size_50__min_size_overlap_0/slide 4/Image 126_Out_Channel Alignment__Mask/overlap_tables/two_channel_common__EdU_vs_dUTP_103_neighbor_centroid_to_centroid_dist.csv.gz	10.2907511384845	EdU	raw__ss_1__os_0__min_size_50__min_size_overlap_0	Mock	126	Out_Channel Alignment		126_Out_Channel Alignment_	double	257.268778462113
raw__ss_1__os_0__min_size_50__min_size_overlap_0/slide 4/Image 126_Out_Channel Alignment__Mask/overlap_tables/two_channel_common__EdU_vs_dUTP_103_neighbor_centroid_to_centroid_dist.csv.gz	1.57871276350342	EdU	raw__ss_1__os_0__min_size_50__min_size_overlap_0	Mock	126	Out_Channel Alignment		126_Out_Channel Alignment_	double	39.4678190875856
raw__ss_1__os_0__min_size_50__min_size_overlap_0/slide 4/Image 126_Out_Channel Alignment__Mask/overlap_tables/two_channel_common__EdU_vs_dUTP_103_neighbor_centroid_to_centroid_dist.csv.gz	5.12908452220396	EdU	raw__ss_1__os_0__min_size_50__min_size_overlap_0	Mock	126	Out_Channel Alignment		126_Out_Channel Alignment_	double	128.227113055099
raw__ss_1__os_0__min_size_50__min_size_overlap_0/slide 4/Image 126_Out_Channel Alignment__Mask/overlap_tables/two_channel_common__EdU_vs_dUTP_103_neighbor_centroid_to_centroid_dist.csv.gz	1.74015435615736	EdU	raw__ss_1__os_0__min_size_50__min_size_overlap_0	Mock	126	Out_Channel Alignment		126_Out_Channel Alignment_	double	43.5038589039339
raw__ss_1__os_0__min_size_50__min_size_overlap_0/slide 4/Image 126_Out_Channel Alignment__Mask/overlap_tables/two_channel_common__EdU_vs_dUTP_103_neighbor_centroid_to_centroid_dist.csv.gz	2.53674988128282	EdU	raw__ss_1__os_0__min_size_50__min_size_overlap_0	Mock	126	Out_Channel Alignment		126_Out_Channel Alignment_	double	63.4187470320704
raw__ss_1__os_0__min_size_50__min_size_overlap_0/slide 4/Image 126_Out_Channel Alignment__Mask/overlap_tables/two_channel_common__EdU_vs_dUTP_103_neighbor_centroid_to_centroid_dist.csv.gz	9.72870775518104	EdU	raw__ss_1__os_0__min_size_50__min_size_overlap_0	Mock	126	Out_Channel Alignment		126_Out_Channel Alignment_	double	243.217693879526
raw__ss_1__os_0__min_size_50__min_size_overlap_0/slide 4/Image 126_Out_Channel Alignment__Mask/overlap_tables/two_channel_common__EdU_vs_dUTP_103_neighbor_centroid_to_centroid_dist.csv.gz	8.725812516432	EdU	raw__ss_1__os_0__min_size_50__min_size_overlap_0	Mock	126	Out_Channel Alignment		126_Out_Channel Alignment_	double	218.1453129108
raw__ss_1__os_0__min_size_50__min_size_overlap_0/slide 4/Image 126_Out_Channel Alignment__Mask/overlap_tables/two_channel_common__EdU_vs_dUTP_103_neighbor_centroid_to_centroid_dist.csv.gz	3.62392091454299	EdU	raw__ss_1__os_0__min_size_50__min_size_overlap_0	Mock	126	Out_Channel Alignment		126_Out_Channel Alignment_	double	90.5980228635747
raw__ss_1__os_0__min_size_50__min_size_overlap_0/slide 4/Image 126_Out_Channel Alignment__Mask/overlap_tables/two_channel_common__EdU_vs_dUTP_103_neighbor_centroid_to_centroid_dist.csv.gz	13.4354988010992	EdU	raw__ss_1__os_0__min_size_50__min_size_overlap_0	Mock	126	Out_Channel Alignment		126_Out_Channel Alignment_	double	335.887470027481
raw__ss_1__os_0__min_size_50__min_size_overlap_0/slide 4/Image 126_Out_Channel Alignment__Mask/overlap_tables/two_channel_common__EdU_vs_dUTP_103_neighbor_centroid_to_centroid_dist.csv.gz	3.46985379060146	EdU	raw__ss_1__os_0__min_size_50__min_size_overlap_0	Mock	126	Out_Channel Alignment		126_Out_Channel Alignment_	double	86.7463447650364
raw__ss_1__os_0__min_size_50__min_size_overlap_0/slide 4/Image 126_Out_Channel Alignment__Mask/overlap_tables/two_channel_common__EdU_vs_dUTP_103_neighbor_centroid_to_centroid_dist.csv.gz	5.84748562262542	EdU	raw__ss_1__os_0__min_size_50__min_size_overlap_0	Mock	126	Out_Channel Alignment		126_Out_Channel Alignment_	double	146.187140565636
raw__ss_1__os_0__min_size_50__min_size_overlap_0/slide 4/Image 126_Out_Channel Alignment__Mask/overlap_tables/two_channel_common__EdU_vs_dUTP_103_neighbor_centroid_to_centroid_dist.csv.gz	7.8638389032671	EdU	raw__ss_1__os_0__min_size_50__min_size_overlap_0	Mock	126	Out_Channel Alignment		126_Out_Channel Alignment_	double	196.595972581678
raw__ss_1__os_0__min_size_50__min_size_overlap_0/slide 4/Image 126_Out_Channel Alignment__Mask/overlap_tables/two_channel_common__EdU_vs_dUTP_103_neighbor_centroid_to_centroid_dist.csv.gz	5.38185128073144	EdU	raw__ss_1__os_0__min_size_50__min_size_overlap_0	Mock	126	Out_Channel Alignment		126_Out_Channel Alignment_	double	134.546282018286
raw__ss_1__os_0__min_size_50__min_size_overlap_0/slide 4/Image 126_Out_Channel Alignment__Mask/overlap_tables/two_channel_common__EdU_vs_dUTP_103_neighbor_centroid_to_centroid_dist.csv.gz	3.0173745367898	EdU	raw__ss_1__os_0__min_size_50__min_size_overlap_0	Mock	126	Out_Channel Alignment		126_Out_Channel Alignment_	double	75.4343634197449
raw__ss_1__os_0__min_size_50__min_size_overlap_0/slide 4/Image 126_Out_Channel Alignment__Mask/overlap_tables/two_channel_common__EdU_vs_dUTP_103_neighbor_centroid_to_centroid_dist.csv.gz	1.51519770892125	EdU	raw__ss_1__os_0__min_size_50__min_size_overlap_0	Mock	126	Out_Channel Alignment		126_Out_Channel Alignment_	double	37.8799427230312
raw__ss_1__os_0__min_size_50__min_size_overlap_0/slide 4/Image 126_Out_Channel Alignment__Mask/overlap_tables/two_channel_common__EdU_vs_dUTP_103_neighbor_centroid_to_centroid_dist.csv.gz	12.3290807986344	EdU	raw__ss_1__os_0__min_size_50__min_size_overlap_0	Mock	126	Out_Channel Alignment		126_Out_Channel Alignment_	double	308.227019965861
raw__ss_1__os_0__min_size_50__min_size_overlap_0/slide 4/Image 126_Out_Channel Alignment__Mask/overlap_tables/two_channel_common__EdU_vs_dUTP_103_neighbor_centroid_to_centroid_dist.csv.gz	14.7479673492952	EdU	raw__ss_1__os_0__min_size_50__min_size_overlap_0	Mock	126	Out_Channel Alignment		126_Out_Channel Alignment_	double	368.699183732381
raw__ss_1__os_0__min_size_50__min_size_overlap_0/slide 4/Image 126_Out_Channel Alignment__Mask/overlap_tables/two_channel_common__EdU_vs_dUTP_103_neighbor_centroid_to_centroid_dist.csv.gz	9.83797843594106	EdU	raw__ss_1__os_0__min_size_50__min_size_overlap_0	Mock	126	Out_Channel Alignment		126_Out_Channel Alignment_	double	245.949460898527
raw__ss_1__os_0__min_size_50__min_size_overlap_0/slide 4/Image 126_Out_Channel Alignment__Mask/overlap_tables/two_channel_common__EdU_vs_dUTP_103_neighbor_centroid_to_centroid_dist.csv.gz	2.4940477492048	EdU	raw__ss_1__os_0__min_size_50__min_size_overlap_0	Mock	126	Out_Channel Alignment		126_Out_Channel Alignment_	double	62.35119373012
raw__ss_1__os_0__min_size_50__min_size_overlap_0/slide 4/Image 126_Out_Channel Alignment__Mask/overlap_tables/two_channel_common__EdU_vs_dUTP_103_neighbor_centroid_to_centroid_dist.csv.gz	3.45410693734508	EdU	raw__ss_1__os_0__min_size_50__min_size_overlap_0	Mock	126	Out_Channel Alignment		126_Out_Channel Alignment_	double	86.3526734336271
raw__ss_1__os_0__min_size_50__min_size_overlap_0/slide 4/Image 126_Out_Channel Alignment__Mask/overlap_tables/two_channel_common__EdU_vs_dUTP_103_neighbor_centroid_to_centroid_dist.csv.gz	10.6574754109665	EdU	raw__ss_1__os_0__min_size_50__min_size_overlap_0	Mock	126	Out_Channel Alignment		126_Out_Channel Alignment_	double	266.436885274163
raw__ss_1__os_0__min_size_50__min_size_overlap_0/slide 4/Image 126_Out_Channel Alignment__Mask/overlap_tables/two_channel_common__EdU_vs_dUTP_103_neighbor_centroid_to_centroid_dist.csv.gz	9.4278964080503	EdU	raw__ss_1__os_0__min_size_50__min_size_overlap_0	Mock	126	Out_Channel Alignment		126_Out_Channel Alignment_	double	235.697410201257
raw__ss_1__os_0__min_size_50__min_size_overlap_0/slide 4/Image 126_Out_Channel Alignment__Mask/overlap_tables/two_channel_common__EdU_vs_dUTP_103_neighbor_centroid_to_centroid_dist.csv.gz	8.3522190633258	EdU	raw__ss_1__os_0__min_size_50__min_size_overlap_0	Mock	126	Out_Channel Alignment		126_Out_Channel Alignment_	double	208.805476583145
raw__ss_1__os_0__min_size_50__min_size_overlap_0/slide 4/Image 126_Out_Channel Alignment__Mask/overlap_tables/two_channel_common__EdU_vs_dUTP_103_neighbor_centroid_to_centroid_dist.csv.gz	5.2454900784035	EdU	raw__ss_1__os_0__min_size_50__min_size_overlap_0	Mock	126	Out_Channel Alignment		126_Out_Channel Alignment_	double	131.137251960088
raw__ss_1__os_0__min_size_50__min_size_overlap_0/slide 4/Image 126_Out_Channel Alignment__Mask/overlap_tables/two_channel_common__EdU_vs_dUTP_103_neighbor_centroid_to_centroid_dist.csv.gz	4.12441906449409	EdU	raw__ss_1__os_0__min_size_50__min_size_overlap_0	Mock	126	Out_Channel Alignment		126_Out_Channel Alignment_	double	103.110476612352
raw__ss_1__os_0__min_size_50__min_size_overlap_0/slide 4/Image 126_Out_Channel Alignment__Mask/overlap_tables/two_channel_common__EdU_vs_dUTP_103_neighbor_centroid_to_centroid_dist.csv.gz	10.7441265138565	EdU	raw__ss_1__os_0__min_size_50__min_size_overlap_0	Mock	126	Out_Channel Alignment		126_Out_Channel Alignment_	double	268.603162846414
raw__ss_1__os_0__min_size_50__min_size_overlap_0/slide 4/Image 126_Out_Channel Alignment__Mask/overlap_tables/two_channel_common__EdU_vs_dUTP_103_neighbor_centroid_to_centroid_dist.csv.gz	2.11010401724225	EdU	raw__ss_1__os_0__min_size_50__min_size_overlap_0	Mock	126	Out_Channel Alignment		126_Out_Channel Alignment_	double	52.7526004310564
raw__ss_1__os_0__min_size_50__min_size_overlap_0/slide 4/Image 126_Out_Channel Alignment__Mask/overlap_tables/two_channel_common__EdU_vs_dUTP_103_neighbor_centroid_to_centroid_dist.csv.gz	12.5751595183902	EdU	raw__ss_1__os_0__min_size_50__min_size_overlap_0	Mock	126	Out_Channel Alignment		126_Out_Channel Alignment_	double	314.378987959756
raw__ss_1__os_0__min_size_50__min_size_overlap_0/slide 4/Image 126_Out_Channel Alignment__Mask/overlap_tables/two_channel_common__EdU_vs_dUTP_103_neighbor_centroid_to_centroid_dist.csv.gz	3.91604599658504	EdU	raw__ss_1__os_0__min_size_50__min_size_overlap_0	Mock	126	Out_Channel Alignment		126_Out_Channel Alignment_	double	97.901149914626
raw__ss_1__os_0__min_size_50__min_size_overlap_0/slide 4/Image 126_Out_Channel Alignment__Mask/overlap_tables/two_channel_common__EdU_vs_dUTP_103_neighbor_centroid_to_centroid_dist.csv.gz	3.1165902375816	EdU	raw__ss_1__os_0__min_size_50__min_size_overlap_0	Mock	126	Out_Channel Alignment		126_Out_Channel Alignment_	double	77.9147559395401
raw__ss_1__os_0__min_size_50__min_size_overlap_0/slide 4/Image 126_Out_Channel Alignment__Mask/overlap_tables/two_channel_common__EdU_vs_dUTP_103_neighbor_centroid_to_centroid_dist.csv.gz	6.66442905437903	EdU	raw__ss_1__os_0__min_size_50__min_size_overlap_0	Mock	126	Out_Channel Alignment		126_Out_Channel Alignment_	double	166.610726359476
raw__ss_1__os_0__min_size_50__min_size_overlap_0/slide 4/Image 126_Out_Channel Alignment__Mask/overlap_tables/two_channel_common__EdU_vs_dUTP_103_neighbor_centroid_to_centroid_dist.csv.gz	1.54181282956167	EdU	raw__ss_1__os_0__min_size_50__min_size_overlap_0	Mock	126	Out_Channel Alignment		126_Out_Channel Alignment_	double	38.5453207390418
raw__ss_1__os_0__min_size_50__min_size_overlap_0/slide 4/Image 126_Out_Channel Alignment__Mask/overlap_tables/two_channel_common__EdU_vs_dUTP_103_neighbor_centroid_to_centroid_dist.csv.gz	14.8843931319165	EdU	raw__ss_1__os_0__min_size_50__min_size_overlap_0	Mock	126	Out_Channel Alignment		126_Out_Channel Alignment_	double	372.109828297912
raw__ss_1__os_0__min_size_50__min_size_overlap_0/slide 4/Image 126_Out_Channel Alignment__Mask/overlap_tables/two_channel_common__EdU_vs_dUTP_103_neighbor_centroid_to_centroid_dist.csv.gz	14.8005828087695	EdU	raw__ss_1__os_0__min_size_50__min_size_overlap_0	Mock	126	Out_Channel Alignment		126_Out_Channel Alignment_	double	370.014570219238
raw__ss_1__os_0__min_size_50__min_size_overlap_0/slide 4/Image 126_Out_Channel Alignment__Mask/overlap_tables/two_channel_common__EdU_vs_dUTP_103_neighbor_centroid_to_centroid_dist.csv.gz	1.29619893433205	EdU	raw__ss_1__os_0__min_size_50__min_size_overlap_0	Mock	126	Out_Channel Alignment		126_Out_Channel Alignment_	double	32.4049733583012
raw__ss_1__os_0__min_size_50__min_size_overlap_0/slide 4/Image 126_Out_Channel Alignment__Mask/overlap_tables/two_channel_common__EdU_vs_dUTP_103_neighbor_centroid_to_centroid_dist.csv.gz	14.7158139318311	EdU	raw__ss_1__os_0__min_size_50__min_size_overlap_0	Mock	126	Out_Channel Alignment		126_Out_Channel Alignment_	double	367.895348295777
raw__ss_1__os_0__min_size_50__min_size_overlap_0/slide 4/Image 126_Out_Channel Alignment__Mask/overlap_tables/two_channel_common__EdU_vs_dUTP_103_neighbor_centroid_to_centroid_dist.csv.gz	0.395714668203705	EdU	raw__ss_1__os_0__min_size_50__min_size_overlap_0	Mock	126	Out_Channel Alignment		126_Out_Channel Alignment_	double	9.89286670509262
raw__ss_1__os_0__min_size_50__min_size_overlap_0/slide 4/Image 126_Out_Channel Alignment__Mask/overlap_tables/two_channel_common__EdU_vs_dUTP_103_neighbor_centroid_to_centroid_dist.csv.gz	5.4213904639958	EdU	raw__ss_1__os_0__min_size_50__min_size_overlap_0	Mock	126	Out_Channel Alignment		126_Out_Channel Alignment_	double	135.534761599895
raw__ss_1__os_0__min_size_50__min_size_overlap_0/slide 4/Image 126_Out_Channel Alignment__Mask/overlap_tables/two_channel_common__EdU_vs_dUTP_103_neighbor_centroid_to_centroid_dist.csv.gz	7.69274096506009	EdU	raw__ss_1__os_0__min_size_50__min_size_overlap_0	Mock	126	Out_Channel Alignment		126_Out_Channel Alignment_	double	192.318524126502
raw__ss_1__os_0__min_size_50__min_size_overlap_0/slide 4/Image 126_Out_Channel Alignment__Mask/overlap_tables/two_channel_common__EdU_vs_dUTP_103_neighbor_centroid_to_centroid_dist.csv.gz	6.77089691170276	EdU	raw__ss_1__os_0__min_size_50__min_size_overlap_0	Mock	126	Out_Channel Alignment		126_Out_Channel Alignment_	double	169.272422792569
raw__ss_1__os_0__min_size_50__min_size_overlap_0/slide 4/Image 126_Out_Channel Alignment__Mask/overlap_tables/two_channel_common__EdU_vs_dUTP_103_neighbor_centroid_to_centroid_dist.csv.gz	3.60880898705288	EdU	raw__ss_1__os_0__min_size_50__min_size_overlap_0	Mock	126	Out_Channel Alignment		126_Out_Channel Alignment_	double	90.2202246763219
raw__ss_1__os_0__min_size_50__min_size_overlap_0/slide 4/Image 126_Out_Channel Alignment__Mask/overlap_tables/two_channel_common__EdU_vs_dUTP_103_neighbor_centroid_to_centroid_dist.csv.gz	4.62201094693781	EdU	raw__ss_1__os_0__min_size_50__min_size_overlap_0	Mock	126	Out_Channel Alignment		126_Out_Channel Alignment_	double	115.550273673445
raw__ss_1__os_0__min_size_50__min_size_overlap_0/slide 4/Image 126_Out_Channel Alignment__Mask/overlap_tables/two_channel_common__EdU_vs_dUTP_103_neighbor_centroid_to_centroid_dist.csv.gz	12.6987446407359	EdU	raw__ss_1__os_0__min_size_50__min_size_overlap_0	Mock	126	Out_Channel Alignment		126_Out_Channel Alignment_	double	317.468616018398
raw__ss_1__os_0__min_size_50__min_size_overlap_0/slide 4/Image 126_Out_Channel Alignment__Mask/overlap_tables/two_channel_common__EdU_vs_dUTP_103_neighbor_centroid_to_centroid_dist.csv.gz	13.4962962876078	EdU	raw__ss_1__os_0__min_size_50__min_size_overlap_0	Mock	126	Out_Channel Alignment		126_Out_Channel Alignment_	double	337.407407190195
raw__ss_1__os_0__min_size_50__min_size_overlap_0/slide 4/Image 126_Out_Channel Alignment__Mask/overlap_tables/two_channel_common__EdU_vs_dUTP_103_neighbor_centroid_to_centroid_dist.csv.gz	1	dUTP	raw__ss_1__os_0__min_size_50__min_size_overlap_0	Mock	126	Out_Channel Alignment		126_Out_Channel Alignment_	double	25
raw__ss_1__os_0__min_size_50__min_size_overlap_0/slide 4/Image 126_Out_Channel Alignment__Mask/overlap_tables/two_channel_common__EdU_vs_dUTP_103_neighbor_centroid_to_centroid_dist.csv.gz	11.0100864949983	dUTP	raw__ss_1__os_0__min_size_50__min_size_overlap_0	Mock	126	Out_Channel Alignment		126_Out_Channel Alignment_	double	275.252162374957
raw__ss_1__os_0__min_size_50__min_size_overlap_0/slide 4/Image 126_Out_Channel Alignment__Mask/overlap_tables/two_channel_common__EdU_vs_dUTP_103_neighbor_centroid_to_centroid_dist.csv.gz	2.34554355810615	dUTP	raw__ss_1__os_0__min_size_50__min_size_overlap_0	Mock	126	Out_Channel Alignment		126_Out_Channel Alignment_	double	58.6385889526538
raw__ss_1__os_0__min_size_50__min_size_overlap_0/slide 4/Image 126_Out_Channel Alignment__Mask/overlap_tables/two_channel_common__EdU_vs_dUTP_103_neighbor_centroid_to_centroid_dist.csv.gz	8.75659227012925	dUTP	raw__ss_1__os_0__min_size_50__min_size_overlap_0	Mock	126	Out_Channel Alignment		126_Out_Channel Alignment_	double	218.914806753231
raw__ss_1__os_0__min_size_50__min_size_overlap_0/slide 4/Image 126_Out_Channel Alignment__Mask/overlap_tables/two_channel_common__EdU_vs_dUTP_103_neighbor_centroid_to_centroid_dist.csv.gz	3.98649349249583	dUTP	raw__ss_1__os_0__min_size_50__min_size_overlap_0	Mock	126	Out_Channel Alignment		126_Out_Channel Alignment_	double	99.6623373123958
raw__ss_1__os_0__min_size_50__min_size_overlap_0/slide 4/Image 126_Out_Channel Alignment__Mask/overlap_tables/two_channel_common__EdU_vs_dUTP_103_neighbor_centroid_to_centroid_dist.csv.gz	3.94776886924708	dUTP	raw__ss_1__os_0__min_size_50__min_size_overlap_0	Mock	126	Out_Channel Alignment		126_Out_Channel Alignment_	double	98.6942217311769
raw__ss_1__os_0__min_size_50__min_size_overlap_0/slide 4/Image 126_Out_Channel Alignment__Mask/overlap_tables/two_channel_common__EdU_vs_dUTP_103_neighbor_centroid_to_centroid_dist.csv.gz	3.40585331599653	dUTP	raw__ss_1__os_0__min_size_50__min_size_overlap_0	Mock	126	Out_Channel Alignment		126_Out_Channel Alignment_	double	85.1463328999131
raw__ss_1__os_0__min_size_50__min_size_overlap_0/slide 4/Image 126_Out_Channel Alignment__Mask/overlap_tables/two_channel_common__EdU_vs_dUTP_103_neighbor_centroid_to_centroid_dist.csv.gz	2.14677658312486	dUTP	raw__ss_1__os_0__min_size_50__min_size_overlap_0	Mock	126	Out_Channel Alignment		126_Out_Channel Alignment_	double	53.6694145781215
raw__ss_1__os_0__min_size_50__min_size_overlap_0/slide 4/Image 126_Out_Channel Alignment__Mask/overlap_tables/two_channel_common__EdU_vs_dUTP_103_neighbor_centroid_to_centroid_dist.csv.gz	4.60635516665632	dUTP	raw__ss_1__os_0__min_size_50__min_size_overlap_0	Mock	126	Out_Channel Alignment		126_Out_Channel Alignment_	double	115.158879166408
raw__ss_1__os_0__min_size_50__min_size_overlap_0/slide 4/Image 126_Out_Channel Alignment__Mask/overlap_tables/two_channel_common__EdU_vs_dUTP_103_neighbor_centroid_to_centroid_dist.csv.gz	5.39293759065565	dUTP	raw__ss_1__os_0__min_size_50__min_size_overlap_0	Mock	126	Out_Channel Alignment		126_Out_Channel Alignment_	double	134.823439766391
raw__ss_1__os_0__min_size_50__min_size_overlap_0/slide 4/Image 126_Out_Channel Alignment__Mask/overlap_tables/two_channel_common__EdU_vs_dUTP_103_neighbor_centroid_to_centroid_dist.csv.gz	3.81999628654293	dUTP	raw__ss_1__os_0__min_size_50__min_size_overlap_0	Mock	126	Out_Channel Alignment		126_Out_Channel Alignment_	double	95.4999071635734
raw__ss_1__os_0__min_size_50__min_size_overlap_0/slide 4/Image 126_Out_Channel Alignment__Mask/overlap_tables/two_channel_common__EdU_vs_dUTP_103_neighbor_centroid_to_centroid_dist.csv.gz	3.1981186529045	dUTP	raw__ss_1__os_0__min_size_50__min_size_overlap_0	Mock	126	Out_Channel Alignment		126_Out_Channel Alignment_	double	79.9529663226126
raw__ss_1__os_0__min_size_50__min_size_overlap_0/slide 4/Image 126_Out_Channel Alignment__Mask/overlap_tables/two_channel_common__EdU_vs_dUTP_103_neighbor_centroid_to_centroid_dist.csv.gz	3.71777432825037	dUTP	raw__ss_1__os_0__min_size_50__min_size_overlap_0	Mock	126	Out_Channel Alignment		126_Out_Channel Alignment_	double	92.9443582062592
raw__ss_1__os_0__min_size_50__min_size_overlap_0/slide 4/Image 126_Out_Channel Alignment__Mask/overlap_tables/two_channel_common__EdU_vs_dUTP_103_neighbor_centroid_to_centroid_dist.csv.gz	4.64202948706235	dUTP	raw__ss_1__os_0__min_size_50__min_size_overlap_0	Mock	126	Out_Channel Alignment		126_Out_Channel Alignment_	double	116.050737176559
raw__ss_1__os_0__min_size_50__min_size_overlap_0/slide 4/Image 126_Out_Channel Alignment__Mask/overlap_tables/two_channel_common__EdU_vs_dUTP_103_neighbor_centroid_to_centroid_dist.csv.gz	4.91686224909581	dUTP	raw__ss_1__os_0__min_size_50__min_size_overlap_0	Mock	126	Out_Channel Alignment		126_Out_Channel Alignment_	double	122.921556227395
raw__ss_1__os_0__min_size_50__min_size_overlap_0/slide 4/Image 126_Out_Channel Alignment__Mask/overlap_tables/two_channel_common__EdU_vs_dUTP_103_neighbor_centroid_to_centroid_dist.csv.gz	2.82398619894286	dUTP	raw__ss_1__os_0__min_size_50__min_size_overlap_0	Mock	126	Out_Channel Alignment		126_Out_Channel Alignment_	double	70.5996549735716
raw__ss_1__os_0__min_size_50__min_size_overlap_0/slide 4/Image 126_Out_Channel Alignment__Mask/overlap_tables/two_channel_common__EdU_vs_dUTP_103_neighbor_centroid_to_centroid_dist.csv.gz	3.77892095997026	dUTP	raw__ss_1__os_0__min_size_50__min_size_overlap_0	Mock	126	Out_Channel Alignment		126_Out_Channel Alignment_	double	94.4730239992565
raw__ss_1__os_0__min_size_50__min_size_overlap_0/slide 4/Image 126_Out_Channel Alignment__Mask/overlap_tables/two_channel_common__EdU_vs_dUTP_103_neighbor_centroid_to_centroid_dist.csv.gz	0.570422652116186	dUTP	raw__ss_1__os_0__min_size_50__min_size_overlap_0	Mock	126	Out_Channel Alignment		126_Out_Channel Alignment_	double	14.2605663029046
raw__ss_1__os_0__min_size_50__min_size_overlap_0/slide 4/Image 126_Out_Channel Alignment__Mask/overlap_tables/two_channel_common__EdU_vs_dUTP_103_neighbor_centroid_to_centroid_dist.csv.gz	3.66505487198251	dUTP	raw__ss_1__os_0__min_size_50__min_size_overlap_0	Mock	126	Out_Channel Alignment		126_Out_Channel Alignment_	double	91.6263717995627
raw__ss_1__os_0__min_size_50__min_size_overlap_0/slide 4/Image 126_Out_Channel Alignment__Mask/overlap_tables/two_channel_common__EdU_vs_dUTP_103_neighbor_centroid_to_centroid_dist.csv.gz	3.14582636396021	dUTP	raw__ss_1__os_0__min_size_50__min_size_overlap_0	Mock	126	Out_Channel Alignment		126_Out_Channel Alignment_	double	78.6456590990053
raw__ss_1__os_0__min_size_50__min_size_overlap_0/slide 4/Image 126_Out_Channel Alignment__Mask/overlap_tables/two_channel_common__EdU_vs_dUTP_103_neighbor_centroid_to_centroid_dist.csv.gz	5.39810973564541	dUTP	raw__ss_1__os_0__min_size_50__min_size_overlap_0	Mock	126	Out_Channel Alignment		126_Out_Channel Alignment_	double	134.952743391135
raw__ss_1__os_0__min_size_50__min_size_overlap_0/slide 4/Image 126_Out_Channel Alignment__Mask/overlap_tables/two_channel_common__EdU_vs_dUTP_103_neighbor_centroid_to_centroid_dist.csv.gz	2.20353983915299	dUTP	raw__ss_1__os_0__min_size_50__min_size_overlap_0	Mock	126	Out_Channel Alignment		126_Out_Channel Alignment_	double	55.0884959788247
raw__ss_1__os_0__min_size_50__min_size_overlap_0/slide 4/Image 126_Out_Channel Alignment__Mask/overlap_tables/two_channel_common__EdU_vs_dUTP_103_neighbor_centroid_to_centroid_dist.csv.gz	7.49264040745871	dUTP	raw__ss_1__os_0__min_size_50__min_size_overlap_0	Mock	126	Out_Channel Alignment		126_Out_Channel Alignment_	double	187.316010186468
raw__ss_1__os_0__min_size_50__min_size_overlap_0/slide 4/Image 126_Out_Channel Alignment__Mask/overlap_tables/two_channel_common__EdU_vs_dUTP_103_neighbor_centroid_to_centroid_dist.csv.gz	6.02552544596432	dUTP	raw__ss_1__os_0__min_size_50__min_size_overlap_0	Mock	126	Out_Channel Alignment		126_Out_Channel Alignment_	double	150.638136149108
raw__ss_1__os_0__min_size_50__min_size_overlap_0/slide 4/Image 126_Out_Channel Alignment__Mask/overlap_tables/two_channel_common__EdU_vs_dUTP_103_neighbor_centroid_to_centroid_dist.csv.gz	2.60888204294382	dUTP	raw__ss_1__os_0__min_size_50__min_size_overlap_0	Mock	126	Out_Channel Alignment		126_Out_Channel Alignment_	double	65.2220510735956
raw__ss_1__os_0__min_size_50__min_size_overlap_0/slide 4/Image 126_Out_Channel Alignment__Mask/overlap_tables/two_channel_common__EdU_vs_dUTP_103_neighbor_centroid_to_centroid_dist.csv.gz	2.57668493645976	dUTP	raw__ss_1__os_0__min_size_50__min_size_overlap_0	Mock	126	Out_Channel Alignment		126_Out_Channel Alignment_	double	64.417123411494
raw__ss_1__os_0__min_size_50__min_size_overlap_0/slide 4/Image 126_Out_Channel Alignment__Mask/overlap_tables/two_channel_common__EdU_vs_dUTP_103_neighbor_centroid_to_centroid_dist.csv.gz	2.58302853513781	dUTP	raw__ss_1__os_0__min_size_50__min_size_overlap_0	Mock	126	Out_Channel Alignment		126_Out_Channel Alignment_	double	64.5757133784452
raw__ss_1__os_0__min_size_50__min_size_overlap_0/slide 4/Image 126_Out_Channel Alignment__Mask/overlap_tables/two_channel_common__EdU_vs_dUTP_103_neighbor_centroid_to_centroid_dist.csv.gz	3.89207641544569	dUTP	raw__ss_1__os_0__min_size_50__min_size_overlap_0	Mock	126	Out_Channel Alignment		126_Out_Channel Alignment_	double	97.3019103861423
raw__ss_1__os_0__min_size_50__min_size_overlap_0/slide 4/Image 126_Out_Channel Alignment__Mask/overlap_tables/two_channel_common__EdU_vs_dUTP_103_neighbor_centroid_to_centroid_dist.csv.gz	2.99460801413199	dUTP	raw__ss_1__os_0__min_size_50__min_size_overlap_0	Mock	126	Out_Channel Alignment		126_Out_Channel Alignment_	double	74.8652003532998
raw__ss_1__os_0__min_size_50__min_size_overlap_0/slide 4/Image 126_Out_Channel Alignment__Mask/overlap_tables/two_channel_common__EdU_vs_dUTP_103_neighbor_centroid_to_centroid_dist.csv.gz	3.6582275476472	dUTP	raw__ss_1__os_0__min_size_50__min_size_overlap_0	Mock	126	Out_Channel Alignment		126_Out_Channel Alignment_	double	91.45568869118
raw__ss_1__os_0__min_size_50__min_size_overlap_0/slide 4/Image 126_Out_Channel Alignment__Mask/overlap_tables/two_channel_common__EdU_vs_dUTP_103_neighbor_centroid_to_centroid_dist.csv.gz	7.5596821206911	dUTP	raw__ss_1__os_0__min_size_50__min_size_overlap_0	Mock	126	Out_Channel Alignment		126_Out_Channel Alignment_	double	188.992053017278
raw__ss_1__os_0__min_size_50__min_size_overlap_0/slide 4/Image 126_Out_Channel Alignment__Mask/overlap_tables/two_channel_common__EdU_vs_dUTP_103_neighbor_centroid_to_centroid_dist.csv.gz	4.81135672932736	dUTP	raw__ss_1__os_0__min_size_50__min_size_overlap_0	Mock	126	Out_Channel Alignment		126_Out_Channel Alignment_	double	120.283918233184
raw__ss_1__os_0__min_size_50__min_size_overlap_0/slide 4/Image 126_Out_Channel Alignment__Mask/overlap_tables/two_channel_common__EdU_vs_dUTP_103_neighbor_centroid_to_centroid_dist.csv.gz	3.54762001495513	dUTP	raw__ss_1__os_0__min_size_50__min_size_overlap_0	Mock	126	Out_Channel Alignment		126_Out_Channel Alignment_	double	88.6905003738783
raw__ss_1__os_0__min_size_50__min_size_overlap_0/slide 4/Image 126_Out_Channel Alignment__Mask/overlap_tables/two_channel_common__EdU_vs_dUTP_103_neighbor_centroid_to_centroid_dist.csv.gz	5.60738093813245	dUTP	raw__ss_1__os_0__min_size_50__min_size_overlap_0	Mock	126	Out_Channel Alignment		126_Out_Channel Alignment_	double	140.184523453311
raw__ss_1__os_0__min_size_50__min_size_overlap_0/slide 4/Image 126_Out_Channel Alignment__Mask/overlap_tables/two_channel_common__EdU_vs_dUTP_103_neighbor_centroid_to_centroid_dist.csv.gz	5.4023190507463	dUTP	raw__ss_1__os_0__min_size_50__min_size_overlap_0	Mock	126	Out_Channel Alignment		126_Out_Channel Alignment_	double	135.057976268657
raw__ss_1__os_0__min_size_50__min_size_overlap_0/slide 4/Image 126_Out_Channel Alignment__Mask/overlap_tables/two_channel_common__EdU_vs_dUTP_103_neighbor_centroid_to_centroid_dist.csv.gz	3.36065635519898	dUTP	raw__ss_1__os_0__min_size_50__min_size_overlap_0	Mock	126	Out_Channel Alignment		126_Out_Channel Alignment_	double	84.0164088799745
raw__ss_1__os_0__min_size_50__min_size_overlap_0/slide 4/Image 126_Out_Channel Alignment__Mask/overlap_tables/two_channel_common__EdU_vs_dUTP_103_neighbor_centroid_to_centroid_dist.csv.gz	7.17330785490731	dUTP	raw__ss_1__os_0__min_size_50__min_size_overlap_0	Mock	126	Out_Channel Alignment		126_Out_Channel Alignment_	double	179.332696372683
raw__ss_1__os_0__min_size_50__min_size_overlap_0/slide 4/Image 126_Out_Channel Alignment__Mask/overlap_tables/two_channel_common__EdU_vs_dUTP_103_neighbor_centroid_to_centroid_dist.csv.gz	5.67087866071212	dUTP	raw__ss_1__os_0__min_size_50__min_size_overlap_0	Mock	126	Out_Channel Alignment		126_Out_Channel Alignment_	double	141.771966517803
raw__ss_1__os_0__min_size_50__min_size_overlap_0/slide 4/Image 126_Out_Channel Alignment__Mask/overlap_tables/two_channel_common__EdU_vs_dUTP_103_neighbor_centroid_to_centroid_dist.csv.gz	9.87342961710973	dUTP	raw__ss_1__os_0__min_size_50__min_size_overlap_0	Mock	126	Out_Channel Alignment		126_Out_Channel Alignment_	double	246.835740427743
raw__ss_1__os_0__min_size_50__min_size_overlap_0/slide 4/Image 126_Out_Channel Alignment__Mask/overlap_tables/two_channel_common__EdU_vs_dUTP_103_neighbor_centroid_to_centroid_dist.csv.gz	8.725812516432	dUTP	raw__ss_1__os_0__min_size_50__min_size_overlap_0	Mock	126	Out_Channel Alignment		126_Out_Channel Alignment_	double	218.1453129108
raw__ss_1__os_0__min_size_50__min_size_overlap_0/slide 4/Image 126_Out_Channel Alignment__Mask/overlap_tables/two_channel_common__EdU_vs_dUTP_103_neighbor_centroid_to_centroid_dist.csv.gz	4.89111059231635	dUTP	raw__ss_1__os_0__min_size_50__min_size_overlap_0	Mock	126	Out_Channel Alignment		126_Out_Channel Alignment_	double	122.277764807909
raw__ss_1__os_0__min_size_50__min_size_overlap_0/slide 4/Image 126_Out_Channel Alignment__Mask/overlap_tables/two_channel_common__EdU_vs_dUTP_103_neighbor_centroid_to_centroid_dist.csv.gz	3.68647214140162	dUTP	raw__ss_1__os_0__min_size_50__min_size_overlap_0	Mock	126	Out_Channel Alignment		126_Out_Channel Alignment_	double	92.1618035350404
raw__ss_1__os_0__min_size_50__min_size_overlap_0/slide 4/Image 126_Out_Channel Alignment__Mask/overlap_tables/two_channel_common__EdU_vs_dUTP_103_neighbor_centroid_to_centroid_dist.csv.gz	4.28078433496463	dUTP	raw__ss_1__os_0__min_size_50__min_size_overlap_0	Mock	126	Out_Channel Alignment		126_Out_Channel Alignment_	double	107.019608374116
raw__ss_1__os_0__min_size_50__min_size_overlap_0/slide 4/Image 126_Out_Channel Alignment__Mask/overlap_tables/two_channel_common__EdU_vs_dUTP_103_neighbor_centroid_to_centroid_dist.csv.gz	2.71511123188794	dUTP	raw__ss_1__os_0__min_size_50__min_size_overlap_0	Mock	126	Out_Channel Alignment		126_Out_Channel Alignment_	double	67.8777807971984
raw__ss_1__os_0__min_size_50__min_size_overlap_0/slide 4/Image 126_Out_Channel Alignment__Mask/overlap_tables/two_channel_common__EdU_vs_dUTP_103_neighbor_centroid_to_centroid_dist.csv.gz	10.5328632081326	dUTP	raw__ss_1__os_0__min_size_50__min_size_overlap_0	Mock	126	Out_Channel Alignment		126_Out_Channel Alignment_	double	263.321580203315
raw__ss_1__os_0__min_size_50__min_size_overlap_0/slide 4/Image 126_Out_Channel Alignment__Mask/overlap_tables/two_channel_common__EdU_vs_dUTP_103_neighbor_centroid_to_centroid_dist.csv.gz	3.19470899031277	dUTP	raw__ss_1__os_0__min_size_50__min_size_overlap_0	Mock	126	Out_Channel Alignment		126_Out_Channel Alignment_	double	79.8677247578192
raw__ss_1__os_0__min_size_50__min_size_overlap_0/slide 4/Image 126_Out_Channel Alignment__Mask/overlap_tables/two_channel_common__EdU_vs_dUTP_103_neighbor_centroid_to_centroid_dist.csv.gz	3.49351041094073	dUTP	raw__ss_1__os_0__min_size_50__min_size_overlap_0	Mock	126	Out_Channel Alignment		126_Out_Channel Alignment_	double	87.3377602735182
raw__ss_1__os_0__min_size_50__min_size_overlap_0/slide 4/Image 126_Out_Channel Alignment__Mask/overlap_tables/two_channel_common__EdU_vs_dUTP_103_neighbor_centroid_to_centroid_dist.csv.gz	6.66602439233452	dUTP	raw__ss_1__os_0__min_size_50__min_size_overlap_0	Mock	126	Out_Channel Alignment		126_Out_Channel Alignment_	double	166.650609808363
raw__ss_1__os_0__min_size_50__min_size_overlap_0/slide 4/Image 126_Out_Channel Alignment__Mask/overlap_tables/two_channel_common__EdU_vs_dUTP_103_neighbor_centroid_to_centroid_dist.csv.gz	4.48791980588489	dUTP	raw__ss_1__os_0__min_size_50__min_size_overlap_0	Mock	126	Out_Channel Alignment		126_Out_Channel Alignment_	double	112.197995147122
raw__ss_1__os_0__min_size_50__min_size_overlap_0/slide 4/Image 126_Out_Channel Alignment__Mask/overlap_tables/two_channel_common__EdU_vs_dUTP_103_neighbor_centroid_to_centroid_dist.csv.gz	2.56220334895659	dUTP	raw__ss_1__os_0__min_size_50__min_size_overlap_0	Mock	126	Out_Channel Alignment		126_Out_Channel Alignment_	double	64.0550837239148
raw__ss_1__os_0__min_size_50__min_size_overlap_0/slide 4/Image 126_Out_Channel Alignment__Mask/overlap_tables/two_channel_common__EdU_vs_dUTP_103_neighbor_centroid_to_centroid_dist.csv.gz	5.92501407308004	dUTP	raw__ss_1__os_0__min_size_50__min_size_overlap_0	Mock	126	Out_Channel Alignment		126_Out_Channel Alignment_	double	148.125351827001
raw__ss_1__os_0__min_size_50__min_size_overlap_0/slide 4/Image 126_Out_Channel Alignment__Mask/overlap_tables/two_channel_common__EdU_vs_dUTP_103_neighbor_centroid_to_centroid_dist.csv.gz	1.745377730239	dUTP	raw__ss_1__os_0__min_size_50__min_size_overlap_0	Mock	126	Out_Channel Alignment		126_Out_Channel Alignment_	double	43.6344432559751
raw__ss_1__os_0__min_size_50__min_size_overlap_0/slide 4/Image 126_Out_Channel Alignment__Mask/overlap_tables/two_channel_common__EdU_vs_dUTP_103_neighbor_centroid_to_centroid_dist.csv.gz	3.40968188447283	dUTP	raw__ss_1__os_0__min_size_50__min_size_overlap_0	Mock	126	Out_Channel Alignment		126_Out_Channel Alignment_	double	85.2420471118207
raw__ss_1__os_0__min_size_50__min_size_overlap_0/slide 4/Image 126_Out_Channel Alignment__Mask/overlap_tables/two_channel_common__EdU_vs_dUTP_103_neighbor_centroid_to_centroid_dist.csv.gz	4.39893319041405	dUTP	raw__ss_1__os_0__min_size_50__min_size_overlap_0	Mock	126	Out_Channel Alignment		126_Out_Channel Alignment_	double	109.973329760351
raw__ss_1__os_0__min_size_50__min_size_overlap_0/slide 4/Image 126_Out_Channel Alignment__Mask/overlap_tables/two_channel_common__EdU_vs_dUTP_103_neighbor_centroid_to_centroid_dist.csv.gz	3.58455417661434	dUTP	raw__ss_1__os_0__min_size_50__min_size_overlap_0	Mock	126	Out_Channel Alignment		126_Out_Channel Alignment_	double	89.6138544153585
raw__ss_1__os_0__min_size_50__min_size_overlap_0/slide 4/Image 126_Out_Channel Alignment__Mask/overlap_tables/two_channel_common__EdU_vs_dUTP_103_neighbor_centroid_to_centroid_dist.csv.gz	6.08447545187987	dUTP	raw__ss_1__os_0__min_size_50__min_size_overlap_0	Mock	126	Out_Channel Alignment		126_Out_Channel Alignment_	double	152.111886296997
raw__ss_1__os_0__min_size_50__min_size_overlap_0/slide 4/Image 126_Out_Channel Alignment__Mask/overlap_tables/two_channel_common__EdU_vs_dUTP_103_neighbor_centroid_to_centroid_dist.csv.gz	3.99386089951483	dUTP	raw__ss_1__os_0__min_size_50__min_size_overlap_0	Mock	126	Out_Channel Alignment		126_Out_Channel Alignment_	double	99.8465224878709
raw__ss_1__os_0__min_size_50__min_size_overlap_0/slide 4/Image 126_Out_Channel Alignment__Mask/overlap_tables/two_channel_common__EdU_vs_dUTP_103_neighbor_centroid_to_centroid_dist.csv.gz	2.63543853703622	dUTP	raw__ss_1__os_0__min_size_50__min_size_overlap_0	Mock	126	Out_Channel Alignment		126_Out_Channel Alignment_	double	65.8859634259054
raw__ss_1__os_0__min_size_50__min_size_overlap_0/slide 4/Image 126_Out_Channel Alignment__Mask/overlap_tables/two_channel_common__EdU_vs_dUTP_103_neighbor_centroid_to_centroid_dist.csv.gz	6.02597705890797	dUTP	raw__ss_1__os_0__min_size_50__min_size_overlap_0	Mock	126	Out_Channel Alignment		126_Out_Channel Alignment_	double	150.649426472699
raw__ss_1__os_0__min_size_50__min_size_overlap_0/slide 4/Image 126_Out_Channel Alignment__Mask/overlap_tables/two_channel_common__EdU_vs_dUTP_103_neighbor_centroid_to_centroid_dist.csv.gz	3.86982972755154	dUTP	raw__ss_1__os_0__min_size_50__min_size_overlap_0	Mock	126	Out_Channel Alignment		126_Out_Channel Alignment_	double	96.7457431887884
raw__ss_1__os_0__min_size_50__min_size_overlap_0/slide 4/Image 126_Out_Channel Alignment__Mask/overlap_tables/two_channel_common__EdU_vs_dUTP_103_neighbor_centroid_to_centroid_dist.csv.gz	6.77808960888651	dUTP	raw__ss_1__os_0__min_size_50__min_size_overlap_0	Mock	126	Out_Channel Alignment		126_Out_Channel Alignment_	double	169.452240222163
raw__ss_1__os_0__min_size_50__min_size_overlap_0/slide 4/Image 126_Out_Channel Alignment__Mask/overlap_tables/two_channel_common__EdU_vs_dUTP_103_neighbor_centroid_to_centroid_dist.csv.gz	3.73242363678313	dUTP	raw__ss_1__os_0__min_size_50__min_size_overlap_0	Mock	126	Out_Channel Alignment		126_Out_Channel Alignment_	double	93.3105909195783
raw__ss_1__os_0__min_size_50__min_size_overlap_0/slide 4/Image 126_Out_Channel Alignment__Mask/overlap_tables/two_channel_common__EdU_vs_dUTP_103_neighbor_centroid_to_centroid_dist.csv.gz	5.77214755336594	dUTP	raw__ss_1__os_0__min_size_50__min_size_overlap_0	Mock	126	Out_Channel Alignment		126_Out_Channel Alignment_	double	144.303688834148
raw__ss_1__os_0__min_size_50__min_size_overlap_0/slide 4/Image 126_Out_Channel Alignment__Mask/overlap_tables/two_channel_common__EdU_vs_dUTP_103_neighbor_centroid_to_centroid_dist.csv.gz	5.89470522988991	dUTP	raw__ss_1__os_0__min_size_50__min_size_overlap_0	Mock	126	Out_Channel Alignment		126_Out_Channel Alignment_	double	147.367630747248
raw__ss_1__os_0__min_size_50__min_size_overlap_0/slide 4/Image 126_Out_Channel Alignment__Mask/overlap_tables/two_channel_common__EdU_vs_dUTP_103_neighbor_centroid_to_centroid_dist.csv.gz	6.19246833405153	dUTP	raw__ss_1__os_0__min_size_50__min_size_overlap_0	Mock	126	Out_Channel Alignment		126_Out_Channel Alignment_	double	154.811708351288
raw__ss_1__os_0__min_size_50__min_size_overlap_0/slide 4/Image 126_Out_Channel Alignment__Mask/overlap_tables/two_channel_common__EdU_vs_dUTP_103_neighbor_centroid_to_centroid_dist.csv.gz	5.10803696839218	dUTP	raw__ss_1__os_0__min_size_50__min_size_overlap_0	Mock	126	Out_Channel Alignment		126_Out_Channel Alignment_	double	127.700924209805
raw__ss_1__os_0__min_size_50__min_size_overlap_0/slide 4/Image 126_Out_Channel Alignment__Mask/overlap_tables/two_channel_common__EdU_vs_dUTP_103_neighbor_centroid_to_centroid_dist.csv.gz	3.94822814669649	dUTP	raw__ss_1__os_0__min_size_50__min_size_overlap_0	Mock	126	Out_Channel Alignment		126_Out_Channel Alignment_	double	98.7057036674124
raw__ss_1__os_0__min_size_50__min_size_overlap_0/slide 4/Image 126_Out_Channel Alignment__Mask/overlap_tables/two_channel_common__EdU_vs_dUTP_103_neighbor_centroid_to_centroid_dist.csv.gz	5.88642383582772	dUTP	raw__ss_1__os_0__min_size_50__min_size_overlap_0	Mock	126	Out_Channel Alignment		126_Out_Channel Alignment_	double	147.160595895693
raw__ss_1__os_0__min_size_50__min_size_overlap_0/slide 4/Image 126_Out_Channel Alignment__Mask/overlap_tables/two_channel_common__EdU_vs_dUTP_103_neighbor_centroid_to_centroid_dist.csv.gz	4.66217153603741	dUTP	raw__ss_1__os_0__min_size_50__min_size_overlap_0	Mock	126	Out_Channel Alignment		126_Out_Channel Alignment_	double	116.554288400935
raw__ss_1__os_0__min_size_50__min_size_overlap_0/slide 4/Image 126_Out_Channel Alignment__Mask/overlap_tables/two_channel_common__EdU_vs_dUTP_103_neighbor_centroid_to_centroid_dist.csv.gz	5.19115841761398	dUTP	raw__ss_1__os_0__min_size_50__min_size_overlap_0	Mock	126	Out_Channel Alignment		126_Out_Channel Alignment_	double	129.77896044035
raw__ss_1__os_0__min_size_50__min_size_overlap_0/slide 4/Image 126_Out_Channel Alignment__Mask/overlap_tables/two_channel_common__EdU_vs_dUTP_103_neighbor_centroid_to_centroid_dist.csv.gz	6.58859079677616	dUTP	raw__ss_1__os_0__min_size_50__min_size_overlap_0	Mock	126	Out_Channel Alignment		126_Out_Channel Alignment_	double	164.714769919404
raw__ss_1__os_0__min_size_50__min_size_overlap_0/slide 4/Image 126_Out_Channel Alignment__Mask/overlap_tables/two_channel_common__EdU_vs_dUTP_103_neighbor_centroid_to_centroid_dist.csv.gz	4.9350463484627	dUTP	raw__ss_1__os_0__min_size_50__min_size_overlap_0	Mock	126	Out_Channel Alignment		126_Out_Channel Alignment_	double	123.376158711567
raw__ss_1__os_0__min_size_50__min_size_overlap_0/slide 4/Image 126_Out_Channel Alignment__Mask/overlap_tables/two_channel_common__EdU_vs_dUTP_103_neighbor_centroid_to_centroid_dist.csv.gz	3.37758742558035	dUTP	raw__ss_1__os_0__min_size_50__min_size_overlap_0	Mock	126	Out_Channel Alignment		126_Out_Channel Alignment_	double	84.4396856395087
raw__ss_1__os_0__min_size_50__min_size_overlap_0/slide 4/Image 126_Out_Channel Alignment__Mask/overlap_tables/two_channel_common__EdU_vs_dUTP_103_neighbor_centroid_to_centroid_dist.csv.gz	1.19991891280127	dUTP	raw__ss_1__os_0__min_size_50__min_size_overlap_0	Mock	126	Out_Channel Alignment		126_Out_Channel Alignment_	double	29.9979728200318
raw__ss_1__os_0__min_size_50__min_size_overlap_0/slide 4/Image 126_Out_Channel Alignment__Mask/overlap_tables/two_channel_common__EdU_vs_dUTP_103_neighbor_centroid_to_centroid_dist.csv.gz	6.56415891369535	dUTP	raw__ss_1__os_0__min_size_50__min_size_overlap_0	Mock	126	Out_Channel Alignment		126_Out_Channel Alignment_	double	164.103972842384
raw__ss_1__os_0__min_size_50__min_size_overlap_0/slide 4/Image 126_Out_Channel Alignment__Mask/overlap_tables/two_channel_common__EdU_vs_dUTP_103_neighbor_centroid_to_centroid_dist.csv.gz	5.77201563025735	dUTP	raw__ss_1__os_0__min_size_50__min_size_overlap_0	Mock	126	Out_Channel Alignment		126_Out_Channel Alignment_	double	144.300390756434
raw__ss_1__os_0__min_size_50__min_size_overlap_0/slide 4/Image 126_Out_Channel Alignment__Mask/overlap_tables/two_channel_common__EdU_vs_dUTP_103_neighbor_centroid_to_centroid_dist.csv.gz	3.95161501216847	dUTP	raw__ss_1__os_0__min_size_50__min_size_overlap_0	Mock	126	Out_Channel Alignment		126_Out_Channel Alignment_	double	98.7903753042117
raw__ss_1__os_0__min_size_50__min_size_overlap_0/slide 4/Image 126_Out_Channel Alignment__Mask/overlap_tables/two_channel_common__EdU_vs_dUTP_103_neighbor_centroid_to_centroid_dist.csv.gz	6.6232665671515	dUTP	raw__ss_1__os_0__min_size_50__min_size_overlap_0	Mock	126	Out_Channel Alignment		126_Out_Channel Alignment_	double	165.581664178787
raw__ss_1__os_0__min_size_50__min_size_overlap_0/slide 4/Image 126_Out_Channel Alignment__Mask/overlap_tables/two_channel_common__EdU_vs_dUTP_103_neighbor_centroid_to_centroid_dist.csv.gz	8.01205273918385	dUTP	raw__ss_1__os_0__min_size_50__min_size_overlap_0	Mock	126	Out_Channel Alignment		126_Out_Channel Alignment_	double	200.301318479596
raw__ss_1__os_0__min_size_50__min_size_overlap_0/slide 4/Image 126_Out_Channel Alignment__Mask/overlap_tables/two_channel_common__EdU_vs_dUTP_103_neighbor_centroid_to_centroid_dist.csv.gz	4.26858862782617	dUTP	raw__ss_1__os_0__min_size_50__min_size_overlap_0	Mock	126	Out_Channel Alignment		126_Out_Channel Alignment_	double	106.714715695654
raw__ss_1__os_0__min_size_50__min_size_overlap_0/slide 4/Image 126_Out_Channel Alignment__Mask/overlap_tables/two_channel_common__EdU_vs_dUTP_103_neighbor_centroid_to_centroid_dist.csv.gz	6.91797142055514	dUTP	raw__ss_1__os_0__min_size_50__min_size_overlap_0	Mock	126	Out_Channel Alignment		126_Out_Channel Alignment_	double	172.949285513878
raw__ss_1__os_0__min_size_50__min_size_overlap_0/slide 4/Image 126_Out_Channel Alignment__Mask/overlap_tables/two_channel_common__EdU_vs_dUTP_103_neighbor_centroid_to_centroid_dist.csv.gz	6.95287561234761	dUTP	raw__ss_1__os_0__min_size_50__min_size_overlap_0	Mock	126	Out_Channel Alignment		126_Out_Channel Alignment_	double	173.82189030869
raw__ss_1__os_0__min_size_50__min_size_overlap_0/slide 4/Image 126_Out_Channel Alignment__Mask/overlap_tables/two_channel_common__EdU_vs_dUTP_103_neighbor_centroid_to_centroid_dist.csv.gz	10.3179256246094	dUTP	raw__ss_1__os_0__min_size_50__min_size_overlap_0	Mock	126	Out_Channel Alignment		126_Out_Channel Alignment_	double	257.948140615236
raw__ss_1__os_0__min_size_50__min_size_overlap_0/slide 4/Image 126_Out_Channel Alignment__Mask/overlap_tables/two_channel_common__EdU_vs_dUTP_103_neighbor_centroid_to_centroid_dist.csv.gz	8.02851591318858	dUTP	raw__ss_1__os_0__min_size_50__min_size_overlap_0	Mock	126	Out_Channel Alignment		126_Out_Channel Alignment_	double	200.712897829715
raw__ss_1__os_0__min_size_50__min_size_overlap_0/slide 4/Image 126_Out_Channel Alignment__Mask/overlap_tables/two_channel_common__EdU_vs_dUTP_103_neighbor_centroid_to_centroid_dist.csv.gz	3.08744291086851	dUTP	raw__ss_1__os_0__min_size_50__min_size_overlap_0	Mock	126	Out_Channel Alignment		126_Out_Channel Alignment_	double	77.1860727717127
raw__ss_1__os_0__min_size_50__min_size_overlap_0/slide 4/Image 126_Out_Channel Alignment__Mask/overlap_tables/two_channel_common__EdU_vs_dUTP_103_neighbor_centroid_to_centroid_dist.csv.gz	6.93359110440536	dUTP	raw__ss_1__os_0__min_size_50__min_size_overlap_0	Mock	126	Out_Channel Alignment		126_Out_Channel Alignment_	double	173.339777610134
raw__ss_1__os_0__min_size_50__min_size_overlap_0/slide 4/Image 126_Out_Channel Alignment__Mask/overlap_tables/two_channel_common__EdU_vs_dUTP_103_neighbor_centroid_to_centroid_dist.csv.gz	3.49175906840197	dUTP	raw__ss_1__os_0__min_size_50__min_size_overlap_0	Mock	126	Out_Channel Alignment		126_Out_Channel Alignment_	double	87.2939767100493
raw__ss_1__os_0__min_size_50__min_size_overlap_0/slide 4/Image 126_Out_Channel Alignment__Mask/overlap_tables/two_channel_common__EdU_vs_dUTP_103_neighbor_centroid_to_centroid_dist.csv.gz	7.20416189404134	dUTP	raw__ss_1__os_0__min_size_50__min_size_overlap_0	Mock	126	Out_Channel Alignment		126_Out_Channel Alignment_	double	180.104047351034
raw__ss_1__os_0__min_size_50__min_size_overlap_0/slide 4/Image 126_Out_Channel Alignment__Mask/overlap_tables/two_channel_common__EdU_vs_dUTP_103_neighbor_centroid_to_centroid_dist.csv.gz	4.58771709113035	dUTP	raw__ss_1__os_0__min_size_50__min_size_overlap_0	Mock	126	Out_Channel Alignment		126_Out_Channel Alignment_	double	114.692927278259
raw__ss_1__os_0__min_size_50__min_size_overlap_0/slide 4/Image 126_Out_Channel Alignment__Mask/overlap_tables/two_channel_common__EdU_vs_dUTP_103_neighbor_centroid_to_centroid_dist.csv.gz	5.15737971903323	dUTP	raw__ss_1__os_0__min_size_50__min_size_overlap_0	Mock	126	Out_Channel Alignment		126_Out_Channel Alignment_	double	128.934492975831
raw__ss_1__os_0__min_size_50__min_size_overlap_0/slide 4/Image 126_Out_Channel Alignment__Mask/overlap_tables/two_channel_common__EdU_vs_dUTP_103_neighbor_centroid_to_centroid_dist.csv.gz	2.76172696322541	dUTP	raw__ss_1__os_0__min_size_50__min_size_overlap_0	Mock	126	Out_Channel Alignment		126_Out_Channel Alignment_	double	69.0431740806353
raw__ss_1__os_0__min_size_50__min_size_overlap_0/slide 4/Image 126_Out_Channel Alignment__Mask/overlap_tables/two_channel_common__EdU_vs_dUTP_103_neighbor_centroid_to_centroid_dist.csv.gz	2.65173313252553	dUTP	raw__ss_1__os_0__min_size_50__min_size_overlap_0	Mock	126	Out_Channel Alignment		126_Out_Channel Alignment_	double	66.2933283131384
raw__ss_1__os_0__min_size_50__min_size_overlap_0/slide 4/Image 126_Out_Channel Alignment__Mask/overlap_tables/two_channel_common__EdU_vs_dUTP_103_neighbor_centroid_to_centroid_dist.csv.gz	6.45246807069508	dUTP	raw__ss_1__os_0__min_size_50__min_size_overlap_0	Mock	126	Out_Channel Alignment		126_Out_Channel Alignment_	double	161.311701767377
raw__ss_1__os_0__min_size_50__min_size_overlap_0/slide 4/Image 126_Out_Channel Alignment__Mask/overlap_tables/two_channel_common__EdU_vs_dUTP_103_neighbor_centroid_to_centroid_dist.csv.gz	6.07558294290266	dUTP	raw__ss_1__os_0__min_size_50__min_size_overlap_0	Mock	126	Out_Channel Alignment		126_Out_Channel Alignment_	double	151.889573572567
raw__ss_1__os_0__min_size_50__min_size_overlap_0/slide 4/Image 126_Out_Channel Alignment__Mask/overlap_tables/two_channel_common__EdU_vs_dUTP_103_neighbor_centroid_to_centroid_dist.csv.gz	7.01315728804163	dUTP	raw__ss_1__os_0__min_size_50__min_size_overlap_0	Mock	126	Out_Channel Alignment		126_Out_Channel Alignment_	double	175.328932201041
raw__ss_1__os_0__min_size_50__min_size_overlap_0/slide 4/Image 126_Out_Channel Alignment__Mask/overlap_tables/two_channel_common__EdU_vs_dUTP_103_neighbor_centroid_to_centroid_dist.csv.gz	4.77557503549209	dUTP	raw__ss_1__os_0__min_size_50__min_size_overlap_0	Mock	126	Out_Channel Alignment		126_Out_Channel Alignment_	double	119.389375887302
raw__ss_1__os_0__min_size_50__min_size_overlap_0/slide 4/Image 126_Out_Channel Alignment__Mask/overlap_tables/two_channel_common__EdU_vs_dUTP_103_neighbor_centroid_to_centroid_dist.csv.gz	3.23879979458745	dUTP	raw__ss_1__os_0__min_size_50__min_size_overlap_0	Mock	126	Out_Channel Alignment		126_Out_Channel Alignment_	double	80.9699948646863
raw__ss_1__os_0__min_size_50__min_size_overlap_0/slide 4/Image 126_Out_Channel Alignment__Mask/overlap_tables/two_channel_common__EdU_vs_dUTP_103_neighbor_centroid_to_centroid_dist.csv.gz	6.74945315364022	dUTP	raw__ss_1__os_0__min_size_50__min_size_overlap_0	Mock	126	Out_Channel Alignment		126_Out_Channel Alignment_	double	168.736328841006
raw__ss_1__os_0__min_size_50__min_size_overlap_0/slide 4/Image 126_Out_Channel Alignment__Mask/overlap_tables/two_channel_common__EdU_vs_dUTP_103_neighbor_centroid_to_centroid_dist.csv.gz	8.65377727990909	dUTP	raw__ss_1__os_0__min_size_50__min_size_overlap_0	Mock	126	Out_Channel Alignment		126_Out_Channel Alignment_	double	216.344431997727
raw__ss_1__os_0__min_size_50__min_size_overlap_0/slide 4/Image 126_Out_Channel Alignment__Mask/overlap_tables/two_channel_common__EdU_vs_dUTP_103_neighbor_centroid_to_centroid_dist.csv.gz	6.3550521165181	dUTP	raw__ss_1__os_0__min_size_50__min_size_overlap_0	Mock	126	Out_Channel Alignment		126_Out_Channel Alignment_	double	158.876302912953
raw__ss_1__os_0__min_size_50__min_size_overlap_0/slide 4/Image 126_Out_Channel Alignment__Mask/overlap_tables/two_channel_common__EdU_vs_dUTP_103_neighbor_centroid_to_centroid_dist.csv.gz	5.15734073578426	dUTP	raw__ss_1__os_0__min_size_50__min_size_overlap_0	Mock	126	Out_Channel Alignment		126_Out_Channel Alignment_	double	128.933518394606
raw__ss_1__os_0__min_size_50__min_size_overlap_0/slide 4/Image 126_Out_Channel Alignment__Mask/overlap_tables/two_channel_common__EdU_vs_dUTP_103_neighbor_centroid_to_centroid_dist.csv.gz	6.73564991886306	dUTP	raw__ss_1__os_0__min_size_50__min_size_overlap_0	Mock	126	Out_Channel Alignment		126_Out_Channel Alignment_	double	168.391247971576
raw__ss_1__os_0__min_size_50__min_size_overlap_0/slide 4/Image 126_Out_Channel Alignment__Mask/overlap_tables/two_channel_common__EdU_vs_dUTP_103_neighbor_centroid_to_centroid_dist.csv.gz	2.82269934185122	dUTP	raw__ss_1__os_0__min_size_50__min_size_overlap_0	Mock	126	Out_Channel Alignment		126_Out_Channel Alignment_	double	70.5674835462805
raw__ss_1__os_0__min_size_50__min_size_overlap_0/slide 4/Image 126_Out_Channel Alignment__Mask/overlap_tables/two_channel_common__EdU_vs_dUTP_103_neighbor_centroid_to_centroid_dist.csv.gz	4.5352473869349	dUTP	raw__ss_1__os_0__min_size_50__min_size_overlap_0	Mock	126	Out_Channel Alignment		126_Out_Channel Alignment_	double	113.381184673372
[truncated: 81,235 more rows]
