# Supplementary material for: Spatial mapping of DNA synthesis reveals dynamics and geometry of human replication nanostructures
Source: EMBO J. 2025 Oct 7;44(23):7263–94. doi: 10.1038/s44318-025-00574-2 (PMC12669658; doi:10.1038/s44318-025-00574-2)
Supplement: Supplementary file 6 — Source data Fig. 3 [file 44318_2025_574_MOESM6_ESM.zip]

Archive with 128 entries (120 files):
- Figure 3/
- __MACOSX/._Figure 3
- Figure 3/3B/
- __MACOSX/Figure 3/._3B
- Figure 3/3C/
- __MACOSX/Figure 3/._3C
- Figure 3/.DS_Store
- __MACOSX/Figure 3/._.DS_Store
- Figure 3/3A/
- __MACOSX/Figure 3/._3A
- Figure 3/3B/long.bmp
- __MACOSX/Figure 3/3B/._long.bmp
- Figure 3/3B/mid.bmp
- __MACOSX/Figure 3/3B/._mid.bmp
- Figure 3/3B/short.bmp
- __MACOSX/Figure 3/3B/._short.bmp
- Figure 3/3B/3B.csv
- __MACOSX/Figure 3/3B/._3B.csv
- Figure 3/3C/insets/
- __MACOSX/Figure 3/3C/._insets
- Figure 3/3C/1 dUTP only.bmp
- __MACOSX/Figure 3/3C/._1 dUTP only.bmp
- Figure 3/3C/2 dualcolor.bmp
- __MACOSX/Figure 3/3C/._2 dualcolor.bmp
- Figure 3/3C/3 dualcolor.bmp
- __MACOSX/Figure 3/3C/._3 dualcolor.bmp
- Figure 3/3C/2 dUTP only.bmp
- __MACOSX/Figure 3/3C/._2 dUTP only.bmp
- Figure 3/3C/3 dUTP only.bmp
- __MACOSX/Figure 3/3C/._3 dUTP only.bmp
- Figure 3/3C/1 dualcolor.bmp
- __MACOSX/Figure 3/3C/._1 dualcolor.bmp
- Figure 3/3C/.DS_Store
- __MACOSX/Figure 3/3C/._.DS_Store
- Figure 3/3A/initiation/
- __MACOSX/Figure 3/3A/._initiation
- Figure 3/3A/ongoing/
- __MACOSX/Figure 3/3A/._ongoing
- Figure 3/3A/.DS_Store
- __MACOSX/Figure 3/3A/._.DS_Store
- Figure 3/3A/termination/
- __MACOSX/Figure 3/3A/._termination
- Figure 3/3C/insets/Fig3c_MAX_inset1_Cy3.png
- __MACOSX/Figure 3/3C/insets/._Fig3c_MAX_inset1_Cy3.png
- Figure 3/3C/insets/Fig3c_MAX_inset1_EdU_Cy3.png
- __MACOSX/Figure 3/3C/insets/._Fig3c_MAX_inset1_EdU_Cy3.png
- Figure 3/3C/insets/Fig3c_MAX_inset1_EdU.png
- __MACOSX/Figure 3/3C/insets/._Fig3c_MAX_inset1_EdU.png
- Figure 3/3C/insets/Fig3c_MAX_inset2_Cy3.png
- __MACOSX/Figure 3/3C/insets/._Fig3c_MAX_inset2_Cy3.png
- Figure 3/3C/insets/Fig3c_MAX_inset2_EdU_Cy3.png
- __MACOSX/Figure 3/3C/insets/._Fig3c_MAX_inset2_EdU_Cy3.png
- Figure 3/3C/insets/Fig3c_MAX_inset2_EdU.png
- __MACOSX/Figure 3/3C/insets/._Fig3c_MAX_inset2_EdU.png
- Figure 3/3C/insets/Fig3c_MAX_inset3_Picture x.bmp
- __MACOSX/Figure 3/3C/insets/._Fig3c_MAX_inset3_Picture x.bmp
- Figure 3/3C/insets/Fig3c_MAX_cell.tif
- __MACOSX/Figure 3/3C/insets/._Fig3c_MAX_cell.tif
- Figure 3/3C/insets/Fig3c_MAX_inset1.tif
- __MACOSX/Figure 3/3C/insets/._Fig3c_MAX_inset1.tif
- Figure 3/3C/insets/Fig3c_MAX_inset2.tif
- __MACOSX/Figure 3/3C/insets/._Fig3c_MAX_inset2.tif
- Figure 3/3C/insets/.DS_Store
- __MACOSX/Figure 3/3C/insets/._.DS_Store
- Figure 3/3C/insets/Fig3c_MAX_inset1_EdU_cy3_DAPI.png
- __MACOSX/Figure 3/3C/insets/._Fig3c_MAX_inset1_EdU_cy3_DAPI.png
- Figure 3/3C/insets/Fig3c_MAX_inset2_EdU_Cy3_DAPI.png
- __MACOSX/Figure 3/3C/insets/._Fig3c_MAX_inset2_EdU_Cy3_DAPI.png
- Figure 3/3A/initiation/1.bmp
- __MACOSX/Figure 3/3A/initiation/._1.bmp
- Figure 3/3A/initiation/2.bmp
- __MACOSX/Figure 3/3A/initiation/._2.bmp
- Figure 3/3A/initiation/3.bmp
- __MACOSX/Figure 3/3A/initiation/._3.bmp
- Figure 3/3A/initiation/4.bmp
- __MACOSX/Figure 3/3A/initiation/._4.bmp
- Figure 3/3A/initiation/5.bmp
- __MACOSX/Figure 3/3A/initiation/._5.bmp
- Figure 3/3A/initiation/6.bmp
- __MACOSX/Figure 3/3A/initiation/._6.bmp
- Figure 3/3A/initiation/7.bmp
- __MACOSX/Figure 3/3A/initiation/._7.bmp
- Figure 3/3A/initiation/8.bmp
- __MACOSX/Figure 3/3A/initiation/._8.bmp
- Figure 3/3A/initiation/9.bmp
- __MACOSX/Figure 3/3A/initiation/._9.bmp
- Figure 3/3A/initiation/10.bmp
- __MACOSX/Figure 3/3A/initiation/._10.bmp
- Figure 3/3A/ongoing/a.bmp
- __MACOSX/Figure 3/3A/ongoing/._a.bmp
- Figure 3/3A/ongoing/b.bmp
- __MACOSX/Figure 3/3A/ongoing/._b.bmp
- Figure 3/3A/ongoing/c.bmp
- __MACOSX/Figure 3/3A/ongoing/._c.bmp
- Figure 3/3A/ongoing/d.bmp
- __MACOSX/Figure 3/3A/ongoing/._d.bmp
- Figure 3/3A/ongoing/e.bmp
- __MACOSX/Figure 3/3A/ongoing/._e.bmp
- Figure 3/3A/ongoing/f.bmp
- __MACOSX/Figure 3/3A/ongoing/._f.bmp
- Figure 3/3A/ongoing/g.bmp
- __MACOSX/Figure 3/3A/ongoing/._g.bmp
- Figure 3/3A/ongoing/h.bmp
- __MACOSX/Figure 3/3A/ongoing/._h.bmp
- Figure 3/3A/ongoing/i.bmp
- __MACOSX/Figure 3/3A/ongoing/._i.bmp
- Figure 3/3A/ongoing/j.bmp
- __MACOSX/Figure 3/3A/ongoing/._j.bmp
- Figure 3/3A/termination/1q.bmp
- __MACOSX/Figure 3/3A/termination/._1q.bmp
- Figure 3/3A/termination/2q.bmp
- __MACOSX/Figure 3/3A/termination/._2q.bmp
- Figure 3/3A/termination/3q.bmp
- __MACOSX/Figure 3/3A/termination/._3q.bmp
- Figure 3/3A/termination/4q.bmp
- __MACOSX/Figure 3/3A/termination/._4q.bmp
- Figure 3/3A/termination/5q.bmp
- __MACOSX/Figure 3/3A/termination/._5q.bmp
- Figure 3/3A/termination/6q.bmp
- __MACOSX/Figure 3/3A/termination/._6q.bmp
- Figure 3/3A/termination/7q.bmp
- __MACOSX/Figure 3/3A/termination/._7q.bmp
- Figure 3/3A/termination/8q.bmp
- __MACOSX/Figure 3/3A/termination/._8q.bmp
- Figure 3/3A/termination/9q.bmp
- __MACOSX/Figure 3/3A/termination/._9q.bmp
- Figure 3/3A/termination/10q.bmp
- __MACOSX/Figure 3/3A/termination/._10q.bmp
