# Supplementary material for: Spatial mapping of DNA synthesis reveals dynamics and geometry of human replication nanostructures
Source: EMBO J. 2025 Oct 7;44(23):7263–94. doi: 10.1038/s44318-025-00574-2 (PMC12669658; doi:10.1038/s44318-025-00574-2)
Supplement: Supplementary file 6 — Source data Fig. 3 [file 44318_2025_574_MOESM6_ESM.zip › Figure 3/3B/3B.csv]

cond	image	alter	Distance_between_channel_centroid_median	Ratio_of_overlap_vs_total_median
HU	101	Out_Channel Alignment	143.625696694982	0.319526627218935
HU	105	Out_Channel Alignment	134.685231504869	0.36934503713707
HU	109	Out_Channel Alignment	123.487874645145	0.271600220665796
HU	113	Out_Channel Alignment	138.41019118725	0.307639366827254
HU	121	Out_Channel Alignment	141.618955648152	0.362972056939068
HU	27	Structured Illumination_Channel Alignment	138.569547681332	0.34375
HU	31	Out_Channel Alignment	145.852963640062	0.335593550600379
HU	35	Out_Channel Alignment	139.538350320482	0.361048647272214
HU	40	Out_Channel Alignment	116.625487043969	0.395613784685651
HU	44	Out_Channel Alignment	120.006097203519	0.423378251331871
HU	49	Out_Channel Alignment	122.960425926677	0.400176481100885
HU	53	Out_Channel Alignment	122.680245424002	0.371263259402122
HU	58	Out_Channel Alignment	103.376833574939	0.452669902912621
HU	62	Out_Channel Alignment	130.944496229054	0.380813953488372
HU	66	Out_Channel Alignment	166.594320419772	0.271412937072227
HU	72	Out_Channel Alignment	133.900497988943	0.35561380515509
HU	72	Out_Channel Alignment	149.511348045519	0.274459542643992
HU	76	Out_Channel Alignment	129.619884065197	0.38210689921273
HU	80	Out_Channel Alignment	110.758596882342	0.437191220816669
HU	89	Out_Channel Alignment	146.684488378124	0.374323591000792
HU	93	Out_Channel Alignment	156.687477323063	0.376841085798543
HU	97	Out_Channel Alignment	167.219262488558	0.310339190555726
Mock	126	Out_Channel Alignment	168.338413713954	0.277973582173364
Mock	130	Out_Channel Alignment	152.076742567783	0.283895837559313
Mock	134	Out_Channel Alignment	148.474477654609	0.292154566744731
Mock	138	Out_Channel Alignment	160.290930036282	0.320143067910925
Mock	142	Out_Channel Alignment	168.962984861045	0.259533685268979
Mock	147	Out_Channel Alignment	147.629969388966	0.329997213032221
Mock	151	Out_Channel Alignment	228.903499800033	0.223006918028956
Mock	155	Out_Channel Alignment	147.372111938483	0.347826086956522
Mock	159	Out_Channel Alignment	151.394573980986	0.335365853658537
Mock	163	Out_Channel Alignment	157.075840468189	0.281445138269402
Mock	163	Out_Channel Alignment	159.142765900481	0.277099334357399
Mock	167	Out_Channel Alignment	174.331086252533	0.339540186205586
Mock	171	Out_Channel Alignment	218.26475598443	0.20387007601935
Mock	175	Out_Channel Alignment	158.323717588942	0.24025974025974
Mock	179	Out_Channel Alignment	157.405520518969	0.35539526943187
Mock	183	Out_Channel Alignment	157.144659971679	0.308081227217885
Mock	187	Out_Channel Alignment	152.74312936226	0.359832635983264
Mock	191	Out_Channel Alignment	175.435051270902	0.254701355271466
Mock	195	Out_Channel Alignment	177.193992798041	0.264888337468983
Mock	195	Out_Channel Alignment	149.322645681363	0.293141109654871
Mock	199	Out_Channel Alignment	150.226464301876	0.313929707519072
Mock	203	Out_Channel Alignment	155.231961001762	0.319297111818923
Mock	207	Out_Channel Alignment	146.99900424831	0.397121815534849
Mock	211	Out_Channel Alignment	158.64611495487	0.25899577392972
Mock	211	Out_Channel Alignment	156.754151868475	0.304090136839949
Mock	219	Out_Channel Alignment	171.11981006407	0.311100049776008
Mock	223	Out_Channel Alignment	160.835438218167	0.30293034906598
Mock	223	Out_Channel Alignment	180.484680798907	0.272103658536585
