# Supplementary material for: Spatial mapping of DNA synthesis reveals dynamics and geometry of human replication nanostructures
Source: EMBO J. 2025 Oct 7;44(23):7263–94. doi: 10.1038/s44318-025-00574-2 (PMC12669658; doi:10.1038/s44318-025-00574-2)
Supplement: Supplementary file 7 — Source data Fig. 4 [file 44318_2025_574_MOESM7_ESM.zip]

Archive with 128 entries (118 files):
- Figure 4/
- __MACOSX/._Figure 4
- Figure 4/.DS_Store
- __MACOSX/Figure 4/._.DS_Store
- Figure 4/4B/
- __MACOSX/Figure 4/._4B
- Figure 4/4C/
- __MACOSX/Figure 4/._4C
- Figure 4/4A/
- __MACOSX/Figure 4/._4A
- Figure 4/4B/SIM.bmp
- __MACOSX/Figure 4/4B/._SIM.bmp
- Figure 4/4B/initation events/
- __MACOSX/Figure 4/4B/._initation events
- Figure 4/4B/.DS_Store
- __MACOSX/Figure 4/4B/._.DS_Store
- Figure 4/4B/onging events/
- __MACOSX/Figure 4/4B/._onging events
- Figure 4/4C/XMARK.bmp
- __MACOSX/Figure 4/4C/._XMARK.bmp
- Figure 4/4C/initiation events/
- __MACOSX/Figure 4/4C/._initiation events
- Figure 4/4C/.DS_Store
- __MACOSX/Figure 4/4C/._.DS_Store
- Figure 4/4C/onging events/
- __MACOSX/Figure 4/4C/._onging events
- Figure 4/4A/Control/
- __MACOSX/Figure 4/4A/._Control
- Figure 4/4A/ExM/
- __MACOSX/Figure 4/4A/._ExM
- Figure 4/4A/.DS_Store
- __MACOSX/Figure 4/4A/._.DS_Store
- Figure 4/4B/initation events/1.bmp
- __MACOSX/Figure 4/4B/initation events/._1.bmp
- Figure 4/4B/initation events/2.bmp
- __MACOSX/Figure 4/4B/initation events/._2.bmp
- Figure 4/4B/initation events/3.bmp
- __MACOSX/Figure 4/4B/initation events/._3.bmp
- Figure 4/4B/initation events/4.bmp
- __MACOSX/Figure 4/4B/initation events/._4.bmp
- Figure 4/4B/initation events/5.bmp
- __MACOSX/Figure 4/4B/initation events/._5.bmp
- Figure 4/4B/initation events/6.bmp
- __MACOSX/Figure 4/4B/initation events/._6.bmp
- Figure 4/4B/initation events/7.bmp
- __MACOSX/Figure 4/4B/initation events/._7.bmp
- Figure 4/4B/initation events/8.bmp
- __MACOSX/Figure 4/4B/initation events/._8.bmp
- Figure 4/4B/initation events/9.bmp
- __MACOSX/Figure 4/4B/initation events/._9.bmp
- Figure 4/4B/onging events/11.bmp
- __MACOSX/Figure 4/4B/onging events/._11.bmp
- Figure 4/4B/onging events/12.bmp
- __MACOSX/Figure 4/4B/onging events/._12.bmp
- Figure 4/4B/onging events/13.bmp
- __MACOSX/Figure 4/4B/onging events/._13.bmp
- Figure 4/4B/onging events/14.bmp
- __MACOSX/Figure 4/4B/onging events/._14.bmp
- Figure 4/4B/onging events/15.bmp
- __MACOSX/Figure 4/4B/onging events/._15.bmp
- Figure 4/4B/onging events/17.bmp
- __MACOSX/Figure 4/4B/onging events/._17.bmp
- Figure 4/4B/onging events/18.bmp
- __MACOSX/Figure 4/4B/onging events/._18.bmp
- Figure 4/4B/onging events/19.bmp
- __MACOSX/Figure 4/4B/onging events/._19.bmp
- Figure 4/4B/onging events/20.bmp
- __MACOSX/Figure 4/4B/onging events/._20.bmp
- Figure 4/4C/initiation events/a.bmp
- __MACOSX/Figure 4/4C/initiation events/._a.bmp
- Figure 4/4C/initiation events/b.bmp
- __MACOSX/Figure 4/4C/initiation events/._b.bmp
- Figure 4/4C/initiation events/c.bmp
- __MACOSX/Figure 4/4C/initiation events/._c.bmp
- Figure 4/4C/initiation events/d.bmp
- __MACOSX/Figure 4/4C/initiation events/._d.bmp
- Figure 4/4C/initiation events/e.bmp
- __MACOSX/Figure 4/4C/initiation events/._e.bmp
- Figure 4/4C/initiation events/f.bmp
- __MACOSX/Figure 4/4C/initiation events/._f.bmp
- Figure 4/4C/initiation events/g.bmp
- __MACOSX/Figure 4/4C/initiation events/._g.bmp
- Figure 4/4C/initiation events/h.bmp
- __MACOSX/Figure 4/4C/initiation events/._h.bmp
- Figure 4/4C/initiation events/i.bmp
- __MACOSX/Figure 4/4C/initiation events/._i.bmp
- Figure 4/4C/onging events/q.bmp
- __MACOSX/Figure 4/4C/onging events/._q.bmp
- Figure 4/4C/onging events/r.bmp
- __MACOSX/Figure 4/4C/onging events/._r.bmp
- Figure 4/4C/onging events/s.bmp
- __MACOSX/Figure 4/4C/onging events/._s.bmp
- Figure 4/4C/onging events/t.bmp
- __MACOSX/Figure 4/4C/onging events/._t.bmp
- Figure 4/4C/onging events/u.bmp
- __MACOSX/Figure 4/4C/onging events/._u.bmp
- Figure 4/4C/onging events/v.bmp
- __MACOSX/Figure 4/4C/onging events/._v.bmp
- Figure 4/4C/onging events/w.bmp
- __MACOSX/Figure 4/4C/onging events/._w.bmp
- Figure 4/4C/onging events/x.bmp
- __MACOSX/Figure 4/4C/onging events/._x.bmp
- Figure 4/4C/onging events/y.bmp
- __MACOSX/Figure 4/4C/onging events/._y.bmp
- Figure 4/4A/Control/Image_3.png
- __MACOSX/Figure 4/4A/Control/._Image_3.png
- Figure 4/4A/Control/Image_14.png
- __MACOSX/Figure 4/4A/Control/._Image_14.png
- Figure 4/4A/Control/Image_15.png
- __MACOSX/Figure 4/4A/Control/._Image_15.png
- Figure 4/4A/Control/Image_16.png
- __MACOSX/Figure 4/4A/Control/._Image_16.png
- Figure 4/4A/Control/Image_23.png
- __MACOSX/Figure 4/4A/Control/._Image_23.png
- Figure 4/4A/Control/Image_24.png
- __MACOSX/Figure 4/4A/Control/._Image_24.png
- Figure 4/4A/ExM/Image 16.tif
- __MACOSX/Figure 4/4A/ExM/._Image 16.tif
- Figure 4/4A/ExM/Image 22.tif
- __MACOSX/Figure 4/4A/ExM/._Image 22.tif
- Figure 4/4A/ExM/Image 25.tif
- __MACOSX/Figure 4/4A/ExM/._Image 25.tif
- Figure 4/4A/ExM/Image 27.tif
- __MACOSX/Figure 4/4A/ExM/._Image 27.tif
- Figure 4/4A/ExM/Image 28.tif
- __MACOSX/Figure 4/4A/ExM/._Image 28.tif
- Figure 4/4A/ExM/Image 38.tif
- __MACOSX/Figure 4/4A/ExM/._Image 38.tif
