# Supplementary material for: Spatial mapping of DNA synthesis reveals dynamics and geometry of human replication nanostructures
Source: EMBO J. 2025 Oct 7;44(23):7263–94. doi: 10.1038/s44318-025-00574-2 (PMC12669658; doi:10.1038/s44318-025-00574-2)
Supplement: Supplementary file 8 — Source data Fig. 5 [file 44318_2025_574_MOESM8_ESM.zip]

Archive with 90 entries (83 files):
- Figure 5/
- __MACOSX/._Figure 5
- Figure 5/5A/
- __MACOSX/Figure 5/._5A
- Figure 5/5F/
- __MACOSX/Figure 5/._5F
- Figure 5/.DS_Store
- __MACOSX/Figure 5/._.DS_Store
- Figure 5/5C/
- __MACOSX/Figure 5/._5C
- Figure 5/5D/
- __MACOSX/Figure 5/._5D
- Figure 5/5E/
- __MACOSX/Figure 5/._5E
- Figure 5/5B/
- __MACOSX/Figure 5/._5B
- Figure 5/5A/EdU early.bmp
- __MACOSX/Figure 5/5A/._EdU early.bmp
- Figure 5/5A/dUTP early.bmp
- __MACOSX/Figure 5/5A/._dUTP early.bmp
- Figure 5/5A/PCNA early.bmp
- __MACOSX/Figure 5/5A/._PCNA early.bmp
- Figure 5/5A/EdU mid.bmp
- __MACOSX/Figure 5/5A/._EdU mid.bmp
- Figure 5/5A/dUTP mid.bmp
- __MACOSX/Figure 5/5A/._dUTP mid.bmp
- Figure 5/5A/PCNA mid.bmp
- __MACOSX/Figure 5/5A/._PCNA mid.bmp
- Figure 5/5A/MAX_mid_Image 87.tif
- __MACOSX/Figure 5/5A/._MAX_mid_Image 87.tif
- Figure 5/5A/MAX_early_Image 89.tif
- __MACOSX/Figure 5/5A/._MAX_early_Image 89.tif
- Figure 5/5F/EdU_nucleus4.png
- __MACOSX/Figure 5/5F/._EdU_nucleus4.png
- Figure 5/5F/EdU_dUTP_nucleus5.png
- __MACOSX/Figure 5/5F/._EdU_dUTP_nucleus5.png
- Figure 5/5F/pRPA_nucleus5.png
- __MACOSX/Figure 5/5F/._pRPA_nucleus5.png
- Figure 5/5F/EdU_dUTP_HU_nucleus6.png
- __MACOSX/Figure 5/5F/._EdU_dUTP_HU_nucleus6.png
- Figure 5/5F/pRPA_nucleus6.png
- __MACOSX/Figure 5/5F/._pRPA_nucleus6.png
- Figure 5/5F/crop_merge_nucleus4.png
- __MACOSX/Figure 5/5F/._crop_merge_nucleus4.png
- Figure 5/5F/crop_merge_nucleus5.png
- __MACOSX/Figure 5/5F/._crop_merge_nucleus5.png
- Figure 5/5F/crop_merge_nucleus6.png
- __MACOSX/Figure 5/5F/._crop_merge_nucleus6.png
- Figure 5/5F/pRPA_nucleus4.png
- __MACOSX/Figure 5/5F/._pRPA_nucleus4.png
- Figure 5/5C/EdU.bmp
- __MACOSX/Figure 5/5C/._EdU.bmp
- Figure 5/5C/dUTP.bmp
- __MACOSX/Figure 5/5C/._dUTP.bmp
- Figure 5/5C/PCNA.bmp
- __MACOSX/Figure 5/5C/._PCNA.bmp
- Figure 5/5C/EdU2.bmp
- __MACOSX/Figure 5/5C/._EdU2.bmp
- Figure 5/5C/merge.bmp
- __MACOSX/Figure 5/5C/._merge.bmp
- Figure 5/5C/merge2.bmp
- __MACOSX/Figure 5/5C/._merge2.bmp
- Figure 5/5C/dUTP2.bmp
- __MACOSX/Figure 5/5C/._dUTP2.bmp
- Figure 5/5C/PCNA2.bmp
- __MACOSX/Figure 5/5C/._PCNA2.bmp
- Figure 5/5D/H2AX_values_barplot.csv
- __MACOSX/Figure 5/5D/._H2AX_values_barplot.csv
- Figure 5/5D/RPA_values_barplot.csv
- __MACOSX/Figure 5/5D/._RPA_values_barplot.csv
- Figure 5/5E/crop_merge_nucleus3.png
- __MACOSX/Figure 5/5E/._crop_merge_nucleus3.png
- Figure 5/5E/H2AX_nucleus3.png
- __MACOSX/Figure 5/5E/._H2AX_nucleus3.png
- Figure 5/5E/H2AX_nucleus2.png
- __MACOSX/Figure 5/5E/._H2AX_nucleus2.png
- Figure 5/5E/EdU_dUTP_HU_nucleus3.png
- __MACOSX/Figure 5/5E/._EdU_dUTP_HU_nucleus3.png
- Figure 5/5E/H2AX_nucleus1.png
- __MACOSX/Figure 5/5E/._H2AX_nucleus1.png
- Figure 5/5E/EdU_nucleus1.png
- __MACOSX/Figure 5/5E/._EdU_nucleus1.png
- Figure 5/5E/EdU_dUTP_nucleus2.png
- __MACOSX/Figure 5/5E/._EdU_dUTP_nucleus2.png
- Figure 5/5E/crop_merge_nucleus2.png
- __MACOSX/Figure 5/5E/._crop_merge_nucleus2.png
- Figure 5/5E/crop_merge_nucleus1.png
- __MACOSX/Figure 5/5E/._crop_merge_nucleus1.png
- Figure 5/5B/Fig5B data.csv
- __MACOSX/Figure 5/5B/._Fig5B data.csv
