# Supplementary material for: Spatial mapping of DNA synthesis reveals dynamics and geometry of human replication nanostructures
Source: EMBO J. 2025 Oct 7;44(23):7263–94. doi: 10.1038/s44318-025-00574-2 (PMC12669658; doi:10.1038/s44318-025-00574-2)
Supplement: Supplementary file 8 — Source data Fig. 5 [file 44318_2025_574_MOESM8_ESM.zip › Figure 5/5D/RPA_values_barplot.csv]

well_pos	treatment	fold_change_RPA
B08	Mock_EdU	1
B09	Mock_EdU-UTP	0,994369052
B10	HU	1,3247
C08	Mock_EdU	1
C09	Mock_EdU-UTP	0,989380151
C10	HU	1,3353
D08	Mock_EdU	1
D09	Mock_EdU-UTP	0,965568646
D10	HU	1,3458
