# Supplementary material for: Spatial mapping of DNA synthesis reveals dynamics and geometry of human replication nanostructures
Source: EMBO J. 2025 Oct 7;44(23):7263–94. doi: 10.1038/s44318-025-00574-2 (PMC12669658; doi:10.1038/s44318-025-00574-2)
Supplement: Supplementary file 8 — Source data Fig. 5 [file 44318_2025_574_MOESM8_ESM.zip › Figure 5/5B/Fig5B data.csv]

	Pearson's R value (no threshold)m using Coloc2 ImageJ
	Image 82	Image 87	Image 89	Image 91	Mean	stdev
dUTP vs PCNA	0.85	0.82	0.76	0.83	0.815	0.038729833
EdU vs PCNA	0.65	0.53	0.57	0.68	0.6075	0.06946222
EdU vsd UTP	0.66	0.65	0.69	0.74	0.685	0.040414519
