# Supplementary material for: Spatial mapping of DNA synthesis reveals dynamics and geometry of human replication nanostructures
Source: EMBO J. 2025 Oct 7;44(23):7263–94. doi: 10.1038/s44318-025-00574-2 (PMC12669658; doi:10.1038/s44318-025-00574-2)
Supplement: Supplementary file 9 — Source data Fig. 6 [file 44318_2025_574_MOESM9_ESM.zip]

Archive with 46 entries (39 files):
- Figure 6/
- __MACOSX/._Figure 6
- Figure 6/6F/
- __MACOSX/Figure 6/._6F
- Figure 6/6H/
- __MACOSX/Figure 6/._6H
- Figure 6/6G/
- __MACOSX/Figure 6/._6G
- Figure 6/.DS_Store
- __MACOSX/Figure 6/._.DS_Store
- Figure 6/6B/
- __MACOSX/Figure 6/._6B
- Figure 6/6E/
- __MACOSX/Figure 6/._6E
- Figure 6/6D/
- __MACOSX/Figure 6/._6D
- Figure 6/6F/.DS_Store
- __MACOSX/Figure 6/6F/._.DS_Store
- Figure 6/6F/inset2_SON.bmp
- __MACOSX/Figure 6/6F/._inset2_SON.bmp
- Figure 6/6F/inset4.bmp
- __MACOSX/Figure 6/6F/._inset4.bmp
- Figure 6/6F/inset1.bmp
- __MACOSX/Figure 6/6F/._inset1.bmp
- Figure 6/6F/inset1_SON.bmp
- __MACOSX/Figure 6/6F/._inset1_SON.bmp
- Figure 6/6F/inset2.bmp
- __MACOSX/Figure 6/6F/._inset2.bmp
- Figure 6/6F/inset3_SON.bmp
- __MACOSX/Figure 6/6F/._inset3_SON.bmp
- Figure 6/6F/inset3.bmp
- __MACOSX/Figure 6/6F/._inset3.bmp
- Figure 6/6F/inset4_SON.bmp
- __MACOSX/Figure 6/6F/._inset4_SON.bmp
- Figure 6/6F/entire_nucleus_SON.bmp
- __MACOSX/Figure 6/6F/._entire_nucleus_SON.bmp
- Figure 6/6H/6H_SON_overlap.csv
- __MACOSX/Figure 6/6H/._6H_SON_overlap.csv
- Figure 6/6G/6G_SON_overlap.csv
- __MACOSX/Figure 6/6G/._6G_SON_overlap.csv
- Figure 6/6B/6B_init_term_prop.csv
- __MACOSX/Figure 6/6B/._6B_init_term_prop.csv
- Figure 6/6E/6E_SON_dist_event_type.csv
- __MACOSX/Figure 6/6E/._6E_SON_dist_event_type.csv
- Figure 6/6D/6D_init_term_prop.csv
- __MACOSX/Figure 6/6D/._6D_init_term_prop.csv
