# Supplementary material for: Spatial mapping of DNA synthesis reveals dynamics and geometry of human replication nanostructures
Source: EMBO J. 2025 Oct 7;44(23):7263–94. doi: 10.1038/s44318-025-00574-2 (PMC12669658; doi:10.1038/s44318-025-00574-2)
Supplement: Supplementary file 9 — Source data Fig. 6 [file 44318_2025_574_MOESM9_ESM.zip › Figure 6/6H/6H_SON_overlap.csv]

INDEX	label	area	path	channel	ratio_SON	ratio_notSON	segmentation	cond	image	alter	mask	image_full_id	ratio	pair
13	14	940	raw__ss_1__os_0__min_size_50__min_size_overlap_0/slide 1/Image 15_Structured Illumination_Channel Alignment__Mask_1/tables/004_segmented_regions_EdU.csv.gz	EdU	0.00106382978723404	0.0074468085106383	raw__ss_1__os_0__min_size_50__min_size_overlap_0	Short	15	Structured Illumination_Channel Alignment	_1	raw__ss_1__os_0__min_size_50__min_size_overlap_0_slide 1_15_Structured Illumination_Channel Alignment__1	0.00106382978723404	EdU in SON
17	19	3468	raw__ss_1__os_0__min_size_50__min_size_overlap_0/slide 1/Image 15_Structured Illumination_Channel Alignment__Mask_1/tables/004_segmented_regions_EdU.csv.gz	EdU	0.114763552479815	0.292675893886967	raw__ss_1__os_0__min_size_50__min_size_overlap_0	Short	15	Structured Illumination_Channel Alignment	_1	raw__ss_1__os_0__min_size_50__min_size_overlap_0_slide 1_15_Structured Illumination_Channel Alignment__1	0.114763552479815	EdU in SON
18	20	470	raw__ss_1__os_0__min_size_50__min_size_overlap_0/slide 1/Image 15_Structured Illumination_Channel Alignment__Mask_1/tables/004_segmented_regions_EdU.csv.gz	EdU	0.542553191489362	0.123404255319149	raw__ss_1__os_0__min_size_50__min_size_overlap_0	Short	15	Structured Illumination_Channel Alignment	_1	raw__ss_1__os_0__min_size_50__min_size_overlap_0_slide 1_15_Structured Illumination_Channel Alignment__1	0.542553191489362	EdU in SON
20	22	1509	raw__ss_1__os_0__min_size_50__min_size_overlap_0/slide 1/Image 15_Structured Illumination_Channel Alignment__Mask_1/tables/004_segmented_regions_EdU.csv.gz	EdU	0.00397614314115308	0.222664015904573	raw__ss_1__os_0__min_size_50__min_size_overlap_0	Short	15	Structured Illumination_Channel Alignment	_1	raw__ss_1__os_0__min_size_50__min_size_overlap_0_slide 1_15_Structured Illumination_Channel Alignment__1	0.00397614314115308	EdU in SON
37	39	1676	raw__ss_1__os_0__min_size_50__min_size_overlap_0/slide 1/Image 15_Structured Illumination_Channel Alignment__Mask_1/tables/004_segmented_regions_EdU.csv.gz	EdU	0.0787589498806683	0.365155131264916	raw__ss_1__os_0__min_size_50__min_size_overlap_0	Short	15	Structured Illumination_Channel Alignment	_1	raw__ss_1__os_0__min_size_50__min_size_overlap_0_slide 1_15_Structured Illumination_Channel Alignment__1	0.0787589498806683	EdU in SON
41	43	357	raw__ss_1__os_0__min_size_50__min_size_overlap_0/slide 1/Image 15_Structured Illumination_Channel Alignment__Mask_1/tables/004_segmented_regions_EdU.csv.gz	EdU	0.159663865546218	0.19047619047619	raw__ss_1__os_0__min_size_50__min_size_overlap_0	Short	15	Structured Illumination_Channel Alignment	_1	raw__ss_1__os_0__min_size_50__min_size_overlap_0_slide 1_15_Structured Illumination_Channel Alignment__1	0.159663865546218	EdU in SON
69	72	612	raw__ss_1__os_0__min_size_50__min_size_overlap_0/slide 1/Image 15_Structured Illumination_Channel Alignment__Mask_1/tables/004_segmented_regions_EdU.csv.gz	EdU	0.0130718954248366	0.147058823529412	raw__ss_1__os_0__min_size_50__min_size_overlap_0	Short	15	Structured Illumination_Channel Alignment	_1	raw__ss_1__os_0__min_size_50__min_size_overlap_0_slide 1_15_Structured Illumination_Channel Alignment__1	0.0130718954248366	EdU in SON
106	110	553	raw__ss_1__os_0__min_size_50__min_size_overlap_0/slide 1/Image 15_Structured Illumination_Channel Alignment__Mask_1/tables/004_segmented_regions_EdU.csv.gz	EdU	0.0054249547920434	0.321880650994575	raw__ss_1__os_0__min_size_50__min_size_overlap_0	Short	15	Structured Illumination_Channel Alignment	_1	raw__ss_1__os_0__min_size_50__min_size_overlap_0_slide 1_15_Structured Illumination_Channel Alignment__1	0.0054249547920434	EdU in SON
108	112	461	raw__ss_1__os_0__min_size_50__min_size_overlap_0/slide 1/Image 15_Structured Illumination_Channel Alignment__Mask_1/tables/004_segmented_regions_EdU.csv.gz	EdU	0.0672451193058568	0.349240780911063	raw__ss_1__os_0__min_size_50__min_size_overlap_0	Short	15	Structured Illumination_Channel Alignment	_1	raw__ss_1__os_0__min_size_50__min_size_overlap_0_slide 1_15_Structured Illumination_Channel Alignment__1	0.0672451193058568	EdU in SON
124	128	414	raw__ss_1__os_0__min_size_50__min_size_overlap_0/slide 1/Image 15_Structured Illumination_Channel Alignment__Mask_1/tables/004_segmented_regions_EdU.csv.gz	EdU	0.0193236714975845	0.0217391304347826	raw__ss_1__os_0__min_size_50__min_size_overlap_0	Short	15	Structured Illumination_Channel Alignment	_1	raw__ss_1__os_0__min_size_50__min_size_overlap_0_slide 1_15_Structured Illumination_Channel Alignment__1	0.0193236714975845	EdU in SON
137	141	1034	raw__ss_1__os_0__min_size_50__min_size_overlap_0/slide 1/Image 15_Structured Illumination_Channel Alignment__Mask_1/tables/004_segmented_regions_EdU.csv.gz	EdU	0.544487427466151	0.589941972920696	raw__ss_1__os_0__min_size_50__min_size_overlap_0	Short	15	Structured Illumination_Channel Alignment	_1	raw__ss_1__os_0__min_size_50__min_size_overlap_0_slide 1_15_Structured Illumination_Channel Alignment__1	0.544487427466151	EdU in SON
142	146	1345	raw__ss_1__os_0__min_size_50__min_size_overlap_0/slide 1/Image 15_Structured Illumination_Channel Alignment__Mask_1/tables/004_segmented_regions_EdU.csv.gz	EdU	0.041635687732342	0.0884758364312268	raw__ss_1__os_0__min_size_50__min_size_overlap_0	Short	15	Structured Illumination_Channel Alignment	_1	raw__ss_1__os_0__min_size_50__min_size_overlap_0_slide 1_15_Structured Illumination_Channel Alignment__1	0.041635687732342	EdU in SON
156	161	921	raw__ss_1__os_0__min_size_50__min_size_overlap_0/slide 1/Image 15_Structured Illumination_Channel Alignment__Mask_1/tables/004_segmented_regions_EdU.csv.gz	EdU	0.0271444082519001	0.203040173724213	raw__ss_1__os_0__min_size_50__min_size_overlap_0	Short	15	Structured Illumination_Channel Alignment	_1	raw__ss_1__os_0__min_size_50__min_size_overlap_0_slide 1_15_Structured Illumination_Channel Alignment__1	0.0271444082519001	EdU in SON
160	165	542	raw__ss_1__os_0__min_size_50__min_size_overlap_0/slide 1/Image 15_Structured Illumination_Channel Alignment__Mask_1/tables/004_segmented_regions_EdU.csv.gz	EdU	0.529520295202952	0.629151291512915	raw__ss_1__os_0__min_size_50__min_size_overlap_0	Short	15	Structured Illumination_Channel Alignment	_1	raw__ss_1__os_0__min_size_50__min_size_overlap_0_slide 1_15_Structured Illumination_Channel Alignment__1	0.529520295202952	EdU in SON
174	179	2040	raw__ss_1__os_0__min_size_50__min_size_overlap_0/slide 1/Image 15_Structured Illumination_Channel Alignment__Mask_1/tables/004_segmented_regions_EdU.csv.gz	EdU	0.0534313725490196	0.45	raw__ss_1__os_0__min_size_50__min_size_overlap_0	Short	15	Structured Illumination_Channel Alignment	_1	raw__ss_1__os_0__min_size_50__min_size_overlap_0_slide 1_15_Structured Illumination_Channel Alignment__1	0.0534313725490196	EdU in SON
175	180	665	raw__ss_1__os_0__min_size_50__min_size_overlap_0/slide 1/Image 15_Structured Illumination_Channel Alignment__Mask_1/tables/004_segmented_regions_EdU.csv.gz	EdU	0.144360902255639	0.333834586466165	raw__ss_1__os_0__min_size_50__min_size_overlap_0	Short	15	Structured Illumination_Channel Alignment	_1	raw__ss_1__os_0__min_size_50__min_size_overlap_0_slide 1_15_Structured Illumination_Channel Alignment__1	0.144360902255639	EdU in SON
181	186	1566	raw__ss_1__os_0__min_size_50__min_size_overlap_0/slide 1/Image 15_Structured Illumination_Channel Alignment__Mask_1/tables/004_segmented_regions_EdU.csv.gz	EdU	0.201787994891443	0.300127713920817	raw__ss_1__os_0__min_size_50__min_size_overlap_0	Short	15	Structured Illumination_Channel Alignment	_1	raw__ss_1__os_0__min_size_50__min_size_overlap_0_slide 1_15_Structured Illumination_Channel Alignment__1	0.201787994891443	EdU in SON
184	189	2139	raw__ss_1__os_0__min_size_50__min_size_overlap_0/slide 1/Image 15_Structured Illumination_Channel Alignment__Mask_1/tables/004_segmented_regions_EdU.csv.gz	EdU	0.000467508181393174	0.337540906965872	raw__ss_1__os_0__min_size_50__min_size_overlap_0	Short	15	Structured Illumination_Channel Alignment	_1	raw__ss_1__os_0__min_size_50__min_size_overlap_0_slide 1_15_Structured Illumination_Channel Alignment__1	0.000467508181393174	EdU in SON
186	191	1080	raw__ss_1__os_0__min_size_50__min_size_overlap_0/slide 1/Image 15_Structured Illumination_Channel Alignment__Mask_1/tables/004_segmented_regions_EdU.csv.gz	EdU	0.24537037037037	0.248148148148148	raw__ss_1__os_0__min_size_50__min_size_overlap_0	Short	15	Structured Illumination_Channel Alignment	_1	raw__ss_1__os_0__min_size_50__min_size_overlap_0_slide 1_15_Structured Illumination_Channel Alignment__1	0.24537037037037	EdU in SON
189	194	3405	raw__ss_1__os_0__min_size_50__min_size_overlap_0/slide 1/Image 15_Structured Illumination_Channel Alignment__Mask_1/tables/004_segmented_regions_EdU.csv.gz	EdU	0.013215859030837	0.111306901615272	raw__ss_1__os_0__min_size_50__min_size_overlap_0	Short	15	Structured Illumination_Channel Alignment	_1	raw__ss_1__os_0__min_size_50__min_size_overlap_0_slide 1_15_Structured Illumination_Channel Alignment__1	0.013215859030837	EdU in SON
191	196	1342	raw__ss_1__os_0__min_size_50__min_size_overlap_0/slide 1/Image 15_Structured Illumination_Channel Alignment__Mask_1/tables/004_segmented_regions_EdU.csv.gz	EdU	0.0193740685543964	0.506706408345753	raw__ss_1__os_0__min_size_50__min_size_overlap_0	Short	15	Structured Illumination_Channel Alignment	_1	raw__ss_1__os_0__min_size_50__min_size_overlap_0_slide 1_15_Structured Illumination_Channel Alignment__1	0.0193740685543964	EdU in SON
203	208	187	raw__ss_1__os_0__min_size_50__min_size_overlap_0/slide 1/Image 15_Structured Illumination_Channel Alignment__Mask_1/tables/004_segmented_regions_EdU.csv.gz	EdU	0.470588235294118	0.0267379679144385	raw__ss_1__os_0__min_size_50__min_size_overlap_0	Short	15	Structured Illumination_Channel Alignment	_1	raw__ss_1__os_0__min_size_50__min_size_overlap_0_slide 1_15_Structured Illumination_Channel Alignment__1	0.470588235294118	EdU in SON
213	219	1363	raw__ss_1__os_0__min_size_50__min_size_overlap_0/slide 1/Image 15_Structured Illumination_Channel Alignment__Mask_1/tables/004_segmented_regions_EdU.csv.gz	EdU	0.462949376375642	0.438738077769626	raw__ss_1__os_0__min_size_50__min_size_overlap_0	Short	15	Structured Illumination_Channel Alignment	_1	raw__ss_1__os_0__min_size_50__min_size_overlap_0_slide 1_15_Structured Illumination_Channel Alignment__1	0.462949376375642	EdU in SON
224	230	97	raw__ss_1__os_0__min_size_50__min_size_overlap_0/slide 1/Image 15_Structured Illumination_Channel Alignment__Mask_1/tables/004_segmented_regions_EdU.csv.gz	EdU	0.0824742268041237	0	raw__ss_1__os_0__min_size_50__min_size_overlap_0	Short	15	Structured Illumination_Channel Alignment	_1	raw__ss_1__os_0__min_size_50__min_size_overlap_0_slide 1_15_Structured Illumination_Channel Alignment__1	0.0824742268041237	EdU in SON
227	233	756	raw__ss_1__os_0__min_size_50__min_size_overlap_0/slide 1/Image 15_Structured Illumination_Channel Alignment__Mask_1/tables/004_segmented_regions_EdU.csv.gz	EdU	0.0568783068783069	0	raw__ss_1__os_0__min_size_50__min_size_overlap_0	Short	15	Structured Illumination_Channel Alignment	_1	raw__ss_1__os_0__min_size_50__min_size_overlap_0_slide 1_15_Structured Illumination_Channel Alignment__1	0.0568783068783069	EdU in SON
232	238	1307	raw__ss_1__os_0__min_size_50__min_size_overlap_0/slide 1/Image 15_Structured Illumination_Channel Alignment__Mask_1/tables/004_segmented_regions_EdU.csv.gz	EdU	0.322876817138485	0.238714613618975	raw__ss_1__os_0__min_size_50__min_size_overlap_0	Short	15	Structured Illumination_Channel Alignment	_1	raw__ss_1__os_0__min_size_50__min_size_overlap_0_slide 1_15_Structured Illumination_Channel Alignment__1	0.322876817138485	EdU in SON
234	240	201	raw__ss_1__os_0__min_size_50__min_size_overlap_0/slide 1/Image 15_Structured Illumination_Channel Alignment__Mask_1/tables/004_segmented_regions_EdU.csv.gz	EdU	0.482587064676617	0.482587064676617	raw__ss_1__os_0__min_size_50__min_size_overlap_0	Short	15	Structured Illumination_Channel Alignment	_1	raw__ss_1__os_0__min_size_50__min_size_overlap_0_slide 1_15_Structured Illumination_Channel Alignment__1	0.482587064676617	EdU in SON
242	248	485	raw__ss_1__os_0__min_size_50__min_size_overlap_0/slide 1/Image 15_Structured Illumination_Channel Alignment__Mask_1/tables/004_segmented_regions_EdU.csv.gz	EdU	0.649484536082474	0.111340206185567	raw__ss_1__os_0__min_size_50__min_size_overlap_0	Short	15	Structured Illumination_Channel Alignment	_1	raw__ss_1__os_0__min_size_50__min_size_overlap_0_slide 1_15_Structured Illumination_Channel Alignment__1	0.649484536082474	EdU in SON
246	252	557	raw__ss_1__os_0__min_size_50__min_size_overlap_0/slide 1/Image 15_Structured Illumination_Channel Alignment__Mask_1/tables/004_segmented_regions_EdU.csv.gz	EdU	0.807899461400359	0.307001795332136	raw__ss_1__os_0__min_size_50__min_size_overlap_0	Short	15	Structured Illumination_Channel Alignment	_1	raw__ss_1__os_0__min_size_50__min_size_overlap_0_slide 1_15_Structured Illumination_Channel Alignment__1	0.807899461400359	EdU in SON
247	253	1424	raw__ss_1__os_0__min_size_50__min_size_overlap_0/slide 1/Image 15_Structured Illumination_Channel Alignment__Mask_1/tables/004_segmented_regions_EdU.csv.gz	EdU	0.340589887640449	0.325842696629214	raw__ss_1__os_0__min_size_50__min_size_overlap_0	Short	15	Structured Illumination_Channel Alignment	_1	raw__ss_1__os_0__min_size_50__min_size_overlap_0_slide 1_15_Structured Illumination_Channel Alignment__1	0.340589887640449	EdU in SON
251	257	1476	raw__ss_1__os_0__min_size_50__min_size_overlap_0/slide 1/Image 15_Structured Illumination_Channel Alignment__Mask_1/tables/004_segmented_regions_EdU.csv.gz	EdU	0.0013550135501355	0.32520325203252	raw__ss_1__os_0__min_size_50__min_size_overlap_0	Short	15	Structured Illumination_Channel Alignment	_1	raw__ss_1__os_0__min_size_50__min_size_overlap_0_slide 1_15_Structured Illumination_Channel Alignment__1	0.0013550135501355	EdU in SON
254	260	1467	raw__ss_1__os_0__min_size_50__min_size_overlap_0/slide 1/Image 15_Structured Illumination_Channel Alignment__Mask_1/tables/004_segmented_regions_EdU.csv.gz	EdU	0.00136332651670075	0.280845262440354	raw__ss_1__os_0__min_size_50__min_size_overlap_0	Short	15	Structured Illumination_Channel Alignment	_1	raw__ss_1__os_0__min_size_50__min_size_overlap_0_slide 1_15_Structured Illumination_Channel Alignment__1	0.00136332651670075	EdU in SON
269	275	427	raw__ss_1__os_0__min_size_50__min_size_overlap_0/slide 1/Image 15_Structured Illumination_Channel Alignment__Mask_1/tables/004_segmented_regions_EdU.csv.gz	EdU	0.451990632318501	0.0608899297423888	raw__ss_1__os_0__min_size_50__min_size_overlap_0	Short	15	Structured Illumination_Channel Alignment	_1	raw__ss_1__os_0__min_size_50__min_size_overlap_0_slide 1_15_Structured Illumination_Channel Alignment__1	0.451990632318501	EdU in SON
270	276	678	raw__ss_1__os_0__min_size_50__min_size_overlap_0/slide 1/Image 15_Structured Illumination_Channel Alignment__Mask_1/tables/004_segmented_regions_EdU.csv.gz	EdU	0.268436578171091	0.361356932153392	raw__ss_1__os_0__min_size_50__min_size_overlap_0	Short	15	Structured Illumination_Channel Alignment	_1	raw__ss_1__os_0__min_size_50__min_size_overlap_0_slide 1_15_Structured Illumination_Channel Alignment__1	0.268436578171091	EdU in SON
279	286	641	raw__ss_1__os_0__min_size_50__min_size_overlap_0/slide 1/Image 15_Structured Illumination_Channel Alignment__Mask_1/tables/004_segmented_regions_EdU.csv.gz	EdU	0.0093603744149766	0.0405616224648986	raw__ss_1__os_0__min_size_50__min_size_overlap_0	Short	15	Structured Illumination_Channel Alignment	_1	raw__ss_1__os_0__min_size_50__min_size_overlap_0_slide 1_15_Structured Illumination_Channel Alignment__1	0.0093603744149766	EdU in SON
280	287	253	raw__ss_1__os_0__min_size_50__min_size_overlap_0/slide 1/Image 15_Structured Illumination_Channel Alignment__Mask_1/tables/004_segmented_regions_EdU.csv.gz	EdU	0.075098814229249	0.328063241106719	raw__ss_1__os_0__min_size_50__min_size_overlap_0	Short	15	Structured Illumination_Channel Alignment	_1	raw__ss_1__os_0__min_size_50__min_size_overlap_0_slide 1_15_Structured Illumination_Channel Alignment__1	0.075098814229249	EdU in SON
283	290	271	raw__ss_1__os_0__min_size_50__min_size_overlap_0/slide 1/Image 15_Structured Illumination_Channel Alignment__Mask_1/tables/004_segmented_regions_EdU.csv.gz	EdU	0.656826568265683	0.335793357933579	raw__ss_1__os_0__min_size_50__min_size_overlap_0	Short	15	Structured Illumination_Channel Alignment	_1	raw__ss_1__os_0__min_size_50__min_size_overlap_0_slide 1_15_Structured Illumination_Channel Alignment__1	0.656826568265683	EdU in SON
302	311	2350	raw__ss_1__os_0__min_size_50__min_size_overlap_0/slide 1/Image 15_Structured Illumination_Channel Alignment__Mask_1/tables/004_segmented_regions_EdU.csv.gz	EdU	0.0804255319148936	0.262127659574468	raw__ss_1__os_0__min_size_50__min_size_overlap_0	Short	15	Structured Illumination_Channel Alignment	_1	raw__ss_1__os_0__min_size_50__min_size_overlap_0_slide 1_15_Structured Illumination_Channel Alignment__1	0.0804255319148936	EdU in SON
328	337	92	raw__ss_1__os_0__min_size_50__min_size_overlap_0/slide 1/Image 15_Structured Illumination_Channel Alignment__Mask_1/tables/004_segmented_regions_EdU.csv.gz	EdU	0.58695652173913	0	raw__ss_1__os_0__min_size_50__min_size_overlap_0	Short	15	Structured Illumination_Channel Alignment	_1	raw__ss_1__os_0__min_size_50__min_size_overlap_0_slide 1_15_Structured Illumination_Channel Alignment__1	0.58695652173913	EdU in SON
346	356	945	raw__ss_1__os_0__min_size_50__min_size_overlap_0/slide 1/Image 15_Structured Illumination_Channel Alignment__Mask_1/tables/004_segmented_regions_EdU.csv.gz	EdU	0.0941798941798942	0.245502645502646	raw__ss_1__os_0__min_size_50__min_size_overlap_0	Short	15	Structured Illumination_Channel Alignment	_1	raw__ss_1__os_0__min_size_50__min_size_overlap_0_slide 1_15_Structured Illumination_Channel Alignment__1	0.0941798941798942	EdU in SON
352	363	645	raw__ss_1__os_0__min_size_50__min_size_overlap_0/slide 1/Image 15_Structured Illumination_Channel Alignment__Mask_1/tables/004_segmented_regions_EdU.csv.gz	EdU	0.29922480620155	0.382945736434109	raw__ss_1__os_0__min_size_50__min_size_overlap_0	Short	15	Structured Illumination_Channel Alignment	_1	raw__ss_1__os_0__min_size_50__min_size_overlap_0_slide 1_15_Structured Illumination_Channel Alignment__1	0.29922480620155	EdU in SON
356	367	558	raw__ss_1__os_0__min_size_50__min_size_overlap_0/slide 1/Image 15_Structured Illumination_Channel Alignment__Mask_1/tables/004_segmented_regions_EdU.csv.gz	EdU	0.207885304659498	0	raw__ss_1__os_0__min_size_50__min_size_overlap_0	Short	15	Structured Illumination_Channel Alignment	_1	raw__ss_1__os_0__min_size_50__min_size_overlap_0_slide 1_15_Structured Illumination_Channel Alignment__1	0.207885304659498	EdU in SON
360	371	2099	raw__ss_1__os_0__min_size_50__min_size_overlap_0/slide 1/Image 15_Structured Illumination_Channel Alignment__Mask_1/tables/004_segmented_regions_EdU.csv.gz	EdU	0.00714626012386851	0.167222486898523	raw__ss_1__os_0__min_size_50__min_size_overlap_0	Short	15	Structured Illumination_Channel Alignment	_1	raw__ss_1__os_0__min_size_50__min_size_overlap_0_slide 1_15_Structured Illumination_Channel Alignment__1	0.00714626012386851	EdU in SON
367	379	1157	raw__ss_1__os_0__min_size_50__min_size_overlap_0/slide 1/Image 15_Structured Illumination_Channel Alignment__Mask_1/tables/004_segmented_regions_EdU.csv.gz	EdU	0.375972342264477	0.222990492653414	raw__ss_1__os_0__min_size_50__min_size_overlap_0	Short	15	Structured Illumination_Channel Alignment	_1	raw__ss_1__os_0__min_size_50__min_size_overlap_0_slide 1_15_Structured Illumination_Channel Alignment__1	0.375972342264477	EdU in SON
370	382	988	raw__ss_1__os_0__min_size_50__min_size_overlap_0/slide 1/Image 15_Structured Illumination_Channel Alignment__Mask_1/tables/004_segmented_regions_EdU.csv.gz	EdU	0.100202429149798	0.393724696356275	raw__ss_1__os_0__min_size_50__min_size_overlap_0	Short	15	Structured Illumination_Channel Alignment	_1	raw__ss_1__os_0__min_size_50__min_size_overlap_0_slide 1_15_Structured Illumination_Channel Alignment__1	0.100202429149798	EdU in SON
392	404	495	raw__ss_1__os_0__min_size_50__min_size_overlap_0/slide 1/Image 15_Structured Illumination_Channel Alignment__Mask_1/tables/004_segmented_regions_EdU.csv.gz	EdU	0.145454545454545	0.408080808080808	raw__ss_1__os_0__min_size_50__min_size_overlap_0	Short	15	Structured Illumination_Channel Alignment	_1	raw__ss_1__os_0__min_size_50__min_size_overlap_0_slide 1_15_Structured Illumination_Channel Alignment__1	0.145454545454545	EdU in SON
393	405	479	raw__ss_1__os_0__min_size_50__min_size_overlap_0/slide 1/Image 15_Structured Illumination_Channel Alignment__Mask_1/tables/004_segmented_regions_EdU.csv.gz	EdU	0.240083507306889	0.41544885177453	raw__ss_1__os_0__min_size_50__min_size_overlap_0	Short	15	Structured Illumination_Channel Alignment	_1	raw__ss_1__os_0__min_size_50__min_size_overlap_0_slide 1_15_Structured Illumination_Channel Alignment__1	0.240083507306889	EdU in SON
395	407	879	raw__ss_1__os_0__min_size_50__min_size_overlap_0/slide 1/Image 15_Structured Illumination_Channel Alignment__Mask_1/tables/004_segmented_regions_EdU.csv.gz	EdU	0.00227531285551763	0.0409556313993174	raw__ss_1__os_0__min_size_50__min_size_overlap_0	Short	15	Structured Illumination_Channel Alignment	_1	raw__ss_1__os_0__min_size_50__min_size_overlap_0_slide 1_15_Structured Illumination_Channel Alignment__1	0.00227531285551763	EdU in SON
399	411	416	raw__ss_1__os_0__min_size_50__min_size_overlap_0/slide 1/Image 15_Structured Illumination_Channel Alignment__Mask_1/tables/004_segmented_regions_EdU.csv.gz	EdU	0.230769230769231	0.221153846153846	raw__ss_1__os_0__min_size_50__min_size_overlap_0	Short	15	Structured Illumination_Channel Alignment	_1	raw__ss_1__os_0__min_size_50__min_size_overlap_0_slide 1_15_Structured Illumination_Channel Alignment__1	0.230769230769231	EdU in SON
411	424	963	raw__ss_1__os_0__min_size_50__min_size_overlap_0/slide 1/Image 15_Structured Illumination_Channel Alignment__Mask_1/tables/004_segmented_regions_EdU.csv.gz	EdU	0.0114226375908619	0.453790238836968	raw__ss_1__os_0__min_size_50__min_size_overlap_0	Short	15	Structured Illumination_Channel Alignment	_1	raw__ss_1__os_0__min_size_50__min_size_overlap_0_slide 1_15_Structured Illumination_Channel Alignment__1	0.0114226375908619	EdU in SON
412	425	266	raw__ss_1__os_0__min_size_50__min_size_overlap_0/slide 1/Image 15_Structured Illumination_Channel Alignment__Mask_1/tables/004_segmented_regions_EdU.csv.gz	EdU	0.0037593984962406	0	raw__ss_1__os_0__min_size_50__min_size_overlap_0	Short	15	Structured Illumination_Channel Alignment	_1	raw__ss_1__os_0__min_size_50__min_size_overlap_0_slide 1_15_Structured Illumination_Channel Alignment__1	0.0037593984962406	EdU in SON
420	434	599	raw__ss_1__os_0__min_size_50__min_size_overlap_0/slide 1/Image 15_Structured Illumination_Channel Alignment__Mask_1/tables/004_segmented_regions_EdU.csv.gz	EdU	0.0951585976627713	0.377295492487479	raw__ss_1__os_0__min_size_50__min_size_overlap_0	Short	15	Structured Illumination_Channel Alignment	_1	raw__ss_1__os_0__min_size_50__min_size_overlap_0_slide 1_15_Structured Illumination_Channel Alignment__1	0.0951585976627713	EdU in SON
425	440	1499	raw__ss_1__os_0__min_size_50__min_size_overlap_0/slide 1/Image 15_Structured Illumination_Channel Alignment__Mask_1/tables/004_segmented_regions_EdU.csv.gz	EdU	0.152101400933956	0.416944629753169	raw__ss_1__os_0__min_size_50__min_size_overlap_0	Short	15	Structured Illumination_Channel Alignment	_1	raw__ss_1__os_0__min_size_50__min_size_overlap_0_slide 1_15_Structured Illumination_Channel Alignment__1	0.152101400933956	EdU in SON
433	448	751	raw__ss_1__os_0__min_size_50__min_size_overlap_0/slide 1/Image 15_Structured Illumination_Channel Alignment__Mask_1/tables/004_segmented_regions_EdU.csv.gz	EdU	0.492676431424767	0.0439414114513981	raw__ss_1__os_0__min_size_50__min_size_overlap_0	Short	15	Structured Illumination_Channel Alignment	_1	raw__ss_1__os_0__min_size_50__min_size_overlap_0_slide 1_15_Structured Illumination_Channel Alignment__1	0.492676431424767	EdU in SON
436	451	1238	raw__ss_1__os_0__min_size_50__min_size_overlap_0/slide 1/Image 15_Structured Illumination_Channel Alignment__Mask_1/tables/004_segmented_regions_EdU.csv.gz	EdU	0.516155088852989	0.217285945072698	raw__ss_1__os_0__min_size_50__min_size_overlap_0	Short	15	Structured Illumination_Channel Alignment	_1	raw__ss_1__os_0__min_size_50__min_size_overlap_0_slide 1_15_Structured Illumination_Channel Alignment__1	0.516155088852989	EdU in SON
441	456	1597	raw__ss_1__os_0__min_size_50__min_size_overlap_0/slide 1/Image 15_Structured Illumination_Channel Alignment__Mask_1/tables/004_segmented_regions_EdU.csv.gz	EdU	0.0125234815278647	0.290544771446462	raw__ss_1__os_0__min_size_50__min_size_overlap_0	Short	15	Structured Illumination_Channel Alignment	_1	raw__ss_1__os_0__min_size_50__min_size_overlap_0_slide 1_15_Structured Illumination_Channel Alignment__1	0.0125234815278647	EdU in SON
442	457	1096	raw__ss_1__os_0__min_size_50__min_size_overlap_0/slide 1/Image 15_Structured Illumination_Channel Alignment__Mask_1/tables/004_segmented_regions_EdU.csv.gz	EdU	0.831204379562044	0.510948905109489	raw__ss_1__os_0__min_size_50__min_size_overlap_0	Short	15	Structured Illumination_Channel Alignment	_1	raw__ss_1__os_0__min_size_50__min_size_overlap_0_slide 1_15_Structured Illumination_Channel Alignment__1	0.831204379562044	EdU in SON
450	465	1472	raw__ss_1__os_0__min_size_50__min_size_overlap_0/slide 1/Image 15_Structured Illumination_Channel Alignment__Mask_1/tables/004_segmented_regions_EdU.csv.gz	EdU	0.0923913043478261	0.218070652173913	raw__ss_1__os_0__min_size_50__min_size_overlap_0	Short	15	Structured Illumination_Channel Alignment	_1	raw__ss_1__os_0__min_size_50__min_size_overlap_0_slide 1_15_Structured Illumination_Channel Alignment__1	0.0923913043478261	EdU in SON
452	468	1745	raw__ss_1__os_0__min_size_50__min_size_overlap_0/slide 1/Image 15_Structured Illumination_Channel Alignment__Mask_1/tables/004_segmented_regions_EdU.csv.gz	EdU	0.33810888252149	0.362177650429799	raw__ss_1__os_0__min_size_50__min_size_overlap_0	Short	15	Structured Illumination_Channel Alignment	_1	raw__ss_1__os_0__min_size_50__min_size_overlap_0_slide 1_15_Structured Illumination_Channel Alignment__1	0.33810888252149	EdU in SON
457	474	446	raw__ss_1__os_0__min_size_50__min_size_overlap_0/slide 1/Image 15_Structured Illumination_Channel Alignment__Mask_1/tables/004_segmented_regions_EdU.csv.gz	EdU	0.174887892376682	0.0650224215246637	raw__ss_1__os_0__min_size_50__min_size_overlap_0	Short	15	Structured Illumination_Channel Alignment	_1	raw__ss_1__os_0__min_size_50__min_size_overlap_0_slide 1_15_Structured Illumination_Channel Alignment__1	0.174887892376682	EdU in SON
486	504	1009	raw__ss_1__os_0__min_size_50__min_size_overlap_0/slide 1/Image 15_Structured Illumination_Channel Alignment__Mask_1/tables/004_segmented_regions_EdU.csv.gz	EdU	0.0168483647175421	0.375619425173439	raw__ss_1__os_0__min_size_50__min_size_overlap_0	Short	15	Structured Illumination_Channel Alignment	_1	raw__ss_1__os_0__min_size_50__min_size_overlap_0_slide 1_15_Structured Illumination_Channel Alignment__1	0.0168483647175421	EdU in SON
489	507	749	raw__ss_1__os_0__min_size_50__min_size_overlap_0/slide 1/Image 15_Structured Illumination_Channel Alignment__Mask_1/tables/004_segmented_regions_EdU.csv.gz	EdU	0.00534045393858478	0.0774365821094793	raw__ss_1__os_0__min_size_50__min_size_overlap_0	Short	15	Structured Illumination_Channel Alignment	_1	raw__ss_1__os_0__min_size_50__min_size_overlap_0_slide 1_15_Structured Illumination_Channel Alignment__1	0.00534045393858478	EdU in SON
490	508	622	raw__ss_1__os_0__min_size_50__min_size_overlap_0/slide 1/Image 15_Structured Illumination_Channel Alignment__Mask_1/tables/004_segmented_regions_EdU.csv.gz	EdU	0.19935691318328	0.0305466237942122	raw__ss_1__os_0__min_size_50__min_size_overlap_0	Short	15	Structured Illumination_Channel Alignment	_1	raw__ss_1__os_0__min_size_50__min_size_overlap_0_slide 1_15_Structured Illumination_Channel Alignment__1	0.19935691318328	EdU in SON
496	514	932	raw__ss_1__os_0__min_size_50__min_size_overlap_0/slide 1/Image 15_Structured Illumination_Channel Alignment__Mask_1/tables/004_segmented_regions_EdU.csv.gz	EdU	0.188841201716738	0.283261802575107	raw__ss_1__os_0__min_size_50__min_size_overlap_0	Short	15	Structured Illumination_Channel Alignment	_1	raw__ss_1__os_0__min_size_50__min_size_overlap_0_slide 1_15_Structured Illumination_Channel Alignment__1	0.188841201716738	EdU in SON
510	528	137	raw__ss_1__os_0__min_size_50__min_size_overlap_0/slide 1/Image 15_Structured Illumination_Channel Alignment__Mask_1/tables/004_segmented_regions_EdU.csv.gz	EdU	0.489051094890511	0.240875912408759	raw__ss_1__os_0__min_size_50__min_size_overlap_0	Short	15	Structured Illumination_Channel Alignment	_1	raw__ss_1__os_0__min_size_50__min_size_overlap_0_slide 1_15_Structured Illumination_Channel Alignment__1	0.489051094890511	EdU in SON
517	535	1608	raw__ss_1__os_0__min_size_50__min_size_overlap_0/slide 1/Image 15_Structured Illumination_Channel Alignment__Mask_1/tables/004_segmented_regions_EdU.csv.gz	EdU	0.00310945273631841	0.256218905472637	raw__ss_1__os_0__min_size_50__min_size_overlap_0	Short	15	Structured Illumination_Channel Alignment	_1	raw__ss_1__os_0__min_size_50__min_size_overlap_0_slide 1_15_Structured Illumination_Channel Alignment__1	0.00310945273631841	EdU in SON
521	539	98	raw__ss_1__os_0__min_size_50__min_size_overlap_0/slide 1/Image 15_Structured Illumination_Channel Alignment__Mask_1/tables/004_segmented_regions_EdU.csv.gz	EdU	0.704081632653061	0.224489795918367	raw__ss_1__os_0__min_size_50__min_size_overlap_0	Short	15	Structured Illumination_Channel Alignment	_1	raw__ss_1__os_0__min_size_50__min_size_overlap_0_slide 1_15_Structured Illumination_Channel Alignment__1	0.704081632653061	EdU in SON
530	548	888	raw__ss_1__os_0__min_size_50__min_size_overlap_0/slide 1/Image 15_Structured Illumination_Channel Alignment__Mask_1/tables/004_segmented_regions_EdU.csv.gz	EdU	0.149774774774775	0.181306306306306	raw__ss_1__os_0__min_size_50__min_size_overlap_0	Short	15	Structured Illumination_Channel Alignment	_1	raw__ss_1__os_0__min_size_50__min_size_overlap_0_slide 1_15_Structured Illumination_Channel Alignment__1	0.149774774774775	EdU in SON
543	562	1415	raw__ss_1__os_0__min_size_50__min_size_overlap_0/slide 1/Image 15_Structured Illumination_Channel Alignment__Mask_1/tables/004_segmented_regions_EdU.csv.gz	EdU	0.0169611307420495	0.417667844522968	raw__ss_1__os_0__min_size_50__min_size_overlap_0	Short	15	Structured Illumination_Channel Alignment	_1	raw__ss_1__os_0__min_size_50__min_size_overlap_0_slide 1_15_Structured Illumination_Channel Alignment__1	0.0169611307420495	EdU in SON
551	570	1572	raw__ss_1__os_0__min_size_50__min_size_overlap_0/slide 1/Image 15_Structured Illumination_Channel Alignment__Mask_1/tables/004_segmented_regions_EdU.csv.gz	EdU	0.725826972010178	0.111959287531807	raw__ss_1__os_0__min_size_50__min_size_overlap_0	Short	15	Structured Illumination_Channel Alignment	_1	raw__ss_1__os_0__min_size_50__min_size_overlap_0_slide 1_15_Structured Illumination_Channel Alignment__1	0.725826972010178	EdU in SON
554	573	3683	raw__ss_1__os_0__min_size_50__min_size_overlap_0/slide 1/Image 15_Structured Illumination_Channel Alignment__Mask_1/tables/004_segmented_regions_EdU.csv.gz	EdU	0.0130328536519142	0.364376866684768	raw__ss_1__os_0__min_size_50__min_size_overlap_0	Short	15	Structured Illumination_Channel Alignment	_1	raw__ss_1__os_0__min_size_50__min_size_overlap_0_slide 1_15_Structured Illumination_Channel Alignment__1	0.0130328536519142	EdU in SON
559	578	1455	raw__ss_1__os_0__min_size_50__min_size_overlap_0/slide 1/Image 15_Structured Illumination_Channel Alignment__Mask_1/tables/004_segmented_regions_EdU.csv.gz	EdU	0.123024054982818	0.305841924398625	raw__ss_1__os_0__min_size_50__min_size_overlap_0	Short	15	Structured Illumination_Channel Alignment	_1	raw__ss_1__os_0__min_size_50__min_size_overlap_0_slide 1_15_Structured Illumination_Channel Alignment__1	0.123024054982818	EdU in SON
560	579	1477	raw__ss_1__os_0__min_size_50__min_size_overlap_0/slide 1/Image 15_Structured Illumination_Channel Alignment__Mask_1/tables/004_segmented_regions_EdU.csv.gz	EdU	0.239675016926202	0.05416384563304	raw__ss_1__os_0__min_size_50__min_size_overlap_0	Short	15	Structured Illumination_Channel Alignment	_1	raw__ss_1__os_0__min_size_50__min_size_overlap_0_slide 1_15_Structured Illumination_Channel Alignment__1	0.239675016926202	EdU in SON
566	585	2373	raw__ss_1__os_0__min_size_50__min_size_overlap_0/slide 1/Image 15_Structured Illumination_Channel Alignment__Mask_1/tables/004_segmented_regions_EdU.csv.gz	EdU	0.00632111251580278	0.423514538558786	raw__ss_1__os_0__min_size_50__min_size_overlap_0	Short	15	Structured Illumination_Channel Alignment	_1	raw__ss_1__os_0__min_size_50__min_size_overlap_0_slide 1_15_Structured Illumination_Channel Alignment__1	0.00632111251580278	EdU in SON
576	595	1103	raw__ss_1__os_0__min_size_50__min_size_overlap_0/slide 1/Image 15_Structured Illumination_Channel Alignment__Mask_1/tables/004_segmented_regions_EdU.csv.gz	EdU	0.941976427923844	0.043517679057117	raw__ss_1__os_0__min_size_50__min_size_overlap_0	Short	15	Structured Illumination_Channel Alignment	_1	raw__ss_1__os_0__min_size_50__min_size_overlap_0_slide 1_15_Structured Illumination_Channel Alignment__1	0.941976427923844	EdU in SON
583	602	871	raw__ss_1__os_0__min_size_50__min_size_overlap_0/slide 1/Image 15_Structured Illumination_Channel Alignment__Mask_1/tables/004_segmented_regions_EdU.csv.gz	EdU	0.475315729047072	0.251435132032147	raw__ss_1__os_0__min_size_50__min_size_overlap_0	Short	15	Structured Illumination_Channel Alignment	_1	raw__ss_1__os_0__min_size_50__min_size_overlap_0_slide 1_15_Structured Illumination_Channel Alignment__1	0.475315729047072	EdU in SON
584	603	1815	raw__ss_1__os_0__min_size_50__min_size_overlap_0/slide 1/Image 15_Structured Illumination_Channel Alignment__Mask_1/tables/004_segmented_regions_EdU.csv.gz	EdU	0.000550964187327824	0.348209366391185	raw__ss_1__os_0__min_size_50__min_size_overlap_0	Short	15	Structured Illumination_Channel Alignment	_1	raw__ss_1__os_0__min_size_50__min_size_overlap_0_slide 1_15_Structured Illumination_Channel Alignment__1	0.000550964187327824	EdU in SON
586	605	772	raw__ss_1__os_0__min_size_50__min_size_overlap_0/slide 1/Image 15_Structured Illumination_Channel Alignment__Mask_1/tables/004_segmented_regions_EdU.csv.gz	EdU	0.803108808290155	0.189119170984456	raw__ss_1__os_0__min_size_50__min_size_overlap_0	Short	15	Structured Illumination_Channel Alignment	_1	raw__ss_1__os_0__min_size_50__min_size_overlap_0_slide 1_15_Structured Illumination_Channel Alignment__1	0.803108808290155	EdU in SON
589	608	1103	raw__ss_1__os_0__min_size_50__min_size_overlap_0/slide 1/Image 15_Structured Illumination_Channel Alignment__Mask_1/tables/004_segmented_regions_EdU.csv.gz	EdU	0.222121486854034	0.124206708975521	raw__ss_1__os_0__min_size_50__min_size_overlap_0	Short	15	Structured Illumination_Channel Alignment	_1	raw__ss_1__os_0__min_size_50__min_size_overlap_0_slide 1_15_Structured Illumination_Channel Alignment__1	0.222121486854034	EdU in SON
596	615	1468	raw__ss_1__os_0__min_size_50__min_size_overlap_0/slide 1/Image 15_Structured Illumination_Channel Alignment__Mask_1/tables/004_segmented_regions_EdU.csv.gz	EdU	0.17983651226158	0.275204359673025	raw__ss_1__os_0__min_size_50__min_size_overlap_0	Short	15	Structured Illumination_Channel Alignment	_1	raw__ss_1__os_0__min_size_50__min_size_overlap_0_slide 1_15_Structured Illumination_Channel Alignment__1	0.17983651226158	EdU in SON
598	617	1040	raw__ss_1__os_0__min_size_50__min_size_overlap_0/slide 1/Image 15_Structured Illumination_Channel Alignment__Mask_1/tables/004_segmented_regions_EdU.csv.gz	EdU	0.0230769230769231	0.3	raw__ss_1__os_0__min_size_50__min_size_overlap_0	Short	15	Structured Illumination_Channel Alignment	_1	raw__ss_1__os_0__min_size_50__min_size_overlap_0_slide 1_15_Structured Illumination_Channel Alignment__1	0.0230769230769231	EdU in SON
604	623	1437	raw__ss_1__os_0__min_size_50__min_size_overlap_0/slide 1/Image 15_Structured Illumination_Channel Alignment__Mask_1/tables/004_segmented_regions_EdU.csv.gz	EdU	0.140570633263744	0.30758524704245	raw__ss_1__os_0__min_size_50__min_size_overlap_0	Short	15	Structured Illumination_Channel Alignment	_1	raw__ss_1__os_0__min_size_50__min_size_overlap_0_slide 1_15_Structured Illumination_Channel Alignment__1	0.140570633263744	EdU in SON
619	639	896	raw__ss_1__os_0__min_size_50__min_size_overlap_0/slide 1/Image 15_Structured Illumination_Channel Alignment__Mask_1/tables/004_segmented_regions_EdU.csv.gz	EdU	0.611607142857143	0.438616071428571	raw__ss_1__os_0__min_size_50__min_size_overlap_0	Short	15	Structured Illumination_Channel Alignment	_1	raw__ss_1__os_0__min_size_50__min_size_overlap_0_slide 1_15_Structured Illumination_Channel Alignment__1	0.611607142857143	EdU in SON
624	644	1146	raw__ss_1__os_0__min_size_50__min_size_overlap_0/slide 1/Image 15_Structured Illumination_Channel Alignment__Mask_1/tables/004_segmented_regions_EdU.csv.gz	EdU	0.0174520069808028	0.0942408376963351	raw__ss_1__os_0__min_size_50__min_size_overlap_0	Short	15	Structured Illumination_Channel Alignment	_1	raw__ss_1__os_0__min_size_50__min_size_overlap_0_slide 1_15_Structured Illumination_Channel Alignment__1	0.0174520069808028	EdU in SON
635	656	452	raw__ss_1__os_0__min_size_50__min_size_overlap_0/slide 1/Image 15_Structured Illumination_Channel Alignment__Mask_1/tables/004_segmented_regions_EdU.csv.gz	EdU	0.29646017699115	0.219026548672566	raw__ss_1__os_0__min_size_50__min_size_overlap_0	Short	15	Structured Illumination_Channel Alignment	_1	raw__ss_1__os_0__min_size_50__min_size_overlap_0_slide 1_15_Structured Illumination_Channel Alignment__1	0.29646017699115	EdU in SON
648	670	592	raw__ss_1__os_0__min_size_50__min_size_overlap_0/slide 1/Image 15_Structured Illumination_Channel Alignment__Mask_1/tables/004_segmented_regions_EdU.csv.gz	EdU	0.0219594594594595	0.400337837837838	raw__ss_1__os_0__min_size_50__min_size_overlap_0	Short	15	Structured Illumination_Channel Alignment	_1	raw__ss_1__os_0__min_size_50__min_size_overlap_0_slide 1_15_Structured Illumination_Channel Alignment__1	0.0219594594594595	EdU in SON
654	676	1608	raw__ss_1__os_0__min_size_50__min_size_overlap_0/slide 1/Image 15_Structured Illumination_Channel Alignment__Mask_1/tables/004_segmented_regions_EdU.csv.gz	EdU	0.00310945273631841	0.105099502487562	raw__ss_1__os_0__min_size_50__min_size_overlap_0	Short	15	Structured Illumination_Channel Alignment	_1	raw__ss_1__os_0__min_size_50__min_size_overlap_0_slide 1_15_Structured Illumination_Channel Alignment__1	0.00310945273631841	EdU in SON
677	702	234	raw__ss_1__os_0__min_size_50__min_size_overlap_0/slide 1/Image 15_Structured Illumination_Channel Alignment__Mask_1/tables/004_segmented_regions_EdU.csv.gz	EdU	0.0726495726495727	0.58974358974359	raw__ss_1__os_0__min_size_50__min_size_overlap_0	Short	15	Structured Illumination_Channel Alignment	_1	raw__ss_1__os_0__min_size_50__min_size_overlap_0_slide 1_15_Structured Illumination_Channel Alignment__1	0.0726495726495727	EdU in SON
684	709	2536	raw__ss_1__os_0__min_size_50__min_size_overlap_0/slide 1/Image 15_Structured Illumination_Channel Alignment__Mask_1/tables/004_segmented_regions_EdU.csv.gz	EdU	0.229889589905363	0.277208201892744	raw__ss_1__os_0__min_size_50__min_size_overlap_0	Short	15	Structured Illumination_Channel Alignment	_1	raw__ss_1__os_0__min_size_50__min_size_overlap_0_slide 1_15_Structured Illumination_Channel Alignment__1	0.229889589905363	EdU in SON
686	711	1078	raw__ss_1__os_0__min_size_50__min_size_overlap_0/slide 1/Image 15_Structured Illumination_Channel Alignment__Mask_1/tables/004_segmented_regions_EdU.csv.gz	EdU	0.351576994434137	0.205009276437848	raw__ss_1__os_0__min_size_50__min_size_overlap_0	Short	15	Structured Illumination_Channel Alignment	_1	raw__ss_1__os_0__min_size_50__min_size_overlap_0_slide 1_15_Structured Illumination_Channel Alignment__1	0.351576994434137	EdU in SON
693	719	773	raw__ss_1__os_0__min_size_50__min_size_overlap_0/slide 1/Image 15_Structured Illumination_Channel Alignment__Mask_1/tables/004_segmented_regions_EdU.csv.gz	EdU	0.019404915912031	0.111254851228978	raw__ss_1__os_0__min_size_50__min_size_overlap_0	Short	15	Structured Illumination_Channel Alignment	_1	raw__ss_1__os_0__min_size_50__min_size_overlap_0_slide 1_15_Structured Illumination_Channel Alignment__1	0.019404915912031	EdU in SON
694	720	723	raw__ss_1__os_0__min_size_50__min_size_overlap_0/slide 1/Image 15_Structured Illumination_Channel Alignment__Mask_1/tables/004_segmented_regions_EdU.csv.gz	EdU	0.134163208852006	0.329183955739972	raw__ss_1__os_0__min_size_50__min_size_overlap_0	Short	15	Structured Illumination_Channel Alignment	_1	raw__ss_1__os_0__min_size_50__min_size_overlap_0_slide 1_15_Structured Illumination_Channel Alignment__1	0.134163208852006	EdU in SON
699	726	442	raw__ss_1__os_0__min_size_50__min_size_overlap_0/slide 1/Image 15_Structured Illumination_Channel Alignment__Mask_1/tables/004_segmented_regions_EdU.csv.gz	EdU	0.760180995475113	0.549773755656109	raw__ss_1__os_0__min_size_50__min_size_overlap_0	Short	15	Structured Illumination_Channel Alignment	_1	raw__ss_1__os_0__min_size_50__min_size_overlap_0_slide 1_15_Structured Illumination_Channel Alignment__1	0.760180995475113	EdU in SON
703	730	195	raw__ss_1__os_0__min_size_50__min_size_overlap_0/slide 1/Image 15_Structured Illumination_Channel Alignment__Mask_1/tables/004_segmented_regions_EdU.csv.gz	EdU	0.671794871794872	0.0358974358974359	raw__ss_1__os_0__min_size_50__min_size_overlap_0	Short	15	Structured Illumination_Channel Alignment	_1	raw__ss_1__os_0__min_size_50__min_size_overlap_0_slide 1_15_Structured Illumination_Channel Alignment__1	0.671794871794872	EdU in SON
716	743	1989	raw__ss_1__os_0__min_size_50__min_size_overlap_0/slide 1/Image 15_Structured Illumination_Channel Alignment__Mask_1/tables/004_segmented_regions_EdU.csv.gz	EdU	0.00301659125188537	0.331322272498743	raw__ss_1__os_0__min_size_50__min_size_overlap_0	Short	15	Structured Illumination_Channel Alignment	_1	raw__ss_1__os_0__min_size_50__min_size_overlap_0_slide 1_15_Structured Illumination_Channel Alignment__1	0.00301659125188537	EdU in SON
720	747	403	raw__ss_1__os_0__min_size_50__min_size_overlap_0/slide 1/Image 15_Structured Illumination_Channel Alignment__Mask_1/tables/004_segmented_regions_EdU.csv.gz	EdU	0.141439205955335	0.367245657568238	raw__ss_1__os_0__min_size_50__min_size_overlap_0	Short	15	Structured Illumination_Channel Alignment	_1	raw__ss_1__os_0__min_size_50__min_size_overlap_0_slide 1_15_Structured Illumination_Channel Alignment__1	0.141439205955335	EdU in SON
745	773	517	raw__ss_1__os_0__min_size_50__min_size_overlap_0/slide 1/Image 15_Structured Illumination_Channel Alignment__Mask_1/tables/004_segmented_regions_EdU.csv.gz	EdU	0.00193423597678917	0.172147001934236	raw__ss_1__os_0__min_size_50__min_size_overlap_0	Short	15	Structured Illumination_Channel Alignment	_1	raw__ss_1__os_0__min_size_50__min_size_overlap_0_slide 1_15_Structured Illumination_Channel Alignment__1	0.00193423597678917	EdU in SON
755	783	205	raw__ss_1__os_0__min_size_50__min_size_overlap_0/slide 1/Image 15_Structured Illumination_Channel Alignment__Mask_1/tables/004_segmented_regions_EdU.csv.gz	EdU	0.868292682926829	0	raw__ss_1__os_0__min_size_50__min_size_overlap_0	Short	15	Structured Illumination_Channel Alignment	_1	raw__ss_1__os_0__min_size_50__min_size_overlap_0_slide 1_15_Structured Illumination_Channel Alignment__1	0.868292682926829	EdU in SON
759	787	1227	raw__ss_1__os_0__min_size_50__min_size_overlap_0/slide 1/Image 15_Structured Illumination_Channel Alignment__Mask_1/tables/004_segmented_regions_EdU.csv.gz	EdU	0.363488182559087	0.146699266503667	raw__ss_1__os_0__min_size_50__min_size_overlap_0	Short	15	Structured Illumination_Channel Alignment	_1	raw__ss_1__os_0__min_size_50__min_size_overlap_0_slide 1_15_Structured Illumination_Channel Alignment__1	0.363488182559087	EdU in SON
765	793	807	raw__ss_1__os_0__min_size_50__min_size_overlap_0/slide 1/Image 15_Structured Illumination_Channel Alignment__Mask_1/tables/004_segmented_regions_EdU.csv.gz	EdU	0.499380421313507	0.177199504337051	raw__ss_1__os_0__min_size_50__min_size_overlap_0	Short	15	Structured Illumination_Channel Alignment	_1	raw__ss_1__os_0__min_size_50__min_size_overlap_0_slide 1_15_Structured Illumination_Channel Alignment__1	0.499380421313507	EdU in SON
769	797	127	raw__ss_1__os_0__min_size_50__min_size_overlap_0/slide 1/Image 15_Structured Illumination_Channel Alignment__Mask_1/tables/004_segmented_regions_EdU.csv.gz	EdU	0.913385826771654	0.015748031496063	raw__ss_1__os_0__min_size_50__min_size_overlap_0	Short	15	Structured Illumination_Channel Alignment	_1	raw__ss_1__os_0__min_size_50__min_size_overlap_0_slide 1_15_Structured Illumination_Channel Alignment__1	0.913385826771654	EdU in SON
773	801	299	raw__ss_1__os_0__min_size_50__min_size_overlap_0/slide 1/Image 15_Structured Illumination_Channel Alignment__Mask_1/tables/004_segmented_regions_EdU.csv.gz	EdU	0.00668896321070234	0.394648829431438	raw__ss_1__os_0__min_size_50__min_size_overlap_0	Short	15	Structured Illumination_Channel Alignment	_1	raw__ss_1__os_0__min_size_50__min_size_overlap_0_slide 1_15_Structured Illumination_Channel Alignment__1	0.00668896321070234	EdU in SON
790	818	1792	raw__ss_1__os_0__min_size_50__min_size_overlap_0/slide 1/Image 15_Structured Illumination_Channel Alignment__Mask_1/tables/004_segmented_regions_EdU.csv.gz	EdU	0.0987723214285714	0.359933035714286	raw__ss_1__os_0__min_size_50__min_size_overlap_0	Short	15	Structured Illumination_Channel Alignment	_1	raw__ss_1__os_0__min_size_50__min_size_overlap_0_slide 1_15_Structured Illumination_Channel Alignment__1	0.0987723214285714	EdU in SON
802	830	812	raw__ss_1__os_0__min_size_50__min_size_overlap_0/slide 1/Image 15_Structured Illumination_Channel Alignment__Mask_1/tables/004_segmented_regions_EdU.csv.gz	EdU	0.0135467980295567	0.502463054187192	raw__ss_1__os_0__min_size_50__min_size_overlap_0	Short	15	Structured Illumination_Channel Alignment	_1	raw__ss_1__os_0__min_size_50__min_size_overlap_0_slide 1_15_Structured Illumination_Channel Alignment__1	0.0135467980295567	EdU in SON
829	857	134	raw__ss_1__os_0__min_size_50__min_size_overlap_0/slide 1/Image 15_Structured Illumination_Channel Alignment__Mask_1/tables/004_segmented_regions_EdU.csv.gz	EdU	0.0895522388059701	0.00746268656716418	raw__ss_1__os_0__min_size_50__min_size_overlap_0	Short	15	Structured Illumination_Channel Alignment	_1	raw__ss_1__os_0__min_size_50__min_size_overlap_0_slide 1_15_Structured Illumination_Channel Alignment__1	0.0895522388059701	EdU in SON
832	860	1209	raw__ss_1__os_0__min_size_50__min_size_overlap_0/slide 1/Image 15_Structured Illumination_Channel Alignment__Mask_1/tables/004_segmented_regions_EdU.csv.gz	EdU	0.167907361455749	0.356492969396195	raw__ss_1__os_0__min_size_50__min_size_overlap_0	Short	15	Structured Illumination_Channel Alignment	_1	raw__ss_1__os_0__min_size_50__min_size_overlap_0_slide 1_15_Structured Illumination_Channel Alignment__1	0.167907361455749	EdU in SON
837	868	885	raw__ss_1__os_0__min_size_50__min_size_overlap_0/slide 1/Image 15_Structured Illumination_Channel Alignment__Mask_1/tables/004_segmented_regions_EdU.csv.gz	EdU	0.266666666666667	0.138983050847458	raw__ss_1__os_0__min_size_50__min_size_overlap_0	Short	15	Structured Illumination_Channel Alignment	_1	raw__ss_1__os_0__min_size_50__min_size_overlap_0_slide 1_15_Structured Illumination_Channel Alignment__1	0.266666666666667	EdU in SON
840	871	123	raw__ss_1__os_0__min_size_50__min_size_overlap_0/slide 1/Image 15_Structured Illumination_Channel Alignment__Mask_1/tables/004_segmented_regions_EdU.csv.gz	EdU	0.048780487804878	0.609756097560976	raw__ss_1__os_0__min_size_50__min_size_overlap_0	Short	15	Structured Illumination_Channel Alignment	_1	raw__ss_1__os_0__min_size_50__min_size_overlap_0_slide 1_15_Structured Illumination_Channel Alignment__1	0.048780487804878	EdU in SON
852	884	70	raw__ss_1__os_0__min_size_50__min_size_overlap_0/slide 1/Image 15_Structured Illumination_Channel Alignment__Mask_1/tables/004_segmented_regions_EdU.csv.gz	EdU	0.342857142857143	0	raw__ss_1__os_0__min_size_50__min_size_overlap_0	Short	15	Structured Illumination_Channel Alignment	_1	raw__ss_1__os_0__min_size_50__min_size_overlap_0_slide 1_15_Structured Illumination_Channel Alignment__1	0.342857142857143	EdU in SON
855	888	1587	raw__ss_1__os_0__min_size_50__min_size_overlap_0/slide 1/Image 15_Structured Illumination_Channel Alignment__Mask_1/tables/004_segmented_regions_EdU.csv.gz	EdU	0.594202898550725	0.495274102079395	raw__ss_1__os_0__min_size_50__min_size_overlap_0	Short	15	Structured Illumination_Channel Alignment	_1	raw__ss_1__os_0__min_size_50__min_size_overlap_0_slide 1_15_Structured Illumination_Channel Alignment__1	0.594202898550725	EdU in SON
864	898	1302	raw__ss_1__os_0__min_size_50__min_size_overlap_0/slide 1/Image 15_Structured Illumination_Channel Alignment__Mask_1/tables/004_segmented_regions_EdU.csv.gz	EdU	0.109831029185868	0.290322580645161	raw__ss_1__os_0__min_size_50__min_size_overlap_0	Short	15	Structured Illumination_Channel Alignment	_1	raw__ss_1__os_0__min_size_50__min_size_overlap_0_slide 1_15_Structured Illumination_Channel Alignment__1	0.109831029185868	EdU in SON
887	924	2429	raw__ss_1__os_0__min_size_50__min_size_overlap_0/slide 1/Image 15_Structured Illumination_Channel Alignment__Mask_1/tables/004_segmented_regions_EdU.csv.gz	EdU	0.259777686290655	0.342116097159325	raw__ss_1__os_0__min_size_50__min_size_overlap_0	Short	15	Structured Illumination_Channel Alignment	_1	raw__ss_1__os_0__min_size_50__min_size_overlap_0_slide 1_15_Structured Illumination_Channel Alignment__1	0.259777686290655	EdU in SON
944	987	113	raw__ss_1__os_0__min_size_50__min_size_overlap_0/slide 1/Image 15_Structured Illumination_Channel Alignment__Mask_1/tables/004_segmented_regions_EdU.csv.gz	EdU	0.424778761061947	0.973451327433628	raw__ss_1__os_0__min_size_50__min_size_overlap_0	Short	15	Structured Illumination_Channel Alignment	_1	raw__ss_1__os_0__min_size_50__min_size_overlap_0_slide 1_15_Structured Illumination_Channel Alignment__1	0.424778761061947	EdU in SON
951	994	1517	raw__ss_1__os_0__min_size_50__min_size_overlap_0/slide 1/Image 15_Structured Illumination_Channel Alignment__Mask_1/tables/004_segmented_regions_EdU.csv.gz	EdU	0.017798286090969	0.437046802900461	raw__ss_1__os_0__min_size_50__min_size_overlap_0	Short	15	Structured Illumination_Channel Alignment	_1	raw__ss_1__os_0__min_size_50__min_size_overlap_0_slide 1_15_Structured Illumination_Channel Alignment__1	0.017798286090969	EdU in SON
1002	1050	1296	raw__ss_1__os_0__min_size_50__min_size_overlap_0/slide 1/Image 15_Structured Illumination_Channel Alignment__Mask_1/tables/004_segmented_regions_EdU.csv.gz	EdU	0.161265432098765	0.414351851851852	raw__ss_1__os_0__min_size_50__min_size_overlap_0	Short	15	Structured Illumination_Channel Alignment	_1	raw__ss_1__os_0__min_size_50__min_size_overlap_0_slide 1_15_Structured Illumination_Channel Alignment__1	0.161265432098765	EdU in SON
1017	1065	1524	raw__ss_1__os_0__min_size_50__min_size_overlap_0/slide 1/Image 15_Structured Illumination_Channel Alignment__Mask_1/tables/004_segmented_regions_EdU.csv.gz	EdU	0.0275590551181102	0.314304461942257	raw__ss_1__os_0__min_size_50__min_size_overlap_0	Short	15	Structured Illumination_Channel Alignment	_1	raw__ss_1__os_0__min_size_50__min_size_overlap_0_slide 1_15_Structured Illumination_Channel Alignment__1	0.0275590551181102	EdU in SON
1026	1075	953	raw__ss_1__os_0__min_size_50__min_size_overlap_0/slide 1/Image 15_Structured Illumination_Channel Alignment__Mask_1/tables/004_segmented_regions_EdU.csv.gz	EdU	0.0304302203567681	0.285414480587618	raw__ss_1__os_0__min_size_50__min_size_overlap_0	Short	15	Structured Illumination_Channel Alignment	_1	raw__ss_1__os_0__min_size_50__min_size_overlap_0_slide 1_15_Structured Illumination_Channel Alignment__1	0.0304302203567681	EdU in SON
1050	1101	1058	raw__ss_1__os_0__min_size_50__min_size_overlap_0/slide 1/Image 15_Structured Illumination_Channel Alignment__Mask_1/tables/004_segmented_regions_EdU.csv.gz	EdU	0.00945179584120983	0.132325141776938	raw__ss_1__os_0__min_size_50__min_size_overlap_0	Short	15	Structured Illumination_Channel Alignment	_1	raw__ss_1__os_0__min_size_50__min_size_overlap_0_slide 1_15_Structured Illumination_Channel Alignment__1	0.00945179584120983	EdU in SON
1057	1108	2630	raw__ss_1__os_0__min_size_50__min_size_overlap_0/slide 1/Image 15_Structured Illumination_Channel Alignment__Mask_1/tables/004_segmented_regions_EdU.csv.gz	EdU	0.0311787072243346	0.445627376425856	raw__ss_1__os_0__min_size_50__min_size_overlap_0	Short	15	Structured Illumination_Channel Alignment	_1	raw__ss_1__os_0__min_size_50__min_size_overlap_0_slide 1_15_Structured Illumination_Channel Alignment__1	0.0311787072243346	EdU in SON
1069	1122	536	raw__ss_1__os_0__min_size_50__min_size_overlap_0/slide 1/Image 15_Structured Illumination_Channel Alignment__Mask_1/tables/004_segmented_regions_EdU.csv.gz	EdU	0.0466417910447761	0.66044776119403	raw__ss_1__os_0__min_size_50__min_size_overlap_0	Short	15	Structured Illumination_Channel Alignment	_1	raw__ss_1__os_0__min_size_50__min_size_overlap_0_slide 1_15_Structured Illumination_Channel Alignment__1	0.0466417910447761	EdU in SON
1082	1136	2480	raw__ss_1__os_0__min_size_50__min_size_overlap_0/slide 1/Image 15_Structured Illumination_Channel Alignment__Mask_1/tables/004_segmented_regions_EdU.csv.gz	EdU	0.14758064516129	0.305645161290323	raw__ss_1__os_0__min_size_50__min_size_overlap_0	Short	15	Structured Illumination_Channel Alignment	_1	raw__ss_1__os_0__min_size_50__min_size_overlap_0_slide 1_15_Structured Illumination_Channel Alignment__1	0.14758064516129	EdU in SON
1083	1137	1634	raw__ss_1__os_0__min_size_50__min_size_overlap_0/slide 1/Image 15_Structured Illumination_Channel Alignment__Mask_1/tables/004_segmented_regions_EdU.csv.gz	EdU	0.620563035495716	0.252141982864137	raw__ss_1__os_0__min_size_50__min_size_overlap_0	Short	15	Structured Illumination_Channel Alignment	_1	raw__ss_1__os_0__min_size_50__min_size_overlap_0_slide 1_15_Structured Illumination_Channel Alignment__1	0.620563035495716	EdU in SON
1109	1164	618	raw__ss_1__os_0__min_size_50__min_size_overlap_0/slide 1/Image 15_Structured Illumination_Channel Alignment__Mask_1/tables/004_segmented_regions_EdU.csv.gz	EdU	0.147249190938511	0.292880258899676	raw__ss_1__os_0__min_size_50__min_size_overlap_0	Short	15	Structured Illumination_Channel Alignment	_1	raw__ss_1__os_0__min_size_50__min_size_overlap_0_slide 1_15_Structured Illumination_Channel Alignment__1	0.147249190938511	EdU in SON
1113	1168	571	raw__ss_1__os_0__min_size_50__min_size_overlap_0/slide 1/Image 15_Structured Illumination_Channel Alignment__Mask_1/tables/004_segmented_regions_EdU.csv.gz	EdU	0.288966725043783	0.17338003502627	raw__ss_1__os_0__min_size_50__min_size_overlap_0	Short	15	Structured Illumination_Channel Alignment	_1	raw__ss_1__os_0__min_size_50__min_size_overlap_0_slide 1_15_Structured Illumination_Channel Alignment__1	0.288966725043783	EdU in SON
1119	1176	803	raw__ss_1__os_0__min_size_50__min_size_overlap_0/slide 1/Image 15_Structured Illumination_Channel Alignment__Mask_1/tables/004_segmented_regions_EdU.csv.gz	EdU	0.276463262764633	0.0435865504358655	raw__ss_1__os_0__min_size_50__min_size_overlap_0	Short	15	Structured Illumination_Channel Alignment	_1	raw__ss_1__os_0__min_size_50__min_size_overlap_0_slide 1_15_Structured Illumination_Channel Alignment__1	0.276463262764633	EdU in SON
1122	1179	757	raw__ss_1__os_0__min_size_50__min_size_overlap_0/slide 1/Image 15_Structured Illumination_Channel Alignment__Mask_1/tables/004_segmented_regions_EdU.csv.gz	EdU	0.132100396301189	0.575957727873184	raw__ss_1__os_0__min_size_50__min_size_overlap_0	Short	15	Structured Illumination_Channel Alignment	_1	raw__ss_1__os_0__min_size_50__min_size_overlap_0_slide 1_15_Structured Illumination_Channel Alignment__1	0.132100396301189	EdU in SON
1137	1194	1325	raw__ss_1__os_0__min_size_50__min_size_overlap_0/slide 1/Image 15_Structured Illumination_Channel Alignment__Mask_1/tables/004_segmented_regions_EdU.csv.gz	EdU	0.0415094339622641	0.343396226415094	raw__ss_1__os_0__min_size_50__min_size_overlap_0	Short	15	Structured Illumination_Channel Alignment	_1	raw__ss_1__os_0__min_size_50__min_size_overlap_0_slide 1_15_Structured Illumination_Channel Alignment__1	0.0415094339622641	EdU in SON
1140	1197	554	raw__ss_1__os_0__min_size_50__min_size_overlap_0/slide 1/Image 15_Structured Illumination_Channel Alignment__Mask_1/tables/004_segmented_regions_EdU.csv.gz	EdU	0.46028880866426	0.124548736462094	raw__ss_1__os_0__min_size_50__min_size_overlap_0	Short	15	Structured Illumination_Channel Alignment	_1	raw__ss_1__os_0__min_size_50__min_size_overlap_0_slide 1_15_Structured Illumination_Channel Alignment__1	0.46028880866426	EdU in SON
1141	1198	1740	raw__ss_1__os_0__min_size_50__min_size_overlap_0/slide 1/Image 15_Structured Illumination_Channel Alignment__Mask_1/tables/004_segmented_regions_EdU.csv.gz	EdU	0.000574712643678161	0.389080459770115	raw__ss_1__os_0__min_size_50__min_size_overlap_0	Short	15	Structured Illumination_Channel Alignment	_1	raw__ss_1__os_0__min_size_50__min_size_overlap_0_slide 1_15_Structured Illumination_Channel Alignment__1	0.000574712643678161	EdU in SON
1169	1227	621	raw__ss_1__os_0__min_size_50__min_size_overlap_0/slide 1/Image 15_Structured Illumination_Channel Alignment__Mask_1/tables/004_segmented_regions_EdU.csv.gz	EdU	0.0466988727858293	0.500805152979066	raw__ss_1__os_0__min_size_50__min_size_overlap_0	Short	15	Structured Illumination_Channel Alignment	_1	raw__ss_1__os_0__min_size_50__min_size_overlap_0_slide 1_15_Structured Illumination_Channel Alignment__1	0.0466988727858293	EdU in SON
1187	1245	1107	raw__ss_1__os_0__min_size_50__min_size_overlap_0/slide 1/Image 15_Structured Illumination_Channel Alignment__Mask_1/tables/004_segmented_regions_EdU.csv.gz	EdU	0.203252032520325	0.242999096657633	raw__ss_1__os_0__min_size_50__min_size_overlap_0	Short	15	Structured Illumination_Channel Alignment	_1	raw__ss_1__os_0__min_size_50__min_size_overlap_0_slide 1_15_Structured Illumination_Channel Alignment__1	0.203252032520325	EdU in SON
1190	1248	358	raw__ss_1__os_0__min_size_50__min_size_overlap_0/slide 1/Image 15_Structured Illumination_Channel Alignment__Mask_1/tables/004_segmented_regions_EdU.csv.gz	EdU	0.290502793296089	0.251396648044693	raw__ss_1__os_0__min_size_50__min_size_overlap_0	Short	15	Structured Illumination_Channel Alignment	_1	raw__ss_1__os_0__min_size_50__min_size_overlap_0_slide 1_15_Structured Illumination_Channel Alignment__1	0.290502793296089	EdU in SON
1192	1250	986	raw__ss_1__os_0__min_size_50__min_size_overlap_0/slide 1/Image 15_Structured Illumination_Channel Alignment__Mask_1/tables/004_segmented_regions_EdU.csv.gz	EdU	0.310344827586207	0.291075050709939	raw__ss_1__os_0__min_size_50__min_size_overlap_0	Short	15	Structured Illumination_Channel Alignment	_1	raw__ss_1__os_0__min_size_50__min_size_overlap_0_slide 1_15_Structured Illumination_Channel Alignment__1	0.310344827586207	EdU in SON
1197	1255	1002	raw__ss_1__os_0__min_size_50__min_size_overlap_0/slide 1/Image 15_Structured Illumination_Channel Alignment__Mask_1/tables/004_segmented_regions_EdU.csv.gz	EdU	0.0778443113772455	0.526946107784431	raw__ss_1__os_0__min_size_50__min_size_overlap_0	Short	15	Structured Illumination_Channel Alignment	_1	raw__ss_1__os_0__min_size_50__min_size_overlap_0_slide 1_15_Structured Illumination_Channel Alignment__1	0.0778443113772455	EdU in SON
1204	1262	577	raw__ss_1__os_0__min_size_50__min_size_overlap_0/slide 1/Image 15_Structured Illumination_Channel Alignment__Mask_1/tables/004_segmented_regions_EdU.csv.gz	EdU	0.0779896013864818	0.625649913344887	raw__ss_1__os_0__min_size_50__min_size_overlap_0	Short	15	Structured Illumination_Channel Alignment	_1	raw__ss_1__os_0__min_size_50__min_size_overlap_0_slide 1_15_Structured Illumination_Channel Alignment__1	0.0779896013864818	EdU in SON
1205	1263	87	raw__ss_1__os_0__min_size_50__min_size_overlap_0/slide 1/Image 15_Structured Illumination_Channel Alignment__Mask_1/tables/004_segmented_regions_EdU.csv.gz	EdU	0.551724137931034	0.0919540229885057	raw__ss_1__os_0__min_size_50__min_size_overlap_0	Short	15	Structured Illumination_Channel Alignment	_1	raw__ss_1__os_0__min_size_50__min_size_overlap_0_slide 1_15_Structured Illumination_Channel Alignment__1	0.551724137931034	EdU in SON
1218	1277	470	raw__ss_1__os_0__min_size_50__min_size_overlap_0/slide 1/Image 15_Structured Illumination_Channel Alignment__Mask_1/tables/004_segmented_regions_EdU.csv.gz	EdU	0.048936170212766	0.165957446808511	raw__ss_1__os_0__min_size_50__min_size_overlap_0	Short	15	Structured Illumination_Channel Alignment	_1	raw__ss_1__os_0__min_size_50__min_size_overlap_0_slide 1_15_Structured Illumination_Channel Alignment__1	0.048936170212766	EdU in SON
1222	1281	1179	raw__ss_1__os_0__min_size_50__min_size_overlap_0/slide 1/Image 15_Structured Illumination_Channel Alignment__Mask_1/tables/004_segmented_regions_EdU.csv.gz	EdU	0.00508905852417303	0.117896522476675	raw__ss_1__os_0__min_size_50__min_size_overlap_0	Short	15	Structured Illumination_Channel Alignment	_1	raw__ss_1__os_0__min_size_50__min_size_overlap_0_slide 1_15_Structured Illumination_Channel Alignment__1	0.00508905852417303	EdU in SON
1226	1285	356	raw__ss_1__os_0__min_size_50__min_size_overlap_0/slide 1/Image 15_Structured Illumination_Channel Alignment__Mask_1/tables/004_segmented_regions_EdU.csv.gz	EdU	0.306179775280899	0.514044943820225	raw__ss_1__os_0__min_size_50__min_size_overlap_0	Short	15	Structured Illumination_Channel Alignment	_1	raw__ss_1__os_0__min_size_50__min_size_overlap_0_slide 1_15_Structured Illumination_Channel Alignment__1	0.306179775280899	EdU in SON
1235	1294	420	raw__ss_1__os_0__min_size_50__min_size_overlap_0/slide 1/Image 15_Structured Illumination_Channel Alignment__Mask_1/tables/004_segmented_regions_EdU.csv.gz	EdU	0.0857142857142857	0	raw__ss_1__os_0__min_size_50__min_size_overlap_0	Short	15	Structured Illumination_Channel Alignment	_1	raw__ss_1__os_0__min_size_50__min_size_overlap_0_slide 1_15_Structured Illumination_Channel Alignment__1	0.0857142857142857	EdU in SON
1241	1300	187	raw__ss_1__os_0__min_size_50__min_size_overlap_0/slide 1/Image 15_Structured Illumination_Channel Alignment__Mask_1/tables/004_segmented_regions_EdU.csv.gz	EdU	0.732620320855615	0	raw__ss_1__os_0__min_size_50__min_size_overlap_0	Short	15	Structured Illumination_Channel Alignment	_1	raw__ss_1__os_0__min_size_50__min_size_overlap_0_slide 1_15_Structured Illumination_Channel Alignment__1	0.732620320855615	EdU in SON
1244	1303	1678	raw__ss_1__os_0__min_size_50__min_size_overlap_0/slide 1/Image 15_Structured Illumination_Channel Alignment__Mask_1/tables/004_segmented_regions_EdU.csv.gz	EdU	0.00595947556615018	0.187723480333731	raw__ss_1__os_0__min_size_50__min_size_overlap_0	Short	15	Structured Illumination_Channel Alignment	_1	raw__ss_1__os_0__min_size_50__min_size_overlap_0_slide 1_15_Structured Illumination_Channel Alignment__1	0.00595947556615018	EdU in SON
1254	1313	925	raw__ss_1__os_0__min_size_50__min_size_overlap_0/slide 1/Image 15_Structured Illumination_Channel Alignment__Mask_1/tables/004_segmented_regions_EdU.csv.gz	EdU	0.140540540540541	0.391351351351351	raw__ss_1__os_0__min_size_50__min_size_overlap_0	Short	15	Structured Illumination_Channel Alignment	_1	raw__ss_1__os_0__min_size_50__min_size_overlap_0_slide 1_15_Structured Illumination_Channel Alignment__1	0.140540540540541	EdU in SON
1265	1324	1122	raw__ss_1__os_0__min_size_50__min_size_overlap_0/slide 1/Image 15_Structured Illumination_Channel Alignment__Mask_1/tables/004_segmented_regions_EdU.csv.gz	EdU	0.189839572192513	0.683600713012478	raw__ss_1__os_0__min_size_50__min_size_overlap_0	Short	15	Structured Illumination_Channel Alignment	_1	raw__ss_1__os_0__min_size_50__min_size_overlap_0_slide 1_15_Structured Illumination_Channel Alignment__1	0.189839572192513	EdU in SON
1266	1325	103	raw__ss_1__os_0__min_size_50__min_size_overlap_0/slide 1/Image 15_Structured Illumination_Channel Alignment__Mask_1/tables/004_segmented_regions_EdU.csv.gz	EdU	0.0485436893203883	0.0485436893203883	raw__ss_1__os_0__min_size_50__min_size_overlap_0	Short	15	Structured Illumination_Channel Alignment	_1	raw__ss_1__os_0__min_size_50__min_size_overlap_0_slide 1_15_Structured Illumination_Channel Alignment__1	0.0485436893203883	EdU in SON
1269	1328	1436	raw__ss_1__os_0__min_size_50__min_size_overlap_0/slide 1/Image 15_Structured Illumination_Channel Alignment__Mask_1/tables/004_segmented_regions_EdU.csv.gz	EdU	0.00766016713091922	0.504874651810585	raw__ss_1__os_0__min_size_50__min_size_overlap_0	Short	15	Structured Illumination_Channel Alignment	_1	raw__ss_1__os_0__min_size_50__min_size_overlap_0_slide 1_15_Structured Illumination_Channel Alignment__1	0.00766016713091922	EdU in SON
1271	1330	502	raw__ss_1__os_0__min_size_50__min_size_overlap_0/slide 1/Image 15_Structured Illumination_Channel Alignment__Mask_1/tables/004_segmented_regions_EdU.csv.gz	EdU	0.0617529880478088	0.249003984063745	raw__ss_1__os_0__min_size_50__min_size_overlap_0	Short	15	Structured Illumination_Channel Alignment	_1	raw__ss_1__os_0__min_size_50__min_size_overlap_0_slide 1_15_Structured Illumination_Channel Alignment__1	0.0617529880478088	EdU in SON
1277	1336	1209	raw__ss_1__os_0__min_size_50__min_size_overlap_0/slide 1/Image 15_Structured Illumination_Channel Alignment__Mask_1/tables/004_segmented_regions_EdU.csv.gz	EdU	0.200165425971878	0.698924731182796	raw__ss_1__os_0__min_size_50__min_size_overlap_0	Short	15	Structured Illumination_Channel Alignment	_1	raw__ss_1__os_0__min_size_50__min_size_overlap_0_slide 1_15_Structured Illumination_Channel Alignment__1	0.200165425971878	EdU in SON
1279	1338	683	raw__ss_1__os_0__min_size_50__min_size_overlap_0/slide 1/Image 15_Structured Illumination_Channel Alignment__Mask_1/tables/004_segmented_regions_EdU.csv.gz	EdU	0.0175695461200586	0.206442166910688	raw__ss_1__os_0__min_size_50__min_size_overlap_0	Short	15	Structured Illumination_Channel Alignment	_1	raw__ss_1__os_0__min_size_50__min_size_overlap_0_slide 1_15_Structured Illumination_Channel Alignment__1	0.0175695461200586	EdU in SON
1292	1352	890	raw__ss_1__os_0__min_size_50__min_size_overlap_0/slide 1/Image 15_Structured Illumination_Channel Alignment__Mask_1/tables/004_segmented_regions_EdU.csv.gz	EdU	0.140449438202247	0.664044943820225	raw__ss_1__os_0__min_size_50__min_size_overlap_0	Short	15	Structured Illumination_Channel Alignment	_1	raw__ss_1__os_0__min_size_50__min_size_overlap_0_slide 1_15_Structured Illumination_Channel Alignment__1	0.140449438202247	EdU in SON
1303	1364	618	raw__ss_1__os_0__min_size_50__min_size_overlap_0/slide 1/Image 15_Structured Illumination_Channel Alignment__Mask_1/tables/004_segmented_regions_EdU.csv.gz	EdU	0.0922330097087379	0.555016181229773	raw__ss_1__os_0__min_size_50__min_size_overlap_0	Short	15	Structured Illumination_Channel Alignment	_1	raw__ss_1__os_0__min_size_50__min_size_overlap_0_slide 1_15_Structured Illumination_Channel Alignment__1	0.0922330097087379	EdU in SON
1310	1372	364	raw__ss_1__os_0__min_size_50__min_size_overlap_0/slide 1/Image 15_Structured Illumination_Channel Alignment__Mask_1/tables/004_segmented_regions_EdU.csv.gz	EdU	0.645604395604396	0.228021978021978	raw__ss_1__os_0__min_size_50__min_size_overlap_0	Short	15	Structured Illumination_Channel Alignment	_1	raw__ss_1__os_0__min_size_50__min_size_overlap_0_slide 1_15_Structured Illumination_Channel Alignment__1	0.645604395604396	EdU in SON
1314	1376	480	raw__ss_1__os_0__min_size_50__min_size_overlap_0/slide 1/Image 15_Structured Illumination_Channel Alignment__Mask_1/tables/004_segmented_regions_EdU.csv.gz	EdU	0.00208333333333333	0.10625	raw__ss_1__os_0__min_size_50__min_size_overlap_0	Short	15	Structured Illumination_Channel Alignment	_1	raw__ss_1__os_0__min_size_50__min_size_overlap_0_slide 1_15_Structured Illumination_Channel Alignment__1	0.00208333333333333	EdU in SON
1319	1381	438	raw__ss_1__os_0__min_size_50__min_size_overlap_0/slide 1/Image 15_Structured Illumination_Channel Alignment__Mask_1/tables/004_segmented_regions_EdU.csv.gz	EdU	0.874429223744292	0.164383561643836	raw__ss_1__os_0__min_size_50__min_size_overlap_0	Short	15	Structured Illumination_Channel Alignment	_1	raw__ss_1__os_0__min_size_50__min_size_overlap_0_slide 1_15_Structured Illumination_Channel Alignment__1	0.874429223744292	EdU in SON
1337	1400	569	raw__ss_1__os_0__min_size_50__min_size_overlap_0/slide 1/Image 15_Structured Illumination_Channel Alignment__Mask_1/tables/004_segmented_regions_EdU.csv.gz	EdU	0.193321616871705	0.103690685413005	raw__ss_1__os_0__min_size_50__min_size_overlap_0	Short	15	Structured Illumination_Channel Alignment	_1	raw__ss_1__os_0__min_size_50__min_size_overlap_0_slide 1_15_Structured Illumination_Channel Alignment__1	0.193321616871705	EdU in SON
1340	1403	300	raw__ss_1__os_0__min_size_50__min_size_overlap_0/slide 1/Image 15_Structured Illumination_Channel Alignment__Mask_1/tables/004_segmented_regions_EdU.csv.gz	EdU	0.106666666666667	0.953333333333333	raw__ss_1__os_0__min_size_50__min_size_overlap_0	Short	15	Structured Illumination_Channel Alignment	_1	raw__ss_1__os_0__min_size_50__min_size_overlap_0_slide 1_15_Structured Illumination_Channel Alignment__1	0.106666666666667	EdU in SON
1343	1407	413	raw__ss_1__os_0__min_size_50__min_size_overlap_0/slide 1/Image 15_Structured Illumination_Channel Alignment__Mask_1/tables/004_segmented_regions_EdU.csv.gz	EdU	0.0460048426150121	0.227602905569007	raw__ss_1__os_0__min_size_50__min_size_overlap_0	Short	15	Structured Illumination_Channel Alignment	_1	raw__ss_1__os_0__min_size_50__min_size_overlap_0_slide 1_15_Structured Illumination_Channel Alignment__1	0.0460048426150121	EdU in SON
1353	1418	159	raw__ss_1__os_0__min_size_50__min_size_overlap_0/slide 1/Image 15_Structured Illumination_Channel Alignment__Mask_1/tables/004_segmented_regions_EdU.csv.gz	EdU	0.647798742138365	0	raw__ss_1__os_0__min_size_50__min_size_overlap_0	Short	15	Structured Illumination_Channel Alignment	_1	raw__ss_1__os_0__min_size_50__min_size_overlap_0_slide 1_15_Structured Illumination_Channel Alignment__1	0.647798742138365	EdU in SON
1354	1419	465	raw__ss_1__os_0__min_size_50__min_size_overlap_0/slide 1/Image 15_Structured Illumination_Channel Alignment__Mask_1/tables/004_segmented_regions_EdU.csv.gz	EdU	0.765591397849462	0.737634408602151	raw__ss_1__os_0__min_size_50__min_size_overlap_0	Short	15	Structured Illumination_Channel Alignment	_1	raw__ss_1__os_0__min_size_50__min_size_overlap_0_slide 1_15_Structured Illumination_Channel Alignment__1	0.765591397849462	EdU in SON
1356	1421	93	raw__ss_1__os_0__min_size_50__min_size_overlap_0/slide 1/Image 15_Structured Illumination_Channel Alignment__Mask_1/tables/004_segmented_regions_EdU.csv.gz	EdU	0.978494623655914	0.236559139784946	raw__ss_1__os_0__min_size_50__min_size_overlap_0	Short	15	Structured Illumination_Channel Alignment	_1	raw__ss_1__os_0__min_size_50__min_size_overlap_0_slide 1_15_Structured Illumination_Channel Alignment__1	0.978494623655914	EdU in SON
1363	1428	521	raw__ss_1__os_0__min_size_50__min_size_overlap_0/slide 1/Image 15_Structured Illumination_Channel Alignment__Mask_1/tables/004_segmented_regions_EdU.csv.gz	EdU	0.00767754318618042	0.406909788867562	raw__ss_1__os_0__min_size_50__min_size_overlap_0	Short	15	Structured Illumination_Channel Alignment	_1	raw__ss_1__os_0__min_size_50__min_size_overlap_0_slide 1_15_Structured Illumination_Channel Alignment__1	0.00767754318618042	EdU in SON
1366	1431	310	raw__ss_1__os_0__min_size_50__min_size_overlap_0/slide 1/Image 15_Structured Illumination_Channel Alignment__Mask_1/tables/004_segmented_regions_EdU.csv.gz	EdU	0.032258064516129	0.303225806451613	raw__ss_1__os_0__min_size_50__min_size_overlap_0	Short	15	Structured Illumination_Channel Alignment	_1	raw__ss_1__os_0__min_size_50__min_size_overlap_0_slide 1_15_Structured Illumination_Channel Alignment__1	0.032258064516129	EdU in SON
1368	1433	903	raw__ss_1__os_0__min_size_50__min_size_overlap_0/slide 1/Image 15_Structured Illumination_Channel Alignment__Mask_1/tables/004_segmented_regions_EdU.csv.gz	EdU	0.0542635658914729	0.386489479512735	raw__ss_1__os_0__min_size_50__min_size_overlap_0	Short	15	Structured Illumination_Channel Alignment	_1	raw__ss_1__os_0__min_size_50__min_size_overlap_0_slide 1_15_Structured Illumination_Channel Alignment__1	0.0542635658914729	EdU in SON
1379	1446	647	raw__ss_1__os_0__min_size_50__min_size_overlap_0/slide 1/Image 15_Structured Illumination_Channel Alignment__Mask_1/tables/004_segmented_regions_EdU.csv.gz	EdU	0.0649149922720247	0.42967542503864	raw__ss_1__os_0__min_size_50__min_size_overlap_0	Short	15	Structured Illumination_Channel Alignment	_1	raw__ss_1__os_0__min_size_50__min_size_overlap_0_slide 1_15_Structured Illumination_Channel Alignment__1	0.0649149922720247	EdU in SON
1387	1455	756	raw__ss_1__os_0__min_size_50__min_size_overlap_0/slide 1/Image 15_Structured Illumination_Channel Alignment__Mask_1/tables/004_segmented_regions_EdU.csv.gz	EdU	0.136243386243386	0.392857142857143	raw__ss_1__os_0__min_size_50__min_size_overlap_0	Short	15	Structured Illumination_Channel Alignment	_1	raw__ss_1__os_0__min_size_50__min_size_overlap_0_slide 1_15_Structured Illumination_Channel Alignment__1	0.136243386243386	EdU in SON
1398	1467	304	raw__ss_1__os_0__min_size_50__min_size_overlap_0/slide 1/Image 15_Structured Illumination_Channel Alignment__Mask_1/tables/004_segmented_regions_EdU.csv.gz	EdU	0.0361842105263158	0	raw__ss_1__os_0__min_size_50__min_size_overlap_0	Short	15	Structured Illumination_Channel Alignment	_1	raw__ss_1__os_0__min_size_50__min_size_overlap_0_slide 1_15_Structured Illumination_Channel Alignment__1	0.0361842105263158	EdU in SON
1408	1479	170	raw__ss_1__os_0__min_size_50__min_size_overlap_0/slide 1/Image 15_Structured Illumination_Channel Alignment__Mask_1/tables/004_segmented_regions_EdU.csv.gz	EdU	0.0647058823529412	0.241176470588235	raw__ss_1__os_0__min_size_50__min_size_overlap_0	Short	15	Structured Illumination_Channel Alignment	_1	raw__ss_1__os_0__min_size_50__min_size_overlap_0_slide 1_15_Structured Illumination_Channel Alignment__1	0.0647058823529412	EdU in SON
1418	1492	261	raw__ss_1__os_0__min_size_50__min_size_overlap_0/slide 1/Image 15_Structured Illumination_Channel Alignment__Mask_1/tables/004_segmented_regions_EdU.csv.gz	EdU	0.0229885057471264	0.586206896551724	raw__ss_1__os_0__min_size_50__min_size_overlap_0	Short	15	Structured Illumination_Channel Alignment	_1	raw__ss_1__os_0__min_size_50__min_size_overlap_0_slide 1_15_Structured Illumination_Channel Alignment__1	0.0229885057471264	EdU in SON
1425	1499	206	raw__ss_1__os_0__min_size_50__min_size_overlap_0/slide 1/Image 15_Structured Illumination_Channel Alignment__Mask_1/tables/004_segmented_regions_EdU.csv.gz	EdU	0.0194174757281553	0.228155339805825	raw__ss_1__os_0__min_size_50__min_size_overlap_0	Short	15	Structured Illumination_Channel Alignment	_1	raw__ss_1__os_0__min_size_50__min_size_overlap_0_slide 1_15_Structured Illumination_Channel Alignment__1	0.0194174757281553	EdU in SON
1431	1505	502	raw__ss_1__os_0__min_size_50__min_size_overlap_0/slide 1/Image 15_Structured Illumination_Channel Alignment__Mask_1/tables/004_segmented_regions_EdU.csv.gz	EdU	0.151394422310757	0.426294820717131	raw__ss_1__os_0__min_size_50__min_size_overlap_0	Short	15	Structured Illumination_Channel Alignment	_1	raw__ss_1__os_0__min_size_50__min_size_overlap_0_slide 1_15_Structured Illumination_Channel Alignment__1	0.151394422310757	EdU in SON
1452	1526	129	raw__ss_1__os_0__min_size_50__min_size_overlap_0/slide 1/Image 15_Structured Illumination_Channel Alignment__Mask_1/tables/004_segmented_regions_EdU.csv.gz	EdU	0.147286821705426	0.0697674418604651	raw__ss_1__os_0__min_size_50__min_size_overlap_0	Short	15	Structured Illumination_Channel Alignment	_1	raw__ss_1__os_0__min_size_50__min_size_overlap_0_slide 1_15_Structured Illumination_Channel Alignment__1	0.147286821705426	EdU in SON
1474	1550	157	raw__ss_1__os_0__min_size_50__min_size_overlap_0/slide 1/Image 15_Structured Illumination_Channel Alignment__Mask_1/tables/004_segmented_regions_EdU.csv.gz	EdU	0.0445859872611465	0.414012738853503	raw__ss_1__os_0__min_size_50__min_size_overlap_0	Short	15	Structured Illumination_Channel Alignment	_1	raw__ss_1__os_0__min_size_50__min_size_overlap_0_slide 1_15_Structured Illumination_Channel Alignment__1	0.0445859872611465	EdU in SON
1495	1574	276	raw__ss_1__os_0__min_size_50__min_size_overlap_0/slide 1/Image 15_Structured Illumination_Channel Alignment__Mask_1/tables/004_segmented_regions_EdU.csv.gz	EdU	0.0652173913043478	0.0036231884057971	raw__ss_1__os_0__min_size_50__min_size_overlap_0	Short	15	Structured Illumination_Channel Alignment	_1	raw__ss_1__os_0__min_size_50__min_size_overlap_0_slide 1_15_Structured Illumination_Channel Alignment__1	0.0652173913043478	EdU in SON
1509	1598	133	raw__ss_1__os_0__min_size_50__min_size_overlap_0/slide 1/Image 15_Structured Illumination_Channel Alignment__Mask_1/tables/004_segmented_regions_EdU.csv.gz	EdU	0.421052631578947	0.481203007518797	raw__ss_1__os_0__min_size_50__min_size_overlap_0	Short	15	Structured Illumination_Channel Alignment	_1	raw__ss_1__os_0__min_size_50__min_size_overlap_0_slide 1_15_Structured Illumination_Channel Alignment__1	0.421052631578947	EdU in SON
11	12	3199	raw__ss_1__os_0__min_size_50__min_size_overlap_0/slide 1/Image 17_Out_Channel Alignment__Mask_1/tables/004_segmented_regions_EdU.csv.gz	EdU	0.342919662394498	0.571115973741794	raw__ss_1__os_0__min_size_50__min_size_overlap_0	Short	17	Out_Channel Alignment	_1	raw__ss_1__os_0__min_size_50__min_size_overlap_0_slide 1_17_Out_Channel Alignment__1	0.342919662394498	EdU in SON
18	20	3103	raw__ss_1__os_0__min_size_50__min_size_overlap_0/slide 1/Image 17_Out_Channel Alignment__Mask_1/tables/004_segmented_regions_EdU.csv.gz	EdU	0.000644537544311956	0.445375443119562	raw__ss_1__os_0__min_size_50__min_size_overlap_0	Short	17	Out_Channel Alignment	_1	raw__ss_1__os_0__min_size_50__min_size_overlap_0_slide 1_17_Out_Channel Alignment__1	0.000644537544311956	EdU in SON
30	32	738	raw__ss_1__os_0__min_size_50__min_size_overlap_0/slide 1/Image 17_Out_Channel Alignment__Mask_1/tables/004_segmented_regions_EdU.csv.gz	EdU	0.111111111111111	0.562330623306233	raw__ss_1__os_0__min_size_50__min_size_overlap_0	Short	17	Out_Channel Alignment	_1	raw__ss_1__os_0__min_size_50__min_size_overlap_0_slide 1_17_Out_Channel Alignment__1	0.111111111111111	EdU in SON
36	38	2090	raw__ss_1__os_0__min_size_50__min_size_overlap_0/slide 1/Image 17_Out_Channel Alignment__Mask_1/tables/004_segmented_regions_EdU.csv.gz	EdU	0.0229665071770335	0.437320574162679	raw__ss_1__os_0__min_size_50__min_size_overlap_0	Short	17	Out_Channel Alignment	_1	raw__ss_1__os_0__min_size_50__min_size_overlap_0_slide 1_17_Out_Channel Alignment__1	0.0229665071770335	EdU in SON
42	44	2045	raw__ss_1__os_0__min_size_50__min_size_overlap_0/slide 1/Image 17_Out_Channel Alignment__Mask_1/tables/004_segmented_regions_EdU.csv.gz	EdU	0.103667481662592	0.280684596577017	raw__ss_1__os_0__min_size_50__min_size_overlap_0	Short	17	Out_Channel Alignment	_1	raw__ss_1__os_0__min_size_50__min_size_overlap_0_slide 1_17_Out_Channel Alignment__1	0.103667481662592	EdU in SON
43	45	1052	raw__ss_1__os_0__min_size_50__min_size_overlap_0/slide 1/Image 17_Out_Channel Alignment__Mask_1/tables/004_segmented_regions_EdU.csv.gz	EdU	0.389733840304183	0.685361216730038	raw__ss_1__os_0__min_size_50__min_size_overlap_0	Short	17	Out_Channel Alignment	_1	raw__ss_1__os_0__min_size_50__min_size_overlap_0_slide 1_17_Out_Channel Alignment__1	0.389733840304183	EdU in SON
44	46	2020	raw__ss_1__os_0__min_size_50__min_size_overlap_0/slide 1/Image 17_Out_Channel Alignment__Mask_1/tables/004_segmented_regions_EdU.csv.gz	EdU	0.451485148514851	0.416336633663366	raw__ss_1__os_0__min_size_50__min_size_overlap_0	Short	17	Out_Channel Alignment	_1	raw__ss_1__os_0__min_size_50__min_size_overlap_0_slide 1_17_Out_Channel Alignment__1	0.451485148514851	EdU in SON
56	58	2539	raw__ss_1__os_0__min_size_50__min_size_overlap_0/slide 1/Image 17_Out_Channel Alignment__Mask_1/tables/004_segmented_regions_EdU.csv.gz	EdU	0.265064986215045	0.42693974005514	raw__ss_1__os_0__min_size_50__min_size_overlap_0	Short	17	Out_Channel Alignment	_1	raw__ss_1__os_0__min_size_50__min_size_overlap_0_slide 1_17_Out_Channel Alignment__1	0.265064986215045	EdU in SON
58	60	2634	raw__ss_1__os_0__min_size_50__min_size_overlap_0/slide 1/Image 17_Out_Channel Alignment__Mask_1/tables/004_segmented_regions_EdU.csv.gz	EdU	0.0144267274107821	0.482536066818527	raw__ss_1__os_0__min_size_50__min_size_overlap_0	Short	17	Out_Channel Alignment	_1	raw__ss_1__os_0__min_size_50__min_size_overlap_0_slide 1_17_Out_Channel Alignment__1	0.0144267274107821	EdU in SON
59	61	2094	raw__ss_1__os_0__min_size_50__min_size_overlap_0/slide 1/Image 17_Out_Channel Alignment__Mask_1/tables/004_segmented_regions_EdU.csv.gz	EdU	0.109837631327603	0.445081184336199	raw__ss_1__os_0__min_size_50__min_size_overlap_0	Short	17	Out_Channel Alignment	_1	raw__ss_1__os_0__min_size_50__min_size_overlap_0_slide 1_17_Out_Channel Alignment__1	0.109837631327603	EdU in SON
65	68	1220	raw__ss_1__os_0__min_size_50__min_size_overlap_0/slide 1/Image 17_Out_Channel Alignment__Mask_1/tables/004_segmented_regions_EdU.csv.gz	EdU	0.150819672131148	0.495901639344262	raw__ss_1__os_0__min_size_50__min_size_overlap_0	Short	17	Out_Channel Alignment	_1	raw__ss_1__os_0__min_size_50__min_size_overlap_0_slide 1_17_Out_Channel Alignment__1	0.150819672131148	EdU in SON
67	70	2145	raw__ss_1__os_0__min_size_50__min_size_overlap_0/slide 1/Image 17_Out_Channel Alignment__Mask_1/tables/004_segmented_regions_EdU.csv.gz	EdU	0.498368298368298	0.32960372960373	raw__ss_1__os_0__min_size_50__min_size_overlap_0	Short	17	Out_Channel Alignment	_1	raw__ss_1__os_0__min_size_50__min_size_overlap_0_slide 1_17_Out_Channel Alignment__1	0.498368298368298	EdU in SON
69	73	2166	raw__ss_1__os_0__min_size_50__min_size_overlap_0/slide 1/Image 17_Out_Channel Alignment__Mask_1/tables/004_segmented_regions_EdU.csv.gz	EdU	0.102031394275162	0.269621421975993	raw__ss_1__os_0__min_size_50__min_size_overlap_0	Short	17	Out_Channel Alignment	_1	raw__ss_1__os_0__min_size_50__min_size_overlap_0_slide 1_17_Out_Channel Alignment__1	0.102031394275162	EdU in SON
74	78	200	raw__ss_1__os_0__min_size_50__min_size_overlap_0/slide 1/Image 17_Out_Channel Alignment__Mask_1/tables/004_segmented_regions_EdU.csv.gz	EdU	0.035	0	raw__ss_1__os_0__min_size_50__min_size_overlap_0	Short	17	Out_Channel Alignment	_1	raw__ss_1__os_0__min_size_50__min_size_overlap_0_slide 1_17_Out_Channel Alignment__1	0.035	EdU in SON
83	87	2191	raw__ss_1__os_0__min_size_50__min_size_overlap_0/slide 1/Image 17_Out_Channel Alignment__Mask_1/tables/004_segmented_regions_EdU.csv.gz	EdU	0.046554084892743	0.278411684162483	raw__ss_1__os_0__min_size_50__min_size_overlap_0	Short	17	Out_Channel Alignment	_1	raw__ss_1__os_0__min_size_50__min_size_overlap_0_slide 1_17_Out_Channel Alignment__1	0.046554084892743	EdU in SON
88	92	659	raw__ss_1__os_0__min_size_50__min_size_overlap_0/slide 1/Image 17_Out_Channel Alignment__Mask_1/tables/004_segmented_regions_EdU.csv.gz	EdU	0.0151745068285281	0.0849772382397572	raw__ss_1__os_0__min_size_50__min_size_overlap_0	Short	17	Out_Channel Alignment	_1	raw__ss_1__os_0__min_size_50__min_size_overlap_0_slide 1_17_Out_Channel Alignment__1	0.0151745068285281	EdU in SON
105	109	2098	raw__ss_1__os_0__min_size_50__min_size_overlap_0/slide 1/Image 17_Out_Channel Alignment__Mask_1/tables/004_segmented_regions_EdU.csv.gz	EdU	0.00667302192564347	0.349857006673022	raw__ss_1__os_0__min_size_50__min_size_overlap_0	Short	17	Out_Channel Alignment	_1	raw__ss_1__os_0__min_size_50__min_size_overlap_0_slide 1_17_Out_Channel Alignment__1	0.00667302192564347	EdU in SON
106	110	2249	raw__ss_1__os_0__min_size_50__min_size_overlap_0/slide 1/Image 17_Out_Channel Alignment__Mask_1/tables/004_segmented_regions_EdU.csv.gz	EdU	0.025789239662072	0.542463317029791	raw__ss_1__os_0__min_size_50__min_size_overlap_0	Short	17	Out_Channel Alignment	_1	raw__ss_1__os_0__min_size_50__min_size_overlap_0_slide 1_17_Out_Channel Alignment__1	0.025789239662072	EdU in SON
107	111	2540	raw__ss_1__os_0__min_size_50__min_size_overlap_0/slide 1/Image 17_Out_Channel Alignment__Mask_1/tables/004_segmented_regions_EdU.csv.gz	EdU	0.168503937007874	0.367322834645669	raw__ss_1__os_0__min_size_50__min_size_overlap_0	Short	17	Out_Channel Alignment	_1	raw__ss_1__os_0__min_size_50__min_size_overlap_0_slide 1_17_Out_Channel Alignment__1	0.168503937007874	EdU in SON
109	113	922	raw__ss_1__os_0__min_size_50__min_size_overlap_0/slide 1/Image 17_Out_Channel Alignment__Mask_1/tables/004_segmented_regions_EdU.csv.gz	EdU	0.142082429501085	0.468546637744035	raw__ss_1__os_0__min_size_50__min_size_overlap_0	Short	17	Out_Channel Alignment	_1	raw__ss_1__os_0__min_size_50__min_size_overlap_0_slide 1_17_Out_Channel Alignment__1	0.142082429501085	EdU in SON
133	137	1253	raw__ss_1__os_0__min_size_50__min_size_overlap_0/slide 1/Image 17_Out_Channel Alignment__Mask_1/tables/004_segmented_regions_EdU.csv.gz	EdU	0.134078212290503	0.282521947326417	raw__ss_1__os_0__min_size_50__min_size_overlap_0	Short	17	Out_Channel Alignment	_1	raw__ss_1__os_0__min_size_50__min_size_overlap_0_slide 1_17_Out_Channel Alignment__1	0.134078212290503	EdU in SON
141	145	1493	raw__ss_1__os_0__min_size_50__min_size_overlap_0/slide 1/Image 17_Out_Channel Alignment__Mask_1/tables/004_segmented_regions_EdU.csv.gz	EdU	0.0676490288010717	0.320160750167448	raw__ss_1__os_0__min_size_50__min_size_overlap_0	Short	17	Out_Channel Alignment	_1	raw__ss_1__os_0__min_size_50__min_size_overlap_0_slide 1_17_Out_Channel Alignment__1	0.0676490288010717	EdU in SON
144	148	1579	raw__ss_1__os_0__min_size_50__min_size_overlap_0/slide 1/Image 17_Out_Channel Alignment__Mask_1/tables/004_segmented_regions_EdU.csv.gz	EdU	0.0215326155794807	0.469284357188094	raw__ss_1__os_0__min_size_50__min_size_overlap_0	Short	17	Out_Channel Alignment	_1	raw__ss_1__os_0__min_size_50__min_size_overlap_0_slide 1_17_Out_Channel Alignment__1	0.0215326155794807	EdU in SON
148	152	1873	raw__ss_1__os_0__min_size_50__min_size_overlap_0/slide 1/Image 17_Out_Channel Alignment__Mask_1/tables/004_segmented_regions_EdU.csv.gz	EdU	0.00213561131873999	0.319807794981313	raw__ss_1__os_0__min_size_50__min_size_overlap_0	Short	17	Out_Channel Alignment	_1	raw__ss_1__os_0__min_size_50__min_size_overlap_0_slide 1_17_Out_Channel Alignment__1	0.00213561131873999	EdU in SON
151	156	957	raw__ss_1__os_0__min_size_50__min_size_overlap_0/slide 1/Image 17_Out_Channel Alignment__Mask_1/tables/004_segmented_regions_EdU.csv.gz	EdU	0.0585161964472309	0.507836990595611	raw__ss_1__os_0__min_size_50__min_size_overlap_0	Short	17	Out_Channel Alignment	_1	raw__ss_1__os_0__min_size_50__min_size_overlap_0_slide 1_17_Out_Channel Alignment__1	0.0585161964472309	EdU in SON
165	172	9151	raw__ss_1__os_0__min_size_50__min_size_overlap_0/slide 1/Image 17_Out_Channel Alignment__Mask_1/tables/004_segmented_regions_EdU.csv.gz	EdU	0.00262266418970604	0.413178887553273	raw__ss_1__os_0__min_size_50__min_size_overlap_0	Short	17	Out_Channel Alignment	_1	raw__ss_1__os_0__min_size_50__min_size_overlap_0_slide 1_17_Out_Channel Alignment__1	0.00262266418970604	EdU in SON
168	175	3478	raw__ss_1__os_0__min_size_50__min_size_overlap_0/slide 1/Image 17_Out_Channel Alignment__Mask_1/tables/004_segmented_regions_EdU.csv.gz	EdU	0.136860264519839	0.309373202990224	raw__ss_1__os_0__min_size_50__min_size_overlap_0	Short	17	Out_Channel Alignment	_1	raw__ss_1__os_0__min_size_50__min_size_overlap_0_slide 1_17_Out_Channel Alignment__1	0.136860264519839	EdU in SON
169	176	1659	raw__ss_1__os_0__min_size_50__min_size_overlap_0/slide 1/Image 17_Out_Channel Alignment__Mask_1/tables/004_segmented_regions_EdU.csv.gz	EdU	0.0156720916214587	0.514767932489452	raw__ss_1__os_0__min_size_50__min_size_overlap_0	Short	17	Out_Channel Alignment	_1	raw__ss_1__os_0__min_size_50__min_size_overlap_0_slide 1_17_Out_Channel Alignment__1	0.0156720916214587	EdU in SON
180	187	3651	raw__ss_1__os_0__min_size_50__min_size_overlap_0/slide 1/Image 17_Out_Channel Alignment__Mask_1/tables/004_segmented_regions_EdU.csv.gz	EdU	0.0383456587236374	0.407285675157491	raw__ss_1__os_0__min_size_50__min_size_overlap_0	Short	17	Out_Channel Alignment	_1	raw__ss_1__os_0__min_size_50__min_size_overlap_0_slide 1_17_Out_Channel Alignment__1	0.0383456587236374	EdU in SON
190	198	1345	raw__ss_1__os_0__min_size_50__min_size_overlap_0/slide 1/Image 17_Out_Channel Alignment__Mask_1/tables/004_segmented_regions_EdU.csv.gz	EdU	0.330855018587361	0.162081784386617	raw__ss_1__os_0__min_size_50__min_size_overlap_0	Short	17	Out_Channel Alignment	_1	raw__ss_1__os_0__min_size_50__min_size_overlap_0_slide 1_17_Out_Channel Alignment__1	0.330855018587361	EdU in SON
196	204	1242	raw__ss_1__os_0__min_size_50__min_size_overlap_0/slide 1/Image 17_Out_Channel Alignment__Mask_1/tables/004_segmented_regions_EdU.csv.gz	EdU	0.298711755233494	0.415458937198068	raw__ss_1__os_0__min_size_50__min_size_overlap_0	Short	17	Out_Channel Alignment	_1	raw__ss_1__os_0__min_size_50__min_size_overlap_0_slide 1_17_Out_Channel Alignment__1	0.298711755233494	EdU in SON
199	207	1157	raw__ss_1__os_0__min_size_50__min_size_overlap_0/slide 1/Image 17_Out_Channel Alignment__Mask_1/tables/004_segmented_regions_EdU.csv.gz	EdU	0.0328435609334486	0.639585133967156	raw__ss_1__os_0__min_size_50__min_size_overlap_0	Short	17	Out_Channel Alignment	_1	raw__ss_1__os_0__min_size_50__min_size_overlap_0_slide 1_17_Out_Channel Alignment__1	0.0328435609334486	EdU in SON
204	212	2066	raw__ss_1__os_0__min_size_50__min_size_overlap_0/slide 1/Image 17_Out_Channel Alignment__Mask_1/tables/004_segmented_regions_EdU.csv.gz	EdU	0.315585672797677	0.306389157792836	raw__ss_1__os_0__min_size_50__min_size_overlap_0	Short	17	Out_Channel Alignment	_1	raw__ss_1__os_0__min_size_50__min_size_overlap_0_slide 1_17_Out_Channel Alignment__1	0.315585672797677	EdU in SON
217	225	1477	raw__ss_1__os_0__min_size_50__min_size_overlap_0/slide 1/Image 17_Out_Channel Alignment__Mask_1/tables/004_segmented_regions_EdU.csv.gz	EdU	0.143534190927556	0.51929587000677	raw__ss_1__os_0__min_size_50__min_size_overlap_0	Short	17	Out_Channel Alignment	_1	raw__ss_1__os_0__min_size_50__min_size_overlap_0_slide 1_17_Out_Channel Alignment__1	0.143534190927556	EdU in SON
222	230	463	raw__ss_1__os_0__min_size_50__min_size_overlap_0/slide 1/Image 17_Out_Channel Alignment__Mask_1/tables/004_segmented_regions_EdU.csv.gz	EdU	0.0496760259179266	0.460043196544276	raw__ss_1__os_0__min_size_50__min_size_overlap_0	Short	17	Out_Channel Alignment	_1	raw__ss_1__os_0__min_size_50__min_size_overlap_0_slide 1_17_Out_Channel Alignment__1	0.0496760259179266	EdU in SON
228	236	2235	raw__ss_1__os_0__min_size_50__min_size_overlap_0/slide 1/Image 17_Out_Channel Alignment__Mask_1/tables/004_segmented_regions_EdU.csv.gz	EdU	0.153467561521253	0.302013422818792	raw__ss_1__os_0__min_size_50__min_size_overlap_0	Short	17	Out_Channel Alignment	_1	raw__ss_1__os_0__min_size_50__min_size_overlap_0_slide 1_17_Out_Channel Alignment__1	0.153467561521253	EdU in SON
230	238	1776	raw__ss_1__os_0__min_size_50__min_size_overlap_0/slide 1/Image 17_Out_Channel Alignment__Mask_1/tables/004_segmented_regions_EdU.csv.gz	EdU	0.0720720720720721	0.194256756756757	raw__ss_1__os_0__min_size_50__min_size_overlap_0	Short	17	Out_Channel Alignment	_1	raw__ss_1__os_0__min_size_50__min_size_overlap_0_slide 1_17_Out_Channel Alignment__1	0.0720720720720721	EdU in SON
248	256	3721	raw__ss_1__os_0__min_size_50__min_size_overlap_0/slide 1/Image 17_Out_Channel Alignment__Mask_1/tables/004_segmented_regions_EdU.csv.gz	EdU	0.0118247782854071	0.444235420585864	raw__ss_1__os_0__min_size_50__min_size_overlap_0	Short	17	Out_Channel Alignment	_1	raw__ss_1__os_0__min_size_50__min_size_overlap_0_slide 1_17_Out_Channel Alignment__1	0.0118247782854071	EdU in SON
259	268	1951	raw__ss_1__os_0__min_size_50__min_size_overlap_0/slide 1/Image 17_Out_Channel Alignment__Mask_1/tables/004_segmented_regions_EdU.csv.gz	EdU	0.0738083034341363	0.220912352639672	raw__ss_1__os_0__min_size_50__min_size_overlap_0	Short	17	Out_Channel Alignment	_1	raw__ss_1__os_0__min_size_50__min_size_overlap_0_slide 1_17_Out_Channel Alignment__1	0.0738083034341363	EdU in SON
263	272	2662	raw__ss_1__os_0__min_size_50__min_size_overlap_0/slide 1/Image 17_Out_Channel Alignment__Mask_1/tables/004_segmented_regions_EdU.csv.gz	EdU	0.0897821187077385	0.375281743050338	raw__ss_1__os_0__min_size_50__min_size_overlap_0	Short	17	Out_Channel Alignment	_1	raw__ss_1__os_0__min_size_50__min_size_overlap_0_slide 1_17_Out_Channel Alignment__1	0.0897821187077385	EdU in SON
269	281	845	raw__ss_1__os_0__min_size_50__min_size_overlap_0/slide 1/Image 17_Out_Channel Alignment__Mask_1/tables/004_segmented_regions_EdU.csv.gz	EdU	0.441420118343195	0.263905325443787	raw__ss_1__os_0__min_size_50__min_size_overlap_0	Short	17	Out_Channel Alignment	_1	raw__ss_1__os_0__min_size_50__min_size_overlap_0_slide 1_17_Out_Channel Alignment__1	0.441420118343195	EdU in SON
271	283	2227	raw__ss_1__os_0__min_size_50__min_size_overlap_0/slide 1/Image 17_Out_Channel Alignment__Mask_1/tables/004_segmented_regions_EdU.csv.gz	EdU	0.547373147732375	0.173327346205658	raw__ss_1__os_0__min_size_50__min_size_overlap_0	Short	17	Out_Channel Alignment	_1	raw__ss_1__os_0__min_size_50__min_size_overlap_0_slide 1_17_Out_Channel Alignment__1	0.547373147732375	EdU in SON
273	285	1164	raw__ss_1__os_0__min_size_50__min_size_overlap_0/slide 1/Image 17_Out_Channel Alignment__Mask_1/tables/004_segmented_regions_EdU.csv.gz	EdU	0.304982817869416	0.515463917525773	raw__ss_1__os_0__min_size_50__min_size_overlap_0	Short	17	Out_Channel Alignment	_1	raw__ss_1__os_0__min_size_50__min_size_overlap_0_slide 1_17_Out_Channel Alignment__1	0.304982817869416	EdU in SON
275	287	2616	raw__ss_1__os_0__min_size_50__min_size_overlap_0/slide 1/Image 17_Out_Channel Alignment__Mask_1/tables/004_segmented_regions_EdU.csv.gz	EdU	0.0615443425076453	0.461391437308869	raw__ss_1__os_0__min_size_50__min_size_overlap_0	Short	17	Out_Channel Alignment	_1	raw__ss_1__os_0__min_size_50__min_size_overlap_0_slide 1_17_Out_Channel Alignment__1	0.0615443425076453	EdU in SON
277	289	2108	raw__ss_1__os_0__min_size_50__min_size_overlap_0/slide 1/Image 17_Out_Channel Alignment__Mask_1/tables/004_segmented_regions_EdU.csv.gz	EdU	0.160815939278937	0.313567362428842	raw__ss_1__os_0__min_size_50__min_size_overlap_0	Short	17	Out_Channel Alignment	_1	raw__ss_1__os_0__min_size_50__min_size_overlap_0_slide 1_17_Out_Channel Alignment__1	0.160815939278937	EdU in SON
279	292	2887	raw__ss_1__os_0__min_size_50__min_size_overlap_0/slide 1/Image 17_Out_Channel Alignment__Mask_1/tables/004_segmented_regions_EdU.csv.gz	EdU	0.000692760651195012	0.246969172151022	raw__ss_1__os_0__min_size_50__min_size_overlap_0	Short	17	Out_Channel Alignment	_1	raw__ss_1__os_0__min_size_50__min_size_overlap_0_slide 1_17_Out_Channel Alignment__1	0.000692760651195012	EdU in SON
282	295	3282	raw__ss_1__os_0__min_size_50__min_size_overlap_0/slide 1/Image 17_Out_Channel Alignment__Mask_1/tables/004_segmented_regions_EdU.csv.gz	EdU	0.0405240706886045	0.453077391834247	raw__ss_1__os_0__min_size_50__min_size_overlap_0	Short	17	Out_Channel Alignment	_1	raw__ss_1__os_0__min_size_50__min_size_overlap_0_slide 1_17_Out_Channel Alignment__1	0.0405240706886045	EdU in SON
299	313	2315	raw__ss_1__os_0__min_size_50__min_size_overlap_0/slide 1/Image 17_Out_Channel Alignment__Mask_1/tables/004_segmented_regions_EdU.csv.gz	EdU	0.341684665226782	0.606047516198704	raw__ss_1__os_0__min_size_50__min_size_overlap_0	Short	17	Out_Channel Alignment	_1	raw__ss_1__os_0__min_size_50__min_size_overlap_0_slide 1_17_Out_Channel Alignment__1	0.341684665226782	EdU in SON
309	323	2306	raw__ss_1__os_0__min_size_50__min_size_overlap_0/slide 1/Image 17_Out_Channel Alignment__Mask_1/tables/004_segmented_regions_EdU.csv.gz	EdU	0.227666955767563	0.328707718993929	raw__ss_1__os_0__min_size_50__min_size_overlap_0	Short	17	Out_Channel Alignment	_1	raw__ss_1__os_0__min_size_50__min_size_overlap_0_slide 1_17_Out_Channel Alignment__1	0.227666955767563	EdU in SON
314	328	2231	raw__ss_1__os_0__min_size_50__min_size_overlap_0/slide 1/Image 17_Out_Channel Alignment__Mask_1/tables/004_segmented_regions_EdU.csv.gz	EdU	0.259076647243389	0.462572837292694	raw__ss_1__os_0__min_size_50__min_size_overlap_0	Short	17	Out_Channel Alignment	_1	raw__ss_1__os_0__min_size_50__min_size_overlap_0_slide 1_17_Out_Channel Alignment__1	0.259076647243389	EdU in SON
316	330	1509	raw__ss_1__os_0__min_size_50__min_size_overlap_0/slide 1/Image 17_Out_Channel Alignment__Mask_1/tables/004_segmented_regions_EdU.csv.gz	EdU	0.00530152418820411	0.466534128561962	raw__ss_1__os_0__min_size_50__min_size_overlap_0	Short	17	Out_Channel Alignment	_1	raw__ss_1__os_0__min_size_50__min_size_overlap_0_slide 1_17_Out_Channel Alignment__1	0.00530152418820411	EdU in SON
338	353	1505	raw__ss_1__os_0__min_size_50__min_size_overlap_0/slide 1/Image 17_Out_Channel Alignment__Mask_1/tables/004_segmented_regions_EdU.csv.gz	EdU	0.0026578073089701	0.615946843853821	raw__ss_1__os_0__min_size_50__min_size_overlap_0	Short	17	Out_Channel Alignment	_1	raw__ss_1__os_0__min_size_50__min_size_overlap_0_slide 1_17_Out_Channel Alignment__1	0.0026578073089701	EdU in SON
341	356	1667	raw__ss_1__os_0__min_size_50__min_size_overlap_0/slide 1/Image 17_Out_Channel Alignment__Mask_1/tables/004_segmented_regions_EdU.csv.gz	EdU	0.0827834433113377	0.41751649670066	raw__ss_1__os_0__min_size_50__min_size_overlap_0	Short	17	Out_Channel Alignment	_1	raw__ss_1__os_0__min_size_50__min_size_overlap_0_slide 1_17_Out_Channel Alignment__1	0.0827834433113377	EdU in SON
357	373	1462	raw__ss_1__os_0__min_size_50__min_size_overlap_0/slide 1/Image 17_Out_Channel Alignment__Mask_1/tables/004_segmented_regions_EdU.csv.gz	EdU	0.15389876880985	0.596443228454172	raw__ss_1__os_0__min_size_50__min_size_overlap_0	Short	17	Out_Channel Alignment	_1	raw__ss_1__os_0__min_size_50__min_size_overlap_0_slide 1_17_Out_Channel Alignment__1	0.15389876880985	EdU in SON
368	384	1059	raw__ss_1__os_0__min_size_50__min_size_overlap_0/slide 1/Image 17_Out_Channel Alignment__Mask_1/tables/004_segmented_regions_EdU.csv.gz	EdU	0.0236071765816808	0.636449480642115	raw__ss_1__os_0__min_size_50__min_size_overlap_0	Short	17	Out_Channel Alignment	_1	raw__ss_1__os_0__min_size_50__min_size_overlap_0_slide 1_17_Out_Channel Alignment__1	0.0236071765816808	EdU in SON
370	386	1416	raw__ss_1__os_0__min_size_50__min_size_overlap_0/slide 1/Image 17_Out_Channel Alignment__Mask_1/tables/004_segmented_regions_EdU.csv.gz	EdU	0.49364406779661	0.322033898305085	raw__ss_1__os_0__min_size_50__min_size_overlap_0	Short	17	Out_Channel Alignment	_1	raw__ss_1__os_0__min_size_50__min_size_overlap_0_slide 1_17_Out_Channel Alignment__1	0.49364406779661	EdU in SON
371	387	5364	raw__ss_1__os_0__min_size_50__min_size_overlap_0/slide 1/Image 17_Out_Channel Alignment__Mask_1/tables/004_segmented_regions_EdU.csv.gz	EdU	0.343214019388516	0.629194630872483	raw__ss_1__os_0__min_size_50__min_size_overlap_0	Short	17	Out_Channel Alignment	_1	raw__ss_1__os_0__min_size_50__min_size_overlap_0_slide 1_17_Out_Channel Alignment__1	0.343214019388516	EdU in SON
378	394	1705	raw__ss_1__os_0__min_size_50__min_size_overlap_0/slide 1/Image 17_Out_Channel Alignment__Mask_1/tables/004_segmented_regions_EdU.csv.gz	EdU	0.0152492668621701	0.177126099706745	raw__ss_1__os_0__min_size_50__min_size_overlap_0	Short	17	Out_Channel Alignment	_1	raw__ss_1__os_0__min_size_50__min_size_overlap_0_slide 1_17_Out_Channel Alignment__1	0.0152492668621701	EdU in SON
381	397	1981	raw__ss_1__os_0__min_size_50__min_size_overlap_0/slide 1/Image 17_Out_Channel Alignment__Mask_1/tables/004_segmented_regions_EdU.csv.gz	EdU	0.02776375567895	0.268551236749117	raw__ss_1__os_0__min_size_50__min_size_overlap_0	Short	17	Out_Channel Alignment	_1	raw__ss_1__os_0__min_size_50__min_size_overlap_0_slide 1_17_Out_Channel Alignment__1	0.02776375567895	EdU in SON
384	400	1787	raw__ss_1__os_0__min_size_50__min_size_overlap_0/slide 1/Image 17_Out_Channel Alignment__Mask_1/tables/004_segmented_regions_EdU.csv.gz	EdU	0.055400111919418	0.227196418578623	raw__ss_1__os_0__min_size_50__min_size_overlap_0	Short	17	Out_Channel Alignment	_1	raw__ss_1__os_0__min_size_50__min_size_overlap_0_slide 1_17_Out_Channel Alignment__1	0.055400111919418	EdU in SON
389	405	347	raw__ss_1__os_0__min_size_50__min_size_overlap_0/slide 1/Image 17_Out_Channel Alignment__Mask_1/tables/004_segmented_regions_EdU.csv.gz	EdU	0.031700288184438	0.0893371757925072	raw__ss_1__os_0__min_size_50__min_size_overlap_0	Short	17	Out_Channel Alignment	_1	raw__ss_1__os_0__min_size_50__min_size_overlap_0_slide 1_17_Out_Channel Alignment__1	0.031700288184438	EdU in SON
390	406	1961	raw__ss_1__os_0__min_size_50__min_size_overlap_0/slide 1/Image 17_Out_Channel Alignment__Mask_1/tables/004_segmented_regions_EdU.csv.gz	EdU	0.219785823559408	0.307496175420704	raw__ss_1__os_0__min_size_50__min_size_overlap_0	Short	17	Out_Channel Alignment	_1	raw__ss_1__os_0__min_size_50__min_size_overlap_0_slide 1_17_Out_Channel Alignment__1	0.219785823559408	EdU in SON
391	407	854	raw__ss_1__os_0__min_size_50__min_size_overlap_0/slide 1/Image 17_Out_Channel Alignment__Mask_1/tables/004_segmented_regions_EdU.csv.gz	EdU	0.00117096018735363	0.638173302107728	raw__ss_1__os_0__min_size_50__min_size_overlap_0	Short	17	Out_Channel Alignment	_1	raw__ss_1__os_0__min_size_50__min_size_overlap_0_slide 1_17_Out_Channel Alignment__1	0.00117096018735363	EdU in SON
394	410	486	raw__ss_1__os_0__min_size_50__min_size_overlap_0/slide 1/Image 17_Out_Channel Alignment__Mask_1/tables/004_segmented_regions_EdU.csv.gz	EdU	0.897119341563786	0.117283950617284	raw__ss_1__os_0__min_size_50__min_size_overlap_0	Short	17	Out_Channel Alignment	_1	raw__ss_1__os_0__min_size_50__min_size_overlap_0_slide 1_17_Out_Channel Alignment__1	0.897119341563786	EdU in SON
400	416	2568	raw__ss_1__os_0__min_size_50__min_size_overlap_0/slide 1/Image 17_Out_Channel Alignment__Mask_1/tables/004_segmented_regions_EdU.csv.gz	EdU	0.0486760124610592	0.447819314641745	raw__ss_1__os_0__min_size_50__min_size_overlap_0	Short	17	Out_Channel Alignment	_1	raw__ss_1__os_0__min_size_50__min_size_overlap_0_slide 1_17_Out_Channel Alignment__1	0.0486760124610592	EdU in SON
410	427	2505	raw__ss_1__os_0__min_size_50__min_size_overlap_0/slide 1/Image 17_Out_Channel Alignment__Mask_1/tables/004_segmented_regions_EdU.csv.gz	EdU	0.00239520958083832	0.327744510978044	raw__ss_1__os_0__min_size_50__min_size_overlap_0	Short	17	Out_Channel Alignment	_1	raw__ss_1__os_0__min_size_50__min_size_overlap_0_slide 1_17_Out_Channel Alignment__1	0.00239520958083832	EdU in SON
411	428	3539	raw__ss_1__os_0__min_size_50__min_size_overlap_0/slide 1/Image 17_Out_Channel Alignment__Mask_1/tables/004_segmented_regions_EdU.csv.gz	EdU	0.0206272958462843	0.365640011302628	raw__ss_1__os_0__min_size_50__min_size_overlap_0	Short	17	Out_Channel Alignment	_1	raw__ss_1__os_0__min_size_50__min_size_overlap_0_slide 1_17_Out_Channel Alignment__1	0.0206272958462843	EdU in SON
413	430	2237	raw__ss_1__os_0__min_size_50__min_size_overlap_0/slide 1/Image 17_Out_Channel Alignment__Mask_1/tables/004_segmented_regions_EdU.csv.gz	EdU	0.297273133661153	0.247206079570854	raw__ss_1__os_0__min_size_50__min_size_overlap_0	Short	17	Out_Channel Alignment	_1	raw__ss_1__os_0__min_size_50__min_size_overlap_0_slide 1_17_Out_Channel Alignment__1	0.297273133661153	EdU in SON
415	433	1829	raw__ss_1__os_0__min_size_50__min_size_overlap_0/slide 1/Image 17_Out_Channel Alignment__Mask_1/tables/004_segmented_regions_EdU.csv.gz	EdU	0.0131219245489338	0.403499179879716	raw__ss_1__os_0__min_size_50__min_size_overlap_0	Short	17	Out_Channel Alignment	_1	raw__ss_1__os_0__min_size_50__min_size_overlap_0_slide 1_17_Out_Channel Alignment__1	0.0131219245489338	EdU in SON
432	451	2100	raw__ss_1__os_0__min_size_50__min_size_overlap_0/slide 1/Image 17_Out_Channel Alignment__Mask_1/tables/004_segmented_regions_EdU.csv.gz	EdU	0.0785714285714286	0.468095238095238	raw__ss_1__os_0__min_size_50__min_size_overlap_0	Short	17	Out_Channel Alignment	_1	raw__ss_1__os_0__min_size_50__min_size_overlap_0_slide 1_17_Out_Channel Alignment__1	0.0785714285714286	EdU in SON
443	462	520	raw__ss_1__os_0__min_size_50__min_size_overlap_0/slide 1/Image 17_Out_Channel Alignment__Mask_1/tables/004_segmented_regions_EdU.csv.gz	EdU	0.075	0.365384615384615	raw__ss_1__os_0__min_size_50__min_size_overlap_0	Short	17	Out_Channel Alignment	_1	raw__ss_1__os_0__min_size_50__min_size_overlap_0_slide 1_17_Out_Channel Alignment__1	0.075	EdU in SON
445	464	337	raw__ss_1__os_0__min_size_50__min_size_overlap_0/slide 1/Image 17_Out_Channel Alignment__Mask_1/tables/004_segmented_regions_EdU.csv.gz	EdU	0.922848664688427	0.0771513353115727	raw__ss_1__os_0__min_size_50__min_size_overlap_0	Short	17	Out_Channel Alignment	_1	raw__ss_1__os_0__min_size_50__min_size_overlap_0_slide 1_17_Out_Channel Alignment__1	0.922848664688427	EdU in SON
449	468	1771	raw__ss_1__os_0__min_size_50__min_size_overlap_0/slide 1/Image 17_Out_Channel Alignment__Mask_1/tables/004_segmented_regions_EdU.csv.gz	EdU	0.0355731225296443	0.325804630152456	raw__ss_1__os_0__min_size_50__min_size_overlap_0	Short	17	Out_Channel Alignment	_1	raw__ss_1__os_0__min_size_50__min_size_overlap_0_slide 1_17_Out_Channel Alignment__1	0.0355731225296443	EdU in SON
460	479	889	raw__ss_1__os_0__min_size_50__min_size_overlap_0/slide 1/Image 17_Out_Channel Alignment__Mask_1/tables/004_segmented_regions_EdU.csv.gz	EdU	0.12710911136108	0.500562429696288	raw__ss_1__os_0__min_size_50__min_size_overlap_0	Short	17	Out_Channel Alignment	_1	raw__ss_1__os_0__min_size_50__min_size_overlap_0_slide 1_17_Out_Channel Alignment__1	0.12710911136108	EdU in SON
467	486	613	raw__ss_1__os_0__min_size_50__min_size_overlap_0/slide 1/Image 17_Out_Channel Alignment__Mask_1/tables/004_segmented_regions_EdU.csv.gz	EdU	0.107667210440457	0.756933115823817	raw__ss_1__os_0__min_size_50__min_size_overlap_0	Short	17	Out_Channel Alignment	_1	raw__ss_1__os_0__min_size_50__min_size_overlap_0_slide 1_17_Out_Channel Alignment__1	0.107667210440457	EdU in SON
469	488	648	raw__ss_1__os_0__min_size_50__min_size_overlap_0/slide 1/Image 17_Out_Channel Alignment__Mask_1/tables/004_segmented_regions_EdU.csv.gz	EdU	0.00462962962962963	0.529320987654321	raw__ss_1__os_0__min_size_50__min_size_overlap_0	Short	17	Out_Channel Alignment	_1	raw__ss_1__os_0__min_size_50__min_size_overlap_0_slide 1_17_Out_Channel Alignment__1	0.00462962962962963	EdU in SON
480	499	581	raw__ss_1__os_0__min_size_50__min_size_overlap_0/slide 1/Image 17_Out_Channel Alignment__Mask_1/tables/004_segmented_regions_EdU.csv.gz	EdU	0.0206540447504303	0.230636833046472	raw__ss_1__os_0__min_size_50__min_size_overlap_0	Short	17	Out_Channel Alignment	_1	raw__ss_1__os_0__min_size_50__min_size_overlap_0_slide 1_17_Out_Channel Alignment__1	0.0206540447504303	EdU in SON
483	502	239	raw__ss_1__os_0__min_size_50__min_size_overlap_0/slide 1/Image 17_Out_Channel Alignment__Mask_1/tables/004_segmented_regions_EdU.csv.gz	EdU	0.794979079497908	1	raw__ss_1__os_0__min_size_50__min_size_overlap_0	Short	17	Out_Channel Alignment	_1	raw__ss_1__os_0__min_size_50__min_size_overlap_0_slide 1_17_Out_Channel Alignment__1	0.794979079497908	EdU in SON
484	503	292	raw__ss_1__os_0__min_size_50__min_size_overlap_0/slide 1/Image 17_Out_Channel Alignment__Mask_1/tables/004_segmented_regions_EdU.csv.gz	EdU	0.00342465753424658	0.955479452054795	raw__ss_1__os_0__min_size_50__min_size_overlap_0	Short	17	Out_Channel Alignment	_1	raw__ss_1__os_0__min_size_50__min_size_overlap_0_slide 1_17_Out_Channel Alignment__1	0.00342465753424658	EdU in SON
494	514	2130	raw__ss_1__os_0__min_size_50__min_size_overlap_0/slide 1/Image 17_Out_Channel Alignment__Mask_1/tables/004_segmented_regions_EdU.csv.gz	EdU	0.0244131455399061	0.635211267605634	raw__ss_1__os_0__min_size_50__min_size_overlap_0	Short	17	Out_Channel Alignment	_1	raw__ss_1__os_0__min_size_50__min_size_overlap_0_slide 1_17_Out_Channel Alignment__1	0.0244131455399061	EdU in SON
506	526	368	raw__ss_1__os_0__min_size_50__min_size_overlap_0/slide 1/Image 17_Out_Channel Alignment__Mask_1/tables/004_segmented_regions_EdU.csv.gz	EdU	0.858695652173913	0.0597826086956522	raw__ss_1__os_0__min_size_50__min_size_overlap_0	Short	17	Out_Channel Alignment	_1	raw__ss_1__os_0__min_size_50__min_size_overlap_0_slide 1_17_Out_Channel Alignment__1	0.858695652173913	EdU in SON
514	534	872	raw__ss_1__os_0__min_size_50__min_size_overlap_0/slide 1/Image 17_Out_Channel Alignment__Mask_1/tables/004_segmented_regions_EdU.csv.gz	EdU	0.0527522935779817	0.50802752293578	raw__ss_1__os_0__min_size_50__min_size_overlap_0	Short	17	Out_Channel Alignment	_1	raw__ss_1__os_0__min_size_50__min_size_overlap_0_slide 1_17_Out_Channel Alignment__1	0.0527522935779817	EdU in SON
517	537	407	raw__ss_1__os_0__min_size_50__min_size_overlap_0/slide 1/Image 17_Out_Channel Alignment__Mask_1/tables/004_segmented_regions_EdU.csv.gz	EdU	0.135135135135135	0.196560196560197	raw__ss_1__os_0__min_size_50__min_size_overlap_0	Short	17	Out_Channel Alignment	_1	raw__ss_1__os_0__min_size_50__min_size_overlap_0_slide 1_17_Out_Channel Alignment__1	0.135135135135135	EdU in SON
522	542	838	raw__ss_1__os_0__min_size_50__min_size_overlap_0/slide 1/Image 17_Out_Channel Alignment__Mask_1/tables/004_segmented_regions_EdU.csv.gz	EdU	0.00238663484486874	0.402147971360382	raw__ss_1__os_0__min_size_50__min_size_overlap_0	Short	17	Out_Channel Alignment	_1	raw__ss_1__os_0__min_size_50__min_size_overlap_0_slide 1_17_Out_Channel Alignment__1	0.00238663484486874	EdU in SON
523	543	615	raw__ss_1__os_0__min_size_50__min_size_overlap_0/slide 1/Image 17_Out_Channel Alignment__Mask_1/tables/004_segmented_regions_EdU.csv.gz	EdU	0.351219512195122	0.186991869918699	raw__ss_1__os_0__min_size_50__min_size_overlap_0	Short	17	Out_Channel Alignment	_1	raw__ss_1__os_0__min_size_50__min_size_overlap_0_slide 1_17_Out_Channel Alignment__1	0.351219512195122	EdU in SON
524	544	233	raw__ss_1__os_0__min_size_50__min_size_overlap_0/slide 1/Image 17_Out_Channel Alignment__Mask_1/tables/004_segmented_regions_EdU.csv.gz	EdU	0.622317596566524	0.40343347639485	raw__ss_1__os_0__min_size_50__min_size_overlap_0	Short	17	Out_Channel Alignment	_1	raw__ss_1__os_0__min_size_50__min_size_overlap_0_slide 1_17_Out_Channel Alignment__1	0.622317596566524	EdU in SON
526	546	1569	raw__ss_1__os_0__min_size_50__min_size_overlap_0/slide 1/Image 17_Out_Channel Alignment__Mask_1/tables/004_segmented_regions_EdU.csv.gz	EdU	0.041427660930529	0.519439133205864	raw__ss_1__os_0__min_size_50__min_size_overlap_0	Short	17	Out_Channel Alignment	_1	raw__ss_1__os_0__min_size_50__min_size_overlap_0_slide 1_17_Out_Channel Alignment__1	0.041427660930529	EdU in SON
529	549	184	raw__ss_1__os_0__min_size_50__min_size_overlap_0/slide 1/Image 17_Out_Channel Alignment__Mask_1/tables/004_segmented_regions_EdU.csv.gz	EdU	0.0706521739130435	0	raw__ss_1__os_0__min_size_50__min_size_overlap_0	Short	17	Out_Channel Alignment	_1	raw__ss_1__os_0__min_size_50__min_size_overlap_0_slide 1_17_Out_Channel Alignment__1	0.0706521739130435	EdU in SON
531	551	1229	raw__ss_1__os_0__min_size_50__min_size_overlap_0/slide 1/Image 17_Out_Channel Alignment__Mask_1/tables/004_segmented_regions_EdU.csv.gz	EdU	0.0016273393002441	0.227013832384052	raw__ss_1__os_0__min_size_50__min_size_overlap_0	Short	17	Out_Channel Alignment	_1	raw__ss_1__os_0__min_size_50__min_size_overlap_0_slide 1_17_Out_Channel Alignment__1	0.0016273393002441	EdU in SON
532	552	191	raw__ss_1__os_0__min_size_50__min_size_overlap_0/slide 1/Image 17_Out_Channel Alignment__Mask_1/tables/004_segmented_regions_EdU.csv.gz	EdU	0.00523560209424084	0.638743455497382	raw__ss_1__os_0__min_size_50__min_size_overlap_0	Short	17	Out_Channel Alignment	_1	raw__ss_1__os_0__min_size_50__min_size_overlap_0_slide 1_17_Out_Channel Alignment__1	0.00523560209424084	EdU in SON
542	562	164	raw__ss_1__os_0__min_size_50__min_size_overlap_0/slide 1/Image 17_Out_Channel Alignment__Mask_1/tables/004_segmented_regions_EdU.csv.gz	EdU	0.213414634146341	0.634146341463415	raw__ss_1__os_0__min_size_50__min_size_overlap_0	Short	17	Out_Channel Alignment	_1	raw__ss_1__os_0__min_size_50__min_size_overlap_0_slide 1_17_Out_Channel Alignment__1	0.213414634146341	EdU in SON
547	567	142	raw__ss_1__os_0__min_size_50__min_size_overlap_0/slide 1/Image 17_Out_Channel Alignment__Mask_1/tables/004_segmented_regions_EdU.csv.gz	EdU	0.190140845070423	0.28169014084507	raw__ss_1__os_0__min_size_50__min_size_overlap_0	Short	17	Out_Channel Alignment	_1	raw__ss_1__os_0__min_size_50__min_size_overlap_0_slide 1_17_Out_Channel Alignment__1	0.190140845070423	EdU in SON
551	571	2809	raw__ss_1__os_0__min_size_50__min_size_overlap_0/slide 1/Image 17_Out_Channel Alignment__Mask_1/tables/004_segmented_regions_EdU.csv.gz	EdU	0.119615521537914	0.582769668921324	raw__ss_1__os_0__min_size_50__min_size_overlap_0	Short	17	Out_Channel Alignment	_1	raw__ss_1__os_0__min_size_50__min_size_overlap_0_slide 1_17_Out_Channel Alignment__1	0.119615521537914	EdU in SON
552	572	484	raw__ss_1__os_0__min_size_50__min_size_overlap_0/slide 1/Image 17_Out_Channel Alignment__Mask_1/tables/004_segmented_regions_EdU.csv.gz	EdU	0.570247933884298	0.772727272727273	raw__ss_1__os_0__min_size_50__min_size_overlap_0	Short	17	Out_Channel Alignment	_1	raw__ss_1__os_0__min_size_50__min_size_overlap_0_slide 1_17_Out_Channel Alignment__1	0.570247933884298	EdU in SON
553	573	708	raw__ss_1__os_0__min_size_50__min_size_overlap_0/slide 1/Image 17_Out_Channel Alignment__Mask_1/tables/004_segmented_regions_EdU.csv.gz	EdU	0.0593220338983051	0.594632768361582	raw__ss_1__os_0__min_size_50__min_size_overlap_0	Short	17	Out_Channel Alignment	_1	raw__ss_1__os_0__min_size_50__min_size_overlap_0_slide 1_17_Out_Channel Alignment__1	0.0593220338983051	EdU in SON
555	575	820	raw__ss_1__os_0__min_size_50__min_size_overlap_0/slide 1/Image 17_Out_Channel Alignment__Mask_1/tables/004_segmented_regions_EdU.csv.gz	EdU	0.558536585365854	0.401219512195122	raw__ss_1__os_0__min_size_50__min_size_overlap_0	Short	17	Out_Channel Alignment	_1	raw__ss_1__os_0__min_size_50__min_size_overlap_0_slide 1_17_Out_Channel Alignment__1	0.558536585365854	EdU in SON
563	583	1152	raw__ss_1__os_0__min_size_50__min_size_overlap_0/slide 1/Image 17_Out_Channel Alignment__Mask_1/tables/004_segmented_regions_EdU.csv.gz	EdU	0.0182291666666667	0.236979166666667	raw__ss_1__os_0__min_size_50__min_size_overlap_0	Short	17	Out_Channel Alignment	_1	raw__ss_1__os_0__min_size_50__min_size_overlap_0_slide 1_17_Out_Channel Alignment__1	0.0182291666666667	EdU in SON
566	586	430	raw__ss_1__os_0__min_size_50__min_size_overlap_0/slide 1/Image 17_Out_Channel Alignment__Mask_1/tables/004_segmented_regions_EdU.csv.gz	EdU	0.195348837209302	0.855813953488372	raw__ss_1__os_0__min_size_50__min_size_overlap_0	Short	17	Out_Channel Alignment	_1	raw__ss_1__os_0__min_size_50__min_size_overlap_0_slide 1_17_Out_Channel Alignment__1	0.195348837209302	EdU in SON
568	588	326	raw__ss_1__os_0__min_size_50__min_size_overlap_0/slide 1/Image 17_Out_Channel Alignment__Mask_1/tables/004_segmented_regions_EdU.csv.gz	EdU	0.113496932515337	0.355828220858896	raw__ss_1__os_0__min_size_50__min_size_overlap_0	Short	17	Out_Channel Alignment	_1	raw__ss_1__os_0__min_size_50__min_size_overlap_0_slide 1_17_Out_Channel Alignment__1	0.113496932515337	EdU in SON
571	591	530	raw__ss_1__os_0__min_size_50__min_size_overlap_0/slide 1/Image 17_Out_Channel Alignment__Mask_1/tables/004_segmented_regions_EdU.csv.gz	EdU	0.0188679245283019	0.545283018867925	raw__ss_1__os_0__min_size_50__min_size_overlap_0	Short	17	Out_Channel Alignment	_1	raw__ss_1__os_0__min_size_50__min_size_overlap_0_slide 1_17_Out_Channel Alignment__1	0.0188679245283019	EdU in SON
573	593	179	raw__ss_1__os_0__min_size_50__min_size_overlap_0/slide 1/Image 17_Out_Channel Alignment__Mask_1/tables/004_segmented_regions_EdU.csv.gz	EdU	0.486033519553073	0.251396648044693	raw__ss_1__os_0__min_size_50__min_size_overlap_0	Short	17	Out_Channel Alignment	_1	raw__ss_1__os_0__min_size_50__min_size_overlap_0_slide 1_17_Out_Channel Alignment__1	0.486033519553073	EdU in SON
577	597	855	raw__ss_1__os_0__min_size_50__min_size_overlap_0/slide 1/Image 17_Out_Channel Alignment__Mask_1/tables/004_segmented_regions_EdU.csv.gz	EdU	0.113450292397661	0.535672514619883	raw__ss_1__os_0__min_size_50__min_size_overlap_0	Short	17	Out_Channel Alignment	_1	raw__ss_1__os_0__min_size_50__min_size_overlap_0_slide 1_17_Out_Channel Alignment__1	0.113450292397661	EdU in SON
578	598	795	raw__ss_1__os_0__min_size_50__min_size_overlap_0/slide 1/Image 17_Out_Channel Alignment__Mask_1/tables/004_segmented_regions_EdU.csv.gz	EdU	0.128301886792453	0.581132075471698	raw__ss_1__os_0__min_size_50__min_size_overlap_0	Short	17	Out_Channel Alignment	_1	raw__ss_1__os_0__min_size_50__min_size_overlap_0_slide 1_17_Out_Channel Alignment__1	0.128301886792453	EdU in SON
580	600	2001	raw__ss_1__os_0__min_size_50__min_size_overlap_0/slide 1/Image 17_Out_Channel Alignment__Mask_1/tables/004_segmented_regions_EdU.csv.gz	EdU	0.177911044477761	0.309845077461269	raw__ss_1__os_0__min_size_50__min_size_overlap_0	Short	17	Out_Channel Alignment	_1	raw__ss_1__os_0__min_size_50__min_size_overlap_0_slide 1_17_Out_Channel Alignment__1	0.177911044477761	EdU in SON
588	608	267	raw__ss_1__os_0__min_size_50__min_size_overlap_0/slide 1/Image 17_Out_Channel Alignment__Mask_1/tables/004_segmented_regions_EdU.csv.gz	EdU	0.726591760299625	0.0898876404494382	raw__ss_1__os_0__min_size_50__min_size_overlap_0	Short	17	Out_Channel Alignment	_1	raw__ss_1__os_0__min_size_50__min_size_overlap_0_slide 1_17_Out_Channel Alignment__1	0.726591760299625	EdU in SON
589	609	789	raw__ss_1__os_0__min_size_50__min_size_overlap_0/slide 1/Image 17_Out_Channel Alignment__Mask_1/tables/004_segmented_regions_EdU.csv.gz	EdU	0.755386565272497	0.567807351077313	raw__ss_1__os_0__min_size_50__min_size_overlap_0	Short	17	Out_Channel Alignment	_1	raw__ss_1__os_0__min_size_50__min_size_overlap_0_slide 1_17_Out_Channel Alignment__1	0.755386565272497	EdU in SON
591	611	824	raw__ss_1__os_0__min_size_50__min_size_overlap_0/slide 1/Image 17_Out_Channel Alignment__Mask_1/tables/004_segmented_regions_EdU.csv.gz	EdU	0.502427184466019	0.394417475728155	raw__ss_1__os_0__min_size_50__min_size_overlap_0	Short	17	Out_Channel Alignment	_1	raw__ss_1__os_0__min_size_50__min_size_overlap_0_slide 1_17_Out_Channel Alignment__1	0.502427184466019	EdU in SON
592	612	1047	raw__ss_1__os_0__min_size_50__min_size_overlap_0/slide 1/Image 17_Out_Channel Alignment__Mask_1/tables/004_segmented_regions_EdU.csv.gz	EdU	0.283667621776504	0.0850047755491882	raw__ss_1__os_0__min_size_50__min_size_overlap_0	Short	17	Out_Channel Alignment	_1	raw__ss_1__os_0__min_size_50__min_size_overlap_0_slide 1_17_Out_Channel Alignment__1	0.283667621776504	EdU in SON
593	614	292	raw__ss_1__os_0__min_size_50__min_size_overlap_0/slide 1/Image 17_Out_Channel Alignment__Mask_1/tables/004_segmented_regions_EdU.csv.gz	EdU	0.417808219178082	0.732876712328767	raw__ss_1__os_0__min_size_50__min_size_overlap_0	Short	17	Out_Channel Alignment	_1	raw__ss_1__os_0__min_size_50__min_size_overlap_0_slide 1_17_Out_Channel Alignment__1	0.417808219178082	EdU in SON
594	615	1184	raw__ss_1__os_0__min_size_50__min_size_overlap_0/slide 1/Image 17_Out_Channel Alignment__Mask_1/tables/004_segmented_regions_EdU.csv.gz	EdU	0.0143581081081081	0.186655405405405	raw__ss_1__os_0__min_size_50__min_size_overlap_0	Short	17	Out_Channel Alignment	_1	raw__ss_1__os_0__min_size_50__min_size_overlap_0_slide 1_17_Out_Channel Alignment__1	0.0143581081081081	EdU in SON
595	616	243	raw__ss_1__os_0__min_size_50__min_size_overlap_0/slide 1/Image 17_Out_Channel Alignment__Mask_1/tables/004_segmented_regions_EdU.csv.gz	EdU	0.0699588477366255	0.539094650205761	raw__ss_1__os_0__min_size_50__min_size_overlap_0	Short	17	Out_Channel Alignment	_1	raw__ss_1__os_0__min_size_50__min_size_overlap_0_slide 1_17_Out_Channel Alignment__1	0.0699588477366255	EdU in SON
597	618	367	raw__ss_1__os_0__min_size_50__min_size_overlap_0/slide 1/Image 17_Out_Channel Alignment__Mask_1/tables/004_segmented_regions_EdU.csv.gz	EdU	0.00544959128065395	0.174386920980926	raw__ss_1__os_0__min_size_50__min_size_overlap_0	Short	17	Out_Channel Alignment	_1	raw__ss_1__os_0__min_size_50__min_size_overlap_0_slide 1_17_Out_Channel Alignment__1	0.00544959128065395	EdU in SON
600	621	835	raw__ss_1__os_0__min_size_50__min_size_overlap_0/slide 1/Image 17_Out_Channel Alignment__Mask_1/tables/004_segmented_regions_EdU.csv.gz	EdU	0.246706586826347	0.603592814371257	raw__ss_1__os_0__min_size_50__min_size_overlap_0	Short	17	Out_Channel Alignment	_1	raw__ss_1__os_0__min_size_50__min_size_overlap_0_slide 1_17_Out_Channel Alignment__1	0.246706586826347	EdU in SON
606	627	866	raw__ss_1__os_0__min_size_50__min_size_overlap_0/slide 1/Image 17_Out_Channel Alignment__Mask_1/tables/004_segmented_regions_EdU.csv.gz	EdU	0.859122401847575	0.565819861431871	raw__ss_1__os_0__min_size_50__min_size_overlap_0	Short	17	Out_Channel Alignment	_1	raw__ss_1__os_0__min_size_50__min_size_overlap_0_slide 1_17_Out_Channel Alignment__1	0.859122401847575	EdU in SON
614	635	608	raw__ss_1__os_0__min_size_50__min_size_overlap_0/slide 1/Image 17_Out_Channel Alignment__Mask_1/tables/004_segmented_regions_EdU.csv.gz	EdU	0.146381578947368	0.139802631578947	raw__ss_1__os_0__min_size_50__min_size_overlap_0	Short	17	Out_Channel Alignment	_1	raw__ss_1__os_0__min_size_50__min_size_overlap_0_slide 1_17_Out_Channel Alignment__1	0.146381578947368	EdU in SON
617	638	2185	raw__ss_1__os_0__min_size_50__min_size_overlap_0/slide 1/Image 17_Out_Channel Alignment__Mask_1/tables/004_segmented_regions_EdU.csv.gz	EdU	0.00594965675057208	0.689702517162471	raw__ss_1__os_0__min_size_50__min_size_overlap_0	Short	17	Out_Channel Alignment	_1	raw__ss_1__os_0__min_size_50__min_size_overlap_0_slide 1_17_Out_Channel Alignment__1	0.00594965675057208	EdU in SON
618	639	258	raw__ss_1__os_0__min_size_50__min_size_overlap_0/slide 1/Image 17_Out_Channel Alignment__Mask_1/tables/004_segmented_regions_EdU.csv.gz	EdU	0.937984496124031	0.282945736434109	raw__ss_1__os_0__min_size_50__min_size_overlap_0	Short	17	Out_Channel Alignment	_1	raw__ss_1__os_0__min_size_50__min_size_overlap_0_slide 1_17_Out_Channel Alignment__1	0.937984496124031	EdU in SON
620	641	196	raw__ss_1__os_0__min_size_50__min_size_overlap_0/slide 1/Image 17_Out_Channel Alignment__Mask_1/tables/004_segmented_regions_EdU.csv.gz	EdU	0.51530612244898	0	raw__ss_1__os_0__min_size_50__min_size_overlap_0	Short	17	Out_Channel Alignment	_1	raw__ss_1__os_0__min_size_50__min_size_overlap_0_slide 1_17_Out_Channel Alignment__1	0.51530612244898	EdU in SON
621	642	917	raw__ss_1__os_0__min_size_50__min_size_overlap_0/slide 1/Image 17_Out_Channel Alignment__Mask_1/tables/004_segmented_regions_EdU.csv.gz	EdU	0.178844056706652	0.57360959651036	raw__ss_1__os_0__min_size_50__min_size_overlap_0	Short	17	Out_Channel Alignment	_1	raw__ss_1__os_0__min_size_50__min_size_overlap_0_slide 1_17_Out_Channel Alignment__1	0.178844056706652	EdU in SON
622	643	959	raw__ss_1__os_0__min_size_50__min_size_overlap_0/slide 1/Image 17_Out_Channel Alignment__Mask_1/tables/004_segmented_regions_EdU.csv.gz	EdU	0.254431699687174	0.193952033368092	raw__ss_1__os_0__min_size_50__min_size_overlap_0	Short	17	Out_Channel Alignment	_1	raw__ss_1__os_0__min_size_50__min_size_overlap_0_slide 1_17_Out_Channel Alignment__1	0.254431699687174	EdU in SON
624	645	231	raw__ss_1__os_0__min_size_50__min_size_overlap_0/slide 1/Image 17_Out_Channel Alignment__Mask_1/tables/004_segmented_regions_EdU.csv.gz	EdU	0.116883116883117	0.861471861471861	raw__ss_1__os_0__min_size_50__min_size_overlap_0	Short	17	Out_Channel Alignment	_1	raw__ss_1__os_0__min_size_50__min_size_overlap_0_slide 1_17_Out_Channel Alignment__1	0.116883116883117	EdU in SON
632	653	513	raw__ss_1__os_0__min_size_50__min_size_overlap_0/slide 1/Image 17_Out_Channel Alignment__Mask_1/tables/004_segmented_regions_EdU.csv.gz	EdU	0.875243664717349	0.175438596491228	raw__ss_1__os_0__min_size_50__min_size_overlap_0	Short	17	Out_Channel Alignment	_1	raw__ss_1__os_0__min_size_50__min_size_overlap_0_slide 1_17_Out_Channel Alignment__1	0.875243664717349	EdU in SON
633	654	1207	raw__ss_1__os_0__min_size_50__min_size_overlap_0/slide 1/Image 17_Out_Channel Alignment__Mask_1/tables/004_segmented_regions_EdU.csv.gz	EdU	0.0298260149130075	0.285832642916321	raw__ss_1__os_0__min_size_50__min_size_overlap_0	Short	17	Out_Channel Alignment	_1	raw__ss_1__os_0__min_size_50__min_size_overlap_0_slide 1_17_Out_Channel Alignment__1	0.0298260149130075	EdU in SON
636	657	519	raw__ss_1__os_0__min_size_50__min_size_overlap_0/slide 1/Image 17_Out_Channel Alignment__Mask_1/tables/004_segmented_regions_EdU.csv.gz	EdU	0.51252408477842	0.539499036608863	raw__ss_1__os_0__min_size_50__min_size_overlap_0	Short	17	Out_Channel Alignment	_1	raw__ss_1__os_0__min_size_50__min_size_overlap_0_slide 1_17_Out_Channel Alignment__1	0.51252408477842	EdU in SON
643	664	103	raw__ss_1__os_0__min_size_50__min_size_overlap_0/slide 1/Image 17_Out_Channel Alignment__Mask_1/tables/004_segmented_regions_EdU.csv.gz	EdU	1	0.87378640776699	raw__ss_1__os_0__min_size_50__min_size_overlap_0	Short	17	Out_Channel Alignment	_1	raw__ss_1__os_0__min_size_50__min_size_overlap_0_slide 1_17_Out_Channel Alignment__1	1	EdU in SON
644	665	1481	raw__ss_1__os_0__min_size_50__min_size_overlap_0/slide 1/Image 17_Out_Channel Alignment__Mask_1/tables/004_segmented_regions_EdU.csv.gz	EdU	0.0614449696151249	0.588791357191087	raw__ss_1__os_0__min_size_50__min_size_overlap_0	Short	17	Out_Channel Alignment	_1	raw__ss_1__os_0__min_size_50__min_size_overlap_0_slide 1_17_Out_Channel Alignment__1	0.0614449696151249	EdU in SON
645	667	73	raw__ss_1__os_0__min_size_50__min_size_overlap_0/slide 1/Image 17_Out_Channel Alignment__Mask_1/tables/004_segmented_regions_EdU.csv.gz	EdU	1	0.712328767123288	raw__ss_1__os_0__min_size_50__min_size_overlap_0	Short	17	Out_Channel Alignment	_1	raw__ss_1__os_0__min_size_50__min_size_overlap_0_slide 1_17_Out_Channel Alignment__1	1	EdU in SON
653	675	402	raw__ss_1__os_0__min_size_50__min_size_overlap_0/slide 1/Image 17_Out_Channel Alignment__Mask_1/tables/004_segmented_regions_EdU.csv.gz	EdU	0.350746268656716	0.490049751243781	raw__ss_1__os_0__min_size_50__min_size_overlap_0	Short	17	Out_Channel Alignment	_1	raw__ss_1__os_0__min_size_50__min_size_overlap_0_slide 1_17_Out_Channel Alignment__1	0.350746268656716	EdU in SON
658	683	1390	raw__ss_1__os_0__min_size_50__min_size_overlap_0/slide 1/Image 17_Out_Channel Alignment__Mask_1/tables/004_segmented_regions_EdU.csv.gz	EdU	0.294964028776978	0.771942446043165	raw__ss_1__os_0__min_size_50__min_size_overlap_0	Short	17	Out_Channel Alignment	_1	raw__ss_1__os_0__min_size_50__min_size_overlap_0_slide 1_17_Out_Channel Alignment__1	0.294964028776978	EdU in SON
661	686	219	raw__ss_1__os_0__min_size_50__min_size_overlap_0/slide 1/Image 17_Out_Channel Alignment__Mask_1/tables/004_segmented_regions_EdU.csv.gz	EdU	0.0136986301369863	0.639269406392694	raw__ss_1__os_0__min_size_50__min_size_overlap_0	Short	17	Out_Channel Alignment	_1	raw__ss_1__os_0__min_size_50__min_size_overlap_0_slide 1_17_Out_Channel Alignment__1	0.0136986301369863	EdU in SON
663	688	3775	raw__ss_1__os_0__min_size_50__min_size_overlap_0/slide 1/Image 17_Out_Channel Alignment__Mask_1/tables/004_segmented_regions_EdU.csv.gz	EdU	0.0198675496688742	0.497748344370861	raw__ss_1__os_0__min_size_50__min_size_overlap_0	Short	17	Out_Channel Alignment	_1	raw__ss_1__os_0__min_size_50__min_size_overlap_0_slide 1_17_Out_Channel Alignment__1	0.0198675496688742	EdU in SON
669	694	320	raw__ss_1__os_0__min_size_50__min_size_overlap_0/slide 1/Image 17_Out_Channel Alignment__Mask_1/tables/004_segmented_regions_EdU.csv.gz	EdU	0.33125	0	raw__ss_1__os_0__min_size_50__min_size_overlap_0	Short	17	Out_Channel Alignment	_1	raw__ss_1__os_0__min_size_50__min_size_overlap_0_slide 1_17_Out_Channel Alignment__1	0.33125	EdU in SON
675	700	1949	raw__ss_1__os_0__min_size_50__min_size_overlap_0/slide 1/Image 17_Out_Channel Alignment__Mask_1/tables/004_segmented_regions_EdU.csv.gz	EdU	0.0138532580810672	0.367367880964597	raw__ss_1__os_0__min_size_50__min_size_overlap_0	Short	17	Out_Channel Alignment	_1	raw__ss_1__os_0__min_size_50__min_size_overlap_0_slide 1_17_Out_Channel Alignment__1	0.0138532580810672	EdU in SON
678	703	224	raw__ss_1__os_0__min_size_50__min_size_overlap_0/slide 1/Image 17_Out_Channel Alignment__Mask_1/tables/004_segmented_regions_EdU.csv.gz	EdU	0.767857142857143	0.00892857142857143	raw__ss_1__os_0__min_size_50__min_size_overlap_0	Short	17	Out_Channel Alignment	_1	raw__ss_1__os_0__min_size_50__min_size_overlap_0_slide 1_17_Out_Channel Alignment__1	0.767857142857143	EdU in SON
679	704	416	raw__ss_1__os_0__min_size_50__min_size_overlap_0/slide 1/Image 17_Out_Channel Alignment__Mask_1/tables/004_segmented_regions_EdU.csv.gz	EdU	0.331730769230769	0.310096153846154	raw__ss_1__os_0__min_size_50__min_size_overlap_0	Short	17	Out_Channel Alignment	_1	raw__ss_1__os_0__min_size_50__min_size_overlap_0_slide 1_17_Out_Channel Alignment__1	0.331730769230769	EdU in SON
680	705	326	raw__ss_1__os_0__min_size_50__min_size_overlap_0/slide 1/Image 17_Out_Channel Alignment__Mask_1/tables/004_segmented_regions_EdU.csv.gz	EdU	0.174846625766871	0.886503067484663	raw__ss_1__os_0__min_size_50__min_size_overlap_0	Short	17	Out_Channel Alignment	_1	raw__ss_1__os_0__min_size_50__min_size_overlap_0_slide 1_17_Out_Channel Alignment__1	0.174846625766871	EdU in SON
682	707	482	raw__ss_1__os_0__min_size_50__min_size_overlap_0/slide 1/Image 17_Out_Channel Alignment__Mask_1/tables/004_segmented_regions_EdU.csv.gz	EdU	0.95643153526971	0	raw__ss_1__os_0__min_size_50__min_size_overlap_0	Short	17	Out_Channel Alignment	_1	raw__ss_1__os_0__min_size_50__min_size_overlap_0_slide 1_17_Out_Channel Alignment__1	0.95643153526971	EdU in SON
690	715	468	raw__ss_1__os_0__min_size_50__min_size_overlap_0/slide 1/Image 17_Out_Channel Alignment__Mask_1/tables/004_segmented_regions_EdU.csv.gz	EdU	0.00641025641025641	0.337606837606838	raw__ss_1__os_0__min_size_50__min_size_overlap_0	Short	17	Out_Channel Alignment	_1	raw__ss_1__os_0__min_size_50__min_size_overlap_0_slide 1_17_Out_Channel Alignment__1	0.00641025641025641	EdU in SON
696	721	164	raw__ss_1__os_0__min_size_50__min_size_overlap_0/slide 1/Image 17_Out_Channel Alignment__Mask_1/tables/004_segmented_regions_EdU.csv.gz	EdU	0.597560975609756	0.445121951219512	raw__ss_1__os_0__min_size_50__min_size_overlap_0	Short	17	Out_Channel Alignment	_1	raw__ss_1__os_0__min_size_50__min_size_overlap_0_slide 1_17_Out_Channel Alignment__1	0.597560975609756	EdU in SON
699	725	911	raw__ss_1__os_0__min_size_50__min_size_overlap_0/slide 1/Image 17_Out_Channel Alignment__Mask_1/tables/004_segmented_regions_EdU.csv.gz	EdU	0.0603732162458836	0.326015367727772	raw__ss_1__os_0__min_size_50__min_size_overlap_0	Short	17	Out_Channel Alignment	_1	raw__ss_1__os_0__min_size_50__min_size_overlap_0_slide 1_17_Out_Channel Alignment__1	0.0603732162458836	EdU in SON
704	730	533	raw__ss_1__os_0__min_size_50__min_size_overlap_0/slide 1/Image 17_Out_Channel Alignment__Mask_1/tables/004_segmented_regions_EdU.csv.gz	EdU	0.105065666041276	0.0787992495309568	raw__ss_1__os_0__min_size_50__min_size_overlap_0	Short	17	Out_Channel Alignment	_1	raw__ss_1__os_0__min_size_50__min_size_overlap_0_slide 1_17_Out_Channel Alignment__1	0.105065666041276	EdU in SON
712	738	174	raw__ss_1__os_0__min_size_50__min_size_overlap_0/slide 1/Image 17_Out_Channel Alignment__Mask_1/tables/004_segmented_regions_EdU.csv.gz	EdU	0.885057471264368	0	raw__ss_1__os_0__min_size_50__min_size_overlap_0	Short	17	Out_Channel Alignment	_1	raw__ss_1__os_0__min_size_50__min_size_overlap_0_slide 1_17_Out_Channel Alignment__1	0.885057471264368	EdU in SON
729	757	193	raw__ss_1__os_0__min_size_50__min_size_overlap_0/slide 1/Image 17_Out_Channel Alignment__Mask_1/tables/004_segmented_regions_EdU.csv.gz	EdU	0.637305699481865	0.362694300518135	raw__ss_1__os_0__min_size_50__min_size_overlap_0	Short	17	Out_Channel Alignment	_1	raw__ss_1__os_0__min_size_50__min_size_overlap_0_slide 1_17_Out_Channel Alignment__1	0.637305699481865	EdU in SON
730	758	583	raw__ss_1__os_0__min_size_50__min_size_overlap_0/slide 1/Image 17_Out_Channel Alignment__Mask_1/tables/004_segmented_regions_EdU.csv.gz	EdU	0.614065180102916	0.252144082332762	raw__ss_1__os_0__min_size_50__min_size_overlap_0	Short	17	Out_Channel Alignment	_1	raw__ss_1__os_0__min_size_50__min_size_overlap_0_slide 1_17_Out_Channel Alignment__1	0.614065180102916	EdU in SON
734	762	273	raw__ss_1__os_0__min_size_50__min_size_overlap_0/slide 1/Image 17_Out_Channel Alignment__Mask_1/tables/004_segmented_regions_EdU.csv.gz	EdU	0.421245421245421	0.897435897435897	raw__ss_1__os_0__min_size_50__min_size_overlap_0	Short	17	Out_Channel Alignment	_1	raw__ss_1__os_0__min_size_50__min_size_overlap_0_slide 1_17_Out_Channel Alignment__1	0.421245421245421	EdU in SON
742	770	1110	raw__ss_1__os_0__min_size_50__min_size_overlap_0/slide 1/Image 17_Out_Channel Alignment__Mask_1/tables/004_segmented_regions_EdU.csv.gz	EdU	0.122522522522523	0.432432432432432	raw__ss_1__os_0__min_size_50__min_size_overlap_0	Short	17	Out_Channel Alignment	_1	raw__ss_1__os_0__min_size_50__min_size_overlap_0_slide 1_17_Out_Channel Alignment__1	0.122522522522523	EdU in SON
748	779	144	raw__ss_1__os_0__min_size_50__min_size_overlap_0/slide 1/Image 17_Out_Channel Alignment__Mask_1/tables/004_segmented_regions_EdU.csv.gz	EdU	0.826388888888889	0.0138888888888889	raw__ss_1__os_0__min_size_50__min_size_overlap_0	Short	17	Out_Channel Alignment	_1	raw__ss_1__os_0__min_size_50__min_size_overlap_0_slide 1_17_Out_Channel Alignment__1	0.826388888888889	EdU in SON
759	792	61	raw__ss_1__os_0__min_size_50__min_size_overlap_0/slide 1/Image 17_Out_Channel Alignment__Mask_1/tables/004_segmented_regions_EdU.csv.gz	EdU	0.0327868852459016	0.0327868852459016	raw__ss_1__os_0__min_size_50__min_size_overlap_0	Short	17	Out_Channel Alignment	_1	raw__ss_1__os_0__min_size_50__min_size_overlap_0_slide 1_17_Out_Channel Alignment__1	0.0327868852459016	EdU in SON
773	807	511	raw__ss_1__os_0__min_size_50__min_size_overlap_0/slide 1/Image 17_Out_Channel Alignment__Mask_1/tables/004_segmented_regions_EdU.csv.gz	EdU	0.74559686888454	0.13894324853229	raw__ss_1__os_0__min_size_50__min_size_overlap_0	Short	17	Out_Channel Alignment	_1	raw__ss_1__os_0__min_size_50__min_size_overlap_0_slide 1_17_Out_Channel Alignment__1	0.74559686888454	EdU in SON
774	808	591	raw__ss_1__os_0__min_size_50__min_size_overlap_0/slide 1/Image 17_Out_Channel Alignment__Mask_1/tables/004_segmented_regions_EdU.csv.gz	EdU	0.651438240270728	0.527918781725888	raw__ss_1__os_0__min_size_50__min_size_overlap_0	Short	17	Out_Channel Alignment	_1	raw__ss_1__os_0__min_size_50__min_size_overlap_0_slide 1_17_Out_Channel Alignment__1	0.651438240270728	EdU in SON
777	811	104	raw__ss_1__os_0__min_size_50__min_size_overlap_0/slide 1/Image 17_Out_Channel Alignment__Mask_1/tables/004_segmented_regions_EdU.csv.gz	EdU	0.634615384615385	0	raw__ss_1__os_0__min_size_50__min_size_overlap_0	Short	17	Out_Channel Alignment	_1	raw__ss_1__os_0__min_size_50__min_size_overlap_0_slide 1_17_Out_Channel Alignment__1	0.634615384615385	EdU in SON
779	813	56	raw__ss_1__os_0__min_size_50__min_size_overlap_0/slide 1/Image 17_Out_Channel Alignment__Mask_1/tables/004_segmented_regions_EdU.csv.gz	EdU	0.142857142857143	0.285714285714286	raw__ss_1__os_0__min_size_50__min_size_overlap_0	Short	17	Out_Channel Alignment	_1	raw__ss_1__os_0__min_size_50__min_size_overlap_0_slide 1_17_Out_Channel Alignment__1	0.142857142857143	EdU in SON
780	814	560	raw__ss_1__os_0__min_size_50__min_size_overlap_0/slide 1/Image 17_Out_Channel Alignment__Mask_1/tables/004_segmented_regions_EdU.csv.gz	EdU	0.201785714285714	0.241071428571429	raw__ss_1__os_0__min_size_50__min_size_overlap_0	Short	17	Out_Channel Alignment	_1	raw__ss_1__os_0__min_size_50__min_size_overlap_0_slide 1_17_Out_Channel Alignment__1	0.201785714285714	EdU in SON
785	819	484	raw__ss_1__os_0__min_size_50__min_size_overlap_0/slide 1/Image 17_Out_Channel Alignment__Mask_1/tables/004_segmented_regions_EdU.csv.gz	EdU	0.231404958677686	0.725206611570248	raw__ss_1__os_0__min_size_50__min_size_overlap_0	Short	17	Out_Channel Alignment	_1	raw__ss_1__os_0__min_size_50__min_size_overlap_0_slide 1_17_Out_Channel Alignment__1	0.231404958677686	EdU in SON
789	824	243	raw__ss_1__os_0__min_size_50__min_size_overlap_0/slide 1/Image 17_Out_Channel Alignment__Mask_1/tables/004_segmented_regions_EdU.csv.gz	EdU	0.946502057613169	0.802469135802469	raw__ss_1__os_0__min_size_50__min_size_overlap_0	Short	17	Out_Channel Alignment	_1	raw__ss_1__os_0__min_size_50__min_size_overlap_0_slide 1_17_Out_Channel Alignment__1	0.946502057613169	EdU in SON
791	826	349	raw__ss_1__os_0__min_size_50__min_size_overlap_0/slide 1/Image 17_Out_Channel Alignment__Mask_1/tables/004_segmented_regions_EdU.csv.gz	EdU	0.561604584527221	0.593123209169054	raw__ss_1__os_0__min_size_50__min_size_overlap_0	Short	17	Out_Channel Alignment	_1	raw__ss_1__os_0__min_size_50__min_size_overlap_0_slide 1_17_Out_Channel Alignment__1	0.561604584527221	EdU in SON
792	827	643	raw__ss_1__os_0__min_size_50__min_size_overlap_0/slide 1/Image 17_Out_Channel Alignment__Mask_1/tables/004_segmented_regions_EdU.csv.gz	EdU	0.404354587869362	0.382581648522551	raw__ss_1__os_0__min_size_50__min_size_overlap_0	Short	17	Out_Channel Alignment	_1	raw__ss_1__os_0__min_size_50__min_size_overlap_0_slide 1_17_Out_Channel Alignment__1	0.404354587869362	EdU in SON
806	842	121	raw__ss_1__os_0__min_size_50__min_size_overlap_0/slide 1/Image 17_Out_Channel Alignment__Mask_1/tables/004_segmented_regions_EdU.csv.gz	EdU	0.925619834710744	0.471074380165289	raw__ss_1__os_0__min_size_50__min_size_overlap_0	Short	17	Out_Channel Alignment	_1	raw__ss_1__os_0__min_size_50__min_size_overlap_0_slide 1_17_Out_Channel Alignment__1	0.925619834710744	EdU in SON
810	846	733	raw__ss_1__os_0__min_size_50__min_size_overlap_0/slide 1/Image 17_Out_Channel Alignment__Mask_1/tables/004_segmented_regions_EdU.csv.gz	EdU	0.332878581173261	0.540245566166439	raw__ss_1__os_0__min_size_50__min_size_overlap_0	Short	17	Out_Channel Alignment	_1	raw__ss_1__os_0__min_size_50__min_size_overlap_0_slide 1_17_Out_Channel Alignment__1	0.332878581173261	EdU in SON
813	849	564	raw__ss_1__os_0__min_size_50__min_size_overlap_0/slide 1/Image 17_Out_Channel Alignment__Mask_1/tables/004_segmented_regions_EdU.csv.gz	EdU	0.0124113475177305	0.404255319148936	raw__ss_1__os_0__min_size_50__min_size_overlap_0	Short	17	Out_Channel Alignment	_1	raw__ss_1__os_0__min_size_50__min_size_overlap_0_slide 1_17_Out_Channel Alignment__1	0.0124113475177305	EdU in SON
823	860	215	raw__ss_1__os_0__min_size_50__min_size_overlap_0/slide 1/Image 17_Out_Channel Alignment__Mask_1/tables/004_segmented_regions_EdU.csv.gz	EdU	0.925581395348837	0.190697674418605	raw__ss_1__os_0__min_size_50__min_size_overlap_0	Short	17	Out_Channel Alignment	_1	raw__ss_1__os_0__min_size_50__min_size_overlap_0_slide 1_17_Out_Channel Alignment__1	0.925581395348837	EdU in SON
830	867	467	raw__ss_1__os_0__min_size_50__min_size_overlap_0/slide 1/Image 17_Out_Channel Alignment__Mask_1/tables/004_segmented_regions_EdU.csv.gz	EdU	0.188436830835118	0.224839400428266	raw__ss_1__os_0__min_size_50__min_size_overlap_0	Short	17	Out_Channel Alignment	_1	raw__ss_1__os_0__min_size_50__min_size_overlap_0_slide 1_17_Out_Channel Alignment__1	0.188436830835118	EdU in SON
853	891	889	raw__ss_1__os_0__min_size_50__min_size_overlap_0/slide 1/Image 17_Out_Channel Alignment__Mask_1/tables/004_segmented_regions_EdU.csv.gz	EdU	0.00224971878515186	0.298087739032621	raw__ss_1__os_0__min_size_50__min_size_overlap_0	Short	17	Out_Channel Alignment	_1	raw__ss_1__os_0__min_size_50__min_size_overlap_0_slide 1_17_Out_Channel Alignment__1	0.00224971878515186	EdU in SON
860	899	1008	raw__ss_1__os_0__min_size_50__min_size_overlap_0/slide 1/Image 17_Out_Channel Alignment__Mask_1/tables/004_segmented_regions_EdU.csv.gz	EdU	0.120039682539683	0.359126984126984	raw__ss_1__os_0__min_size_50__min_size_overlap_0	Short	17	Out_Channel Alignment	_1	raw__ss_1__os_0__min_size_50__min_size_overlap_0_slide 1_17_Out_Channel Alignment__1	0.120039682539683	EdU in SON
869	908	279	raw__ss_1__os_0__min_size_50__min_size_overlap_0/slide 1/Image 17_Out_Channel Alignment__Mask_1/tables/004_segmented_regions_EdU.csv.gz	EdU	0.910394265232975	0.265232974910394	raw__ss_1__os_0__min_size_50__min_size_overlap_0	Short	17	Out_Channel Alignment	_1	raw__ss_1__os_0__min_size_50__min_size_overlap_0_slide 1_17_Out_Channel Alignment__1	0.910394265232975	EdU in SON
878	917	1278	raw__ss_1__os_0__min_size_50__min_size_overlap_0/slide 1/Image 17_Out_Channel Alignment__Mask_1/tables/004_segmented_regions_EdU.csv.gz	EdU	0.00860719874804382	0.476525821596244	raw__ss_1__os_0__min_size_50__min_size_overlap_0	Short	17	Out_Channel Alignment	_1	raw__ss_1__os_0__min_size_50__min_size_overlap_0_slide 1_17_Out_Channel Alignment__1	0.00860719874804382	EdU in SON
881	920	1448	raw__ss_1__os_0__min_size_50__min_size_overlap_0/slide 1/Image 17_Out_Channel Alignment__Mask_1/tables/004_segmented_regions_EdU.csv.gz	EdU	0.0994475138121547	0.165745856353591	raw__ss_1__os_0__min_size_50__min_size_overlap_0	Short	17	Out_Channel Alignment	_1	raw__ss_1__os_0__min_size_50__min_size_overlap_0_slide 1_17_Out_Channel Alignment__1	0.0994475138121547	EdU in SON
884	924	317	raw__ss_1__os_0__min_size_50__min_size_overlap_0/slide 1/Image 17_Out_Channel Alignment__Mask_1/tables/004_segmented_regions_EdU.csv.gz	EdU	0.943217665615142	0.20820189274448	raw__ss_1__os_0__min_size_50__min_size_overlap_0	Short	17	Out_Channel Alignment	_1	raw__ss_1__os_0__min_size_50__min_size_overlap_0_slide 1_17_Out_Channel Alignment__1	0.943217665615142	EdU in SON
897	938	634	raw__ss_1__os_0__min_size_50__min_size_overlap_0/slide 1/Image 17_Out_Channel Alignment__Mask_1/tables/004_segmented_regions_EdU.csv.gz	EdU	0.00630914826498423	0.083596214511041	raw__ss_1__os_0__min_size_50__min_size_overlap_0	Short	17	Out_Channel Alignment	_1	raw__ss_1__os_0__min_size_50__min_size_overlap_0_slide 1_17_Out_Channel Alignment__1	0.00630914826498423	EdU in SON
904	946	502	raw__ss_1__os_0__min_size_50__min_size_overlap_0/slide 1/Image 17_Out_Channel Alignment__Mask_1/tables/004_segmented_regions_EdU.csv.gz	EdU	0.00796812749003984	0.778884462151394	raw__ss_1__os_0__min_size_50__min_size_overlap_0	Short	17	Out_Channel Alignment	_1	raw__ss_1__os_0__min_size_50__min_size_overlap_0_slide 1_17_Out_Channel Alignment__1	0.00796812749003984	EdU in SON
906	949	72	raw__ss_1__os_0__min_size_50__min_size_overlap_0/slide 1/Image 17_Out_Channel Alignment__Mask_1/tables/004_segmented_regions_EdU.csv.gz	EdU	1	0.111111111111111	raw__ss_1__os_0__min_size_50__min_size_overlap_0	Short	17	Out_Channel Alignment	_1	raw__ss_1__os_0__min_size_50__min_size_overlap_0_slide 1_17_Out_Channel Alignment__1	1	EdU in SON
912	955	66	raw__ss_1__os_0__min_size_50__min_size_overlap_0/slide 1/Image 17_Out_Channel Alignment__Mask_1/tables/004_segmented_regions_EdU.csv.gz	EdU	0.893939393939394	0.712121212121212	raw__ss_1__os_0__min_size_50__min_size_overlap_0	Short	17	Out_Channel Alignment	_1	raw__ss_1__os_0__min_size_50__min_size_overlap_0_slide 1_17_Out_Channel Alignment__1	0.893939393939394	EdU in SON
915	959	240	raw__ss_1__os_0__min_size_50__min_size_overlap_0/slide 1/Image 17_Out_Channel Alignment__Mask_1/tables/004_segmented_regions_EdU.csv.gz	EdU	0.95	0.2125	raw__ss_1__os_0__min_size_50__min_size_overlap_0	Short	17	Out_Channel Alignment	_1	raw__ss_1__os_0__min_size_50__min_size_overlap_0_slide 1_17_Out_Channel Alignment__1	0.95	EdU in SON
917	961	436	raw__ss_1__os_0__min_size_50__min_size_overlap_0/slide 1/Image 17_Out_Channel Alignment__Mask_1/tables/004_segmented_regions_EdU.csv.gz	EdU	0.0114678899082569	0.174311926605505	raw__ss_1__os_0__min_size_50__min_size_overlap_0	Short	17	Out_Channel Alignment	_1	raw__ss_1__os_0__min_size_50__min_size_overlap_0_slide 1_17_Out_Channel Alignment__1	0.0114678899082569	EdU in SON
919	963	1498	raw__ss_1__os_0__min_size_50__min_size_overlap_0/slide 1/Image 17_Out_Channel Alignment__Mask_1/tables/004_segmented_regions_EdU.csv.gz	EdU	0.132176234979973	0.490654205607477	raw__ss_1__os_0__min_size_50__min_size_overlap_0	Short	17	Out_Channel Alignment	_1	raw__ss_1__os_0__min_size_50__min_size_overlap_0_slide 1_17_Out_Channel Alignment__1	0.132176234979973	EdU in SON
922	966	246	raw__ss_1__os_0__min_size_50__min_size_overlap_0/slide 1/Image 17_Out_Channel Alignment__Mask_1/tables/004_segmented_regions_EdU.csv.gz	EdU	0.345528455284553	0.235772357723577	raw__ss_1__os_0__min_size_50__min_size_overlap_0	Short	17	Out_Channel Alignment	_1	raw__ss_1__os_0__min_size_50__min_size_overlap_0_slide 1_17_Out_Channel Alignment__1	0.345528455284553	EdU in SON
925	970	585	raw__ss_1__os_0__min_size_50__min_size_overlap_0/slide 1/Image 17_Out_Channel Alignment__Mask_1/tables/004_segmented_regions_EdU.csv.gz	EdU	0.00341880341880342	0.242735042735043	raw__ss_1__os_0__min_size_50__min_size_overlap_0	Short	17	Out_Channel Alignment	_1	raw__ss_1__os_0__min_size_50__min_size_overlap_0_slide 1_17_Out_Channel Alignment__1	0.00341880341880342	EdU in SON
936	981	221	raw__ss_1__os_0__min_size_50__min_size_overlap_0/slide 1/Image 17_Out_Channel Alignment__Mask_1/tables/004_segmented_regions_EdU.csv.gz	EdU	0.425339366515837	0.117647058823529	raw__ss_1__os_0__min_size_50__min_size_overlap_0	Short	17	Out_Channel Alignment	_1	raw__ss_1__os_0__min_size_50__min_size_overlap_0_slide 1_17_Out_Channel Alignment__1	0.425339366515837	EdU in SON
937	982	302	raw__ss_1__os_0__min_size_50__min_size_overlap_0/slide 1/Image 17_Out_Channel Alignment__Mask_1/tables/004_segmented_regions_EdU.csv.gz	EdU	0.00662251655629139	0.549668874172185	raw__ss_1__os_0__min_size_50__min_size_overlap_0	Short	17	Out_Channel Alignment	_1	raw__ss_1__os_0__min_size_50__min_size_overlap_0_slide 1_17_Out_Channel Alignment__1	0.00662251655629139	EdU in SON
957	1003	645	raw__ss_1__os_0__min_size_50__min_size_overlap_0/slide 1/Image 17_Out_Channel Alignment__Mask_1/tables/004_segmented_regions_EdU.csv.gz	EdU	0.048062015503876	0.175193798449612	raw__ss_1__os_0__min_size_50__min_size_overlap_0	Short	17	Out_Channel Alignment	_1	raw__ss_1__os_0__min_size_50__min_size_overlap_0_slide 1_17_Out_Channel Alignment__1	0.048062015503876	EdU in SON
964	1010	228	raw__ss_1__os_0__min_size_50__min_size_overlap_0/slide 1/Image 17_Out_Channel Alignment__Mask_1/tables/004_segmented_regions_EdU.csv.gz	EdU	0.403508771929825	0.679824561403509	raw__ss_1__os_0__min_size_50__min_size_overlap_0	Short	17	Out_Channel Alignment	_1	raw__ss_1__os_0__min_size_50__min_size_overlap_0_slide 1_17_Out_Channel Alignment__1	0.403508771929825	EdU in SON
973	1021	496	raw__ss_1__os_0__min_size_50__min_size_overlap_0/slide 1/Image 17_Out_Channel Alignment__Mask_1/tables/004_segmented_regions_EdU.csv.gz	EdU	0.969758064516129	0.221774193548387	raw__ss_1__os_0__min_size_50__min_size_overlap_0	Short	17	Out_Channel Alignment	_1	raw__ss_1__os_0__min_size_50__min_size_overlap_0_slide 1_17_Out_Channel Alignment__1	0.969758064516129	EdU in SON
979	1028	80	raw__ss_1__os_0__min_size_50__min_size_overlap_0/slide 1/Image 17_Out_Channel Alignment__Mask_1/tables/004_segmented_regions_EdU.csv.gz	EdU	0.0625	0	raw__ss_1__os_0__min_size_50__min_size_overlap_0	Short	17	Out_Channel Alignment	_1	raw__ss_1__os_0__min_size_50__min_size_overlap_0_slide 1_17_Out_Channel Alignment__1	0.0625	EdU in SON
990	1040	149	raw__ss_1__os_0__min_size_50__min_size_overlap_0/slide 1/Image 17_Out_Channel Alignment__Mask_1/tables/004_segmented_regions_EdU.csv.gz	EdU	0.12751677852349	0	raw__ss_1__os_0__min_size_50__min_size_overlap_0	Short	17	Out_Channel Alignment	_1	raw__ss_1__os_0__min_size_50__min_size_overlap_0_slide 1_17_Out_Channel Alignment__1	0.12751677852349	EdU in SON
993	1043	672	raw__ss_1__os_0__min_size_50__min_size_overlap_0/slide 1/Image 17_Out_Channel Alignment__Mask_1/tables/004_segmented_regions_EdU.csv.gz	EdU	0.19047619047619	0.462797619047619	raw__ss_1__os_0__min_size_50__min_size_overlap_0	Short	17	Out_Channel Alignment	_1	raw__ss_1__os_0__min_size_50__min_size_overlap_0_slide 1_17_Out_Channel Alignment__1	0.19047619047619	EdU in SON
998	1048	350	raw__ss_1__os_0__min_size_50__min_size_overlap_0/slide 1/Image 17_Out_Channel Alignment__Mask_1/tables/004_segmented_regions_EdU.csv.gz	EdU	0.185714285714286	0.465714285714286	raw__ss_1__os_0__min_size_50__min_size_overlap_0	Short	17	Out_Channel Alignment	_1	raw__ss_1__os_0__min_size_50__min_size_overlap_0_slide 1_17_Out_Channel Alignment__1	0.185714285714286	EdU in SON
999	1049	362	raw__ss_1__os_0__min_size_50__min_size_overlap_0/slide 1/Image 17_Out_Channel Alignment__Mask_1/tables/004_segmented_regions_EdU.csv.gz	EdU	0.00552486187845304	0.378453038674033	raw__ss_1__os_0__min_size_50__min_size_overlap_0	Short	17	Out_Channel Alignment	_1	raw__ss_1__os_0__min_size_50__min_size_overlap_0_slide 1_17_Out_Channel Alignment__1	0.00552486187845304	EdU in SON
1000	1050	116	raw__ss_1__os_0__min_size_50__min_size_overlap_0/slide 1/Image 17_Out_Channel Alignment__Mask_1/tables/004_segmented_regions_EdU.csv.gz	EdU	0.146551724137931	0.71551724137931	raw__ss_1__os_0__min_size_50__min_size_overlap_0	Short	17	Out_Channel Alignment	_1	raw__ss_1__os_0__min_size_50__min_size_overlap_0_slide 1_17_Out_Channel Alignment__1	0.146551724137931	EdU in SON
1012	1063	793	raw__ss_1__os_0__min_size_50__min_size_overlap_0/slide 1/Image 17_Out_Channel Alignment__Mask_1/tables/004_segmented_regions_EdU.csv.gz	EdU	0.0920554854981084	0.733921815889029	raw__ss_1__os_0__min_size_50__min_size_overlap_0	Short	17	Out_Channel Alignment	_1	raw__ss_1__os_0__min_size_50__min_size_overlap_0_slide 1_17_Out_Channel Alignment__1	0.0920554854981084	EdU in SON
1022	1074	237	raw__ss_1__os_0__min_size_50__min_size_overlap_0/slide 1/Image 17_Out_Channel Alignment__Mask_1/tables/004_segmented_regions_EdU.csv.gz	EdU	0.0337552742616034	0.0464135021097046	raw__ss_1__os_0__min_size_50__min_size_overlap_0	Short	17	Out_Channel Alignment	_1	raw__ss_1__os_0__min_size_50__min_size_overlap_0_slide 1_17_Out_Channel Alignment__1	0.0337552742616034	EdU in SON
1038	1093	101	raw__ss_1__os_0__min_size_50__min_size_overlap_0/slide 1/Image 17_Out_Channel Alignment__Mask_1/tables/004_segmented_regions_EdU.csv.gz	EdU	0.871287128712871	0.386138613861386	raw__ss_1__os_0__min_size_50__min_size_overlap_0	Short	17	Out_Channel Alignment	_1	raw__ss_1__os_0__min_size_50__min_size_overlap_0_slide 1_17_Out_Channel Alignment__1	0.871287128712871	EdU in SON
1050	1109	81	raw__ss_1__os_0__min_size_50__min_size_overlap_0/slide 1/Image 17_Out_Channel Alignment__Mask_1/tables/004_segmented_regions_EdU.csv.gz	EdU	0.037037037037037	0	raw__ss_1__os_0__min_size_50__min_size_overlap_0	Short	17	Out_Channel Alignment	_1	raw__ss_1__os_0__min_size_50__min_size_overlap_0_slide 1_17_Out_Channel Alignment__1	0.037037037037037	EdU in SON
1052	1111	816	raw__ss_1__os_0__min_size_50__min_size_overlap_0/slide 1/Image 17_Out_Channel Alignment__Mask_1/tables/004_segmented_regions_EdU.csv.gz	EdU	0.0575980392156863	0.575980392156863	raw__ss_1__os_0__min_size_50__min_size_overlap_0	Short	17	Out_Channel Alignment	_1	raw__ss_1__os_0__min_size_50__min_size_overlap_0_slide 1_17_Out_Channel Alignment__1	0.0575980392156863	EdU in SON
1059	1123	71	raw__ss_1__os_0__min_size_50__min_size_overlap_0/slide 1/Image 17_Out_Channel Alignment__Mask_1/tables/004_segmented_regions_EdU.csv.gz	EdU	0.0845070422535211	0.323943661971831	raw__ss_1__os_0__min_size_50__min_size_overlap_0	Short	17	Out_Channel Alignment	_1	raw__ss_1__os_0__min_size_50__min_size_overlap_0_slide 1_17_Out_Channel Alignment__1	0.0845070422535211	EdU in SON
1062	1127	66	raw__ss_1__os_0__min_size_50__min_size_overlap_0/slide 1/Image 17_Out_Channel Alignment__Mask_1/tables/004_segmented_regions_EdU.csv.gz	EdU	0.636363636363636	0.151515151515152	raw__ss_1__os_0__min_size_50__min_size_overlap_0	Short	17	Out_Channel Alignment	_1	raw__ss_1__os_0__min_size_50__min_size_overlap_0_slide 1_17_Out_Channel Alignment__1	0.636363636363636	EdU in SON
1066	1133	101	raw__ss_1__os_0__min_size_50__min_size_overlap_0/slide 1/Image 17_Out_Channel Alignment__Mask_1/tables/004_segmented_regions_EdU.csv.gz	EdU	0.742574257425743	0.386138613861386	raw__ss_1__os_0__min_size_50__min_size_overlap_0	Short	17	Out_Channel Alignment	_1	raw__ss_1__os_0__min_size_50__min_size_overlap_0_slide 1_17_Out_Channel Alignment__1	0.742574257425743	EdU in SON
8	9	3360	raw__ss_1__os_0__min_size_50__min_size_overlap_0/slide 1/Image 19_Out_Channel Alignment__Mask_1/tables/004_segmented_regions_EdU.csv.gz	EdU	0.0202380952380952	0.691964285714286	raw__ss_1__os_0__min_size_50__min_size_overlap_0	Short	19	Out_Channel Alignment	_1	raw__ss_1__os_0__min_size_50__min_size_overlap_0_slide 1_19_Out_Channel Alignment__1	0.0202380952380952	EdU in SON
11	12	395	raw__ss_1__os_0__min_size_50__min_size_overlap_0/slide 1/Image 19_Out_Channel Alignment__Mask_1/tables/004_segmented_regions_EdU.csv.gz	EdU	0.0531645569620253	0.4	raw__ss_1__os_0__min_size_50__min_size_overlap_0	Short	19	Out_Channel Alignment	_1	raw__ss_1__os_0__min_size_50__min_size_overlap_0_slide 1_19_Out_Channel Alignment__1	0.0531645569620253	EdU in SON
22	23	1953	raw__ss_1__os_0__min_size_50__min_size_overlap_0/slide 1/Image 19_Out_Channel Alignment__Mask_1/tables/004_segmented_regions_EdU.csv.gz	EdU	0.00870455709165387	0.734767025089606	raw__ss_1__os_0__min_size_50__min_size_overlap_0	Short	19	Out_Channel Alignment	_1	raw__ss_1__os_0__min_size_50__min_size_overlap_0_slide 1_19_Out_Channel Alignment__1	0.00870455709165387	EdU in SON
31	33	929	raw__ss_1__os_0__min_size_50__min_size_overlap_0/slide 1/Image 19_Out_Channel Alignment__Mask_1/tables/004_segmented_regions_EdU.csv.gz	EdU	0.545748116254037	0.55005382131324	raw__ss_1__os_0__min_size_50__min_size_overlap_0	Short	19	Out_Channel Alignment	_1	raw__ss_1__os_0__min_size_50__min_size_overlap_0_slide 1_19_Out_Channel Alignment__1	0.545748116254037	EdU in SON
32	34	3549	raw__ss_1__os_0__min_size_50__min_size_overlap_0/slide 1/Image 19_Out_Channel Alignment__Mask_1/tables/004_segmented_regions_EdU.csv.gz	EdU	0.00253592561284869	0.759368836291913	raw__ss_1__os_0__min_size_50__min_size_overlap_0	Short	19	Out_Channel Alignment	_1	raw__ss_1__os_0__min_size_50__min_size_overlap_0_slide 1_19_Out_Channel Alignment__1	0.00253592561284869	EdU in SON
42	44	824	raw__ss_1__os_0__min_size_50__min_size_overlap_0/slide 1/Image 19_Out_Channel Alignment__Mask_1/tables/004_segmented_regions_EdU.csv.gz	EdU	0.224514563106796	0.0521844660194175	raw__ss_1__os_0__min_size_50__min_size_overlap_0	Short	19	Out_Channel Alignment	_1	raw__ss_1__os_0__min_size_50__min_size_overlap_0_slide 1_19_Out_Channel Alignment__1	0.224514563106796	EdU in SON
48	50	567	raw__ss_1__os_0__min_size_50__min_size_overlap_0/slide 1/Image 19_Out_Channel Alignment__Mask_1/tables/004_segmented_regions_EdU.csv.gz	EdU	0.104056437389771	0.400352733686067	raw__ss_1__os_0__min_size_50__min_size_overlap_0	Short	19	Out_Channel Alignment	_1	raw__ss_1__os_0__min_size_50__min_size_overlap_0_slide 1_19_Out_Channel Alignment__1	0.104056437389771	EdU in SON
50	52	282	raw__ss_1__os_0__min_size_50__min_size_overlap_0/slide 1/Image 19_Out_Channel Alignment__Mask_1/tables/004_segmented_regions_EdU.csv.gz	EdU	0.804964539007092	0.24468085106383	raw__ss_1__os_0__min_size_50__min_size_overlap_0	Short	19	Out_Channel Alignment	_1	raw__ss_1__os_0__min_size_50__min_size_overlap_0_slide 1_19_Out_Channel Alignment__1	0.804964539007092	EdU in SON
61	64	538	raw__ss_1__os_0__min_size_50__min_size_overlap_0/slide 1/Image 19_Out_Channel Alignment__Mask_1/tables/004_segmented_regions_EdU.csv.gz	EdU	0.37360594795539	0.423791821561338	raw__ss_1__os_0__min_size_50__min_size_overlap_0	Short	19	Out_Channel Alignment	_1	raw__ss_1__os_0__min_size_50__min_size_overlap_0_slide 1_19_Out_Channel Alignment__1	0.37360594795539	EdU in SON
65	68	163	raw__ss_1__os_0__min_size_50__min_size_overlap_0/slide 1/Image 19_Out_Channel Alignment__Mask_1/tables/004_segmented_regions_EdU.csv.gz	EdU	0.503067484662577	0.245398773006135	raw__ss_1__os_0__min_size_50__min_size_overlap_0	Short	19	Out_Channel Alignment	_1	raw__ss_1__os_0__min_size_50__min_size_overlap_0_slide 1_19_Out_Channel Alignment__1	0.503067484662577	EdU in SON
78	83	669	raw__ss_1__os_0__min_size_50__min_size_overlap_0/slide 1/Image 19_Out_Channel Alignment__Mask_1/tables/004_segmented_regions_EdU.csv.gz	EdU	0.440956651718984	0.357249626307922	raw__ss_1__os_0__min_size_50__min_size_overlap_0	Short	19	Out_Channel Alignment	_1	raw__ss_1__os_0__min_size_50__min_size_overlap_0_slide 1_19_Out_Channel Alignment__1	0.440956651718984	EdU in SON
89	94	211	raw__ss_1__os_0__min_size_50__min_size_overlap_0/slide 1/Image 19_Out_Channel Alignment__Mask_1/tables/004_segmented_regions_EdU.csv.gz	EdU	0.57345971563981	0.336492890995261	raw__ss_1__os_0__min_size_50__min_size_overlap_0	Short	19	Out_Channel Alignment	_1	raw__ss_1__os_0__min_size_50__min_size_overlap_0_slide 1_19_Out_Channel Alignment__1	0.57345971563981	EdU in SON
93	99	1186	raw__ss_1__os_0__min_size_50__min_size_overlap_0/slide 1/Image 19_Out_Channel Alignment__Mask_1/tables/004_segmented_regions_EdU.csv.gz	EdU	0.0944350758853288	0.624789207419899	raw__ss_1__os_0__min_size_50__min_size_overlap_0	Short	19	Out_Channel Alignment	_1	raw__ss_1__os_0__min_size_50__min_size_overlap_0_slide 1_19_Out_Channel Alignment__1	0.0944350758853288	EdU in SON
94	100	610	raw__ss_1__os_0__min_size_50__min_size_overlap_0/slide 1/Image 19_Out_Channel Alignment__Mask_1/tables/004_segmented_regions_EdU.csv.gz	EdU	0.70327868852459	0.79344262295082	raw__ss_1__os_0__min_size_50__min_size_overlap_0	Short	19	Out_Channel Alignment	_1	raw__ss_1__os_0__min_size_50__min_size_overlap_0_slide 1_19_Out_Channel Alignment__1	0.70327868852459	EdU in SON
100	106	1082	raw__ss_1__os_0__min_size_50__min_size_overlap_0/slide 1/Image 19_Out_Channel Alignment__Mask_1/tables/004_segmented_regions_EdU.csv.gz	EdU	0.211645101663586	0.157116451016636	raw__ss_1__os_0__min_size_50__min_size_overlap_0	Short	19	Out_Channel Alignment	_1	raw__ss_1__os_0__min_size_50__min_size_overlap_0_slide 1_19_Out_Channel Alignment__1	0.211645101663586	EdU in SON
102	108	463	raw__ss_1__os_0__min_size_50__min_size_overlap_0/slide 1/Image 19_Out_Channel Alignment__Mask_1/tables/004_segmented_regions_EdU.csv.gz	EdU	0.103671706263499	0.475161987041037	raw__ss_1__os_0__min_size_50__min_size_overlap_0	Short	19	Out_Channel Alignment	_1	raw__ss_1__os_0__min_size_50__min_size_overlap_0_slide 1_19_Out_Channel Alignment__1	0.103671706263499	EdU in SON
104	110	185	raw__ss_1__os_0__min_size_50__min_size_overlap_0/slide 1/Image 19_Out_Channel Alignment__Mask_1/tables/004_segmented_regions_EdU.csv.gz	EdU	0.0162162162162162	0.216216216216216	raw__ss_1__os_0__min_size_50__min_size_overlap_0	Short	19	Out_Channel Alignment	_1	raw__ss_1__os_0__min_size_50__min_size_overlap_0_slide 1_19_Out_Channel Alignment__1	0.0162162162162162	EdU in SON
122	128	3351	raw__ss_1__os_0__min_size_50__min_size_overlap_0/slide 1/Image 19_Out_Channel Alignment__Mask_1/tables/004_segmented_regions_EdU.csv.gz	EdU	0.0113398985377499	0.584303193076694	raw__ss_1__os_0__min_size_50__min_size_overlap_0	Short	19	Out_Channel Alignment	_1	raw__ss_1__os_0__min_size_50__min_size_overlap_0_slide 1_19_Out_Channel Alignment__1	0.0113398985377499	EdU in SON
136	143	2198	raw__ss_1__os_0__min_size_50__min_size_overlap_0/slide 1/Image 19_Out_Channel Alignment__Mask_1/tables/004_segmented_regions_EdU.csv.gz	EdU	0.656505914467698	0.589171974522293	raw__ss_1__os_0__min_size_50__min_size_overlap_0	Short	19	Out_Channel Alignment	_1	raw__ss_1__os_0__min_size_50__min_size_overlap_0_slide 1_19_Out_Channel Alignment__1	0.656505914467698	EdU in SON
145	152	574	raw__ss_1__os_0__min_size_50__min_size_overlap_0/slide 1/Image 19_Out_Channel Alignment__Mask_1/tables/004_segmented_regions_EdU.csv.gz	EdU	0.386759581881533	0.00174216027874564	raw__ss_1__os_0__min_size_50__min_size_overlap_0	Short	19	Out_Channel Alignment	_1	raw__ss_1__os_0__min_size_50__min_size_overlap_0_slide 1_19_Out_Channel Alignment__1	0.386759581881533	EdU in SON
154	161	658	raw__ss_1__os_0__min_size_50__min_size_overlap_0/slide 1/Image 19_Out_Channel Alignment__Mask_1/tables/004_segmented_regions_EdU.csv.gz	EdU	0.0121580547112462	0.047112462006079	raw__ss_1__os_0__min_size_50__min_size_overlap_0	Short	19	Out_Channel Alignment	_1	raw__ss_1__os_0__min_size_50__min_size_overlap_0_slide 1_19_Out_Channel Alignment__1	0.0121580547112462	EdU in SON
155	162	323	raw__ss_1__os_0__min_size_50__min_size_overlap_0/slide 1/Image 19_Out_Channel Alignment__Mask_1/tables/004_segmented_regions_EdU.csv.gz	EdU	0.0309597523219814	0.247678018575851	raw__ss_1__os_0__min_size_50__min_size_overlap_0	Short	19	Out_Channel Alignment	_1	raw__ss_1__os_0__min_size_50__min_size_overlap_0_slide 1_19_Out_Channel Alignment__1	0.0309597523219814	EdU in SON
163	170	1067	raw__ss_1__os_0__min_size_50__min_size_overlap_0/slide 1/Image 19_Out_Channel Alignment__Mask_1/tables/004_segmented_regions_EdU.csv.gz	EdU	0.00656044985941893	0.193064667291471	raw__ss_1__os_0__min_size_50__min_size_overlap_0	Short	19	Out_Channel Alignment	_1	raw__ss_1__os_0__min_size_50__min_size_overlap_0_slide 1_19_Out_Channel Alignment__1	0.00656044985941893	EdU in SON
167	174	970	raw__ss_1__os_0__min_size_50__min_size_overlap_0/slide 1/Image 19_Out_Channel Alignment__Mask_1/tables/004_segmented_regions_EdU.csv.gz	EdU	0.00309278350515464	0.548453608247423	raw__ss_1__os_0__min_size_50__min_size_overlap_0	Short	19	Out_Channel Alignment	_1	raw__ss_1__os_0__min_size_50__min_size_overlap_0_slide 1_19_Out_Channel Alignment__1	0.00309278350515464	EdU in SON
168	175	588	raw__ss_1__os_0__min_size_50__min_size_overlap_0/slide 1/Image 19_Out_Channel Alignment__Mask_1/tables/004_segmented_regions_EdU.csv.gz	EdU	0.086734693877551	0.789115646258503	raw__ss_1__os_0__min_size_50__min_size_overlap_0	Short	19	Out_Channel Alignment	_1	raw__ss_1__os_0__min_size_50__min_size_overlap_0_slide 1_19_Out_Channel Alignment__1	0.086734693877551	EdU in SON
189	197	1055	raw__ss_1__os_0__min_size_50__min_size_overlap_0/slide 1/Image 19_Out_Channel Alignment__Mask_1/tables/004_segmented_regions_EdU.csv.gz	EdU	0.0132701421800948	0.353554502369668	raw__ss_1__os_0__min_size_50__min_size_overlap_0	Short	19	Out_Channel Alignment	_1	raw__ss_1__os_0__min_size_50__min_size_overlap_0_slide 1_19_Out_Channel Alignment__1	0.0132701421800948	EdU in SON
191	199	584	raw__ss_1__os_0__min_size_50__min_size_overlap_0/slide 1/Image 19_Out_Channel Alignment__Mask_1/tables/004_segmented_regions_EdU.csv.gz	EdU	0.309931506849315	0.297945205479452	raw__ss_1__os_0__min_size_50__min_size_overlap_0	Short	19	Out_Channel Alignment	_1	raw__ss_1__os_0__min_size_50__min_size_overlap_0_slide 1_19_Out_Channel Alignment__1	0.309931506849315	EdU in SON
213	222	135	raw__ss_1__os_0__min_size_50__min_size_overlap_0/slide 1/Image 19_Out_Channel Alignment__Mask_1/tables/004_segmented_regions_EdU.csv.gz	EdU	0.614814814814815	0.281481481481481	raw__ss_1__os_0__min_size_50__min_size_overlap_0	Short	19	Out_Channel Alignment	_1	raw__ss_1__os_0__min_size_50__min_size_overlap_0_slide 1_19_Out_Channel Alignment__1	0.614814814814815	EdU in SON
226	235	812	raw__ss_1__os_0__min_size_50__min_size_overlap_0/slide 1/Image 19_Out_Channel Alignment__Mask_1/tables/004_segmented_regions_EdU.csv.gz	EdU	0.490147783251232	0.278325123152709	raw__ss_1__os_0__min_size_50__min_size_overlap_0	Short	19	Out_Channel Alignment	_1	raw__ss_1__os_0__min_size_50__min_size_overlap_0_slide 1_19_Out_Channel Alignment__1	0.490147783251232	EdU in SON
235	244	1438	raw__ss_1__os_0__min_size_50__min_size_overlap_0/slide 1/Image 19_Out_Channel Alignment__Mask_1/tables/004_segmented_regions_EdU.csv.gz	EdU	0.0090403337969402	0.483310152990264	raw__ss_1__os_0__min_size_50__min_size_overlap_0	Short	19	Out_Channel Alignment	_1	raw__ss_1__os_0__min_size_50__min_size_overlap_0_slide 1_19_Out_Channel Alignment__1	0.0090403337969402	EdU in SON
237	246	545	raw__ss_1__os_0__min_size_50__min_size_overlap_0/slide 1/Image 19_Out_Channel Alignment__Mask_1/tables/004_segmented_regions_EdU.csv.gz	EdU	0.662385321100917	0.55045871559633	raw__ss_1__os_0__min_size_50__min_size_overlap_0	Short	19	Out_Channel Alignment	_1	raw__ss_1__os_0__min_size_50__min_size_overlap_0_slide 1_19_Out_Channel Alignment__1	0.662385321100917	EdU in SON
239	248	121	raw__ss_1__os_0__min_size_50__min_size_overlap_0/slide 1/Image 19_Out_Channel Alignment__Mask_1/tables/004_segmented_regions_EdU.csv.gz	EdU	0.190082644628099	0.611570247933884	raw__ss_1__os_0__min_size_50__min_size_overlap_0	Short	19	Out_Channel Alignment	_1	raw__ss_1__os_0__min_size_50__min_size_overlap_0_slide 1_19_Out_Channel Alignment__1	0.190082644628099	EdU in SON
244	253	1168	raw__ss_1__os_0__min_size_50__min_size_overlap_0/slide 1/Image 19_Out_Channel Alignment__Mask_1/tables/004_segmented_regions_EdU.csv.gz	EdU	0.0291095890410959	0.756849315068493	raw__ss_1__os_0__min_size_50__min_size_overlap_0	Short	19	Out_Channel Alignment	_1	raw__ss_1__os_0__min_size_50__min_size_overlap_0_slide 1_19_Out_Channel Alignment__1	0.0291095890410959	EdU in SON
246	255	507	raw__ss_1__os_0__min_size_50__min_size_overlap_0/slide 1/Image 19_Out_Channel Alignment__Mask_1/tables/004_segmented_regions_EdU.csv.gz	EdU	0.499013806706114	0.27810650887574	raw__ss_1__os_0__min_size_50__min_size_overlap_0	Short	19	Out_Channel Alignment	_1	raw__ss_1__os_0__min_size_50__min_size_overlap_0_slide 1_19_Out_Channel Alignment__1	0.499013806706114	EdU in SON
248	257	538	raw__ss_1__os_0__min_size_50__min_size_overlap_0/slide 1/Image 19_Out_Channel Alignment__Mask_1/tables/004_segmented_regions_EdU.csv.gz	EdU	0.327137546468401	0.410780669144981	raw__ss_1__os_0__min_size_50__min_size_overlap_0	Short	19	Out_Channel Alignment	_1	raw__ss_1__os_0__min_size_50__min_size_overlap_0_slide 1_19_Out_Channel Alignment__1	0.327137546468401	EdU in SON
249	258	620	raw__ss_1__os_0__min_size_50__min_size_overlap_0/slide 1/Image 19_Out_Channel Alignment__Mask_1/tables/004_segmented_regions_EdU.csv.gz	EdU	0.261290322580645	0.588709677419355	raw__ss_1__os_0__min_size_50__min_size_overlap_0	Short	19	Out_Channel Alignment	_1	raw__ss_1__os_0__min_size_50__min_size_overlap_0_slide 1_19_Out_Channel Alignment__1	0.261290322580645	EdU in SON
256	265	811	raw__ss_1__os_0__min_size_50__min_size_overlap_0/slide 1/Image 19_Out_Channel Alignment__Mask_1/tables/004_segmented_regions_EdU.csv.gz	EdU	0.114673242909988	0.49075215782984	raw__ss_1__os_0__min_size_50__min_size_overlap_0	Short	19	Out_Channel Alignment	_1	raw__ss_1__os_0__min_size_50__min_size_overlap_0_slide 1_19_Out_Channel Alignment__1	0.114673242909988	EdU in SON
257	266	1062	raw__ss_1__os_0__min_size_50__min_size_overlap_0/slide 1/Image 19_Out_Channel Alignment__Mask_1/tables/004_segmented_regions_EdU.csv.gz	EdU	0.0348399246704331	0.469868173258004	raw__ss_1__os_0__min_size_50__min_size_overlap_0	Short	19	Out_Channel Alignment	_1	raw__ss_1__os_0__min_size_50__min_size_overlap_0_slide 1_19_Out_Channel Alignment__1	0.0348399246704331	EdU in SON
260	269	213	raw__ss_1__os_0__min_size_50__min_size_overlap_0/slide 1/Image 19_Out_Channel Alignment__Mask_1/tables/004_segmented_regions_EdU.csv.gz	EdU	0.0845070422535211	0.0328638497652582	raw__ss_1__os_0__min_size_50__min_size_overlap_0	Short	19	Out_Channel Alignment	_1	raw__ss_1__os_0__min_size_50__min_size_overlap_0_slide 1_19_Out_Channel Alignment__1	0.0845070422535211	EdU in SON
264	273	516	raw__ss_1__os_0__min_size_50__min_size_overlap_0/slide 1/Image 19_Out_Channel Alignment__Mask_1/tables/004_segmented_regions_EdU.csv.gz	EdU	0.0445736434108527	0.337209302325581	raw__ss_1__os_0__min_size_50__min_size_overlap_0	Short	19	Out_Channel Alignment	_1	raw__ss_1__os_0__min_size_50__min_size_overlap_0_slide 1_19_Out_Channel Alignment__1	0.0445736434108527	EdU in SON
265	274	456	raw__ss_1__os_0__min_size_50__min_size_overlap_0/slide 1/Image 19_Out_Channel Alignment__Mask_1/tables/004_segmented_regions_EdU.csv.gz	EdU	0.00657894736842105	0.285087719298246	raw__ss_1__os_0__min_size_50__min_size_overlap_0	Short	19	Out_Channel Alignment	_1	raw__ss_1__os_0__min_size_50__min_size_overlap_0_slide 1_19_Out_Channel Alignment__1	0.00657894736842105	EdU in SON
268	277	389	raw__ss_1__os_0__min_size_50__min_size_overlap_0/slide 1/Image 19_Out_Channel Alignment__Mask_1/tables/004_segmented_regions_EdU.csv.gz	EdU	0.236503856041131	0.611825192802057	raw__ss_1__os_0__min_size_50__min_size_overlap_0	Short	19	Out_Channel Alignment	_1	raw__ss_1__os_0__min_size_50__min_size_overlap_0_slide 1_19_Out_Channel Alignment__1	0.236503856041131	EdU in SON
275	284	591	raw__ss_1__os_0__min_size_50__min_size_overlap_0/slide 1/Image 19_Out_Channel Alignment__Mask_1/tables/004_segmented_regions_EdU.csv.gz	EdU	0.0186125211505922	0.517766497461929	raw__ss_1__os_0__min_size_50__min_size_overlap_0	Short	19	Out_Channel Alignment	_1	raw__ss_1__os_0__min_size_50__min_size_overlap_0_slide 1_19_Out_Channel Alignment__1	0.0186125211505922	EdU in SON
278	287	1243	raw__ss_1__os_0__min_size_50__min_size_overlap_0/slide 1/Image 19_Out_Channel Alignment__Mask_1/tables/004_segmented_regions_EdU.csv.gz	EdU	0.0756234915526951	0.553499597747385	raw__ss_1__os_0__min_size_50__min_size_overlap_0	Short	19	Out_Channel Alignment	_1	raw__ss_1__os_0__min_size_50__min_size_overlap_0_slide 1_19_Out_Channel Alignment__1	0.0756234915526951	EdU in SON
288	297	595	raw__ss_1__os_0__min_size_50__min_size_overlap_0/slide 1/Image 19_Out_Channel Alignment__Mask_1/tables/004_segmented_regions_EdU.csv.gz	EdU	0.20672268907563	0.188235294117647	raw__ss_1__os_0__min_size_50__min_size_overlap_0	Short	19	Out_Channel Alignment	_1	raw__ss_1__os_0__min_size_50__min_size_overlap_0_slide 1_19_Out_Channel Alignment__1	0.20672268907563	EdU in SON
295	305	4455	raw__ss_1__os_0__min_size_50__min_size_overlap_0/slide 1/Image 19_Out_Channel Alignment__Mask_1/tables/004_segmented_regions_EdU.csv.gz	EdU	0.00269360269360269	0.575982042648709	raw__ss_1__os_0__min_size_50__min_size_overlap_0	Short	19	Out_Channel Alignment	_1	raw__ss_1__os_0__min_size_50__min_size_overlap_0_slide 1_19_Out_Channel Alignment__1	0.00269360269360269	EdU in SON
296	306	522	raw__ss_1__os_0__min_size_50__min_size_overlap_0/slide 1/Image 19_Out_Channel Alignment__Mask_1/tables/004_segmented_regions_EdU.csv.gz	EdU	0.0555555555555556	0.159003831417625	raw__ss_1__os_0__min_size_50__min_size_overlap_0	Short	19	Out_Channel Alignment	_1	raw__ss_1__os_0__min_size_50__min_size_overlap_0_slide 1_19_Out_Channel Alignment__1	0.0555555555555556	EdU in SON
301	311	206	raw__ss_1__os_0__min_size_50__min_size_overlap_0/slide 1/Image 19_Out_Channel Alignment__Mask_1/tables/004_segmented_regions_EdU.csv.gz	EdU	0.631067961165049	0.810679611650485	raw__ss_1__os_0__min_size_50__min_size_overlap_0	Short	19	Out_Channel Alignment	_1	raw__ss_1__os_0__min_size_50__min_size_overlap_0_slide 1_19_Out_Channel Alignment__1	0.631067961165049	EdU in SON
311	322	883	raw__ss_1__os_0__min_size_50__min_size_overlap_0/slide 1/Image 19_Out_Channel Alignment__Mask_1/tables/004_segmented_regions_EdU.csv.gz	EdU	0.695356738391846	0.0713476783691959	raw__ss_1__os_0__min_size_50__min_size_overlap_0	Short	19	Out_Channel Alignment	_1	raw__ss_1__os_0__min_size_50__min_size_overlap_0_slide 1_19_Out_Channel Alignment__1	0.695356738391846	EdU in SON
319	330	2179	raw__ss_1__os_0__min_size_50__min_size_overlap_0/slide 1/Image 19_Out_Channel Alignment__Mask_1/tables/004_segmented_regions_EdU.csv.gz	EdU	0.0114731528223956	0.54290959155576	raw__ss_1__os_0__min_size_50__min_size_overlap_0	Short	19	Out_Channel Alignment	_1	raw__ss_1__os_0__min_size_50__min_size_overlap_0_slide 1_19_Out_Channel Alignment__1	0.0114731528223956	EdU in SON
327	338	592	raw__ss_1__os_0__min_size_50__min_size_overlap_0/slide 1/Image 19_Out_Channel Alignment__Mask_1/tables/004_segmented_regions_EdU.csv.gz	EdU	0.0202702702702703	0.447635135135135	raw__ss_1__os_0__min_size_50__min_size_overlap_0	Short	19	Out_Channel Alignment	_1	raw__ss_1__os_0__min_size_50__min_size_overlap_0_slide 1_19_Out_Channel Alignment__1	0.0202702702702703	EdU in SON
328	339	1156	raw__ss_1__os_0__min_size_50__min_size_overlap_0/slide 1/Image 19_Out_Channel Alignment__Mask_1/tables/004_segmented_regions_EdU.csv.gz	EdU	0.00865051903114187	0.772491349480969	raw__ss_1__os_0__min_size_50__min_size_overlap_0	Short	19	Out_Channel Alignment	_1	raw__ss_1__os_0__min_size_50__min_size_overlap_0_slide 1_19_Out_Channel Alignment__1	0.00865051903114187	EdU in SON
347	358	481	raw__ss_1__os_0__min_size_50__min_size_overlap_0/slide 1/Image 19_Out_Channel Alignment__Mask_1/tables/004_segmented_regions_EdU.csv.gz	EdU	0.367983367983368	0.509355509355509	raw__ss_1__os_0__min_size_50__min_size_overlap_0	Short	19	Out_Channel Alignment	_1	raw__ss_1__os_0__min_size_50__min_size_overlap_0_slide 1_19_Out_Channel Alignment__1	0.367983367983368	EdU in SON
348	359	4056	raw__ss_1__os_0__min_size_50__min_size_overlap_0/slide 1/Image 19_Out_Channel Alignment__Mask_1/tables/004_segmented_regions_EdU.csv.gz	EdU	0.0276134122287968	0.543145956607495	raw__ss_1__os_0__min_size_50__min_size_overlap_0	Short	19	Out_Channel Alignment	_1	raw__ss_1__os_0__min_size_50__min_size_overlap_0_slide 1_19_Out_Channel Alignment__1	0.0276134122287968	EdU in SON
357	368	5279	raw__ss_1__os_0__min_size_50__min_size_overlap_0/slide 1/Image 19_Out_Channel Alignment__Mask_1/tables/004_segmented_regions_EdU.csv.gz	EdU	0.00947149081265391	0.658079181663194	raw__ss_1__os_0__min_size_50__min_size_overlap_0	Short	19	Out_Channel Alignment	_1	raw__ss_1__os_0__min_size_50__min_size_overlap_0_slide 1_19_Out_Channel Alignment__1	0.00947149081265391	EdU in SON
360	371	900	raw__ss_1__os_0__min_size_50__min_size_overlap_0/slide 1/Image 19_Out_Channel Alignment__Mask_1/tables/004_segmented_regions_EdU.csv.gz	EdU	0.117777777777778	0.46	raw__ss_1__os_0__min_size_50__min_size_overlap_0	Short	19	Out_Channel Alignment	_1	raw__ss_1__os_0__min_size_50__min_size_overlap_0_slide 1_19_Out_Channel Alignment__1	0.117777777777778	EdU in SON
365	376	1683	raw__ss_1__os_0__min_size_50__min_size_overlap_0/slide 1/Image 19_Out_Channel Alignment__Mask_1/tables/004_segmented_regions_EdU.csv.gz	EdU	0.0808080808080808	0.336898395721925	raw__ss_1__os_0__min_size_50__min_size_overlap_0	Short	19	Out_Channel Alignment	_1	raw__ss_1__os_0__min_size_50__min_size_overlap_0_slide 1_19_Out_Channel Alignment__1	0.0808080808080808	EdU in SON
367	378	570	raw__ss_1__os_0__min_size_50__min_size_overlap_0/slide 1/Image 19_Out_Channel Alignment__Mask_1/tables/004_segmented_regions_EdU.csv.gz	EdU	0.0105263157894737	0.208771929824561	raw__ss_1__os_0__min_size_50__min_size_overlap_0	Short	19	Out_Channel Alignment	_1	raw__ss_1__os_0__min_size_50__min_size_overlap_0_slide 1_19_Out_Channel Alignment__1	0.0105263157894737	EdU in SON
372	383	887	raw__ss_1__os_0__min_size_50__min_size_overlap_0/slide 1/Image 19_Out_Channel Alignment__Mask_1/tables/004_segmented_regions_EdU.csv.gz	EdU	0.693348365276212	0.538895152198422	raw__ss_1__os_0__min_size_50__min_size_overlap_0	Short	19	Out_Channel Alignment	_1	raw__ss_1__os_0__min_size_50__min_size_overlap_0_slide 1_19_Out_Channel Alignment__1	0.693348365276212	EdU in SON
377	388	374	raw__ss_1__os_0__min_size_50__min_size_overlap_0/slide 1/Image 19_Out_Channel Alignment__Mask_1/tables/004_segmented_regions_EdU.csv.gz	EdU	0.018716577540107	0	raw__ss_1__os_0__min_size_50__min_size_overlap_0	Short	19	Out_Channel Alignment	_1	raw__ss_1__os_0__min_size_50__min_size_overlap_0_slide 1_19_Out_Channel Alignment__1	0.018716577540107	EdU in SON
378	389	2043	raw__ss_1__os_0__min_size_50__min_size_overlap_0/slide 1/Image 19_Out_Channel Alignment__Mask_1/tables/004_segmented_regions_EdU.csv.gz	EdU	0.00293685756240822	0.589818893783651	raw__ss_1__os_0__min_size_50__min_size_overlap_0	Short	19	Out_Channel Alignment	_1	raw__ss_1__os_0__min_size_50__min_size_overlap_0_slide 1_19_Out_Channel Alignment__1	0.00293685756240822	EdU in SON
381	392	267	raw__ss_1__os_0__min_size_50__min_size_overlap_0/slide 1/Image 19_Out_Channel Alignment__Mask_1/tables/004_segmented_regions_EdU.csv.gz	EdU	0.0861423220973783	0.464419475655431	raw__ss_1__os_0__min_size_50__min_size_overlap_0	Short	19	Out_Channel Alignment	_1	raw__ss_1__os_0__min_size_50__min_size_overlap_0_slide 1_19_Out_Channel Alignment__1	0.0861423220973783	EdU in SON
383	394	633	raw__ss_1__os_0__min_size_50__min_size_overlap_0/slide 1/Image 19_Out_Channel Alignment__Mask_1/tables/004_segmented_regions_EdU.csv.gz	EdU	0.105845181674566	0.503949447077409	raw__ss_1__os_0__min_size_50__min_size_overlap_0	Short	19	Out_Channel Alignment	_1	raw__ss_1__os_0__min_size_50__min_size_overlap_0_slide 1_19_Out_Channel Alignment__1	0.105845181674566	EdU in SON
385	396	711	raw__ss_1__os_0__min_size_50__min_size_overlap_0/slide 1/Image 19_Out_Channel Alignment__Mask_1/tables/004_segmented_regions_EdU.csv.gz	EdU	0.0914205344585091	0.610407876230661	raw__ss_1__os_0__min_size_50__min_size_overlap_0	Short	19	Out_Channel Alignment	_1	raw__ss_1__os_0__min_size_50__min_size_overlap_0_slide 1_19_Out_Channel Alignment__1	0.0914205344585091	EdU in SON
388	399	624	raw__ss_1__os_0__min_size_50__min_size_overlap_0/slide 1/Image 19_Out_Channel Alignment__Mask_1/tables/004_segmented_regions_EdU.csv.gz	EdU	0.00641025641025641	0.610576923076923	raw__ss_1__os_0__min_size_50__min_size_overlap_0	Short	19	Out_Channel Alignment	_1	raw__ss_1__os_0__min_size_50__min_size_overlap_0_slide 1_19_Out_Channel Alignment__1	0.00641025641025641	EdU in SON
394	405	114	raw__ss_1__os_0__min_size_50__min_size_overlap_0/slide 1/Image 19_Out_Channel Alignment__Mask_1/tables/004_segmented_regions_EdU.csv.gz	EdU	0.43859649122807	0.043859649122807	raw__ss_1__os_0__min_size_50__min_size_overlap_0	Short	19	Out_Channel Alignment	_1	raw__ss_1__os_0__min_size_50__min_size_overlap_0_slide 1_19_Out_Channel Alignment__1	0.43859649122807	EdU in SON
399	410	1130	raw__ss_1__os_0__min_size_50__min_size_overlap_0/slide 1/Image 19_Out_Channel Alignment__Mask_1/tables/004_segmented_regions_EdU.csv.gz	EdU	0.0106194690265487	0.517699115044248	raw__ss_1__os_0__min_size_50__min_size_overlap_0	Short	19	Out_Channel Alignment	_1	raw__ss_1__os_0__min_size_50__min_size_overlap_0_slide 1_19_Out_Channel Alignment__1	0.0106194690265487	EdU in SON
402	413	284	raw__ss_1__os_0__min_size_50__min_size_overlap_0/slide 1/Image 19_Out_Channel Alignment__Mask_1/tables/004_segmented_regions_EdU.csv.gz	EdU	0.830985915492958	0.0598591549295775	raw__ss_1__os_0__min_size_50__min_size_overlap_0	Short	19	Out_Channel Alignment	_1	raw__ss_1__os_0__min_size_50__min_size_overlap_0_slide 1_19_Out_Channel Alignment__1	0.830985915492958	EdU in SON
406	418	123	raw__ss_1__os_0__min_size_50__min_size_overlap_0/slide 1/Image 19_Out_Channel Alignment__Mask_1/tables/004_segmented_regions_EdU.csv.gz	EdU	0.130081300813008	0	raw__ss_1__os_0__min_size_50__min_size_overlap_0	Short	19	Out_Channel Alignment	_1	raw__ss_1__os_0__min_size_50__min_size_overlap_0_slide 1_19_Out_Channel Alignment__1	0.130081300813008	EdU in SON
407	419	349	raw__ss_1__os_0__min_size_50__min_size_overlap_0/slide 1/Image 19_Out_Channel Alignment__Mask_1/tables/004_segmented_regions_EdU.csv.gz	EdU	0.00859598853868195	0.277936962750716	raw__ss_1__os_0__min_size_50__min_size_overlap_0	Short	19	Out_Channel Alignment	_1	raw__ss_1__os_0__min_size_50__min_size_overlap_0_slide 1_19_Out_Channel Alignment__1	0.00859598853868195	EdU in SON
413	426	2451	raw__ss_1__os_0__min_size_50__min_size_overlap_0/slide 1/Image 19_Out_Channel Alignment__Mask_1/tables/004_segmented_regions_EdU.csv.gz	EdU	0.359037127702978	0.427172582619339	raw__ss_1__os_0__min_size_50__min_size_overlap_0	Short	19	Out_Channel Alignment	_1	raw__ss_1__os_0__min_size_50__min_size_overlap_0_slide 1_19_Out_Channel Alignment__1	0.359037127702978	EdU in SON
414	427	1280	raw__ss_1__os_0__min_size_50__min_size_overlap_0/slide 1/Image 19_Out_Channel Alignment__Mask_1/tables/004_segmented_regions_EdU.csv.gz	EdU	0.009375	0.175	raw__ss_1__os_0__min_size_50__min_size_overlap_0	Short	19	Out_Channel Alignment	_1	raw__ss_1__os_0__min_size_50__min_size_overlap_0_slide 1_19_Out_Channel Alignment__1	0.009375	EdU in SON
443	457	1672	raw__ss_1__os_0__min_size_50__min_size_overlap_0/slide 1/Image 19_Out_Channel Alignment__Mask_1/tables/004_segmented_regions_EdU.csv.gz	EdU	0.090311004784689	0.639354066985646	raw__ss_1__os_0__min_size_50__min_size_overlap_0	Short	19	Out_Channel Alignment	_1	raw__ss_1__os_0__min_size_50__min_size_overlap_0_slide 1_19_Out_Channel Alignment__1	0.090311004784689	EdU in SON
449	464	359	raw__ss_1__os_0__min_size_50__min_size_overlap_0/slide 1/Image 19_Out_Channel Alignment__Mask_1/tables/004_segmented_regions_EdU.csv.gz	EdU	0.0362116991643454	0.81058495821727	raw__ss_1__os_0__min_size_50__min_size_overlap_0	Short	19	Out_Channel Alignment	_1	raw__ss_1__os_0__min_size_50__min_size_overlap_0_slide 1_19_Out_Channel Alignment__1	0.0362116991643454	EdU in SON
451	466	340	raw__ss_1__os_0__min_size_50__min_size_overlap_0/slide 1/Image 19_Out_Channel Alignment__Mask_1/tables/004_segmented_regions_EdU.csv.gz	EdU	0.0735294117647059	0.00294117647058824	raw__ss_1__os_0__min_size_50__min_size_overlap_0	Short	19	Out_Channel Alignment	_1	raw__ss_1__os_0__min_size_50__min_size_overlap_0_slide 1_19_Out_Channel Alignment__1	0.0735294117647059	EdU in SON
453	468	1352	raw__ss_1__os_0__min_size_50__min_size_overlap_0/slide 1/Image 19_Out_Channel Alignment__Mask_1/tables/004_segmented_regions_EdU.csv.gz	EdU	0.0569526627218935	0.624260355029586	raw__ss_1__os_0__min_size_50__min_size_overlap_0	Short	19	Out_Channel Alignment	_1	raw__ss_1__os_0__min_size_50__min_size_overlap_0_slide 1_19_Out_Channel Alignment__1	0.0569526627218935	EdU in SON
456	471	893	raw__ss_1__os_0__min_size_50__min_size_overlap_0/slide 1/Image 19_Out_Channel Alignment__Mask_1/tables/004_segmented_regions_EdU.csv.gz	EdU	0.0156774916013438	0.516237402015677	raw__ss_1__os_0__min_size_50__min_size_overlap_0	Short	19	Out_Channel Alignment	_1	raw__ss_1__os_0__min_size_50__min_size_overlap_0_slide 1_19_Out_Channel Alignment__1	0.0156774916013438	EdU in SON
460	475	2862	raw__ss_1__os_0__min_size_50__min_size_overlap_0/slide 1/Image 19_Out_Channel Alignment__Mask_1/tables/004_segmented_regions_EdU.csv.gz	EdU	0.0209643605870021	0.433962264150943	raw__ss_1__os_0__min_size_50__min_size_overlap_0	Short	19	Out_Channel Alignment	_1	raw__ss_1__os_0__min_size_50__min_size_overlap_0_slide 1_19_Out_Channel Alignment__1	0.0209643605870021	EdU in SON
461	476	310	raw__ss_1__os_0__min_size_50__min_size_overlap_0/slide 1/Image 19_Out_Channel Alignment__Mask_1/tables/004_segmented_regions_EdU.csv.gz	EdU	0.190322580645161	0.683870967741935	raw__ss_1__os_0__min_size_50__min_size_overlap_0	Short	19	Out_Channel Alignment	_1	raw__ss_1__os_0__min_size_50__min_size_overlap_0_slide 1_19_Out_Channel Alignment__1	0.190322580645161	EdU in SON
463	478	103	raw__ss_1__os_0__min_size_50__min_size_overlap_0/slide 1/Image 19_Out_Channel Alignment__Mask_1/tables/004_segmented_regions_EdU.csv.gz	EdU	0.242718446601942	0.029126213592233	raw__ss_1__os_0__min_size_50__min_size_overlap_0	Short	19	Out_Channel Alignment	_1	raw__ss_1__os_0__min_size_50__min_size_overlap_0_slide 1_19_Out_Channel Alignment__1	0.242718446601942	EdU in SON
465	481	664	raw__ss_1__os_0__min_size_50__min_size_overlap_0/slide 1/Image 19_Out_Channel Alignment__Mask_1/tables/004_segmented_regions_EdU.csv.gz	EdU	0.0316265060240964	0.47289156626506	raw__ss_1__os_0__min_size_50__min_size_overlap_0	Short	19	Out_Channel Alignment	_1	raw__ss_1__os_0__min_size_50__min_size_overlap_0_slide 1_19_Out_Channel Alignment__1	0.0316265060240964	EdU in SON
466	482	404	raw__ss_1__os_0__min_size_50__min_size_overlap_0/slide 1/Image 19_Out_Channel Alignment__Mask_1/tables/004_segmented_regions_EdU.csv.gz	EdU	0.126237623762376	0.403465346534653	raw__ss_1__os_0__min_size_50__min_size_overlap_0	Short	19	Out_Channel Alignment	_1	raw__ss_1__os_0__min_size_50__min_size_overlap_0_slide 1_19_Out_Channel Alignment__1	0.126237623762376	EdU in SON
469	485	950	raw__ss_1__os_0__min_size_50__min_size_overlap_0/slide 1/Image 19_Out_Channel Alignment__Mask_1/tables/004_segmented_regions_EdU.csv.gz	EdU	0.0368421052631579	0.513684210526316	raw__ss_1__os_0__min_size_50__min_size_overlap_0	Short	19	Out_Channel Alignment	_1	raw__ss_1__os_0__min_size_50__min_size_overlap_0_slide 1_19_Out_Channel Alignment__1	0.0368421052631579	EdU in SON
471	487	1641	raw__ss_1__os_0__min_size_50__min_size_overlap_0/slide 1/Image 19_Out_Channel Alignment__Mask_1/tables/004_segmented_regions_EdU.csv.gz	EdU	0.101767215112736	0.393662400975015	raw__ss_1__os_0__min_size_50__min_size_overlap_0	Short	19	Out_Channel Alignment	_1	raw__ss_1__os_0__min_size_50__min_size_overlap_0_slide 1_19_Out_Channel Alignment__1	0.101767215112736	EdU in SON
475	492	1659	raw__ss_1__os_0__min_size_50__min_size_overlap_0/slide 1/Image 19_Out_Channel Alignment__Mask_1/tables/004_segmented_regions_EdU.csv.gz	EdU	0.400241109101869	0.675105485232067	raw__ss_1__os_0__min_size_50__min_size_overlap_0	Short	19	Out_Channel Alignment	_1	raw__ss_1__os_0__min_size_50__min_size_overlap_0_slide 1_19_Out_Channel Alignment__1	0.400241109101869	EdU in SON
482	500	587	raw__ss_1__os_0__min_size_50__min_size_overlap_0/slide 1/Image 19_Out_Channel Alignment__Mask_1/tables/004_segmented_regions_EdU.csv.gz	EdU	0.620102214650767	0.492333901192504	raw__ss_1__os_0__min_size_50__min_size_overlap_0	Short	19	Out_Channel Alignment	_1	raw__ss_1__os_0__min_size_50__min_size_overlap_0_slide 1_19_Out_Channel Alignment__1	0.620102214650767	EdU in SON
483	501	621	raw__ss_1__os_0__min_size_50__min_size_overlap_0/slide 1/Image 19_Out_Channel Alignment__Mask_1/tables/004_segmented_regions_EdU.csv.gz	EdU	0.120772946859903	0.352657004830918	raw__ss_1__os_0__min_size_50__min_size_overlap_0	Short	19	Out_Channel Alignment	_1	raw__ss_1__os_0__min_size_50__min_size_overlap_0_slide 1_19_Out_Channel Alignment__1	0.120772946859903	EdU in SON
487	505	900	raw__ss_1__os_0__min_size_50__min_size_overlap_0/slide 1/Image 19_Out_Channel Alignment__Mask_1/tables/004_segmented_regions_EdU.csv.gz	EdU	0.03	0.606666666666667	raw__ss_1__os_0__min_size_50__min_size_overlap_0	Short	19	Out_Channel Alignment	_1	raw__ss_1__os_0__min_size_50__min_size_overlap_0_slide 1_19_Out_Channel Alignment__1	0.03	EdU in SON
488	506	304	raw__ss_1__os_0__min_size_50__min_size_overlap_0/slide 1/Image 19_Out_Channel Alignment__Mask_1/tables/004_segmented_regions_EdU.csv.gz	EdU	0.0131578947368421	0.358552631578947	raw__ss_1__os_0__min_size_50__min_size_overlap_0	Short	19	Out_Channel Alignment	_1	raw__ss_1__os_0__min_size_50__min_size_overlap_0_slide 1_19_Out_Channel Alignment__1	0.0131578947368421	EdU in SON
496	514	2725	raw__ss_1__os_0__min_size_50__min_size_overlap_0/slide 1/Image 19_Out_Channel Alignment__Mask_1/tables/004_segmented_regions_EdU.csv.gz	EdU	0.00770642201834862	0.47045871559633	raw__ss_1__os_0__min_size_50__min_size_overlap_0	Short	19	Out_Channel Alignment	_1	raw__ss_1__os_0__min_size_50__min_size_overlap_0_slide 1_19_Out_Channel Alignment__1	0.00770642201834862	EdU in SON
498	516	807	raw__ss_1__os_0__min_size_50__min_size_overlap_0/slide 1/Image 19_Out_Channel Alignment__Mask_1/tables/004_segmented_regions_EdU.csv.gz	EdU	0.411400247831475	0.662949194547708	raw__ss_1__os_0__min_size_50__min_size_overlap_0	Short	19	Out_Channel Alignment	_1	raw__ss_1__os_0__min_size_50__min_size_overlap_0_slide 1_19_Out_Channel Alignment__1	0.411400247831475	EdU in SON
502	520	765	raw__ss_1__os_0__min_size_50__min_size_overlap_0/slide 1/Image 19_Out_Channel Alignment__Mask_1/tables/004_segmented_regions_EdU.csv.gz	EdU	0.65359477124183	0.23921568627451	raw__ss_1__os_0__min_size_50__min_size_overlap_0	Short	19	Out_Channel Alignment	_1	raw__ss_1__os_0__min_size_50__min_size_overlap_0_slide 1_19_Out_Channel Alignment__1	0.65359477124183	EdU in SON
507	525	325	raw__ss_1__os_0__min_size_50__min_size_overlap_0/slide 1/Image 19_Out_Channel Alignment__Mask_1/tables/004_segmented_regions_EdU.csv.gz	EdU	0.646153846153846	0.556923076923077	raw__ss_1__os_0__min_size_50__min_size_overlap_0	Short	19	Out_Channel Alignment	_1	raw__ss_1__os_0__min_size_50__min_size_overlap_0_slide 1_19_Out_Channel Alignment__1	0.646153846153846	EdU in SON
510	528	3441	raw__ss_1__os_0__min_size_50__min_size_overlap_0/slide 1/Image 19_Out_Channel Alignment__Mask_1/tables/004_segmented_regions_EdU.csv.gz	EdU	0.106364428945074	0.36326649229875	raw__ss_1__os_0__min_size_50__min_size_overlap_0	Short	19	Out_Channel Alignment	_1	raw__ss_1__os_0__min_size_50__min_size_overlap_0_slide 1_19_Out_Channel Alignment__1	0.106364428945074	EdU in SON
514	532	587	raw__ss_1__os_0__min_size_50__min_size_overlap_0/slide 1/Image 19_Out_Channel Alignment__Mask_1/tables/004_segmented_regions_EdU.csv.gz	EdU	0.59114139693356	0.275979557069847	raw__ss_1__os_0__min_size_50__min_size_overlap_0	Short	19	Out_Channel Alignment	_1	raw__ss_1__os_0__min_size_50__min_size_overlap_0_slide 1_19_Out_Channel Alignment__1	0.59114139693356	EdU in SON
523	541	946	raw__ss_1__os_0__min_size_50__min_size_overlap_0/slide 1/Image 19_Out_Channel Alignment__Mask_1/tables/004_segmented_regions_EdU.csv.gz	EdU	0.072938689217759	0.299154334038055	raw__ss_1__os_0__min_size_50__min_size_overlap_0	Short	19	Out_Channel Alignment	_1	raw__ss_1__os_0__min_size_50__min_size_overlap_0_slide 1_19_Out_Channel Alignment__1	0.072938689217759	EdU in SON
525	543	1558	raw__ss_1__os_0__min_size_50__min_size_overlap_0/slide 1/Image 19_Out_Channel Alignment__Mask_1/tables/004_segmented_regions_EdU.csv.gz	EdU	0.0905006418485237	0.181643132220796	raw__ss_1__os_0__min_size_50__min_size_overlap_0	Short	19	Out_Channel Alignment	_1	raw__ss_1__os_0__min_size_50__min_size_overlap_0_slide 1_19_Out_Channel Alignment__1	0.0905006418485237	EdU in SON
526	544	1164	raw__ss_1__os_0__min_size_50__min_size_overlap_0/slide 1/Image 19_Out_Channel Alignment__Mask_1/tables/004_segmented_regions_EdU.csv.gz	EdU	0.0489690721649485	0.429553264604811	raw__ss_1__os_0__min_size_50__min_size_overlap_0	Short	19	Out_Channel Alignment	_1	raw__ss_1__os_0__min_size_50__min_size_overlap_0_slide 1_19_Out_Channel Alignment__1	0.0489690721649485	EdU in SON
528	546	205	raw__ss_1__os_0__min_size_50__min_size_overlap_0/slide 1/Image 19_Out_Channel Alignment__Mask_1/tables/004_segmented_regions_EdU.csv.gz	EdU	0.360975609756098	0	raw__ss_1__os_0__min_size_50__min_size_overlap_0	Short	19	Out_Channel Alignment	_1	raw__ss_1__os_0__min_size_50__min_size_overlap_0_slide 1_19_Out_Channel Alignment__1	0.360975609756098	EdU in SON
531	549	709	raw__ss_1__os_0__min_size_50__min_size_overlap_0/slide 1/Image 19_Out_Channel Alignment__Mask_1/tables/004_segmented_regions_EdU.csv.gz	EdU	0.0112834978843441	0.504936530324401	raw__ss_1__os_0__min_size_50__min_size_overlap_0	Short	19	Out_Channel Alignment	_1	raw__ss_1__os_0__min_size_50__min_size_overlap_0_slide 1_19_Out_Channel Alignment__1	0.0112834978843441	EdU in SON
535	554	1187	raw__ss_1__os_0__min_size_50__min_size_overlap_0/slide 1/Image 19_Out_Channel Alignment__Mask_1/tables/004_segmented_regions_EdU.csv.gz	EdU	0.437236731255265	0.554338668913227	raw__ss_1__os_0__min_size_50__min_size_overlap_0	Short	19	Out_Channel Alignment	_1	raw__ss_1__os_0__min_size_50__min_size_overlap_0_slide 1_19_Out_Channel Alignment__1	0.437236731255265	EdU in SON
549	569	2669	raw__ss_1__os_0__min_size_50__min_size_overlap_0/slide 1/Image 19_Out_Channel Alignment__Mask_1/tables/004_segmented_regions_EdU.csv.gz	EdU	0.0325964780816785	0.672161858373923	raw__ss_1__os_0__min_size_50__min_size_overlap_0	Short	19	Out_Channel Alignment	_1	raw__ss_1__os_0__min_size_50__min_size_overlap_0_slide 1_19_Out_Channel Alignment__1	0.0325964780816785	EdU in SON
554	574	474	raw__ss_1__os_0__min_size_50__min_size_overlap_0/slide 1/Image 19_Out_Channel Alignment__Mask_1/tables/004_segmented_regions_EdU.csv.gz	EdU	0.00843881856540084	0.508438818565401	raw__ss_1__os_0__min_size_50__min_size_overlap_0	Short	19	Out_Channel Alignment	_1	raw__ss_1__os_0__min_size_50__min_size_overlap_0_slide 1_19_Out_Channel Alignment__1	0.00843881856540084	EdU in SON
583	603	575	raw__ss_1__os_0__min_size_50__min_size_overlap_0/slide 1/Image 19_Out_Channel Alignment__Mask_1/tables/004_segmented_regions_EdU.csv.gz	EdU	0.0243478260869565	0.413913043478261	raw__ss_1__os_0__min_size_50__min_size_overlap_0	Short	19	Out_Channel Alignment	_1	raw__ss_1__os_0__min_size_50__min_size_overlap_0_slide 1_19_Out_Channel Alignment__1	0.0243478260869565	EdU in SON
587	607	1876	raw__ss_1__os_0__min_size_50__min_size_overlap_0/slide 1/Image 19_Out_Channel Alignment__Mask_1/tables/004_segmented_regions_EdU.csv.gz	EdU	0.041044776119403	0.506396588486141	raw__ss_1__os_0__min_size_50__min_size_overlap_0	Short	19	Out_Channel Alignment	_1	raw__ss_1__os_0__min_size_50__min_size_overlap_0_slide 1_19_Out_Channel Alignment__1	0.041044776119403	EdU in SON
589	609	682	raw__ss_1__os_0__min_size_50__min_size_overlap_0/slide 1/Image 19_Out_Channel Alignment__Mask_1/tables/004_segmented_regions_EdU.csv.gz	EdU	0.491202346041056	0.37683284457478	raw__ss_1__os_0__min_size_50__min_size_overlap_0	Short	19	Out_Channel Alignment	_1	raw__ss_1__os_0__min_size_50__min_size_overlap_0_slide 1_19_Out_Channel Alignment__1	0.491202346041056	EdU in SON
591	611	480	raw__ss_1__os_0__min_size_50__min_size_overlap_0/slide 1/Image 19_Out_Channel Alignment__Mask_1/tables/004_segmented_regions_EdU.csv.gz	EdU	0.710416666666667	0.345833333333333	raw__ss_1__os_0__min_size_50__min_size_overlap_0	Short	19	Out_Channel Alignment	_1	raw__ss_1__os_0__min_size_50__min_size_overlap_0_slide 1_19_Out_Channel Alignment__1	0.710416666666667	EdU in SON
594	614	893	raw__ss_1__os_0__min_size_50__min_size_overlap_0/slide 1/Image 19_Out_Channel Alignment__Mask_1/tables/004_segmented_regions_EdU.csv.gz	EdU	0.00223964165733483	0.381858902575588	raw__ss_1__os_0__min_size_50__min_size_overlap_0	Short	19	Out_Channel Alignment	_1	raw__ss_1__os_0__min_size_50__min_size_overlap_0_slide 1_19_Out_Channel Alignment__1	0.00223964165733483	EdU in SON
597	617	1134	raw__ss_1__os_0__min_size_50__min_size_overlap_0/slide 1/Image 19_Out_Channel Alignment__Mask_1/tables/004_segmented_regions_EdU.csv.gz	EdU	0.256613756613757	0.149911816578483	raw__ss_1__os_0__min_size_50__min_size_overlap_0	Short	19	Out_Channel Alignment	_1	raw__ss_1__os_0__min_size_50__min_size_overlap_0_slide 1_19_Out_Channel Alignment__1	0.256613756613757	EdU in SON
604	624	459	raw__ss_1__os_0__min_size_50__min_size_overlap_0/slide 1/Image 19_Out_Channel Alignment__Mask_1/tables/004_segmented_regions_EdU.csv.gz	EdU	0.0980392156862745	0.562091503267974	raw__ss_1__os_0__min_size_50__min_size_overlap_0	Short	19	Out_Channel Alignment	_1	raw__ss_1__os_0__min_size_50__min_size_overlap_0_slide 1_19_Out_Channel Alignment__1	0.0980392156862745	EdU in SON
621	642	1220	raw__ss_1__os_0__min_size_50__min_size_overlap_0/slide 1/Image 19_Out_Channel Alignment__Mask_1/tables/004_segmented_regions_EdU.csv.gz	EdU	0.00491803278688525	0.334426229508197	raw__ss_1__os_0__min_size_50__min_size_overlap_0	Short	19	Out_Channel Alignment	_1	raw__ss_1__os_0__min_size_50__min_size_overlap_0_slide 1_19_Out_Channel Alignment__1	0.00491803278688525	EdU in SON
634	656	1540	raw__ss_1__os_0__min_size_50__min_size_overlap_0/slide 1/Image 19_Out_Channel Alignment__Mask_1/tables/004_segmented_regions_EdU.csv.gz	EdU	0.148701298701299	0.286363636363636	raw__ss_1__os_0__min_size_50__min_size_overlap_0	Short	19	Out_Channel Alignment	_1	raw__ss_1__os_0__min_size_50__min_size_overlap_0_slide 1_19_Out_Channel Alignment__1	0.148701298701299	EdU in SON
635	657	159	raw__ss_1__os_0__min_size_50__min_size_overlap_0/slide 1/Image 19_Out_Channel Alignment__Mask_1/tables/004_segmented_regions_EdU.csv.gz	EdU	0.00628930817610063	0	raw__ss_1__os_0__min_size_50__min_size_overlap_0	Short	19	Out_Channel Alignment	_1	raw__ss_1__os_0__min_size_50__min_size_overlap_0_slide 1_19_Out_Channel Alignment__1	0.00628930817610063	EdU in SON
646	668	464	raw__ss_1__os_0__min_size_50__min_size_overlap_0/slide 1/Image 19_Out_Channel Alignment__Mask_1/tables/004_segmented_regions_EdU.csv.gz	EdU	0.021551724137931	0.131465517241379	raw__ss_1__os_0__min_size_50__min_size_overlap_0	Short	19	Out_Channel Alignment	_1	raw__ss_1__os_0__min_size_50__min_size_overlap_0_slide 1_19_Out_Channel Alignment__1	0.021551724137931	EdU in SON
647	669	1288	raw__ss_1__os_0__min_size_50__min_size_overlap_0/slide 1/Image 19_Out_Channel Alignment__Mask_1/tables/004_segmented_regions_EdU.csv.gz	EdU	0.0885093167701863	0.554347826086957	raw__ss_1__os_0__min_size_50__min_size_overlap_0	Short	19	Out_Channel Alignment	_1	raw__ss_1__os_0__min_size_50__min_size_overlap_0_slide 1_19_Out_Channel Alignment__1	0.0885093167701863	EdU in SON
650	672	1066	raw__ss_1__os_0__min_size_50__min_size_overlap_0/slide 1/Image 19_Out_Channel Alignment__Mask_1/tables/004_segmented_regions_EdU.csv.gz	EdU	0.0393996247654784	0.604127579737336	raw__ss_1__os_0__min_size_50__min_size_overlap_0	Short	19	Out_Channel Alignment	_1	raw__ss_1__os_0__min_size_50__min_size_overlap_0_slide 1_19_Out_Channel Alignment__1	0.0393996247654784	EdU in SON
665	692	1051	raw__ss_1__os_0__min_size_50__min_size_overlap_0/slide 1/Image 19_Out_Channel Alignment__Mask_1/tables/004_segmented_regions_EdU.csv.gz	EdU	0.821122740247383	0.319695528068506	raw__ss_1__os_0__min_size_50__min_size_overlap_0	Short	19	Out_Channel Alignment	_1	raw__ss_1__os_0__min_size_50__min_size_overlap_0_slide 1_19_Out_Channel Alignment__1	0.821122740247383	EdU in SON
667	695	68	raw__ss_1__os_0__min_size_50__min_size_overlap_0/slide 1/Image 19_Out_Channel Alignment__Mask_1/tables/004_segmented_regions_EdU.csv.gz	EdU	0.764705882352941	0.161764705882353	raw__ss_1__os_0__min_size_50__min_size_overlap_0	Short	19	Out_Channel Alignment	_1	raw__ss_1__os_0__min_size_50__min_size_overlap_0_slide 1_19_Out_Channel Alignment__1	0.764705882352941	EdU in SON
673	702	195	raw__ss_1__os_0__min_size_50__min_size_overlap_0/slide 1/Image 19_Out_Channel Alignment__Mask_1/tables/004_segmented_regions_EdU.csv.gz	EdU	0.107692307692308	0.282051282051282	raw__ss_1__os_0__min_size_50__min_size_overlap_0	Short	19	Out_Channel Alignment	_1	raw__ss_1__os_0__min_size_50__min_size_overlap_0_slide 1_19_Out_Channel Alignment__1	0.107692307692308	EdU in SON
674	703	2301	raw__ss_1__os_0__min_size_50__min_size_overlap_0/slide 1/Image 19_Out_Channel Alignment__Mask_1/tables/004_segmented_regions_EdU.csv.gz	EdU	0.125597566275532	0.448935245545415	raw__ss_1__os_0__min_size_50__min_size_overlap_0	Short	19	Out_Channel Alignment	_1	raw__ss_1__os_0__min_size_50__min_size_overlap_0_slide 1_19_Out_Channel Alignment__1	0.125597566275532	EdU in SON
676	711	150	raw__ss_1__os_0__min_size_50__min_size_overlap_0/slide 1/Image 19_Out_Channel Alignment__Mask_1/tables/004_segmented_regions_EdU.csv.gz	EdU	0.12	0.46	raw__ss_1__os_0__min_size_50__min_size_overlap_0	Short	19	Out_Channel Alignment	_1	raw__ss_1__os_0__min_size_50__min_size_overlap_0_slide 1_19_Out_Channel Alignment__1	0.12	EdU in SON
678	713	807	raw__ss_1__os_0__min_size_50__min_size_overlap_0/slide 1/Image 19_Out_Channel Alignment__Mask_1/tables/004_segmented_regions_EdU.csv.gz	EdU	0.173482032218092	0.48822800495663	raw__ss_1__os_0__min_size_50__min_size_overlap_0	Short	19	Out_Channel Alignment	_1	raw__ss_1__os_0__min_size_50__min_size_overlap_0_slide 1_19_Out_Channel Alignment__1	0.173482032218092	EdU in SON
685	721	1171	raw__ss_1__os_0__min_size_50__min_size_overlap_0/slide 1/Image 19_Out_Channel Alignment__Mask_1/tables/004_segmented_regions_EdU.csv.gz	EdU	0.110162254483348	0.698548249359522	raw__ss_1__os_0__min_size_50__min_size_overlap_0	Short	19	Out_Channel Alignment	_1	raw__ss_1__os_0__min_size_50__min_size_overlap_0_slide 1_19_Out_Channel Alignment__1	0.110162254483348	EdU in SON
693	729	871	raw__ss_1__os_0__min_size_50__min_size_overlap_0/slide 1/Image 19_Out_Channel Alignment__Mask_1/tables/004_segmented_regions_EdU.csv.gz	EdU	0.346727898966705	0.653272101033295	raw__ss_1__os_0__min_size_50__min_size_overlap_0	Short	19	Out_Channel Alignment	_1	raw__ss_1__os_0__min_size_50__min_size_overlap_0_slide 1_19_Out_Channel Alignment__1	0.346727898966705	EdU in SON
695	732	962	raw__ss_1__os_0__min_size_50__min_size_overlap_0/slide 1/Image 19_Out_Channel Alignment__Mask_1/tables/004_segmented_regions_EdU.csv.gz	EdU	0.0935550935550936	0.567567567567568	raw__ss_1__os_0__min_size_50__min_size_overlap_0	Short	19	Out_Channel Alignment	_1	raw__ss_1__os_0__min_size_50__min_size_overlap_0_slide 1_19_Out_Channel Alignment__1	0.0935550935550936	EdU in SON
698	735	577	raw__ss_1__os_0__min_size_50__min_size_overlap_0/slide 1/Image 19_Out_Channel Alignment__Mask_1/tables/004_segmented_regions_EdU.csv.gz	EdU	0.0641247833622184	0.500866551126516	raw__ss_1__os_0__min_size_50__min_size_overlap_0	Short	19	Out_Channel Alignment	_1	raw__ss_1__os_0__min_size_50__min_size_overlap_0_slide 1_19_Out_Channel Alignment__1	0.0641247833622184	EdU in SON
713	753	832	raw__ss_1__os_0__min_size_50__min_size_overlap_0/slide 1/Image 19_Out_Channel Alignment__Mask_1/tables/004_segmented_regions_EdU.csv.gz	EdU	0.0336538461538462	0.532451923076923	raw__ss_1__os_0__min_size_50__min_size_overlap_0	Short	19	Out_Channel Alignment	_1	raw__ss_1__os_0__min_size_50__min_size_overlap_0_slide 1_19_Out_Channel Alignment__1	0.0336538461538462	EdU in SON
721	763	1139	raw__ss_1__os_0__min_size_50__min_size_overlap_0/slide 1/Image 19_Out_Channel Alignment__Mask_1/tables/004_segmented_regions_EdU.csv.gz	EdU	0.546093064091308	0.654082528533802	raw__ss_1__os_0__min_size_50__min_size_overlap_0	Short	19	Out_Channel Alignment	_1	raw__ss_1__os_0__min_size_50__min_size_overlap_0_slide 1_19_Out_Channel Alignment__1	0.546093064091308	EdU in SON
723	766	923	raw__ss_1__os_0__min_size_50__min_size_overlap_0/slide 1/Image 19_Out_Channel Alignment__Mask_1/tables/004_segmented_regions_EdU.csv.gz	EdU	0.148429035752979	0.702058504875406	raw__ss_1__os_0__min_size_50__min_size_overlap_0	Short	19	Out_Channel Alignment	_1	raw__ss_1__os_0__min_size_50__min_size_overlap_0_slide 1_19_Out_Channel Alignment__1	0.148429035752979	EdU in SON
724	767	923	raw__ss_1__os_0__min_size_50__min_size_overlap_0/slide 1/Image 19_Out_Channel Alignment__Mask_1/tables/004_segmented_regions_EdU.csv.gz	EdU	0.00216684723726977	0.37703141928494	raw__ss_1__os_0__min_size_50__min_size_overlap_0	Short	19	Out_Channel Alignment	_1	raw__ss_1__os_0__min_size_50__min_size_overlap_0_slide 1_19_Out_Channel Alignment__1	0.00216684723726977	EdU in SON
725	768	1519	raw__ss_1__os_0__min_size_50__min_size_overlap_0/slide 1/Image 19_Out_Channel Alignment__Mask_1/tables/004_segmented_regions_EdU.csv.gz	EdU	0.0585911784068466	0.479921000658328	raw__ss_1__os_0__min_size_50__min_size_overlap_0	Short	19	Out_Channel Alignment	_1	raw__ss_1__os_0__min_size_50__min_size_overlap_0_slide 1_19_Out_Channel Alignment__1	0.0585911784068466	EdU in SON
726	769	2373	raw__ss_1__os_0__min_size_50__min_size_overlap_0/slide 1/Image 19_Out_Channel Alignment__Mask_1/tables/004_segmented_regions_EdU.csv.gz	EdU	0.277707543194269	0.490518331226296	raw__ss_1__os_0__min_size_50__min_size_overlap_0	Short	19	Out_Channel Alignment	_1	raw__ss_1__os_0__min_size_50__min_size_overlap_0_slide 1_19_Out_Channel Alignment__1	0.277707543194269	EdU in SON
730	773	1941	raw__ss_1__os_0__min_size_50__min_size_overlap_0/slide 1/Image 19_Out_Channel Alignment__Mask_1/tables/004_segmented_regions_EdU.csv.gz	EdU	0.0530654301906234	0.673364245234415	raw__ss_1__os_0__min_size_50__min_size_overlap_0	Short	19	Out_Channel Alignment	_1	raw__ss_1__os_0__min_size_50__min_size_overlap_0_slide 1_19_Out_Channel Alignment__1	0.0530654301906234	EdU in SON
733	776	2518	raw__ss_1__os_0__min_size_50__min_size_overlap_0/slide 1/Image 19_Out_Channel Alignment__Mask_1/tables/004_segmented_regions_EdU.csv.gz	EdU	0.073868149324861	0.449563145353455	raw__ss_1__os_0__min_size_50__min_size_overlap_0	Short	19	Out_Channel Alignment	_1	raw__ss_1__os_0__min_size_50__min_size_overlap_0_slide 1_19_Out_Channel Alignment__1	0.073868149324861	EdU in SON
742	785	848	raw__ss_1__os_0__min_size_50__min_size_overlap_0/slide 1/Image 19_Out_Channel Alignment__Mask_1/tables/004_segmented_regions_EdU.csv.gz	EdU	0.0106132075471698	0.678066037735849	raw__ss_1__os_0__min_size_50__min_size_overlap_0	Short	19	Out_Channel Alignment	_1	raw__ss_1__os_0__min_size_50__min_size_overlap_0_slide 1_19_Out_Channel Alignment__1	0.0106132075471698	EdU in SON
748	793	1570	raw__ss_1__os_0__min_size_50__min_size_overlap_0/slide 1/Image 19_Out_Channel Alignment__Mask_1/tables/004_segmented_regions_EdU.csv.gz	EdU	0.0700636942675159	0.492993630573248	raw__ss_1__os_0__min_size_50__min_size_overlap_0	Short	19	Out_Channel Alignment	_1	raw__ss_1__os_0__min_size_50__min_size_overlap_0_slide 1_19_Out_Channel Alignment__1	0.0700636942675159	EdU in SON
752	798	1390	raw__ss_1__os_0__min_size_50__min_size_overlap_0/slide 1/Image 19_Out_Channel Alignment__Mask_1/tables/004_segmented_regions_EdU.csv.gz	EdU	0.772661870503597	0.22589928057554	raw__ss_1__os_0__min_size_50__min_size_overlap_0	Short	19	Out_Channel Alignment	_1	raw__ss_1__os_0__min_size_50__min_size_overlap_0_slide 1_19_Out_Channel Alignment__1	0.772661870503597	EdU in SON
753	799	1893	raw__ss_1__os_0__min_size_50__min_size_overlap_0/slide 1/Image 19_Out_Channel Alignment__Mask_1/tables/004_segmented_regions_EdU.csv.gz	EdU	0.228737453777073	0.625462229265716	raw__ss_1__os_0__min_size_50__min_size_overlap_0	Short	19	Out_Channel Alignment	_1	raw__ss_1__os_0__min_size_50__min_size_overlap_0_slide 1_19_Out_Channel Alignment__1	0.228737453777073	EdU in SON
763	811	362	raw__ss_1__os_0__min_size_50__min_size_overlap_0/slide 1/Image 19_Out_Channel Alignment__Mask_1/tables/004_segmented_regions_EdU.csv.gz	EdU	0.0718232044198895	0.378453038674033	raw__ss_1__os_0__min_size_50__min_size_overlap_0	Short	19	Out_Channel Alignment	_1	raw__ss_1__os_0__min_size_50__min_size_overlap_0_slide 1_19_Out_Channel Alignment__1	0.0718232044198895	EdU in SON
765	813	761	raw__ss_1__os_0__min_size_50__min_size_overlap_0/slide 1/Image 19_Out_Channel Alignment__Mask_1/tables/004_segmented_regions_EdU.csv.gz	EdU	0.00131406044678055	0.159001314060447	raw__ss_1__os_0__min_size_50__min_size_overlap_0	Short	19	Out_Channel Alignment	_1	raw__ss_1__os_0__min_size_50__min_size_overlap_0_slide 1_19_Out_Channel Alignment__1	0.00131406044678055	EdU in SON
784	833	1142	raw__ss_1__os_0__min_size_50__min_size_overlap_0/slide 1/Image 19_Out_Channel Alignment__Mask_1/tables/004_segmented_regions_EdU.csv.gz	EdU	0.00525394045534151	0.432574430823117	raw__ss_1__os_0__min_size_50__min_size_overlap_0	Short	19	Out_Channel Alignment	_1	raw__ss_1__os_0__min_size_50__min_size_overlap_0_slide 1_19_Out_Channel Alignment__1	0.00525394045534151	EdU in SON
789	838	547	raw__ss_1__os_0__min_size_50__min_size_overlap_0/slide 1/Image 19_Out_Channel Alignment__Mask_1/tables/004_segmented_regions_EdU.csv.gz	EdU	0.96526508226691	0.855575868372943	raw__ss_1__os_0__min_size_50__min_size_overlap_0	Short	19	Out_Channel Alignment	_1	raw__ss_1__os_0__min_size_50__min_size_overlap_0_slide 1_19_Out_Channel Alignment__1	0.96526508226691	EdU in SON
792	841	382	raw__ss_1__os_0__min_size_50__min_size_overlap_0/slide 1/Image 19_Out_Channel Alignment__Mask_1/tables/004_segmented_regions_EdU.csv.gz	EdU	0.00261780104712042	0.272251308900524	raw__ss_1__os_0__min_size_50__min_size_overlap_0	Short	19	Out_Channel Alignment	_1	raw__ss_1__os_0__min_size_50__min_size_overlap_0_slide 1_19_Out_Channel Alignment__1	0.00261780104712042	EdU in SON
795	844	180	raw__ss_1__os_0__min_size_50__min_size_overlap_0/slide 1/Image 19_Out_Channel Alignment__Mask_1/tables/004_segmented_regions_EdU.csv.gz	EdU	0.0222222222222222	0	raw__ss_1__os_0__min_size_50__min_size_overlap_0	Short	19	Out_Channel Alignment	_1	raw__ss_1__os_0__min_size_50__min_size_overlap_0_slide 1_19_Out_Channel Alignment__1	0.0222222222222222	EdU in SON
807	856	509	raw__ss_1__os_0__min_size_50__min_size_overlap_0/slide 1/Image 19_Out_Channel Alignment__Mask_1/tables/004_segmented_regions_EdU.csv.gz	EdU	0.165029469548134	0.212180746561886	raw__ss_1__os_0__min_size_50__min_size_overlap_0	Short	19	Out_Channel Alignment	_1	raw__ss_1__os_0__min_size_50__min_size_overlap_0_slide 1_19_Out_Channel Alignment__1	0.165029469548134	EdU in SON
808	858	650	raw__ss_1__os_0__min_size_50__min_size_overlap_0/slide 1/Image 19_Out_Channel Alignment__Mask_1/tables/004_segmented_regions_EdU.csv.gz	EdU	0.630769230769231	0.106153846153846	raw__ss_1__os_0__min_size_50__min_size_overlap_0	Short	19	Out_Channel Alignment	_1	raw__ss_1__os_0__min_size_50__min_size_overlap_0_slide 1_19_Out_Channel Alignment__1	0.630769230769231	EdU in SON
810	860	203	raw__ss_1__os_0__min_size_50__min_size_overlap_0/slide 1/Image 19_Out_Channel Alignment__Mask_1/tables/004_segmented_regions_EdU.csv.gz	EdU	0.0541871921182266	0.118226600985222	raw__ss_1__os_0__min_size_50__min_size_overlap_0	Short	19	Out_Channel Alignment	_1	raw__ss_1__os_0__min_size_50__min_size_overlap_0_slide 1_19_Out_Channel Alignment__1	0.0541871921182266	EdU in SON
814	864	204	raw__ss_1__os_0__min_size_50__min_size_overlap_0/slide 1/Image 19_Out_Channel Alignment__Mask_1/tables/004_segmented_regions_EdU.csv.gz	EdU	0.583333333333333	0.313725490196078	raw__ss_1__os_0__min_size_50__min_size_overlap_0	Short	19	Out_Channel Alignment	_1	raw__ss_1__os_0__min_size_50__min_size_overlap_0_slide 1_19_Out_Channel Alignment__1	0.583333333333333	EdU in SON
816	866	2619	raw__ss_1__os_0__min_size_50__min_size_overlap_0/slide 1/Image 19_Out_Channel Alignment__Mask_1/tables/004_segmented_regions_EdU.csv.gz	EdU	0.00496372661321115	0.686521573119511	raw__ss_1__os_0__min_size_50__min_size_overlap_0	Short	19	Out_Channel Alignment	_1	raw__ss_1__os_0__min_size_50__min_size_overlap_0_slide 1_19_Out_Channel Alignment__1	0.00496372661321115	EdU in SON
819	869	1344	raw__ss_1__os_0__min_size_50__min_size_overlap_0/slide 1/Image 19_Out_Channel Alignment__Mask_1/tables/004_segmented_regions_EdU.csv.gz	EdU	0.145089285714286	0.78125	raw__ss_1__os_0__min_size_50__min_size_overlap_0	Short	19	Out_Channel Alignment	_1	raw__ss_1__os_0__min_size_50__min_size_overlap_0_slide 1_19_Out_Channel Alignment__1	0.145089285714286	EdU in SON
824	874	1628	raw__ss_1__os_0__min_size_50__min_size_overlap_0/slide 1/Image 19_Out_Channel Alignment__Mask_1/tables/004_segmented_regions_EdU.csv.gz	EdU	0.00798525798525799	0.387592137592138	raw__ss_1__os_0__min_size_50__min_size_overlap_0	Short	19	Out_Channel Alignment	_1	raw__ss_1__os_0__min_size_50__min_size_overlap_0_slide 1_19_Out_Channel Alignment__1	0.00798525798525799	EdU in SON
845	896	642	raw__ss_1__os_0__min_size_50__min_size_overlap_0/slide 1/Image 19_Out_Channel Alignment__Mask_1/tables/004_segmented_regions_EdU.csv.gz	EdU	0.0607476635514019	0.596573208722741	raw__ss_1__os_0__min_size_50__min_size_overlap_0	Short	19	Out_Channel Alignment	_1	raw__ss_1__os_0__min_size_50__min_size_overlap_0_slide 1_19_Out_Channel Alignment__1	0.0607476635514019	EdU in SON
850	901	1403	raw__ss_1__os_0__min_size_50__min_size_overlap_0/slide 1/Image 19_Out_Channel Alignment__Mask_1/tables/004_segmented_regions_EdU.csv.gz	EdU	0.0463292943692088	0.352815395580898	raw__ss_1__os_0__min_size_50__min_size_overlap_0	Short	19	Out_Channel Alignment	_1	raw__ss_1__os_0__min_size_50__min_size_overlap_0_slide 1_19_Out_Channel Alignment__1	0.0463292943692088	EdU in SON
851	902	532	raw__ss_1__os_0__min_size_50__min_size_overlap_0/slide 1/Image 19_Out_Channel Alignment__Mask_1/tables/004_segmented_regions_EdU.csv.gz	EdU	0.172932330827068	0.454887218045113	raw__ss_1__os_0__min_size_50__min_size_overlap_0	Short	19	Out_Channel Alignment	_1	raw__ss_1__os_0__min_size_50__min_size_overlap_0_slide 1_19_Out_Channel Alignment__1	0.172932330827068	EdU in SON
852	903	835	raw__ss_1__os_0__min_size_50__min_size_overlap_0/slide 1/Image 19_Out_Channel Alignment__Mask_1/tables/004_segmented_regions_EdU.csv.gz	EdU	0.17125748502994	0.463473053892216	raw__ss_1__os_0__min_size_50__min_size_overlap_0	Short	19	Out_Channel Alignment	_1	raw__ss_1__os_0__min_size_50__min_size_overlap_0_slide 1_19_Out_Channel Alignment__1	0.17125748502994	EdU in SON
868	919	274	raw__ss_1__os_0__min_size_50__min_size_overlap_0/slide 1/Image 19_Out_Channel Alignment__Mask_1/tables/004_segmented_regions_EdU.csv.gz	EdU	0.54014598540146	0.35036496350365	raw__ss_1__os_0__min_size_50__min_size_overlap_0	Short	19	Out_Channel Alignment	_1	raw__ss_1__os_0__min_size_50__min_size_overlap_0_slide 1_19_Out_Channel Alignment__1	0.54014598540146	EdU in SON
877	928	835	raw__ss_1__os_0__min_size_50__min_size_overlap_0/slide 1/Image 19_Out_Channel Alignment__Mask_1/tables/004_segmented_regions_EdU.csv.gz	EdU	0.0131736526946108	0.34251497005988	raw__ss_1__os_0__min_size_50__min_size_overlap_0	Short	19	Out_Channel Alignment	_1	raw__ss_1__os_0__min_size_50__min_size_overlap_0_slide 1_19_Out_Channel Alignment__1	0.0131736526946108	EdU in SON
883	934	865	raw__ss_1__os_0__min_size_50__min_size_overlap_0/slide 1/Image 19_Out_Channel Alignment__Mask_1/tables/004_segmented_regions_EdU.csv.gz	EdU	0.0994219653179191	0	raw__ss_1__os_0__min_size_50__min_size_overlap_0	Short	19	Out_Channel Alignment	_1	raw__ss_1__os_0__min_size_50__min_size_overlap_0_slide 1_19_Out_Channel Alignment__1	0.0994219653179191	EdU in SON
884	935	1024	raw__ss_1__os_0__min_size_50__min_size_overlap_0/slide 1/Image 19_Out_Channel Alignment__Mask_1/tables/004_segmented_regions_EdU.csv.gz	EdU	0.4052734375	0.66796875	raw__ss_1__os_0__min_size_50__min_size_overlap_0	Short	19	Out_Channel Alignment	_1	raw__ss_1__os_0__min_size_50__min_size_overlap_0_slide 1_19_Out_Channel Alignment__1	0.4052734375	EdU in SON
888	939	1108	raw__ss_1__os_0__min_size_50__min_size_overlap_0/slide 1/Image 19_Out_Channel Alignment__Mask_1/tables/004_segmented_regions_EdU.csv.gz	EdU	0.11913357400722	0.407039711191336	raw__ss_1__os_0__min_size_50__min_size_overlap_0	Short	19	Out_Channel Alignment	_1	raw__ss_1__os_0__min_size_50__min_size_overlap_0_slide 1_19_Out_Channel Alignment__1	0.11913357400722	EdU in SON
889	941	216	raw__ss_1__os_0__min_size_50__min_size_overlap_0/slide 1/Image 19_Out_Channel Alignment__Mask_1/tables/004_segmented_regions_EdU.csv.gz	EdU	0.226851851851852	0.703703703703704	raw__ss_1__os_0__min_size_50__min_size_overlap_0	Short	19	Out_Channel Alignment	_1	raw__ss_1__os_0__min_size_50__min_size_overlap_0_slide 1_19_Out_Channel Alignment__1	0.226851851851852	EdU in SON
911	964	1040	raw__ss_1__os_0__min_size_50__min_size_overlap_0/slide 1/Image 19_Out_Channel Alignment__Mask_1/tables/004_segmented_regions_EdU.csv.gz	EdU	0.0307692307692308	0.679807692307692	raw__ss_1__os_0__min_size_50__min_size_overlap_0	Short	19	Out_Channel Alignment	_1	raw__ss_1__os_0__min_size_50__min_size_overlap_0_slide 1_19_Out_Channel Alignment__1	0.0307692307692308	EdU in SON
912	965	178	raw__ss_1__os_0__min_size_50__min_size_overlap_0/slide 1/Image 19_Out_Channel Alignment__Mask_1/tables/004_segmented_regions_EdU.csv.gz	EdU	0.949438202247191	0	raw__ss_1__os_0__min_size_50__min_size_overlap_0	Short	19	Out_Channel Alignment	_1	raw__ss_1__os_0__min_size_50__min_size_overlap_0_slide 1_19_Out_Channel Alignment__1	0.949438202247191	EdU in SON
916	969	347	raw__ss_1__os_0__min_size_50__min_size_overlap_0/slide 1/Image 19_Out_Channel Alignment__Mask_1/tables/004_segmented_regions_EdU.csv.gz	EdU	0.0662824207492795	0.389048991354467	raw__ss_1__os_0__min_size_50__min_size_overlap_0	Short	19	Out_Channel Alignment	_1	raw__ss_1__os_0__min_size_50__min_size_overlap_0_slide 1_19_Out_Channel Alignment__1	0.0662824207492795	EdU in SON
917	970	376	raw__ss_1__os_0__min_size_50__min_size_overlap_0/slide 1/Image 19_Out_Channel Alignment__Mask_1/tables/004_segmented_regions_EdU.csv.gz	EdU	0.321808510638298	0.454787234042553	raw__ss_1__os_0__min_size_50__min_size_overlap_0	Short	19	Out_Channel Alignment	_1	raw__ss_1__os_0__min_size_50__min_size_overlap_0_slide 1_19_Out_Channel Alignment__1	0.321808510638298	EdU in SON
924	977	1043	raw__ss_1__os_0__min_size_50__min_size_overlap_0/slide 1/Image 19_Out_Channel Alignment__Mask_1/tables/004_segmented_regions_EdU.csv.gz	EdU	0.583892617449664	0.624161073825503	raw__ss_1__os_0__min_size_50__min_size_overlap_0	Short	19	Out_Channel Alignment	_1	raw__ss_1__os_0__min_size_50__min_size_overlap_0_slide 1_19_Out_Channel Alignment__1	0.583892617449664	EdU in SON
943	996	143	raw__ss_1__os_0__min_size_50__min_size_overlap_0/slide 1/Image 19_Out_Channel Alignment__Mask_1/tables/004_segmented_regions_EdU.csv.gz	EdU	0.125874125874126	0.895104895104895	raw__ss_1__os_0__min_size_50__min_size_overlap_0	Short	19	Out_Channel Alignment	_1	raw__ss_1__os_0__min_size_50__min_size_overlap_0_slide 1_19_Out_Channel Alignment__1	0.125874125874126	EdU in SON
951	1004	1186	raw__ss_1__os_0__min_size_50__min_size_overlap_0/slide 1/Image 19_Out_Channel Alignment__Mask_1/tables/004_segmented_regions_EdU.csv.gz	EdU	0.766441821247892	0.685497470489039	raw__ss_1__os_0__min_size_50__min_size_overlap_0	Short	19	Out_Channel Alignment	_1	raw__ss_1__os_0__min_size_50__min_size_overlap_0_slide 1_19_Out_Channel Alignment__1	0.766441821247892	EdU in SON
956	1009	182	raw__ss_1__os_0__min_size_50__min_size_overlap_0/slide 1/Image 19_Out_Channel Alignment__Mask_1/tables/004_segmented_regions_EdU.csv.gz	EdU	0.010989010989011	0.620879120879121	raw__ss_1__os_0__min_size_50__min_size_overlap_0	Short	19	Out_Channel Alignment	_1	raw__ss_1__os_0__min_size_50__min_size_overlap_0_slide 1_19_Out_Channel Alignment__1	0.010989010989011	EdU in SON
962	1015	871	raw__ss_1__os_0__min_size_50__min_size_overlap_0/slide 1/Image 19_Out_Channel Alignment__Mask_1/tables/004_segmented_regions_EdU.csv.gz	EdU	0.0309988518943743	0.272101033295063	raw__ss_1__os_0__min_size_50__min_size_overlap_0	Short	19	Out_Channel Alignment	_1	raw__ss_1__os_0__min_size_50__min_size_overlap_0_slide 1_19_Out_Channel Alignment__1	0.0309988518943743	EdU in SON
965	1018	608	raw__ss_1__os_0__min_size_50__min_size_overlap_0/slide 1/Image 19_Out_Channel Alignment__Mask_1/tables/004_segmented_regions_EdU.csv.gz	EdU	0.0164473684210526	0.447368421052632	raw__ss_1__os_0__min_size_50__min_size_overlap_0	Short	19	Out_Channel Alignment	_1	raw__ss_1__os_0__min_size_50__min_size_overlap_0_slide 1_19_Out_Channel Alignment__1	0.0164473684210526	EdU in SON
972	1025	555	raw__ss_1__os_0__min_size_50__min_size_overlap_0/slide 1/Image 19_Out_Channel Alignment__Mask_1/tables/004_segmented_regions_EdU.csv.gz	EdU	0.414414414414414	0.482882882882883	raw__ss_1__os_0__min_size_50__min_size_overlap_0	Short	19	Out_Channel Alignment	_1	raw__ss_1__os_0__min_size_50__min_size_overlap_0_slide 1_19_Out_Channel Alignment__1	0.414414414414414	EdU in SON
975	1028	654	raw__ss_1__os_0__min_size_50__min_size_overlap_0/slide 1/Image 19_Out_Channel Alignment__Mask_1/tables/004_segmented_regions_EdU.csv.gz	EdU	0.0198776758409786	0.975535168195719	raw__ss_1__os_0__min_size_50__min_size_overlap_0	Short	19	Out_Channel Alignment	_1	raw__ss_1__os_0__min_size_50__min_size_overlap_0_slide 1_19_Out_Channel Alignment__1	0.0198776758409786	EdU in SON
991	1047	1269	raw__ss_1__os_0__min_size_50__min_size_overlap_0/slide 1/Image 19_Out_Channel Alignment__Mask_1/tables/004_segmented_regions_EdU.csv.gz	EdU	0.210401891252955	0.61859732072498	raw__ss_1__os_0__min_size_50__min_size_overlap_0	Short	19	Out_Channel Alignment	_1	raw__ss_1__os_0__min_size_50__min_size_overlap_0_slide 1_19_Out_Channel Alignment__1	0.210401891252955	EdU in SON
995	1051	228	raw__ss_1__os_0__min_size_50__min_size_overlap_0/slide 1/Image 19_Out_Channel Alignment__Mask_1/tables/004_segmented_regions_EdU.csv.gz	EdU	0.706140350877193	0.350877192982456	raw__ss_1__os_0__min_size_50__min_size_overlap_0	Short	19	Out_Channel Alignment	_1	raw__ss_1__os_0__min_size_50__min_size_overlap_0_slide 1_19_Out_Channel Alignment__1	0.706140350877193	EdU in SON
1001	1057	641	raw__ss_1__os_0__min_size_50__min_size_overlap_0/slide 1/Image 19_Out_Channel Alignment__Mask_1/tables/004_segmented_regions_EdU.csv.gz	EdU	0.107644305772231	0.145085803432137	raw__ss_1__os_0__min_size_50__min_size_overlap_0	Short	19	Out_Channel Alignment	_1	raw__ss_1__os_0__min_size_50__min_size_overlap_0_slide 1_19_Out_Channel Alignment__1	0.107644305772231	EdU in SON
1004	1060	529	raw__ss_1__os_0__min_size_50__min_size_overlap_0/slide 1/Image 19_Out_Channel Alignment__Mask_1/tables/004_segmented_regions_EdU.csv.gz	EdU	0.24007561436673	0.563327032136106	raw__ss_1__os_0__min_size_50__min_size_overlap_0	Short	19	Out_Channel Alignment	_1	raw__ss_1__os_0__min_size_50__min_size_overlap_0_slide 1_19_Out_Channel Alignment__1	0.24007561436673	EdU in SON
1006	1062	414	raw__ss_1__os_0__min_size_50__min_size_overlap_0/slide 1/Image 19_Out_Channel Alignment__Mask_1/tables/004_segmented_regions_EdU.csv.gz	EdU	0.0289855072463768	0	raw__ss_1__os_0__min_size_50__min_size_overlap_0	Short	19	Out_Channel Alignment	_1	raw__ss_1__os_0__min_size_50__min_size_overlap_0_slide 1_19_Out_Channel Alignment__1	0.0289855072463768	EdU in SON
1007	1063	882	raw__ss_1__os_0__min_size_50__min_size_overlap_0/slide 1/Image 19_Out_Channel Alignment__Mask_1/tables/004_segmented_regions_EdU.csv.gz	EdU	0.124716553287982	0.646258503401361	raw__ss_1__os_0__min_size_50__min_size_overlap_0	Short	19	Out_Channel Alignment	_1	raw__ss_1__os_0__min_size_50__min_size_overlap_0_slide 1_19_Out_Channel Alignment__1	0.124716553287982	EdU in SON
1009	1065	574	raw__ss_1__os_0__min_size_50__min_size_overlap_0/slide 1/Image 19_Out_Channel Alignment__Mask_1/tables/004_segmented_regions_EdU.csv.gz	EdU	0.0731707317073171	0.292682926829268	raw__ss_1__os_0__min_size_50__min_size_overlap_0	Short	19	Out_Channel Alignment	_1	raw__ss_1__os_0__min_size_50__min_size_overlap_0_slide 1_19_Out_Channel Alignment__1	0.0731707317073171	EdU in SON
1013	1069	592	raw__ss_1__os_0__min_size_50__min_size_overlap_0/slide 1/Image 19_Out_Channel Alignment__Mask_1/tables/004_segmented_regions_EdU.csv.gz	EdU	0.00506756756756757	0.660472972972973	raw__ss_1__os_0__min_size_50__min_size_overlap_0	Short	19	Out_Channel Alignment	_1	raw__ss_1__os_0__min_size_50__min_size_overlap_0_slide 1_19_Out_Channel Alignment__1	0.00506756756756757	EdU in SON
1026	1082	1104	raw__ss_1__os_0__min_size_50__min_size_overlap_0/slide 1/Image 19_Out_Channel Alignment__Mask_1/tables/004_segmented_regions_EdU.csv.gz	EdU	0.539855072463768	0.584239130434783	raw__ss_1__os_0__min_size_50__min_size_overlap_0	Short	19	Out_Channel Alignment	_1	raw__ss_1__os_0__min_size_50__min_size_overlap_0_slide 1_19_Out_Channel Alignment__1	0.539855072463768	EdU in SON
1029	1085	334	raw__ss_1__os_0__min_size_50__min_size_overlap_0/slide 1/Image 19_Out_Channel Alignment__Mask_1/tables/004_segmented_regions_EdU.csv.gz	EdU	0.0029940119760479	0.488023952095808	raw__ss_1__os_0__min_size_50__min_size_overlap_0	Short	19	Out_Channel Alignment	_1	raw__ss_1__os_0__min_size_50__min_size_overlap_0_slide 1_19_Out_Channel Alignment__1	0.0029940119760479	EdU in SON
1030	1086	1380	raw__ss_1__os_0__min_size_50__min_size_overlap_0/slide 1/Image 19_Out_Channel Alignment__Mask_1/tables/004_segmented_regions_EdU.csv.gz	EdU	0.0123188405797101	0.48768115942029	raw__ss_1__os_0__min_size_50__min_size_overlap_0	Short	19	Out_Channel Alignment	_1	raw__ss_1__os_0__min_size_50__min_size_overlap_0_slide 1_19_Out_Channel Alignment__1	0.0123188405797101	EdU in SON
1039	1095	998	raw__ss_1__os_0__min_size_50__min_size_overlap_0/slide 1/Image 19_Out_Channel Alignment__Mask_1/tables/004_segmented_regions_EdU.csv.gz	EdU	0.00601202404809619	0.492985971943888	raw__ss_1__os_0__min_size_50__min_size_overlap_0	Short	19	Out_Channel Alignment	_1	raw__ss_1__os_0__min_size_50__min_size_overlap_0_slide 1_19_Out_Channel Alignment__1	0.00601202404809619	EdU in SON
1051	1109	232	raw__ss_1__os_0__min_size_50__min_size_overlap_0/slide 1/Image 19_Out_Channel Alignment__Mask_1/tables/004_segmented_regions_EdU.csv.gz	EdU	0.96551724137931	0	raw__ss_1__os_0__min_size_50__min_size_overlap_0	Short	19	Out_Channel Alignment	_1	raw__ss_1__os_0__min_size_50__min_size_overlap_0_slide 1_19_Out_Channel Alignment__1	0.96551724137931	EdU in SON
1060	1118	450	raw__ss_1__os_0__min_size_50__min_size_overlap_0/slide 1/Image 19_Out_Channel Alignment__Mask_1/tables/004_segmented_regions_EdU.csv.gz	EdU	0.428888888888889	0.973333333333333	raw__ss_1__os_0__min_size_50__min_size_overlap_0	Short	19	Out_Channel Alignment	_1	raw__ss_1__os_0__min_size_50__min_size_overlap_0_slide 1_19_Out_Channel Alignment__1	0.428888888888889	EdU in SON
1061	1119	257	raw__ss_1__os_0__min_size_50__min_size_overlap_0/slide 1/Image 19_Out_Channel Alignment__Mask_1/tables/004_segmented_regions_EdU.csv.gz	EdU	0.385214007782101	0.595330739299611	raw__ss_1__os_0__min_size_50__min_size_overlap_0	Short	19	Out_Channel Alignment	_1	raw__ss_1__os_0__min_size_50__min_size_overlap_0_slide 1_19_Out_Channel Alignment__1	0.385214007782101	EdU in SON
1072	1130	123	raw__ss_1__os_0__min_size_50__min_size_overlap_0/slide 1/Image 19_Out_Channel Alignment__Mask_1/tables/004_segmented_regions_EdU.csv.gz	EdU	0.00813008130081301	1	raw__ss_1__os_0__min_size_50__min_size_overlap_0	Short	19	Out_Channel Alignment	_1	raw__ss_1__os_0__min_size_50__min_size_overlap_0_slide 1_19_Out_Channel Alignment__1	0.00813008130081301	EdU in SON
1086	1146	163	raw__ss_1__os_0__min_size_50__min_size_overlap_0/slide 1/Image 19_Out_Channel Alignment__Mask_1/tables/004_segmented_regions_EdU.csv.gz	EdU	0.533742331288344	0.54601226993865	raw__ss_1__os_0__min_size_50__min_size_overlap_0	Short	19	Out_Channel Alignment	_1	raw__ss_1__os_0__min_size_50__min_size_overlap_0_slide 1_19_Out_Channel Alignment__1	0.533742331288344	EdU in SON
1098	1159	450	raw__ss_1__os_0__min_size_50__min_size_overlap_0/slide 1/Image 19_Out_Channel Alignment__Mask_1/tables/004_segmented_regions_EdU.csv.gz	EdU	0.846666666666667	0.515555555555556	raw__ss_1__os_0__min_size_50__min_size_overlap_0	Short	19	Out_Channel Alignment	_1	raw__ss_1__os_0__min_size_50__min_size_overlap_0_slide 1_19_Out_Channel Alignment__1	0.846666666666667	EdU in SON
1102	1163	220	raw__ss_1__os_0__min_size_50__min_size_overlap_0/slide 1/Image 19_Out_Channel Alignment__Mask_1/tables/004_segmented_regions_EdU.csv.gz	EdU	0.1	0.195454545454545	raw__ss_1__os_0__min_size_50__min_size_overlap_0	Short	19	Out_Channel Alignment	_1	raw__ss_1__os_0__min_size_50__min_size_overlap_0_slide 1_19_Out_Channel Alignment__1	0.1	EdU in SON
1104	1165	174	raw__ss_1__os_0__min_size_50__min_size_overlap_0/slide 1/Image 19_Out_Channel Alignment__Mask_1/tables/004_segmented_regions_EdU.csv.gz	EdU	0.0229885057471264	0.304597701149425	raw__ss_1__os_0__min_size_50__min_size_overlap_0	Short	19	Out_Channel Alignment	_1	raw__ss_1__os_0__min_size_50__min_size_overlap_0_slide 1_19_Out_Channel Alignment__1	0.0229885057471264	EdU in SON
1111	1172	282	raw__ss_1__os_0__min_size_50__min_size_overlap_0/slide 1/Image 19_Out_Channel Alignment__Mask_1/tables/004_segmented_regions_EdU.csv.gz	EdU	0.127659574468085	0.634751773049645	raw__ss_1__os_0__min_size_50__min_size_overlap_0	Short	19	Out_Channel Alignment	_1	raw__ss_1__os_0__min_size_50__min_size_overlap_0_slide 1_19_Out_Channel Alignment__1	0.127659574468085	EdU in SON
1118	1180	198	raw__ss_1__os_0__min_size_50__min_size_overlap_0/slide 1/Image 19_Out_Channel Alignment__Mask_1/tables/004_segmented_regions_EdU.csv.gz	EdU	0.368686868686869	0.924242424242424	raw__ss_1__os_0__min_size_50__min_size_overlap_0	Short	19	Out_Channel Alignment	_1	raw__ss_1__os_0__min_size_50__min_size_overlap_0_slide 1_19_Out_Channel Alignment__1	0.368686868686869	EdU in SON
1120	1182	200	raw__ss_1__os_0__min_size_50__min_size_overlap_0/slide 1/Image 19_Out_Channel Alignment__Mask_1/tables/004_segmented_regions_EdU.csv.gz	EdU	0.005	0.27	raw__ss_1__os_0__min_size_50__min_size_overlap_0	Short	19	Out_Channel Alignment	_1	raw__ss_1__os_0__min_size_50__min_size_overlap_0_slide 1_19_Out_Channel Alignment__1	0.005	EdU in SON
1136	1205	110	raw__ss_1__os_0__min_size_50__min_size_overlap_0/slide 1/Image 19_Out_Channel Alignment__Mask_1/tables/004_segmented_regions_EdU.csv.gz	EdU	0.245454545454545	0.245454545454545	raw__ss_1__os_0__min_size_50__min_size_overlap_0	Short	19	Out_Channel Alignment	_1	raw__ss_1__os_0__min_size_50__min_size_overlap_0_slide 1_19_Out_Channel Alignment__1	0.245454545454545	EdU in SON
1155	1228	295	raw__ss_1__os_0__min_size_50__min_size_overlap_0/slide 1/Image 19_Out_Channel Alignment__Mask_1/tables/004_segmented_regions_EdU.csv.gz	EdU	0.00338983050847458	0.867796610169492	raw__ss_1__os_0__min_size_50__min_size_overlap_0	Short	19	Out_Channel Alignment	_1	raw__ss_1__os_0__min_size_50__min_size_overlap_0_slide 1_19_Out_Channel Alignment__1	0.00338983050847458	EdU in SON
1157	1230	83	raw__ss_1__os_0__min_size_50__min_size_overlap_0/slide 1/Image 19_Out_Channel Alignment__Mask_1/tables/004_segmented_regions_EdU.csv.gz	EdU	0.963855421686747	1	raw__ss_1__os_0__min_size_50__min_size_overlap_0	Short	19	Out_Channel Alignment	_1	raw__ss_1__os_0__min_size_50__min_size_overlap_0_slide 1_19_Out_Channel Alignment__1	0.963855421686747	EdU in SON
1158	1231	52	raw__ss_1__os_0__min_size_50__min_size_overlap_0/slide 1/Image 19_Out_Channel Alignment__Mask_1/tables/004_segmented_regions_EdU.csv.gz	EdU	0.5	0.711538461538462	raw__ss_1__os_0__min_size_50__min_size_overlap_0	Short	19	Out_Channel Alignment	_1	raw__ss_1__os_0__min_size_50__min_size_overlap_0_slide 1_19_Out_Channel Alignment__1	0.5	EdU in SON
4	5	772	raw__ss_1__os_0__min_size_50__min_size_overlap_0/slide 1/Image 19_Out_Channel Alignment__Mask_2/tables/004_segmented_regions_EdU.csv.gz	EdU	0.196891191709845	0.00906735751295337	raw__ss_1__os_0__min_size_50__min_size_overlap_0	Short	19	Out_Channel Alignment	_2	raw__ss_1__os_0__min_size_50__min_size_overlap_0_slide 1_19_Out_Channel Alignment__2	0.196891191709845	EdU in SON
13	14	1880	raw__ss_1__os_0__min_size_50__min_size_overlap_0/slide 1/Image 19_Out_Channel Alignment__Mask_2/tables/004_segmented_regions_EdU.csv.gz	EdU	0.101595744680851	0.595744680851064	raw__ss_1__os_0__min_size_50__min_size_overlap_0	Short	19	Out_Channel Alignment	_2	raw__ss_1__os_0__min_size_50__min_size_overlap_0_slide 1_19_Out_Channel Alignment__2	0.101595744680851	EdU in SON
32	33	274	raw__ss_1__os_0__min_size_50__min_size_overlap_0/slide 1/Image 19_Out_Channel Alignment__Mask_2/tables/004_segmented_regions_EdU.csv.gz	EdU	0.0766423357664234	0	raw__ss_1__os_0__min_size_50__min_size_overlap_0	Short	19	Out_Channel Alignment	_2	raw__ss_1__os_0__min_size_50__min_size_overlap_0_slide 1_19_Out_Channel Alignment__2	0.0766423357664234	EdU in SON
35	36	1073	raw__ss_1__os_0__min_size_50__min_size_overlap_0/slide 1/Image 19_Out_Channel Alignment__Mask_2/tables/004_segmented_regions_EdU.csv.gz	EdU	0.0307548928238583	0.466915191053122	raw__ss_1__os_0__min_size_50__min_size_overlap_0	Short	19	Out_Channel Alignment	_2	raw__ss_1__os_0__min_size_50__min_size_overlap_0_slide 1_19_Out_Channel Alignment__2	0.0307548928238583	EdU in SON
37	38	2921	raw__ss_1__os_0__min_size_50__min_size_overlap_0/slide 1/Image 19_Out_Channel Alignment__Mask_2/tables/004_segmented_regions_EdU.csv.gz	EdU	0.0886682642930503	0.364943512495721	raw__ss_1__os_0__min_size_50__min_size_overlap_0	Short	19	Out_Channel Alignment	_2	raw__ss_1__os_0__min_size_50__min_size_overlap_0_slide 1_19_Out_Channel Alignment__2	0.0886682642930503	EdU in SON
42	43	621	raw__ss_1__os_0__min_size_50__min_size_overlap_0/slide 1/Image 19_Out_Channel Alignment__Mask_2/tables/004_segmented_regions_EdU.csv.gz	EdU	0.0515297906602254	0.552334943639291	raw__ss_1__os_0__min_size_50__min_size_overlap_0	Short	19	Out_Channel Alignment	_2	raw__ss_1__os_0__min_size_50__min_size_overlap_0_slide 1_19_Out_Channel Alignment__2	0.0515297906602254	EdU in SON
47	48	1096	raw__ss_1__os_0__min_size_50__min_size_overlap_0/slide 1/Image 19_Out_Channel Alignment__Mask_2/tables/004_segmented_regions_EdU.csv.gz	EdU	0.0164233576642336	0.681569343065693	raw__ss_1__os_0__min_size_50__min_size_overlap_0	Short	19	Out_Channel Alignment	_2	raw__ss_1__os_0__min_size_50__min_size_overlap_0_slide 1_19_Out_Channel Alignment__2	0.0164233576642336	EdU in SON
54	55	2424	raw__ss_1__os_0__min_size_50__min_size_overlap_0/slide 1/Image 19_Out_Channel Alignment__Mask_2/tables/004_segmented_regions_EdU.csv.gz	EdU	0.458745874587459	0.472359735973597	raw__ss_1__os_0__min_size_50__min_size_overlap_0	Short	19	Out_Channel Alignment	_2	raw__ss_1__os_0__min_size_50__min_size_overlap_0_slide 1_19_Out_Channel Alignment__2	0.458745874587459	EdU in SON
56	57	1812	raw__ss_1__os_0__min_size_50__min_size_overlap_0/slide 1/Image 19_Out_Channel Alignment__Mask_2/tables/004_segmented_regions_EdU.csv.gz	EdU	0.363134657836645	0.605960264900662	raw__ss_1__os_0__min_size_50__min_size_overlap_0	Short	19	Out_Channel Alignment	_2	raw__ss_1__os_0__min_size_50__min_size_overlap_0_slide 1_19_Out_Channel Alignment__2	0.363134657836645	EdU in SON
60	61	1675	raw__ss_1__os_0__min_size_50__min_size_overlap_0/slide 1/Image 19_Out_Channel Alignment__Mask_2/tables/004_segmented_regions_EdU.csv.gz	EdU	0.120597014925373	0.265074626865672	raw__ss_1__os_0__min_size_50__min_size_overlap_0	Short	19	Out_Channel Alignment	_2	raw__ss_1__os_0__min_size_50__min_size_overlap_0_slide 1_19_Out_Channel Alignment__2	0.120597014925373	EdU in SON
66	68	2093	raw__ss_1__os_0__min_size_50__min_size_overlap_0/slide 1/Image 19_Out_Channel Alignment__Mask_2/tables/004_segmented_regions_EdU.csv.gz	EdU	0.020066889632107	0.22742474916388	raw__ss_1__os_0__min_size_50__min_size_overlap_0	Short	19	Out_Channel Alignment	_2	raw__ss_1__os_0__min_size_50__min_size_overlap_0_slide 1_19_Out_Channel Alignment__2	0.020066889632107	EdU in SON
70	72	897	raw__ss_1__os_0__min_size_50__min_size_overlap_0/slide 1/Image 19_Out_Channel Alignment__Mask_2/tables/004_segmented_regions_EdU.csv.gz	EdU	0.162764771460424	0.502787068004459	raw__ss_1__os_0__min_size_50__min_size_overlap_0	Short	19	Out_Channel Alignment	_2	raw__ss_1__os_0__min_size_50__min_size_overlap_0_slide 1_19_Out_Channel Alignment__2	0.162764771460424	EdU in SON
77	79	741	raw__ss_1__os_0__min_size_50__min_size_overlap_0/slide 1/Image 19_Out_Channel Alignment__Mask_2/tables/004_segmented_regions_EdU.csv.gz	EdU	0.232118758434548	0.588394062078273	raw__ss_1__os_0__min_size_50__min_size_overlap_0	Short	19	Out_Channel Alignment	_2	raw__ss_1__os_0__min_size_50__min_size_overlap_0_slide 1_19_Out_Channel Alignment__2	0.232118758434548	EdU in SON
79	81	2317	raw__ss_1__os_0__min_size_50__min_size_overlap_0/slide 1/Image 19_Out_Channel Alignment__Mask_2/tables/004_segmented_regions_EdU.csv.gz	EdU	0.00647388864911524	0.337505394907208	raw__ss_1__os_0__min_size_50__min_size_overlap_0	Short	19	Out_Channel Alignment	_2	raw__ss_1__os_0__min_size_50__min_size_overlap_0_slide 1_19_Out_Channel Alignment__2	0.00647388864911524	EdU in SON
83	85	1349	raw__ss_1__os_0__min_size_50__min_size_overlap_0/slide 1/Image 19_Out_Channel Alignment__Mask_2/tables/004_segmented_regions_EdU.csv.gz	EdU	0.12008895478132	0.159377316530764	raw__ss_1__os_0__min_size_50__min_size_overlap_0	Short	19	Out_Channel Alignment	_2	raw__ss_1__os_0__min_size_50__min_size_overlap_0_slide 1_19_Out_Channel Alignment__2	0.12008895478132	EdU in SON
98	100	1215	raw__ss_1__os_0__min_size_50__min_size_overlap_0/slide 1/Image 19_Out_Channel Alignment__Mask_2/tables/004_segmented_regions_EdU.csv.gz	EdU	0.823045267489712	0.697119341563786	raw__ss_1__os_0__min_size_50__min_size_overlap_0	Short	19	Out_Channel Alignment	_2	raw__ss_1__os_0__min_size_50__min_size_overlap_0_slide 1_19_Out_Channel Alignment__2	0.823045267489712	EdU in SON
103	105	944	raw__ss_1__os_0__min_size_50__min_size_overlap_0/slide 1/Image 19_Out_Channel Alignment__Mask_2/tables/004_segmented_regions_EdU.csv.gz	EdU	0.113347457627119	0.253177966101695	raw__ss_1__os_0__min_size_50__min_size_overlap_0	Short	19	Out_Channel Alignment	_2	raw__ss_1__os_0__min_size_50__min_size_overlap_0_slide 1_19_Out_Channel Alignment__2	0.113347457627119	EdU in SON
109	111	859	raw__ss_1__os_0__min_size_50__min_size_overlap_0/slide 1/Image 19_Out_Channel Alignment__Mask_2/tables/004_segmented_regions_EdU.csv.gz	EdU	0.0069848661233993	0	raw__ss_1__os_0__min_size_50__min_size_overlap_0	Short	19	Out_Channel Alignment	_2	raw__ss_1__os_0__min_size_50__min_size_overlap_0_slide 1_19_Out_Channel Alignment__2	0.0069848661233993	EdU in SON
112	114	516	raw__ss_1__os_0__min_size_50__min_size_overlap_0/slide 1/Image 19_Out_Channel Alignment__Mask_2/tables/004_segmented_regions_EdU.csv.gz	EdU	0.777131782945736	0.321705426356589	raw__ss_1__os_0__min_size_50__min_size_overlap_0	Short	19	Out_Channel Alignment	_2	raw__ss_1__os_0__min_size_50__min_size_overlap_0_slide 1_19_Out_Channel Alignment__2	0.777131782945736	EdU in SON
117	119	2237	raw__ss_1__os_0__min_size_50__min_size_overlap_0/slide 1/Image 19_Out_Channel Alignment__Mask_2/tables/004_segmented_regions_EdU.csv.gz	EdU	0.502458649977649	0.462226195797944	raw__ss_1__os_0__min_size_50__min_size_overlap_0	Short	19	Out_Channel Alignment	_2	raw__ss_1__os_0__min_size_50__min_size_overlap_0_slide 1_19_Out_Channel Alignment__2	0.502458649977649	EdU in SON
120	122	1800	raw__ss_1__os_0__min_size_50__min_size_overlap_0/slide 1/Image 19_Out_Channel Alignment__Mask_2/tables/004_segmented_regions_EdU.csv.gz	EdU	0.00555555555555556	0.365555555555556	raw__ss_1__os_0__min_size_50__min_size_overlap_0	Short	19	Out_Channel Alignment	_2	raw__ss_1__os_0__min_size_50__min_size_overlap_0_slide 1_19_Out_Channel Alignment__2	0.00555555555555556	EdU in SON
128	130	3012	raw__ss_1__os_0__min_size_50__min_size_overlap_0/slide 1/Image 19_Out_Channel Alignment__Mask_2/tables/004_segmented_regions_EdU.csv.gz	EdU	0.00099601593625498	0.278884462151394	raw__ss_1__os_0__min_size_50__min_size_overlap_0	Short	19	Out_Channel Alignment	_2	raw__ss_1__os_0__min_size_50__min_size_overlap_0_slide 1_19_Out_Channel Alignment__2	0.00099601593625498	EdU in SON
132	134	152	raw__ss_1__os_0__min_size_50__min_size_overlap_0/slide 1/Image 19_Out_Channel Alignment__Mask_2/tables/004_segmented_regions_EdU.csv.gz	EdU	0.0197368421052632	0	raw__ss_1__os_0__min_size_50__min_size_overlap_0	Short	19	Out_Channel Alignment	_2	raw__ss_1__os_0__min_size_50__min_size_overlap_0_slide 1_19_Out_Channel Alignment__2	0.0197368421052632	EdU in SON
135	137	1482	raw__ss_1__os_0__min_size_50__min_size_overlap_0/slide 1/Image 19_Out_Channel Alignment__Mask_2/tables/004_segmented_regions_EdU.csv.gz	EdU	0.00202429149797571	0.530364372469636	raw__ss_1__os_0__min_size_50__min_size_overlap_0	Short	19	Out_Channel Alignment	_2	raw__ss_1__os_0__min_size_50__min_size_overlap_0_slide 1_19_Out_Channel Alignment__2	0.00202429149797571	EdU in SON
138	140	1256	raw__ss_1__os_0__min_size_50__min_size_overlap_0/slide 1/Image 19_Out_Channel Alignment__Mask_2/tables/004_segmented_regions_EdU.csv.gz	EdU	0.000796178343949045	0.476910828025478	raw__ss_1__os_0__min_size_50__min_size_overlap_0	Short	19	Out_Channel Alignment	_2	raw__ss_1__os_0__min_size_50__min_size_overlap_0_slide 1_19_Out_Channel Alignment__2	0.000796178343949045	EdU in SON
143	145	177	raw__ss_1__os_0__min_size_50__min_size_overlap_0/slide 1/Image 19_Out_Channel Alignment__Mask_2/tables/004_segmented_regions_EdU.csv.gz	EdU	0.909604519774011	0.615819209039548	raw__ss_1__os_0__min_size_50__min_size_overlap_0	Short	19	Out_Channel Alignment	_2	raw__ss_1__os_0__min_size_50__min_size_overlap_0_slide 1_19_Out_Channel Alignment__2	0.909604519774011	EdU in SON
146	148	870	raw__ss_1__os_0__min_size_50__min_size_overlap_0/slide 1/Image 19_Out_Channel Alignment__Mask_2/tables/004_segmented_regions_EdU.csv.gz	EdU	0.690804597701149	0.242528735632184	raw__ss_1__os_0__min_size_50__min_size_overlap_0	Short	19	Out_Channel Alignment	_2	raw__ss_1__os_0__min_size_50__min_size_overlap_0_slide 1_19_Out_Channel Alignment__2	0.690804597701149	EdU in SON
169	171	1237	raw__ss_1__os_0__min_size_50__min_size_overlap_0/slide 1/Image 19_Out_Channel Alignment__Mask_2/tables/004_segmented_regions_EdU.csv.gz	EdU	0.0776071139854487	0.500404203718674	raw__ss_1__os_0__min_size_50__min_size_overlap_0	Short	19	Out_Channel Alignment	_2	raw__ss_1__os_0__min_size_50__min_size_overlap_0_slide 1_19_Out_Channel Alignment__2	0.0776071139854487	EdU in SON
171	173	1891	raw__ss_1__os_0__min_size_50__min_size_overlap_0/slide 1/Image 19_Out_Channel Alignment__Mask_2/tables/004_segmented_regions_EdU.csv.gz	EdU	0.0105764145954521	0.603913273400317	raw__ss_1__os_0__min_size_50__min_size_overlap_0	Short	19	Out_Channel Alignment	_2	raw__ss_1__os_0__min_size_50__min_size_overlap_0_slide 1_19_Out_Channel Alignment__2	0.0105764145954521	EdU in SON
172	174	611	raw__ss_1__os_0__min_size_50__min_size_overlap_0/slide 1/Image 19_Out_Channel Alignment__Mask_2/tables/004_segmented_regions_EdU.csv.gz	EdU	0.0981996726677578	0.427168576104746	raw__ss_1__os_0__min_size_50__min_size_overlap_0	Short	19	Out_Channel Alignment	_2	raw__ss_1__os_0__min_size_50__min_size_overlap_0_slide 1_19_Out_Channel Alignment__2	0.0981996726677578	EdU in SON
173	175	1451	raw__ss_1__os_0__min_size_50__min_size_overlap_0/slide 1/Image 19_Out_Channel Alignment__Mask_2/tables/004_segmented_regions_EdU.csv.gz	EdU	0.11026878015162	0.160578911095796	raw__ss_1__os_0__min_size_50__min_size_overlap_0	Short	19	Out_Channel Alignment	_2	raw__ss_1__os_0__min_size_50__min_size_overlap_0_slide 1_19_Out_Channel Alignment__2	0.11026878015162	EdU in SON
174	176	1504	raw__ss_1__os_0__min_size_50__min_size_overlap_0/slide 1/Image 19_Out_Channel Alignment__Mask_2/tables/004_segmented_regions_EdU.csv.gz	EdU	0.493351063829787	0.689494680851064	raw__ss_1__os_0__min_size_50__min_size_overlap_0	Short	19	Out_Channel Alignment	_2	raw__ss_1__os_0__min_size_50__min_size_overlap_0_slide 1_19_Out_Channel Alignment__2	0.493351063829787	EdU in SON
184	186	596	raw__ss_1__os_0__min_size_50__min_size_overlap_0/slide 1/Image 19_Out_Channel Alignment__Mask_2/tables/004_segmented_regions_EdU.csv.gz	EdU	0.0822147651006711	0	raw__ss_1__os_0__min_size_50__min_size_overlap_0	Short	19	Out_Channel Alignment	_2	raw__ss_1__os_0__min_size_50__min_size_overlap_0_slide 1_19_Out_Channel Alignment__2	0.0822147651006711	EdU in SON
213	216	1024	raw__ss_1__os_0__min_size_50__min_size_overlap_0/slide 1/Image 19_Out_Channel Alignment__Mask_2/tables/004_segmented_regions_EdU.csv.gz	EdU	0.0166015625	0.6220703125	raw__ss_1__os_0__min_size_50__min_size_overlap_0	Short	19	Out_Channel Alignment	_2	raw__ss_1__os_0__min_size_50__min_size_overlap_0_slide 1_19_Out_Channel Alignment__2	0.0166015625	EdU in SON
218	221	1243	raw__ss_1__os_0__min_size_50__min_size_overlap_0/slide 1/Image 19_Out_Channel Alignment__Mask_2/tables/004_segmented_regions_EdU.csv.gz	EdU	0.235720032180209	0.309734513274336	raw__ss_1__os_0__min_size_50__min_size_overlap_0	Short	19	Out_Channel Alignment	_2	raw__ss_1__os_0__min_size_50__min_size_overlap_0_slide 1_19_Out_Channel Alignment__2	0.235720032180209	EdU in SON
219	222	161	raw__ss_1__os_0__min_size_50__min_size_overlap_0/slide 1/Image 19_Out_Channel Alignment__Mask_2/tables/004_segmented_regions_EdU.csv.gz	EdU	0.397515527950311	0.447204968944099	raw__ss_1__os_0__min_size_50__min_size_overlap_0	Short	19	Out_Channel Alignment	_2	raw__ss_1__os_0__min_size_50__min_size_overlap_0_slide 1_19_Out_Channel Alignment__2	0.397515527950311	EdU in SON
220	223	3784	raw__ss_1__os_0__min_size_50__min_size_overlap_0/slide 1/Image 19_Out_Channel Alignment__Mask_2/tables/004_segmented_regions_EdU.csv.gz	EdU	0.0235200845665962	0.53514799154334	raw__ss_1__os_0__min_size_50__min_size_overlap_0	Short	19	Out_Channel Alignment	_2	raw__ss_1__os_0__min_size_50__min_size_overlap_0_slide 1_19_Out_Channel Alignment__2	0.0235200845665962	EdU in SON
225	229	266	raw__ss_1__os_0__min_size_50__min_size_overlap_0/slide 1/Image 19_Out_Channel Alignment__Mask_2/tables/004_segmented_regions_EdU.csv.gz	EdU	0.0338345864661654	0.037593984962406	raw__ss_1__os_0__min_size_50__min_size_overlap_0	Short	19	Out_Channel Alignment	_2	raw__ss_1__os_0__min_size_50__min_size_overlap_0_slide 1_19_Out_Channel Alignment__2	0.0338345864661654	EdU in SON
227	231	1207	raw__ss_1__os_0__min_size_50__min_size_overlap_0/slide 1/Image 19_Out_Channel Alignment__Mask_2/tables/004_segmented_regions_EdU.csv.gz	EdU	0.608947804473902	0.51946975973488	raw__ss_1__os_0__min_size_50__min_size_overlap_0	Short	19	Out_Channel Alignment	_2	raw__ss_1__os_0__min_size_50__min_size_overlap_0_slide 1_19_Out_Channel Alignment__2	0.608947804473902	EdU in SON
230	234	671	raw__ss_1__os_0__min_size_50__min_size_overlap_0/slide 1/Image 19_Out_Channel Alignment__Mask_2/tables/004_segmented_regions_EdU.csv.gz	EdU	0.0774962742175857	0.426229508196721	raw__ss_1__os_0__min_size_50__min_size_overlap_0	Short	19	Out_Channel Alignment	_2	raw__ss_1__os_0__min_size_50__min_size_overlap_0_slide 1_19_Out_Channel Alignment__2	0.0774962742175857	EdU in SON
231	235	1782	raw__ss_1__os_0__min_size_50__min_size_overlap_0/slide 1/Image 19_Out_Channel Alignment__Mask_2/tables/004_segmented_regions_EdU.csv.gz	EdU	0.228956228956229	0.558361391694725	raw__ss_1__os_0__min_size_50__min_size_overlap_0	Short	19	Out_Channel Alignment	_2	raw__ss_1__os_0__min_size_50__min_size_overlap_0_slide 1_19_Out_Channel Alignment__2	0.228956228956229	EdU in SON
260	266	1139	raw__ss_1__os_0__min_size_50__min_size_overlap_0/slide 1/Image 19_Out_Channel Alignment__Mask_2/tables/004_segmented_regions_EdU.csv.gz	EdU	0.133450395083407	0.354697102721686	raw__ss_1__os_0__min_size_50__min_size_overlap_0	Short	19	Out_Channel Alignment	_2	raw__ss_1__os_0__min_size_50__min_size_overlap_0_slide 1_19_Out_Channel Alignment__2	0.133450395083407	EdU in SON
300	306	2879	raw__ss_1__os_0__min_size_50__min_size_overlap_0/slide 1/Image 19_Out_Channel Alignment__Mask_2/tables/004_segmented_regions_EdU.csv.gz	EdU	0.0170197985411601	0.625217089267107	raw__ss_1__os_0__min_size_50__min_size_overlap_0	Short	19	Out_Channel Alignment	_2	raw__ss_1__os_0__min_size_50__min_size_overlap_0_slide 1_19_Out_Channel Alignment__2	0.0170197985411601	EdU in SON
305	311	437	raw__ss_1__os_0__min_size_50__min_size_overlap_0/slide 1/Image 19_Out_Channel Alignment__Mask_2/tables/004_segmented_regions_EdU.csv.gz	EdU	0.153318077803204	0.0045766590389016	raw__ss_1__os_0__min_size_50__min_size_overlap_0	Short	19	Out_Channel Alignment	_2	raw__ss_1__os_0__min_size_50__min_size_overlap_0_slide 1_19_Out_Channel Alignment__2	0.153318077803204	EdU in SON
306	312	355	raw__ss_1__os_0__min_size_50__min_size_overlap_0/slide 1/Image 19_Out_Channel Alignment__Mask_2/tables/004_segmented_regions_EdU.csv.gz	EdU	0.11830985915493	0.405633802816901	raw__ss_1__os_0__min_size_50__min_size_overlap_0	Short	19	Out_Channel Alignment	_2	raw__ss_1__os_0__min_size_50__min_size_overlap_0_slide 1_19_Out_Channel Alignment__2	0.11830985915493	EdU in SON
309	315	691	raw__ss_1__os_0__min_size_50__min_size_overlap_0/slide 1/Image 19_Out_Channel Alignment__Mask_2/tables/004_segmented_regions_EdU.csv.gz	EdU	0.765557163531114	0.369030390738061	raw__ss_1__os_0__min_size_50__min_size_overlap_0	Short	19	Out_Channel Alignment	_2	raw__ss_1__os_0__min_size_50__min_size_overlap_0_slide 1_19_Out_Channel Alignment__2	0.765557163531114	EdU in SON
318	324	1181	raw__ss_1__os_0__min_size_50__min_size_overlap_0/slide 1/Image 19_Out_Channel Alignment__Mask_2/tables/004_segmented_regions_EdU.csv.gz	EdU	0.346316680779001	0.185436071126164	raw__ss_1__os_0__min_size_50__min_size_overlap_0	Short	19	Out_Channel Alignment	_2	raw__ss_1__os_0__min_size_50__min_size_overlap_0_slide 1_19_Out_Channel Alignment__2	0.346316680779001	EdU in SON
326	332	1244	raw__ss_1__os_0__min_size_50__min_size_overlap_0/slide 1/Image 19_Out_Channel Alignment__Mask_2/tables/004_segmented_regions_EdU.csv.gz	EdU	0.22508038585209	0.57395498392283	raw__ss_1__os_0__min_size_50__min_size_overlap_0	Short	19	Out_Channel Alignment	_2	raw__ss_1__os_0__min_size_50__min_size_overlap_0_slide 1_19_Out_Channel Alignment__2	0.22508038585209	EdU in SON
328	335	1052	raw__ss_1__os_0__min_size_50__min_size_overlap_0/slide 1/Image 19_Out_Channel Alignment__Mask_2/tables/004_segmented_regions_EdU.csv.gz	EdU	0.223384030418251	0.029467680608365	raw__ss_1__os_0__min_size_50__min_size_overlap_0	Short	19	Out_Channel Alignment	_2	raw__ss_1__os_0__min_size_50__min_size_overlap_0_slide 1_19_Out_Channel Alignment__2	0.223384030418251	EdU in SON
330	337	1339	raw__ss_1__os_0__min_size_50__min_size_overlap_0/slide 1/Image 19_Out_Channel Alignment__Mask_2/tables/004_segmented_regions_EdU.csv.gz	EdU	0.00896191187453323	0.47647498132935	raw__ss_1__os_0__min_size_50__min_size_overlap_0	Short	19	Out_Channel Alignment	_2	raw__ss_1__os_0__min_size_50__min_size_overlap_0_slide 1_19_Out_Channel Alignment__2	0.00896191187453323	EdU in SON
339	346	1878	raw__ss_1__os_0__min_size_50__min_size_overlap_0/slide 1/Image 19_Out_Channel Alignment__Mask_2/tables/004_segmented_regions_EdU.csv.gz	EdU	0.206602768903088	0.383386581469649	raw__ss_1__os_0__min_size_50__min_size_overlap_0	Short	19	Out_Channel Alignment	_2	raw__ss_1__os_0__min_size_50__min_size_overlap_0_slide 1_19_Out_Channel Alignment__2	0.206602768903088	EdU in SON
342	349	2653	raw__ss_1__os_0__min_size_50__min_size_overlap_0/slide 1/Image 19_Out_Channel Alignment__Mask_2/tables/004_segmented_regions_EdU.csv.gz	EdU	0.0572936298529966	0.181681115718055	raw__ss_1__os_0__min_size_50__min_size_overlap_0	Short	19	Out_Channel Alignment	_2	raw__ss_1__os_0__min_size_50__min_size_overlap_0_slide 1_19_Out_Channel Alignment__2	0.0572936298529966	EdU in SON
368	375	2227	raw__ss_1__os_0__min_size_50__min_size_overlap_0/slide 1/Image 19_Out_Channel Alignment__Mask_2/tables/004_segmented_regions_EdU.csv.gz	EdU	0.120341266277503	0.513695554557701	raw__ss_1__os_0__min_size_50__min_size_overlap_0	Short	19	Out_Channel Alignment	_2	raw__ss_1__os_0__min_size_50__min_size_overlap_0_slide 1_19_Out_Channel Alignment__2	0.120341266277503	EdU in SON
369	376	203	raw__ss_1__os_0__min_size_50__min_size_overlap_0/slide 1/Image 19_Out_Channel Alignment__Mask_2/tables/004_segmented_regions_EdU.csv.gz	EdU	0.600985221674877	0.551724137931034	raw__ss_1__os_0__min_size_50__min_size_overlap_0	Short	19	Out_Channel Alignment	_2	raw__ss_1__os_0__min_size_50__min_size_overlap_0_slide 1_19_Out_Channel Alignment__2	0.600985221674877	EdU in SON
373	380	394	raw__ss_1__os_0__min_size_50__min_size_overlap_0/slide 1/Image 19_Out_Channel Alignment__Mask_2/tables/004_segmented_regions_EdU.csv.gz	EdU	0.00761421319796954	0.352791878172589	raw__ss_1__os_0__min_size_50__min_size_overlap_0	Short	19	Out_Channel Alignment	_2	raw__ss_1__os_0__min_size_50__min_size_overlap_0_slide 1_19_Out_Channel Alignment__2	0.00761421319796954	EdU in SON
375	382	1861	raw__ss_1__os_0__min_size_50__min_size_overlap_0/slide 1/Image 19_Out_Channel Alignment__Mask_2/tables/004_segmented_regions_EdU.csv.gz	EdU	0.0370768404083826	0.171950564212789	raw__ss_1__os_0__min_size_50__min_size_overlap_0	Short	19	Out_Channel Alignment	_2	raw__ss_1__os_0__min_size_50__min_size_overlap_0_slide 1_19_Out_Channel Alignment__2	0.0370768404083826	EdU in SON
380	387	1011	raw__ss_1__os_0__min_size_50__min_size_overlap_0/slide 1/Image 19_Out_Channel Alignment__Mask_2/tables/004_segmented_regions_EdU.csv.gz	EdU	0.000989119683481701	0.70326409495549	raw__ss_1__os_0__min_size_50__min_size_overlap_0	Short	19	Out_Channel Alignment	_2	raw__ss_1__os_0__min_size_50__min_size_overlap_0_slide 1_19_Out_Channel Alignment__2	0.000989119683481701	EdU in SON
386	393	370	raw__ss_1__os_0__min_size_50__min_size_overlap_0/slide 1/Image 19_Out_Channel Alignment__Mask_2/tables/004_segmented_regions_EdU.csv.gz	EdU	0.294594594594595	0	raw__ss_1__os_0__min_size_50__min_size_overlap_0	Short	19	Out_Channel Alignment	_2	raw__ss_1__os_0__min_size_50__min_size_overlap_0_slide 1_19_Out_Channel Alignment__2	0.294594594594595	EdU in SON
399	406	112	raw__ss_1__os_0__min_size_50__min_size_overlap_0/slide 1/Image 19_Out_Channel Alignment__Mask_2/tables/004_segmented_regions_EdU.csv.gz	EdU	0.642857142857143	0	raw__ss_1__os_0__min_size_50__min_size_overlap_0	Short	19	Out_Channel Alignment	_2	raw__ss_1__os_0__min_size_50__min_size_overlap_0_slide 1_19_Out_Channel Alignment__2	0.642857142857143	EdU in SON
410	417	2250	raw__ss_1__os_0__min_size_50__min_size_overlap_0/slide 1/Image 19_Out_Channel Alignment__Mask_2/tables/004_segmented_regions_EdU.csv.gz	EdU	0.0137777777777778	0.588888888888889	raw__ss_1__os_0__min_size_50__min_size_overlap_0	Short	19	Out_Channel Alignment	_2	raw__ss_1__os_0__min_size_50__min_size_overlap_0_slide 1_19_Out_Channel Alignment__2	0.0137777777777778	EdU in SON
423	430	1181	raw__ss_1__os_0__min_size_50__min_size_overlap_0/slide 1/Image 19_Out_Channel Alignment__Mask_2/tables/004_segmented_regions_EdU.csv.gz	EdU	0.00169348010160881	0.556308213378493	raw__ss_1__os_0__min_size_50__min_size_overlap_0	Short	19	Out_Channel Alignment	_2	raw__ss_1__os_0__min_size_50__min_size_overlap_0_slide 1_19_Out_Channel Alignment__2	0.00169348010160881	EdU in SON
439	446	933	raw__ss_1__os_0__min_size_50__min_size_overlap_0/slide 1/Image 19_Out_Channel Alignment__Mask_2/tables/004_segmented_regions_EdU.csv.gz	EdU	0.00321543408360129	0.112540192926045	raw__ss_1__os_0__min_size_50__min_size_overlap_0	Short	19	Out_Channel Alignment	_2	raw__ss_1__os_0__min_size_50__min_size_overlap_0_slide 1_19_Out_Channel Alignment__2	0.00321543408360129	EdU in SON
442	449	486	raw__ss_1__os_0__min_size_50__min_size_overlap_0/slide 1/Image 19_Out_Channel Alignment__Mask_2/tables/004_segmented_regions_EdU.csv.gz	EdU	0.0308641975308642	0.0679012345679012	raw__ss_1__os_0__min_size_50__min_size_overlap_0	Short	19	Out_Channel Alignment	_2	raw__ss_1__os_0__min_size_50__min_size_overlap_0_slide 1_19_Out_Channel Alignment__2	0.0308641975308642	EdU in SON
445	452	1592	raw__ss_1__os_0__min_size_50__min_size_overlap_0/slide 1/Image 19_Out_Channel Alignment__Mask_2/tables/004_segmented_regions_EdU.csv.gz	EdU	0.0954773869346734	0.180276381909548	raw__ss_1__os_0__min_size_50__min_size_overlap_0	Short	19	Out_Channel Alignment	_2	raw__ss_1__os_0__min_size_50__min_size_overlap_0_slide 1_19_Out_Channel Alignment__2	0.0954773869346734	EdU in SON
450	457	650	raw__ss_1__os_0__min_size_50__min_size_overlap_0/slide 1/Image 19_Out_Channel Alignment__Mask_2/tables/004_segmented_regions_EdU.csv.gz	EdU	0.0769230769230769	0.646153846153846	raw__ss_1__os_0__min_size_50__min_size_overlap_0	Short	19	Out_Channel Alignment	_2	raw__ss_1__os_0__min_size_50__min_size_overlap_0_slide 1_19_Out_Channel Alignment__2	0.0769230769230769	EdU in SON
454	461	1003	raw__ss_1__os_0__min_size_50__min_size_overlap_0/slide 1/Image 19_Out_Channel Alignment__Mask_2/tables/004_segmented_regions_EdU.csv.gz	EdU	0.123629112662014	0.57926221335992	raw__ss_1__os_0__min_size_50__min_size_overlap_0	Short	19	Out_Channel Alignment	_2	raw__ss_1__os_0__min_size_50__min_size_overlap_0_slide 1_19_Out_Channel Alignment__2	0.123629112662014	EdU in SON
478	485	2632	raw__ss_1__os_0__min_size_50__min_size_overlap_0/slide 1/Image 19_Out_Channel Alignment__Mask_2/tables/004_segmented_regions_EdU.csv.gz	EdU	0.0516717325227964	0.238601823708207	raw__ss_1__os_0__min_size_50__min_size_overlap_0	Short	19	Out_Channel Alignment	_2	raw__ss_1__os_0__min_size_50__min_size_overlap_0_slide 1_19_Out_Channel Alignment__2	0.0516717325227964	EdU in SON
522	533	1774	raw__ss_1__os_0__min_size_50__min_size_overlap_0/slide 1/Image 19_Out_Channel Alignment__Mask_2/tables/004_segmented_regions_EdU.csv.gz	EdU	0.0529875986471251	0.601465614430665	raw__ss_1__os_0__min_size_50__min_size_overlap_0	Short	19	Out_Channel Alignment	_2	raw__ss_1__os_0__min_size_50__min_size_overlap_0_slide 1_19_Out_Channel Alignment__2	0.0529875986471251	EdU in SON
524	535	2312	raw__ss_1__os_0__min_size_50__min_size_overlap_0/slide 1/Image 19_Out_Channel Alignment__Mask_2/tables/004_segmented_regions_EdU.csv.gz	EdU	0.013840830449827	0.585640138408305	raw__ss_1__os_0__min_size_50__min_size_overlap_0	Short	19	Out_Channel Alignment	_2	raw__ss_1__os_0__min_size_50__min_size_overlap_0_slide 1_19_Out_Channel Alignment__2	0.013840830449827	EdU in SON
549	563	403	raw__ss_1__os_0__min_size_50__min_size_overlap_0/slide 1/Image 19_Out_Channel Alignment__Mask_2/tables/004_segmented_regions_EdU.csv.gz	EdU	0.496277915632754	0.213399503722084	raw__ss_1__os_0__min_size_50__min_size_overlap_0	Short	19	Out_Channel Alignment	_2	raw__ss_1__os_0__min_size_50__min_size_overlap_0_slide 1_19_Out_Channel Alignment__2	0.496277915632754	EdU in SON
555	570	974	raw__ss_1__os_0__min_size_50__min_size_overlap_0/slide 1/Image 19_Out_Channel Alignment__Mask_2/tables/004_segmented_regions_EdU.csv.gz	EdU	0.00205338809034908	0.311088295687885	raw__ss_1__os_0__min_size_50__min_size_overlap_0	Short	19	Out_Channel Alignment	_2	raw__ss_1__os_0__min_size_50__min_size_overlap_0_slide 1_19_Out_Channel Alignment__2	0.00205338809034908	EdU in SON
564	579	1394	raw__ss_1__os_0__min_size_50__min_size_overlap_0/slide 1/Image 19_Out_Channel Alignment__Mask_2/tables/004_segmented_regions_EdU.csv.gz	EdU	0.00932568149210904	0.45480631276901	raw__ss_1__os_0__min_size_50__min_size_overlap_0	Short	19	Out_Channel Alignment	_2	raw__ss_1__os_0__min_size_50__min_size_overlap_0_slide 1_19_Out_Channel Alignment__2	0.00932568149210904	EdU in SON
573	589	50	raw__ss_1__os_0__min_size_50__min_size_overlap_0/slide 1/Image 19_Out_Channel Alignment__Mask_2/tables/004_segmented_regions_EdU.csv.gz	EdU	1	0.26	raw__ss_1__os_0__min_size_50__min_size_overlap_0	Short	19	Out_Channel Alignment	_2	raw__ss_1__os_0__min_size_50__min_size_overlap_0_slide 1_19_Out_Channel Alignment__2	1	EdU in SON
579	595	121	raw__ss_1__os_0__min_size_50__min_size_overlap_0/slide 1/Image 19_Out_Channel Alignment__Mask_2/tables/004_segmented_regions_EdU.csv.gz	EdU	0.809917355371901	0	raw__ss_1__os_0__min_size_50__min_size_overlap_0	Short	19	Out_Channel Alignment	_2	raw__ss_1__os_0__min_size_50__min_size_overlap_0_slide 1_19_Out_Channel Alignment__2	0.809917355371901	EdU in SON
582	598	58	raw__ss_1__os_0__min_size_50__min_size_overlap_0/slide 1/Image 19_Out_Channel Alignment__Mask_2/tables/004_segmented_regions_EdU.csv.gz	EdU	0.137931034482759	0.0689655172413793	raw__ss_1__os_0__min_size_50__min_size_overlap_0	Short	19	Out_Channel Alignment	_2	raw__ss_1__os_0__min_size_50__min_size_overlap_0_slide 1_19_Out_Channel Alignment__2	0.137931034482759	EdU in SON
587	603	215	raw__ss_1__os_0__min_size_50__min_size_overlap_0/slide 1/Image 19_Out_Channel Alignment__Mask_2/tables/004_segmented_regions_EdU.csv.gz	EdU	0.0325581395348837	0.753488372093023	raw__ss_1__os_0__min_size_50__min_size_overlap_0	Short	19	Out_Channel Alignment	_2	raw__ss_1__os_0__min_size_50__min_size_overlap_0_slide 1_19_Out_Channel Alignment__2	0.0325581395348837	EdU in SON
590	606	164	raw__ss_1__os_0__min_size_50__min_size_overlap_0/slide 1/Image 19_Out_Channel Alignment__Mask_2/tables/004_segmented_regions_EdU.csv.gz	EdU	0.0121951219512195	0.804878048780488	raw__ss_1__os_0__min_size_50__min_size_overlap_0	Short	19	Out_Channel Alignment	_2	raw__ss_1__os_0__min_size_50__min_size_overlap_0_slide 1_19_Out_Channel Alignment__2	0.0121951219512195	EdU in SON
592	608	189	raw__ss_1__os_0__min_size_50__min_size_overlap_0/slide 1/Image 19_Out_Channel Alignment__Mask_2/tables/004_segmented_regions_EdU.csv.gz	EdU	0.735449735449735	0.439153439153439	raw__ss_1__os_0__min_size_50__min_size_overlap_0	Short	19	Out_Channel Alignment	_2	raw__ss_1__os_0__min_size_50__min_size_overlap_0_slide 1_19_Out_Channel Alignment__2	0.735449735449735	EdU in SON
597	614	549	raw__ss_1__os_0__min_size_50__min_size_overlap_0/slide 1/Image 19_Out_Channel Alignment__Mask_2/tables/004_segmented_regions_EdU.csv.gz	EdU	0.211293260473588	0.581056466302368	raw__ss_1__os_0__min_size_50__min_size_overlap_0	Short	19	Out_Channel Alignment	_2	raw__ss_1__os_0__min_size_50__min_size_overlap_0_slide 1_19_Out_Channel Alignment__2	0.211293260473588	EdU in SON
607	624	733	raw__ss_1__os_0__min_size_50__min_size_overlap_0/slide 1/Image 19_Out_Channel Alignment__Mask_2/tables/004_segmented_regions_EdU.csv.gz	EdU	0.251023192360164	0	raw__ss_1__os_0__min_size_50__min_size_overlap_0	Short	19	Out_Channel Alignment	_2	raw__ss_1__os_0__min_size_50__min_size_overlap_0_slide 1_19_Out_Channel Alignment__2	0.251023192360164	EdU in SON
616	633	2273	raw__ss_1__os_0__min_size_50__min_size_overlap_0/slide 1/Image 19_Out_Channel Alignment__Mask_2/tables/004_segmented_regions_EdU.csv.gz	EdU	0.00747910250769908	0.621205455345359	raw__ss_1__os_0__min_size_50__min_size_overlap_0	Short	19	Out_Channel Alignment	_2	raw__ss_1__os_0__min_size_50__min_size_overlap_0_slide 1_19_Out_Channel Alignment__2	0.00747910250769908	EdU in SON
617	634	376	raw__ss_1__os_0__min_size_50__min_size_overlap_0/slide 1/Image 19_Out_Channel Alignment__Mask_2/tables/004_segmented_regions_EdU.csv.gz	EdU	0.0851063829787234	0.393617021276596	raw__ss_1__os_0__min_size_50__min_size_overlap_0	Short	19	Out_Channel Alignment	_2	raw__ss_1__os_0__min_size_50__min_size_overlap_0_slide 1_19_Out_Channel Alignment__2	0.0851063829787234	EdU in SON
618	635	1270	raw__ss_1__os_0__min_size_50__min_size_overlap_0/slide 1/Image 19_Out_Channel Alignment__Mask_2/tables/004_segmented_regions_EdU.csv.gz	EdU	0.11496062992126	0.403149606299213	raw__ss_1__os_0__min_size_50__min_size_overlap_0	Short	19	Out_Channel Alignment	_2	raw__ss_1__os_0__min_size_50__min_size_overlap_0_slide 1_19_Out_Channel Alignment__2	0.11496062992126	EdU in SON
626	643	238	raw__ss_1__os_0__min_size_50__min_size_overlap_0/slide 1/Image 19_Out_Channel Alignment__Mask_2/tables/004_segmented_regions_EdU.csv.gz	EdU	0.361344537815126	0	raw__ss_1__os_0__min_size_50__min_size_overlap_0	Short	19	Out_Channel Alignment	_2	raw__ss_1__os_0__min_size_50__min_size_overlap_0_slide 1_19_Out_Channel Alignment__2	0.361344537815126	EdU in SON
640	657	901	raw__ss_1__os_0__min_size_50__min_size_overlap_0/slide 1/Image 19_Out_Channel Alignment__Mask_2/tables/004_segmented_regions_EdU.csv.gz	EdU	0.0765815760266371	0.421753607103219	raw__ss_1__os_0__min_size_50__min_size_overlap_0	Short	19	Out_Channel Alignment	_2	raw__ss_1__os_0__min_size_50__min_size_overlap_0_slide 1_19_Out_Channel Alignment__2	0.0765815760266371	EdU in SON
641	658	195	raw__ss_1__os_0__min_size_50__min_size_overlap_0/slide 1/Image 19_Out_Channel Alignment__Mask_2/tables/004_segmented_regions_EdU.csv.gz	EdU	0.902564102564103	0.687179487179487	raw__ss_1__os_0__min_size_50__min_size_overlap_0	Short	19	Out_Channel Alignment	_2	raw__ss_1__os_0__min_size_50__min_size_overlap_0_slide 1_19_Out_Channel Alignment__2	0.902564102564103	EdU in SON
657	679	1041	raw__ss_1__os_0__min_size_50__min_size_overlap_0/slide 1/Image 19_Out_Channel Alignment__Mask_2/tables/004_segmented_regions_EdU.csv.gz	EdU	0.337175792507205	0.570605187319885	raw__ss_1__os_0__min_size_50__min_size_overlap_0	Short	19	Out_Channel Alignment	_2	raw__ss_1__os_0__min_size_50__min_size_overlap_0_slide 1_19_Out_Channel Alignment__2	0.337175792507205	EdU in SON
669	692	674	raw__ss_1__os_0__min_size_50__min_size_overlap_0/slide 1/Image 19_Out_Channel Alignment__Mask_2/tables/004_segmented_regions_EdU.csv.gz	EdU	0.326409495548961	0.606824925816024	raw__ss_1__os_0__min_size_50__min_size_overlap_0	Short	19	Out_Channel Alignment	_2	raw__ss_1__os_0__min_size_50__min_size_overlap_0_slide 1_19_Out_Channel Alignment__2	0.326409495548961	EdU in SON
670	693	518	raw__ss_1__os_0__min_size_50__min_size_overlap_0/slide 1/Image 19_Out_Channel Alignment__Mask_2/tables/004_segmented_regions_EdU.csv.gz	EdU	0.247104247104247	0.245173745173745	raw__ss_1__os_0__min_size_50__min_size_overlap_0	Short	19	Out_Channel Alignment	_2	raw__ss_1__os_0__min_size_50__min_size_overlap_0_slide 1_19_Out_Channel Alignment__2	0.247104247104247	EdU in SON
671	694	701	raw__ss_1__os_0__min_size_50__min_size_overlap_0/slide 1/Image 19_Out_Channel Alignment__Mask_2/tables/004_segmented_regions_EdU.csv.gz	EdU	0.419400855920114	0.48074179743224	raw__ss_1__os_0__min_size_50__min_size_overlap_0	Short	19	Out_Channel Alignment	_2	raw__ss_1__os_0__min_size_50__min_size_overlap_0_slide 1_19_Out_Channel Alignment__2	0.419400855920114	EdU in SON
673	697	1009	raw__ss_1__os_0__min_size_50__min_size_overlap_0/slide 1/Image 19_Out_Channel Alignment__Mask_2/tables/004_segmented_regions_EdU.csv.gz	EdU	0.185332011892963	0.460852329038652	raw__ss_1__os_0__min_size_50__min_size_overlap_0	Short	19	Out_Channel Alignment	_2	raw__ss_1__os_0__min_size_50__min_size_overlap_0_slide 1_19_Out_Channel Alignment__2	0.185332011892963	EdU in SON
677	702	1493	raw__ss_1__os_0__min_size_50__min_size_overlap_0/slide 1/Image 19_Out_Channel Alignment__Mask_2/tables/004_segmented_regions_EdU.csv.gz	EdU	0.837240455458808	0.807769591426658	raw__ss_1__os_0__min_size_50__min_size_overlap_0	Short	19	Out_Channel Alignment	_2	raw__ss_1__os_0__min_size_50__min_size_overlap_0_slide 1_19_Out_Channel Alignment__2	0.837240455458808	EdU in SON
685	710	1947	raw__ss_1__os_0__min_size_50__min_size_overlap_0/slide 1/Image 19_Out_Channel Alignment__Mask_2/tables/004_segmented_regions_EdU.csv.gz	EdU	0.00513610683102209	0.578839239856189	raw__ss_1__os_0__min_size_50__min_size_overlap_0	Short	19	Out_Channel Alignment	_2	raw__ss_1__os_0__min_size_50__min_size_overlap_0_slide 1_19_Out_Channel Alignment__2	0.00513610683102209	EdU in SON
699	724	712	raw__ss_1__os_0__min_size_50__min_size_overlap_0/slide 1/Image 19_Out_Channel Alignment__Mask_2/tables/004_segmented_regions_EdU.csv.gz	EdU	0.0716292134831461	0.0098314606741573	raw__ss_1__os_0__min_size_50__min_size_overlap_0	Short	19	Out_Channel Alignment	_2	raw__ss_1__os_0__min_size_50__min_size_overlap_0_slide 1_19_Out_Channel Alignment__2	0.0716292134831461	EdU in SON
701	726	677	raw__ss_1__os_0__min_size_50__min_size_overlap_0/slide 1/Image 19_Out_Channel Alignment__Mask_2/tables/004_segmented_regions_EdU.csv.gz	EdU	0.0561299852289513	0.121122599704579	raw__ss_1__os_0__min_size_50__min_size_overlap_0	Short	19	Out_Channel Alignment	_2	raw__ss_1__os_0__min_size_50__min_size_overlap_0_slide 1_19_Out_Channel Alignment__2	0.0561299852289513	EdU in SON
705	730	231	raw__ss_1__os_0__min_size_50__min_size_overlap_0/slide 1/Image 19_Out_Channel Alignment__Mask_2/tables/004_segmented_regions_EdU.csv.gz	EdU	0.96969696969697	0.203463203463203	raw__ss_1__os_0__min_size_50__min_size_overlap_0	Short	19	Out_Channel Alignment	_2	raw__ss_1__os_0__min_size_50__min_size_overlap_0_slide 1_19_Out_Channel Alignment__2	0.96969696969697	EdU in SON
717	742	248	raw__ss_1__os_0__min_size_50__min_size_overlap_0/slide 1/Image 19_Out_Channel Alignment__Mask_2/tables/004_segmented_regions_EdU.csv.gz	EdU	0.459677419354839	0.770161290322581	raw__ss_1__os_0__min_size_50__min_size_overlap_0	Short	19	Out_Channel Alignment	_2	raw__ss_1__os_0__min_size_50__min_size_overlap_0_slide 1_19_Out_Channel Alignment__2	0.459677419354839	EdU in SON
720	745	2606	raw__ss_1__os_0__min_size_50__min_size_overlap_0/slide 1/Image 19_Out_Channel Alignment__Mask_2/tables/004_segmented_regions_EdU.csv.gz	EdU	0.0713737528779739	0.417881811204912	raw__ss_1__os_0__min_size_50__min_size_overlap_0	Short	19	Out_Channel Alignment	_2	raw__ss_1__os_0__min_size_50__min_size_overlap_0_slide 1_19_Out_Channel Alignment__2	0.0713737528779739	EdU in SON
723	748	1444	raw__ss_1__os_0__min_size_50__min_size_overlap_0/slide 1/Image 19_Out_Channel Alignment__Mask_2/tables/004_segmented_regions_EdU.csv.gz	EdU	0.00415512465373961	0.60180055401662	raw__ss_1__os_0__min_size_50__min_size_overlap_0	Short	19	Out_Channel Alignment	_2	raw__ss_1__os_0__min_size_50__min_size_overlap_0_slide 1_19_Out_Channel Alignment__2	0.00415512465373961	EdU in SON
724	749	1657	raw__ss_1__os_0__min_size_50__min_size_overlap_0/slide 1/Image 19_Out_Channel Alignment__Mask_2/tables/004_segmented_regions_EdU.csv.gz	EdU	0.12190706095353	0.252263126131563	raw__ss_1__os_0__min_size_50__min_size_overlap_0	Short	19	Out_Channel Alignment	_2	raw__ss_1__os_0__min_size_50__min_size_overlap_0_slide 1_19_Out_Channel Alignment__2	0.12190706095353	EdU in SON
726	751	1251	raw__ss_1__os_0__min_size_50__min_size_overlap_0/slide 1/Image 19_Out_Channel Alignment__Mask_2/tables/004_segmented_regions_EdU.csv.gz	EdU	0.0343725019984013	0.248601119104716	raw__ss_1__os_0__min_size_50__min_size_overlap_0	Short	19	Out_Channel Alignment	_2	raw__ss_1__os_0__min_size_50__min_size_overlap_0_slide 1_19_Out_Channel Alignment__2	0.0343725019984013	EdU in SON
741	766	169	raw__ss_1__os_0__min_size_50__min_size_overlap_0/slide 1/Image 19_Out_Channel Alignment__Mask_2/tables/004_segmented_regions_EdU.csv.gz	EdU	0.431952662721893	0.49112426035503	raw__ss_1__os_0__min_size_50__min_size_overlap_0	Short	19	Out_Channel Alignment	_2	raw__ss_1__os_0__min_size_50__min_size_overlap_0_slide 1_19_Out_Channel Alignment__2	0.431952662721893	EdU in SON
746	771	837	raw__ss_1__os_0__min_size_50__min_size_overlap_0/slide 1/Image 19_Out_Channel Alignment__Mask_2/tables/004_segmented_regions_EdU.csv.gz	EdU	0.0621266427718041	0.287933094384707	raw__ss_1__os_0__min_size_50__min_size_overlap_0	Short	19	Out_Channel Alignment	_2	raw__ss_1__os_0__min_size_50__min_size_overlap_0_slide 1_19_Out_Channel Alignment__2	0.0621266427718041	EdU in SON
755	781	1215	raw__ss_1__os_0__min_size_50__min_size_overlap_0/slide 1/Image 19_Out_Channel Alignment__Mask_2/tables/004_segmented_regions_EdU.csv.gz	EdU	0.764609053497942	0.552263374485597	raw__ss_1__os_0__min_size_50__min_size_overlap_0	Short	19	Out_Channel Alignment	_2	raw__ss_1__os_0__min_size_50__min_size_overlap_0_slide 1_19_Out_Channel Alignment__2	0.764609053497942	EdU in SON
763	789	472	raw__ss_1__os_0__min_size_50__min_size_overlap_0/slide 1/Image 19_Out_Channel Alignment__Mask_2/tables/004_segmented_regions_EdU.csv.gz	EdU	0.158898305084746	0.298728813559322	raw__ss_1__os_0__min_size_50__min_size_overlap_0	Short	19	Out_Channel Alignment	_2	raw__ss_1__os_0__min_size_50__min_size_overlap_0_slide 1_19_Out_Channel Alignment__2	0.158898305084746	EdU in SON
769	796	50	raw__ss_1__os_0__min_size_50__min_size_overlap_0/slide 1/Image 19_Out_Channel Alignment__Mask_2/tables/004_segmented_regions_EdU.csv.gz	EdU	0.08	0	raw__ss_1__os_0__min_size_50__min_size_overlap_0	Short	19	Out_Channel Alignment	_2	raw__ss_1__os_0__min_size_50__min_size_overlap_0_slide 1_19_Out_Channel Alignment__2	0.08	EdU in SON
788	815	716	raw__ss_1__os_0__min_size_50__min_size_overlap_0/slide 1/Image 19_Out_Channel Alignment__Mask_2/tables/004_segmented_regions_EdU.csv.gz	EdU	0.0614525139664804	0.611731843575419	raw__ss_1__os_0__min_size_50__min_size_overlap_0	Short	19	Out_Channel Alignment	_2	raw__ss_1__os_0__min_size_50__min_size_overlap_0_slide 1_19_Out_Channel Alignment__2	0.0614525139664804	EdU in SON
789	816	462	raw__ss_1__os_0__min_size_50__min_size_overlap_0/slide 1/Image 19_Out_Channel Alignment__Mask_2/tables/004_segmented_regions_EdU.csv.gz	EdU	0.0216450216450216	0.398268398268398	raw__ss_1__os_0__min_size_50__min_size_overlap_0	Short	19	Out_Channel Alignment	_2	raw__ss_1__os_0__min_size_50__min_size_overlap_0_slide 1_19_Out_Channel Alignment__2	0.0216450216450216	EdU in SON
795	822	764	raw__ss_1__os_0__min_size_50__min_size_overlap_0/slide 1/Image 19_Out_Channel Alignment__Mask_2/tables/004_segmented_regions_EdU.csv.gz	EdU	0.523560209424084	0.446335078534031	raw__ss_1__os_0__min_size_50__min_size_overlap_0	Short	19	Out_Channel Alignment	_2	raw__ss_1__os_0__min_size_50__min_size_overlap_0_slide 1_19_Out_Channel Alignment__2	0.523560209424084	EdU in SON
797	824	240	raw__ss_1__os_0__min_size_50__min_size_overlap_0/slide 1/Image 19_Out_Channel Alignment__Mask_2/tables/004_segmented_regions_EdU.csv.gz	EdU	0.166666666666667	0	raw__ss_1__os_0__min_size_50__min_size_overlap_0	Short	19	Out_Channel Alignment	_2	raw__ss_1__os_0__min_size_50__min_size_overlap_0_slide 1_19_Out_Channel Alignment__2	0.166666666666667	EdU in SON
799	827	1079	raw__ss_1__os_0__min_size_50__min_size_overlap_0/slide 1/Image 19_Out_Channel Alignment__Mask_2/tables/004_segmented_regions_EdU.csv.gz	EdU	0.122335495829472	0	raw__ss_1__os_0__min_size_50__min_size_overlap_0	Short	19	Out_Channel Alignment	_2	raw__ss_1__os_0__min_size_50__min_size_overlap_0_slide 1_19_Out_Channel Alignment__2	0.122335495829472	EdU in SON
800	828	892	raw__ss_1__os_0__min_size_50__min_size_overlap_0/slide 1/Image 19_Out_Channel Alignment__Mask_2/tables/004_segmented_regions_EdU.csv.gz	EdU	0.0683856502242152	0.383408071748879	raw__ss_1__os_0__min_size_50__min_size_overlap_0	Short	19	Out_Channel Alignment	_2	raw__ss_1__os_0__min_size_50__min_size_overlap_0_slide 1_19_Out_Channel Alignment__2	0.0683856502242152	EdU in SON
820	848	143	raw__ss_1__os_0__min_size_50__min_size_overlap_0/slide 1/Image 19_Out_Channel Alignment__Mask_2/tables/004_segmented_regions_EdU.csv.gz	EdU	0.65034965034965	0.356643356643357	raw__ss_1__os_0__min_size_50__min_size_overlap_0	Short	19	Out_Channel Alignment	_2	raw__ss_1__os_0__min_size_50__min_size_overlap_0_slide 1_19_Out_Channel Alignment__2	0.65034965034965	EdU in SON
832	860	312	raw__ss_1__os_0__min_size_50__min_size_overlap_0/slide 1/Image 19_Out_Channel Alignment__Mask_2/tables/004_segmented_regions_EdU.csv.gz	EdU	0.423076923076923	0.676282051282051	raw__ss_1__os_0__min_size_50__min_size_overlap_0	Short	19	Out_Channel Alignment	_2	raw__ss_1__os_0__min_size_50__min_size_overlap_0_slide 1_19_Out_Channel Alignment__2	0.423076923076923	EdU in SON
836	864	772	raw__ss_1__os_0__min_size_50__min_size_overlap_0/slide 1/Image 19_Out_Channel Alignment__Mask_2/tables/004_segmented_regions_EdU.csv.gz	EdU	0.449481865284974	0.537564766839378	raw__ss_1__os_0__min_size_50__min_size_overlap_0	Short	19	Out_Channel Alignment	_2	raw__ss_1__os_0__min_size_50__min_size_overlap_0_slide 1_19_Out_Channel Alignment__2	0.449481865284974	EdU in SON
837	865	197	raw__ss_1__os_0__min_size_50__min_size_overlap_0/slide 1/Image 19_Out_Channel Alignment__Mask_2/tables/004_segmented_regions_EdU.csv.gz	EdU	0.17258883248731	0.274111675126904	raw__ss_1__os_0__min_size_50__min_size_overlap_0	Short	19	Out_Channel Alignment	_2	raw__ss_1__os_0__min_size_50__min_size_overlap_0_slide 1_19_Out_Channel Alignment__2	0.17258883248731	EdU in SON
838	866	151	raw__ss_1__os_0__min_size_50__min_size_overlap_0/slide 1/Image 19_Out_Channel Alignment__Mask_2/tables/004_segmented_regions_EdU.csv.gz	EdU	0.867549668874172	0	raw__ss_1__os_0__min_size_50__min_size_overlap_0	Short	19	Out_Channel Alignment	_2	raw__ss_1__os_0__min_size_50__min_size_overlap_0_slide 1_19_Out_Channel Alignment__2	0.867549668874172	EdU in SON
847	875	551	raw__ss_1__os_0__min_size_50__min_size_overlap_0/slide 1/Image 19_Out_Channel Alignment__Mask_2/tables/004_segmented_regions_EdU.csv.gz	EdU	0.972776769509982	0.528130671506352	raw__ss_1__os_0__min_size_50__min_size_overlap_0	Short	19	Out_Channel Alignment	_2	raw__ss_1__os_0__min_size_50__min_size_overlap_0_slide 1_19_Out_Channel Alignment__2	0.972776769509982	EdU in SON
849	877	1145	raw__ss_1__os_0__min_size_50__min_size_overlap_0/slide 1/Image 19_Out_Channel Alignment__Mask_2/tables/004_segmented_regions_EdU.csv.gz	EdU	0.0681222707423581	0.275982532751092	raw__ss_1__os_0__min_size_50__min_size_overlap_0	Short	19	Out_Channel Alignment	_2	raw__ss_1__os_0__min_size_50__min_size_overlap_0_slide 1_19_Out_Channel Alignment__2	0.0681222707423581	EdU in SON
852	881	398	raw__ss_1__os_0__min_size_50__min_size_overlap_0/slide 1/Image 19_Out_Channel Alignment__Mask_2/tables/004_segmented_regions_EdU.csv.gz	EdU	0.396984924623116	0.0879396984924623	raw__ss_1__os_0__min_size_50__min_size_overlap_0	Short	19	Out_Channel Alignment	_2	raw__ss_1__os_0__min_size_50__min_size_overlap_0_slide 1_19_Out_Channel Alignment__2	0.396984924623116	EdU in SON
854	883	615	raw__ss_1__os_0__min_size_50__min_size_overlap_0/slide 1/Image 19_Out_Channel Alignment__Mask_2/tables/004_segmented_regions_EdU.csv.gz	EdU	0.35609756097561	0.354471544715447	raw__ss_1__os_0__min_size_50__min_size_overlap_0	Short	19	Out_Channel Alignment	_2	raw__ss_1__os_0__min_size_50__min_size_overlap_0_slide 1_19_Out_Channel Alignment__2	0.35609756097561	EdU in SON
857	886	201	raw__ss_1__os_0__min_size_50__min_size_overlap_0/slide 1/Image 19_Out_Channel Alignment__Mask_2/tables/004_segmented_regions_EdU.csv.gz	EdU	0.149253731343284	0	raw__ss_1__os_0__min_size_50__min_size_overlap_0	Short	19	Out_Channel Alignment	_2	raw__ss_1__os_0__min_size_50__min_size_overlap_0_slide 1_19_Out_Channel Alignment__2	0.149253731343284	EdU in SON
864	893	71	raw__ss_1__os_0__min_size_50__min_size_overlap_0/slide 1/Image 19_Out_Channel Alignment__Mask_2/tables/004_segmented_regions_EdU.csv.gz	EdU	0.690140845070423	0.732394366197183	raw__ss_1__os_0__min_size_50__min_size_overlap_0	Short	19	Out_Channel Alignment	_2	raw__ss_1__os_0__min_size_50__min_size_overlap_0_slide 1_19_Out_Channel Alignment__2	0.690140845070423	EdU in SON
865	894	646	raw__ss_1__os_0__min_size_50__min_size_overlap_0/slide 1/Image 19_Out_Channel Alignment__Mask_2/tables/004_segmented_regions_EdU.csv.gz	EdU	0.558823529411765	0.490712074303406	raw__ss_1__os_0__min_size_50__min_size_overlap_0	Short	19	Out_Channel Alignment	_2	raw__ss_1__os_0__min_size_50__min_size_overlap_0_slide 1_19_Out_Channel Alignment__2	0.558823529411765	EdU in SON
867	896	175	raw__ss_1__os_0__min_size_50__min_size_overlap_0/slide 1/Image 19_Out_Channel Alignment__Mask_2/tables/004_segmented_regions_EdU.csv.gz	EdU	0.708571428571429	0	raw__ss_1__os_0__min_size_50__min_size_overlap_0	Short	19	Out_Channel Alignment	_2	raw__ss_1__os_0__min_size_50__min_size_overlap_0_slide 1_19_Out_Channel Alignment__2	0.708571428571429	EdU in SON
882	912	749	raw__ss_1__os_0__min_size_50__min_size_overlap_0/slide 1/Image 19_Out_Channel Alignment__Mask_2/tables/004_segmented_regions_EdU.csv.gz	EdU	0.51935914552737	0.451268357810414	raw__ss_1__os_0__min_size_50__min_size_overlap_0	Short	19	Out_Channel Alignment	_2	raw__ss_1__os_0__min_size_50__min_size_overlap_0_slide 1_19_Out_Channel Alignment__2	0.51935914552737	EdU in SON
884	914	712	raw__ss_1__os_0__min_size_50__min_size_overlap_0/slide 1/Image 19_Out_Channel Alignment__Mask_2/tables/004_segmented_regions_EdU.csv.gz	EdU	0.00702247191011236	0.162921348314607	raw__ss_1__os_0__min_size_50__min_size_overlap_0	Short	19	Out_Channel Alignment	_2	raw__ss_1__os_0__min_size_50__min_size_overlap_0_slide 1_19_Out_Channel Alignment__2	0.00702247191011236	EdU in SON
896	928	263	raw__ss_1__os_0__min_size_50__min_size_overlap_0/slide 1/Image 19_Out_Channel Alignment__Mask_2/tables/004_segmented_regions_EdU.csv.gz	EdU	0.768060836501901	0.0114068441064639	raw__ss_1__os_0__min_size_50__min_size_overlap_0	Short	19	Out_Channel Alignment	_2	raw__ss_1__os_0__min_size_50__min_size_overlap_0_slide 1_19_Out_Channel Alignment__2	0.768060836501901	EdU in SON
904	936	604	raw__ss_1__os_0__min_size_50__min_size_overlap_0/slide 1/Image 19_Out_Channel Alignment__Mask_2/tables/004_segmented_regions_EdU.csv.gz	EdU	0.216887417218543	0.682119205298013	raw__ss_1__os_0__min_size_50__min_size_overlap_0	Short	19	Out_Channel Alignment	_2	raw__ss_1__os_0__min_size_50__min_size_overlap_0_slide 1_19_Out_Channel Alignment__2	0.216887417218543	EdU in SON
907	939	106	raw__ss_1__os_0__min_size_50__min_size_overlap_0/slide 1/Image 19_Out_Channel Alignment__Mask_2/tables/004_segmented_regions_EdU.csv.gz	EdU	0.0188679245283019	0	raw__ss_1__os_0__min_size_50__min_size_overlap_0	Short	19	Out_Channel Alignment	_2	raw__ss_1__os_0__min_size_50__min_size_overlap_0_slide 1_19_Out_Channel Alignment__2	0.0188679245283019	EdU in SON
912	944	980	raw__ss_1__os_0__min_size_50__min_size_overlap_0/slide 1/Image 19_Out_Channel Alignment__Mask_2/tables/004_segmented_regions_EdU.csv.gz	EdU	0.0153061224489796	0.46734693877551	raw__ss_1__os_0__min_size_50__min_size_overlap_0	Short	19	Out_Channel Alignment	_2	raw__ss_1__os_0__min_size_50__min_size_overlap_0_slide 1_19_Out_Channel Alignment__2	0.0153061224489796	EdU in SON
914	946	372	raw__ss_1__os_0__min_size_50__min_size_overlap_0/slide 1/Image 19_Out_Channel Alignment__Mask_2/tables/004_segmented_regions_EdU.csv.gz	EdU	0.123655913978495	0.327956989247312	raw__ss_1__os_0__min_size_50__min_size_overlap_0	Short	19	Out_Channel Alignment	_2	raw__ss_1__os_0__min_size_50__min_size_overlap_0_slide 1_19_Out_Channel Alignment__2	0.123655913978495	EdU in SON
922	957	662	raw__ss_1__os_0__min_size_50__min_size_overlap_0/slide 1/Image 19_Out_Channel Alignment__Mask_2/tables/004_segmented_regions_EdU.csv.gz	EdU	0.246223564954683	0.0317220543806647	raw__ss_1__os_0__min_size_50__min_size_overlap_0	Short	19	Out_Channel Alignment	_2	raw__ss_1__os_0__min_size_50__min_size_overlap_0_slide 1_19_Out_Channel Alignment__2	0.246223564954683	EdU in SON
931	966	138	raw__ss_1__os_0__min_size_50__min_size_overlap_0/slide 1/Image 19_Out_Channel Alignment__Mask_2/tables/004_segmented_regions_EdU.csv.gz	EdU	0.0144927536231884	0.0507246376811594	raw__ss_1__os_0__min_size_50__min_size_overlap_0	Short	19	Out_Channel Alignment	_2	raw__ss_1__os_0__min_size_50__min_size_overlap_0_slide 1_19_Out_Channel Alignment__2	0.0144927536231884	EdU in SON
932	967	254	raw__ss_1__os_0__min_size_50__min_size_overlap_0/slide 1/Image 19_Out_Channel Alignment__Mask_2/tables/004_segmented_regions_EdU.csv.gz	EdU	0.0551181102362205	0.425196850393701	raw__ss_1__os_0__min_size_50__min_size_overlap_0	Short	19	Out_Channel Alignment	_2	raw__ss_1__os_0__min_size_50__min_size_overlap_0_slide 1_19_Out_Channel Alignment__2	0.0551181102362205	EdU in SON
940	976	404	raw__ss_1__os_0__min_size_50__min_size_overlap_0/slide 1/Image 19_Out_Channel Alignment__Mask_2/tables/004_segmented_regions_EdU.csv.gz	EdU	0.099009900990099	0	raw__ss_1__os_0__min_size_50__min_size_overlap_0	Short	19	Out_Channel Alignment	_2	raw__ss_1__os_0__min_size_50__min_size_overlap_0_slide 1_19_Out_Channel Alignment__2	0.099009900990099	EdU in SON
953	989	145	raw__ss_1__os_0__min_size_50__min_size_overlap_0/slide 1/Image 19_Out_Channel Alignment__Mask_2/tables/004_segmented_regions_EdU.csv.gz	EdU	0.255172413793103	0.731034482758621	raw__ss_1__os_0__min_size_50__min_size_overlap_0	Short	19	Out_Channel Alignment	_2	raw__ss_1__os_0__min_size_50__min_size_overlap_0_slide 1_19_Out_Channel Alignment__2	0.255172413793103	EdU in SON
963	1001	363	raw__ss_1__os_0__min_size_50__min_size_overlap_0/slide 1/Image 19_Out_Channel Alignment__Mask_2/tables/004_segmented_regions_EdU.csv.gz	EdU	0.526170798898072	0.25068870523416	raw__ss_1__os_0__min_size_50__min_size_overlap_0	Short	19	Out_Channel Alignment	_2	raw__ss_1__os_0__min_size_50__min_size_overlap_0_slide 1_19_Out_Channel Alignment__2	0.526170798898072	EdU in SON
964	1002	348	raw__ss_1__os_0__min_size_50__min_size_overlap_0/slide 1/Image 19_Out_Channel Alignment__Mask_2/tables/004_segmented_regions_EdU.csv.gz	EdU	0.939655172413793	0.028735632183908	raw__ss_1__os_0__min_size_50__min_size_overlap_0	Short	19	Out_Channel Alignment	_2	raw__ss_1__os_0__min_size_50__min_size_overlap_0_slide 1_19_Out_Channel Alignment__2	0.939655172413793	EdU in SON
968	1006	656	raw__ss_1__os_0__min_size_50__min_size_overlap_0/slide 1/Image 19_Out_Channel Alignment__Mask_2/tables/004_segmented_regions_EdU.csv.gz	EdU	0.173780487804878	0.565548780487805	raw__ss_1__os_0__min_size_50__min_size_overlap_0	Short	19	Out_Channel Alignment	_2	raw__ss_1__os_0__min_size_50__min_size_overlap_0_slide 1_19_Out_Channel Alignment__2	0.173780487804878	EdU in SON
988	1026	462	raw__ss_1__os_0__min_size_50__min_size_overlap_0/slide 1/Image 19_Out_Channel Alignment__Mask_2/tables/004_segmented_regions_EdU.csv.gz	EdU	0.694805194805195	0	raw__ss_1__os_0__min_size_50__min_size_overlap_0	Short	19	Out_Channel Alignment	_2	raw__ss_1__os_0__min_size_50__min_size_overlap_0_slide 1_19_Out_Channel Alignment__2	0.694805194805195	EdU in SON
991	1029	62	raw__ss_1__os_0__min_size_50__min_size_overlap_0/slide 1/Image 19_Out_Channel Alignment__Mask_2/tables/004_segmented_regions_EdU.csv.gz	EdU	0.290322580645161	0	raw__ss_1__os_0__min_size_50__min_size_overlap_0	Short	19	Out_Channel Alignment	_2	raw__ss_1__os_0__min_size_50__min_size_overlap_0_slide 1_19_Out_Channel Alignment__2	0.290322580645161	EdU in SON
1000	1043	64	raw__ss_1__os_0__min_size_50__min_size_overlap_0/slide 1/Image 19_Out_Channel Alignment__Mask_2/tables/004_segmented_regions_EdU.csv.gz	EdU	0.59375	0	raw__ss_1__os_0__min_size_50__min_size_overlap_0	Short	19	Out_Channel Alignment	_2	raw__ss_1__os_0__min_size_50__min_size_overlap_0_slide 1_19_Out_Channel Alignment__2	0.59375	EdU in SON
1001	1044	113	raw__ss_1__os_0__min_size_50__min_size_overlap_0/slide 1/Image 19_Out_Channel Alignment__Mask_2/tables/004_segmented_regions_EdU.csv.gz	EdU	0.00884955752212389	0	raw__ss_1__os_0__min_size_50__min_size_overlap_0	Short	19	Out_Channel Alignment	_2	raw__ss_1__os_0__min_size_50__min_size_overlap_0_slide 1_19_Out_Channel Alignment__2	0.00884955752212389	EdU in SON
1005	1049	122	raw__ss_1__os_0__min_size_50__min_size_overlap_0/slide 1/Image 19_Out_Channel Alignment__Mask_2/tables/004_segmented_regions_EdU.csv.gz	EdU	0.0901639344262295	0.39344262295082	raw__ss_1__os_0__min_size_50__min_size_overlap_0	Short	19	Out_Channel Alignment	_2	raw__ss_1__os_0__min_size_50__min_size_overlap_0_slide 1_19_Out_Channel Alignment__2	0.0901639344262295	EdU in SON
12	14	2864	raw__ss_1__os_0__min_size_50__min_size_overlap_0/slide 1/Image 21_Out_Channel Alignment__Mask_1/tables/004_segmented_regions_EdU.csv.gz	EdU	0.0370111731843575	0.63268156424581	raw__ss_1__os_0__min_size_50__min_size_overlap_0	Short	21	Out_Channel Alignment	_1	raw__ss_1__os_0__min_size_50__min_size_overlap_0_slide 1_21_Out_Channel Alignment__1	0.0370111731843575	EdU in SON
20	22	3455	raw__ss_1__os_0__min_size_50__min_size_overlap_0/slide 1/Image 21_Out_Channel Alignment__Mask_1/tables/004_segmented_regions_EdU.csv.gz	EdU	0.106222865412446	0.067438494934877	raw__ss_1__os_0__min_size_50__min_size_overlap_0	Short	21	Out_Channel Alignment	_1	raw__ss_1__os_0__min_size_50__min_size_overlap_0_slide 1_21_Out_Channel Alignment__1	0.106222865412446	EdU in SON
26	28	1535	raw__ss_1__os_0__min_size_50__min_size_overlap_0/slide 1/Image 21_Out_Channel Alignment__Mask_1/tables/004_segmented_regions_EdU.csv.gz	EdU	0.0254071661237785	0.662540716612378	raw__ss_1__os_0__min_size_50__min_size_overlap_0	Short	21	Out_Channel Alignment	_1	raw__ss_1__os_0__min_size_50__min_size_overlap_0_slide 1_21_Out_Channel Alignment__1	0.0254071661237785	EdU in SON
33	35	1934	raw__ss_1__os_0__min_size_50__min_size_overlap_0/slide 1/Image 21_Out_Channel Alignment__Mask_1/tables/004_segmented_regions_EdU.csv.gz	EdU	0.0392967942088935	0.267321613236815	raw__ss_1__os_0__min_size_50__min_size_overlap_0	Short	21	Out_Channel Alignment	_1	raw__ss_1__os_0__min_size_50__min_size_overlap_0_slide 1_21_Out_Channel Alignment__1	0.0392967942088935	EdU in SON
47	49	2008	raw__ss_1__os_0__min_size_50__min_size_overlap_0/slide 1/Image 21_Out_Channel Alignment__Mask_1/tables/004_segmented_regions_EdU.csv.gz	EdU	0.00099601593625498	0.37101593625498	raw__ss_1__os_0__min_size_50__min_size_overlap_0	Short	21	Out_Channel Alignment	_1	raw__ss_1__os_0__min_size_50__min_size_overlap_0_slide 1_21_Out_Channel Alignment__1	0.00099601593625498	EdU in SON
48	50	5970	raw__ss_1__os_0__min_size_50__min_size_overlap_0/slide 1/Image 21_Out_Channel Alignment__Mask_1/tables/004_segmented_regions_EdU.csv.gz	EdU	0.00150753768844221	0.602680067001675	raw__ss_1__os_0__min_size_50__min_size_overlap_0	Short	21	Out_Channel Alignment	_1	raw__ss_1__os_0__min_size_50__min_size_overlap_0_slide 1_21_Out_Channel Alignment__1	0.00150753768844221	EdU in SON
52	54	1892	raw__ss_1__os_0__min_size_50__min_size_overlap_0/slide 1/Image 21_Out_Channel Alignment__Mask_1/tables/004_segmented_regions_EdU.csv.gz	EdU	0.00317124735729387	0.163319238900634	raw__ss_1__os_0__min_size_50__min_size_overlap_0	Short	21	Out_Channel Alignment	_1	raw__ss_1__os_0__min_size_50__min_size_overlap_0_slide 1_21_Out_Channel Alignment__1	0.00317124735729387	EdU in SON
58	60	3114	raw__ss_1__os_0__min_size_50__min_size_overlap_0/slide 1/Image 21_Out_Channel Alignment__Mask_1/tables/004_segmented_regions_EdU.csv.gz	EdU	0.0388567758509955	0.571290944123314	raw__ss_1__os_0__min_size_50__min_size_overlap_0	Short	21	Out_Channel Alignment	_1	raw__ss_1__os_0__min_size_50__min_size_overlap_0_slide 1_21_Out_Channel Alignment__1	0.0388567758509955	EdU in SON
62	64	1568	raw__ss_1__os_0__min_size_50__min_size_overlap_0/slide 1/Image 21_Out_Channel Alignment__Mask_1/tables/004_segmented_regions_EdU.csv.gz	EdU	0.396045918367347	0.45344387755102	raw__ss_1__os_0__min_size_50__min_size_overlap_0	Short	21	Out_Channel Alignment	_1	raw__ss_1__os_0__min_size_50__min_size_overlap_0_slide 1_21_Out_Channel Alignment__1	0.396045918367347	EdU in SON
63	65	757	raw__ss_1__os_0__min_size_50__min_size_overlap_0/slide 1/Image 21_Out_Channel Alignment__Mask_1/tables/004_segmented_regions_EdU.csv.gz	EdU	0.00396301188903567	0.138705416116248	raw__ss_1__os_0__min_size_50__min_size_overlap_0	Short	21	Out_Channel Alignment	_1	raw__ss_1__os_0__min_size_50__min_size_overlap_0_slide 1_21_Out_Channel Alignment__1	0.00396301188903567	EdU in SON
67	69	1205	raw__ss_1__os_0__min_size_50__min_size_overlap_0/slide 1/Image 21_Out_Channel Alignment__Mask_1/tables/004_segmented_regions_EdU.csv.gz	EdU	0.338589211618257	0.308713692946058	raw__ss_1__os_0__min_size_50__min_size_overlap_0	Short	21	Out_Channel Alignment	_1	raw__ss_1__os_0__min_size_50__min_size_overlap_0_slide 1_21_Out_Channel Alignment__1	0.338589211618257	EdU in SON
69	71	3049	raw__ss_1__os_0__min_size_50__min_size_overlap_0/slide 1/Image 21_Out_Channel Alignment__Mask_1/tables/004_segmented_regions_EdU.csv.gz	EdU	0.0688750409970482	0.62905870777304	raw__ss_1__os_0__min_size_50__min_size_overlap_0	Short	21	Out_Channel Alignment	_1	raw__ss_1__os_0__min_size_50__min_size_overlap_0_slide 1_21_Out_Channel Alignment__1	0.0688750409970482	EdU in SON
70	72	2251	raw__ss_1__os_0__min_size_50__min_size_overlap_0/slide 1/Image 21_Out_Channel Alignment__Mask_1/tables/004_segmented_regions_EdU.csv.gz	EdU	0.0950688582852066	0.54775655264327	raw__ss_1__os_0__min_size_50__min_size_overlap_0	Short	21	Out_Channel Alignment	_1	raw__ss_1__os_0__min_size_50__min_size_overlap_0_slide 1_21_Out_Channel Alignment__1	0.0950688582852066	EdU in SON
72	74	2014	raw__ss_1__os_0__min_size_50__min_size_overlap_0/slide 1/Image 21_Out_Channel Alignment__Mask_1/tables/004_segmented_regions_EdU.csv.gz	EdU	0.00397219463753724	0.69116186693148	raw__ss_1__os_0__min_size_50__min_size_overlap_0	Short	21	Out_Channel Alignment	_1	raw__ss_1__os_0__min_size_50__min_size_overlap_0_slide 1_21_Out_Channel Alignment__1	0.00397219463753724	EdU in SON
84	86	1637	raw__ss_1__os_0__min_size_50__min_size_overlap_0/slide 1/Image 21_Out_Channel Alignment__Mask_1/tables/004_segmented_regions_EdU.csv.gz	EdU	0.0372632864996946	0.3341478313989	raw__ss_1__os_0__min_size_50__min_size_overlap_0	Short	21	Out_Channel Alignment	_1	raw__ss_1__os_0__min_size_50__min_size_overlap_0_slide 1_21_Out_Channel Alignment__1	0.0372632864996946	EdU in SON
89	91	2087	raw__ss_1__os_0__min_size_50__min_size_overlap_0/slide 1/Image 21_Out_Channel Alignment__Mask_1/tables/004_segmented_regions_EdU.csv.gz	EdU	0.500718735026354	0.487302347867753	raw__ss_1__os_0__min_size_50__min_size_overlap_0	Short	21	Out_Channel Alignment	_1	raw__ss_1__os_0__min_size_50__min_size_overlap_0_slide 1_21_Out_Channel Alignment__1	0.500718735026354	EdU in SON
93	95	575	raw__ss_1__os_0__min_size_50__min_size_overlap_0/slide 1/Image 21_Out_Channel Alignment__Mask_1/tables/004_segmented_regions_EdU.csv.gz	EdU	0.474782608695652	0.427826086956522	raw__ss_1__os_0__min_size_50__min_size_overlap_0	Short	21	Out_Channel Alignment	_1	raw__ss_1__os_0__min_size_50__min_size_overlap_0_slide 1_21_Out_Channel Alignment__1	0.474782608695652	EdU in SON
103	105	919	raw__ss_1__os_0__min_size_50__min_size_overlap_0/slide 1/Image 21_Out_Channel Alignment__Mask_1/tables/004_segmented_regions_EdU.csv.gz	EdU	0.00108813928182807	0.420021762785637	raw__ss_1__os_0__min_size_50__min_size_overlap_0	Short	21	Out_Channel Alignment	_1	raw__ss_1__os_0__min_size_50__min_size_overlap_0_slide 1_21_Out_Channel Alignment__1	0.00108813928182807	EdU in SON
109	111	2665	raw__ss_1__os_0__min_size_50__min_size_overlap_0/slide 1/Image 21_Out_Channel Alignment__Mask_1/tables/004_segmented_regions_EdU.csv.gz	EdU	0.0048780487804878	0.546341463414634	raw__ss_1__os_0__min_size_50__min_size_overlap_0	Short	21	Out_Channel Alignment	_1	raw__ss_1__os_0__min_size_50__min_size_overlap_0_slide 1_21_Out_Channel Alignment__1	0.0048780487804878	EdU in SON
112	114	2611	raw__ss_1__os_0__min_size_50__min_size_overlap_0/slide 1/Image 21_Out_Channel Alignment__Mask_1/tables/004_segmented_regions_EdU.csv.gz	EdU	0.015319800842589	0.60130218307162	raw__ss_1__os_0__min_size_50__min_size_overlap_0	Short	21	Out_Channel Alignment	_1	raw__ss_1__os_0__min_size_50__min_size_overlap_0_slide 1_21_Out_Channel Alignment__1	0.015319800842589	EdU in SON
113	115	3564	raw__ss_1__os_0__min_size_50__min_size_overlap_0/slide 1/Image 21_Out_Channel Alignment__Mask_1/tables/004_segmented_regions_EdU.csv.gz	EdU	0.00785634118967452	0.637766554433221	raw__ss_1__os_0__min_size_50__min_size_overlap_0	Short	21	Out_Channel Alignment	_1	raw__ss_1__os_0__min_size_50__min_size_overlap_0_slide 1_21_Out_Channel Alignment__1	0.00785634118967452	EdU in SON
131	133	52	raw__ss_1__os_0__min_size_50__min_size_overlap_0/slide 1/Image 21_Out_Channel Alignment__Mask_1/tables/004_segmented_regions_EdU.csv.gz	EdU	0.826923076923077	0	raw__ss_1__os_0__min_size_50__min_size_overlap_0	Short	21	Out_Channel Alignment	_1	raw__ss_1__os_0__min_size_50__min_size_overlap_0_slide 1_21_Out_Channel Alignment__1	0.826923076923077	EdU in SON
134	136	628	raw__ss_1__os_0__min_size_50__min_size_overlap_0/slide 1/Image 21_Out_Channel Alignment__Mask_1/tables/004_segmented_regions_EdU.csv.gz	EdU	0.00159235668789809	0.308917197452229	raw__ss_1__os_0__min_size_50__min_size_overlap_0	Short	21	Out_Channel Alignment	_1	raw__ss_1__os_0__min_size_50__min_size_overlap_0_slide 1_21_Out_Channel Alignment__1	0.00159235668789809	EdU in SON
145	147	1595	raw__ss_1__os_0__min_size_50__min_size_overlap_0/slide 1/Image 21_Out_Channel Alignment__Mask_1/tables/004_segmented_regions_EdU.csv.gz	EdU	0.00689655172413793	0.478996865203762	raw__ss_1__os_0__min_size_50__min_size_overlap_0	Short	21	Out_Channel Alignment	_1	raw__ss_1__os_0__min_size_50__min_size_overlap_0_slide 1_21_Out_Channel Alignment__1	0.00689655172413793	EdU in SON
149	151	1476	raw__ss_1__os_0__min_size_50__min_size_overlap_0/slide 1/Image 21_Out_Channel Alignment__Mask_1/tables/004_segmented_regions_EdU.csv.gz	EdU	0.144308943089431	0.56029810298103	raw__ss_1__os_0__min_size_50__min_size_overlap_0	Short	21	Out_Channel Alignment	_1	raw__ss_1__os_0__min_size_50__min_size_overlap_0_slide 1_21_Out_Channel Alignment__1	0.144308943089431	EdU in SON
154	156	532	raw__ss_1__os_0__min_size_50__min_size_overlap_0/slide 1/Image 21_Out_Channel Alignment__Mask_1/tables/004_segmented_regions_EdU.csv.gz	EdU	0.0281954887218045	0.204887218045113	raw__ss_1__os_0__min_size_50__min_size_overlap_0	Short	21	Out_Channel Alignment	_1	raw__ss_1__os_0__min_size_50__min_size_overlap_0_slide 1_21_Out_Channel Alignment__1	0.0281954887218045	EdU in SON
158	160	2131	raw__ss_1__os_0__min_size_50__min_size_overlap_0/slide 1/Image 21_Out_Channel Alignment__Mask_1/tables/004_segmented_regions_EdU.csv.gz	EdU	0.615204129516659	0.490849366494603	raw__ss_1__os_0__min_size_50__min_size_overlap_0	Short	21	Out_Channel Alignment	_1	raw__ss_1__os_0__min_size_50__min_size_overlap_0_slide 1_21_Out_Channel Alignment__1	0.615204129516659	EdU in SON
160	162	2551	raw__ss_1__os_0__min_size_50__min_size_overlap_0/slide 1/Image 21_Out_Channel Alignment__Mask_1/tables/004_segmented_regions_EdU.csv.gz	EdU	0.00392003136025088	0.55546844374755	raw__ss_1__os_0__min_size_50__min_size_overlap_0	Short	21	Out_Channel Alignment	_1	raw__ss_1__os_0__min_size_50__min_size_overlap_0_slide 1_21_Out_Channel Alignment__1	0.00392003136025088	EdU in SON
161	163	702	raw__ss_1__os_0__min_size_50__min_size_overlap_0/slide 1/Image 21_Out_Channel Alignment__Mask_1/tables/004_segmented_regions_EdU.csv.gz	EdU	0.270655270655271	0.531339031339031	raw__ss_1__os_0__min_size_50__min_size_overlap_0	Short	21	Out_Channel Alignment	_1	raw__ss_1__os_0__min_size_50__min_size_overlap_0_slide 1_21_Out_Channel Alignment__1	0.270655270655271	EdU in SON
165	167	2387	raw__ss_1__os_0__min_size_50__min_size_overlap_0/slide 1/Image 21_Out_Channel Alignment__Mask_1/tables/004_segmented_regions_EdU.csv.gz	EdU	0.0108923334729786	0.599497276916632	raw__ss_1__os_0__min_size_50__min_size_overlap_0	Short	21	Out_Channel Alignment	_1	raw__ss_1__os_0__min_size_50__min_size_overlap_0_slide 1_21_Out_Channel Alignment__1	0.0108923334729786	EdU in SON
168	170	1671	raw__ss_1__os_0__min_size_50__min_size_overlap_0/slide 1/Image 21_Out_Channel Alignment__Mask_1/tables/004_segmented_regions_EdU.csv.gz	EdU	0.0383004189108318	0.239976062238181	raw__ss_1__os_0__min_size_50__min_size_overlap_0	Short	21	Out_Channel Alignment	_1	raw__ss_1__os_0__min_size_50__min_size_overlap_0_slide 1_21_Out_Channel Alignment__1	0.0383004189108318	EdU in SON
174	176	2127	raw__ss_1__os_0__min_size_50__min_size_overlap_0/slide 1/Image 21_Out_Channel Alignment__Mask_1/tables/004_segmented_regions_EdU.csv.gz	EdU	0.462153267512929	0.589562764456982	raw__ss_1__os_0__min_size_50__min_size_overlap_0	Short	21	Out_Channel Alignment	_1	raw__ss_1__os_0__min_size_50__min_size_overlap_0_slide 1_21_Out_Channel Alignment__1	0.462153267512929	EdU in SON
176	178	898	raw__ss_1__os_0__min_size_50__min_size_overlap_0/slide 1/Image 21_Out_Channel Alignment__Mask_1/tables/004_segmented_regions_EdU.csv.gz	EdU	0.0734966592427617	0.569042316258352	raw__ss_1__os_0__min_size_50__min_size_overlap_0	Short	21	Out_Channel Alignment	_1	raw__ss_1__os_0__min_size_50__min_size_overlap_0_slide 1_21_Out_Channel Alignment__1	0.0734966592427617	EdU in SON
179	181	1703	raw__ss_1__os_0__min_size_50__min_size_overlap_0/slide 1/Image 21_Out_Channel Alignment__Mask_1/tables/004_segmented_regions_EdU.csv.gz	EdU	0.133294186729301	0.538461538461538	raw__ss_1__os_0__min_size_50__min_size_overlap_0	Short	21	Out_Channel Alignment	_1	raw__ss_1__os_0__min_size_50__min_size_overlap_0_slide 1_21_Out_Channel Alignment__1	0.133294186729301	EdU in SON
184	186	4632	raw__ss_1__os_0__min_size_50__min_size_overlap_0/slide 1/Image 21_Out_Channel Alignment__Mask_1/tables/004_segmented_regions_EdU.csv.gz	EdU	0.0682210708117444	0.451208981001727	raw__ss_1__os_0__min_size_50__min_size_overlap_0	Short	21	Out_Channel Alignment	_1	raw__ss_1__os_0__min_size_50__min_size_overlap_0_slide 1_21_Out_Channel Alignment__1	0.0682210708117444	EdU in SON
186	188	421	raw__ss_1__os_0__min_size_50__min_size_overlap_0/slide 1/Image 21_Out_Channel Alignment__Mask_1/tables/004_segmented_regions_EdU.csv.gz	EdU	0.819477434679335	0.159144893111639	raw__ss_1__os_0__min_size_50__min_size_overlap_0	Short	21	Out_Channel Alignment	_1	raw__ss_1__os_0__min_size_50__min_size_overlap_0_slide 1_21_Out_Channel Alignment__1	0.819477434679335	EdU in SON
199	201	1555	raw__ss_1__os_0__min_size_50__min_size_overlap_0/slide 1/Image 21_Out_Channel Alignment__Mask_1/tables/004_segmented_regions_EdU.csv.gz	EdU	0.107395498392283	0.580064308681672	raw__ss_1__os_0__min_size_50__min_size_overlap_0	Short	21	Out_Channel Alignment	_1	raw__ss_1__os_0__min_size_50__min_size_overlap_0_slide 1_21_Out_Channel Alignment__1	0.107395498392283	EdU in SON
209	211	4645	raw__ss_1__os_0__min_size_50__min_size_overlap_0/slide 1/Image 21_Out_Channel Alignment__Mask_1/tables/004_segmented_regions_EdU.csv.gz	EdU	0.0286329386437029	0.51216361679225	raw__ss_1__os_0__min_size_50__min_size_overlap_0	Short	21	Out_Channel Alignment	_1	raw__ss_1__os_0__min_size_50__min_size_overlap_0_slide 1_21_Out_Channel Alignment__1	0.0286329386437029	EdU in SON
215	217	487	raw__ss_1__os_0__min_size_50__min_size_overlap_0/slide 1/Image 21_Out_Channel Alignment__Mask_1/tables/004_segmented_regions_EdU.csv.gz	EdU	0.00410677618069815	0.340862422997947	raw__ss_1__os_0__min_size_50__min_size_overlap_0	Short	21	Out_Channel Alignment	_1	raw__ss_1__os_0__min_size_50__min_size_overlap_0_slide 1_21_Out_Channel Alignment__1	0.00410677618069815	EdU in SON
216	218	1221	raw__ss_1__os_0__min_size_50__min_size_overlap_0/slide 1/Image 21_Out_Channel Alignment__Mask_1/tables/004_segmented_regions_EdU.csv.gz	EdU	0.434070434070434	0.446355446355446	raw__ss_1__os_0__min_size_50__min_size_overlap_0	Short	21	Out_Channel Alignment	_1	raw__ss_1__os_0__min_size_50__min_size_overlap_0_slide 1_21_Out_Channel Alignment__1	0.434070434070434	EdU in SON
218	220	137	raw__ss_1__os_0__min_size_50__min_size_overlap_0/slide 1/Image 21_Out_Channel Alignment__Mask_1/tables/004_segmented_regions_EdU.csv.gz	EdU	0.160583941605839	0	raw__ss_1__os_0__min_size_50__min_size_overlap_0	Short	21	Out_Channel Alignment	_1	raw__ss_1__os_0__min_size_50__min_size_overlap_0_slide 1_21_Out_Channel Alignment__1	0.160583941605839	EdU in SON
222	224	1226	raw__ss_1__os_0__min_size_50__min_size_overlap_0/slide 1/Image 21_Out_Channel Alignment__Mask_1/tables/004_segmented_regions_EdU.csv.gz	EdU	0.444535073409462	0.615008156606852	raw__ss_1__os_0__min_size_50__min_size_overlap_0	Short	21	Out_Channel Alignment	_1	raw__ss_1__os_0__min_size_50__min_size_overlap_0_slide 1_21_Out_Channel Alignment__1	0.444535073409462	EdU in SON
233	235	345	raw__ss_1__os_0__min_size_50__min_size_overlap_0/slide 1/Image 21_Out_Channel Alignment__Mask_1/tables/004_segmented_regions_EdU.csv.gz	EdU	0.00579710144927536	0.715942028985507	raw__ss_1__os_0__min_size_50__min_size_overlap_0	Short	21	Out_Channel Alignment	_1	raw__ss_1__os_0__min_size_50__min_size_overlap_0_slide 1_21_Out_Channel Alignment__1	0.00579710144927536	EdU in SON
235	237	921	raw__ss_1__os_0__min_size_50__min_size_overlap_0/slide 1/Image 21_Out_Channel Alignment__Mask_1/tables/004_segmented_regions_EdU.csv.gz	EdU	0.436482084690554	0.639522258414767	raw__ss_1__os_0__min_size_50__min_size_overlap_0	Short	21	Out_Channel Alignment	_1	raw__ss_1__os_0__min_size_50__min_size_overlap_0_slide 1_21_Out_Channel Alignment__1	0.436482084690554	EdU in SON
242	244	361	raw__ss_1__os_0__min_size_50__min_size_overlap_0/slide 1/Image 21_Out_Channel Alignment__Mask_1/tables/004_segmented_regions_EdU.csv.gz	EdU	0.282548476454294	0.404432132963989	raw__ss_1__os_0__min_size_50__min_size_overlap_0	Short	21	Out_Channel Alignment	_1	raw__ss_1__os_0__min_size_50__min_size_overlap_0_slide 1_21_Out_Channel Alignment__1	0.282548476454294	EdU in SON
250	252	428	raw__ss_1__os_0__min_size_50__min_size_overlap_0/slide 1/Image 21_Out_Channel Alignment__Mask_1/tables/004_segmented_regions_EdU.csv.gz	EdU	0.336448598130841	0.478971962616822	raw__ss_1__os_0__min_size_50__min_size_overlap_0	Short	21	Out_Channel Alignment	_1	raw__ss_1__os_0__min_size_50__min_size_overlap_0_slide 1_21_Out_Channel Alignment__1	0.336448598130841	EdU in SON
253	255	1646	raw__ss_1__os_0__min_size_50__min_size_overlap_0/slide 1/Image 21_Out_Channel Alignment__Mask_1/tables/004_segmented_regions_EdU.csv.gz	EdU	0.0151883353584447	0.57958687727825	raw__ss_1__os_0__min_size_50__min_size_overlap_0	Short	21	Out_Channel Alignment	_1	raw__ss_1__os_0__min_size_50__min_size_overlap_0_slide 1_21_Out_Channel Alignment__1	0.0151883353584447	EdU in SON
254	256	276	raw__ss_1__os_0__min_size_50__min_size_overlap_0/slide 1/Image 21_Out_Channel Alignment__Mask_1/tables/004_segmented_regions_EdU.csv.gz	EdU	0.634057971014493	0.485507246376812	raw__ss_1__os_0__min_size_50__min_size_overlap_0	Short	21	Out_Channel Alignment	_1	raw__ss_1__os_0__min_size_50__min_size_overlap_0_slide 1_21_Out_Channel Alignment__1	0.634057971014493	EdU in SON
255	257	612	raw__ss_1__os_0__min_size_50__min_size_overlap_0/slide 1/Image 21_Out_Channel Alignment__Mask_1/tables/004_segmented_regions_EdU.csv.gz	EdU	0.46078431372549	0.709150326797386	raw__ss_1__os_0__min_size_50__min_size_overlap_0	Short	21	Out_Channel Alignment	_1	raw__ss_1__os_0__min_size_50__min_size_overlap_0_slide 1_21_Out_Channel Alignment__1	0.46078431372549	EdU in SON
260	262	815	raw__ss_1__os_0__min_size_50__min_size_overlap_0/slide 1/Image 21_Out_Channel Alignment__Mask_1/tables/004_segmented_regions_EdU.csv.gz	EdU	0.499386503067485	0.420858895705521	raw__ss_1__os_0__min_size_50__min_size_overlap_0	Short	21	Out_Channel Alignment	_1	raw__ss_1__os_0__min_size_50__min_size_overlap_0_slide 1_21_Out_Channel Alignment__1	0.499386503067485	EdU in SON
264	266	603	raw__ss_1__os_0__min_size_50__min_size_overlap_0/slide 1/Image 21_Out_Channel Alignment__Mask_1/tables/004_segmented_regions_EdU.csv.gz	EdU	0.142620232172471	0.295190713101161	raw__ss_1__os_0__min_size_50__min_size_overlap_0	Short	21	Out_Channel Alignment	_1	raw__ss_1__os_0__min_size_50__min_size_overlap_0_slide 1_21_Out_Channel Alignment__1	0.142620232172471	EdU in SON
270	272	1405	raw__ss_1__os_0__min_size_50__min_size_overlap_0/slide 1/Image 21_Out_Channel Alignment__Mask_1/tables/004_segmented_regions_EdU.csv.gz	EdU	0.00142348754448399	0.623487544483986	raw__ss_1__os_0__min_size_50__min_size_overlap_0	Short	21	Out_Channel Alignment	_1	raw__ss_1__os_0__min_size_50__min_size_overlap_0_slide 1_21_Out_Channel Alignment__1	0.00142348754448399	EdU in SON
271	273	2046	raw__ss_1__os_0__min_size_50__min_size_overlap_0/slide 1/Image 21_Out_Channel Alignment__Mask_1/tables/004_segmented_regions_EdU.csv.gz	EdU	0.110459433040078	0.467253176930596	raw__ss_1__os_0__min_size_50__min_size_overlap_0	Short	21	Out_Channel Alignment	_1	raw__ss_1__os_0__min_size_50__min_size_overlap_0_slide 1_21_Out_Channel Alignment__1	0.110459433040078	EdU in SON
276	278	1388	raw__ss_1__os_0__min_size_50__min_size_overlap_0/slide 1/Image 21_Out_Channel Alignment__Mask_1/tables/004_segmented_regions_EdU.csv.gz	EdU	0.113112391930836	0.402737752161383	raw__ss_1__os_0__min_size_50__min_size_overlap_0	Short	21	Out_Channel Alignment	_1	raw__ss_1__os_0__min_size_50__min_size_overlap_0_slide 1_21_Out_Channel Alignment__1	0.113112391930836	EdU in SON
278	280	1024	raw__ss_1__os_0__min_size_50__min_size_overlap_0/slide 1/Image 21_Out_Channel Alignment__Mask_1/tables/004_segmented_regions_EdU.csv.gz	EdU	0.150390625	0.529296875	raw__ss_1__os_0__min_size_50__min_size_overlap_0	Short	21	Out_Channel Alignment	_1	raw__ss_1__os_0__min_size_50__min_size_overlap_0_slide 1_21_Out_Channel Alignment__1	0.150390625	EdU in SON
281	283	312	raw__ss_1__os_0__min_size_50__min_size_overlap_0/slide 1/Image 21_Out_Channel Alignment__Mask_1/tables/004_segmented_regions_EdU.csv.gz	EdU	0.310897435897436	0.846153846153846	raw__ss_1__os_0__min_size_50__min_size_overlap_0	Short	21	Out_Channel Alignment	_1	raw__ss_1__os_0__min_size_50__min_size_overlap_0_slide 1_21_Out_Channel Alignment__1	0.310897435897436	EdU in SON
283	285	1768	raw__ss_1__os_0__min_size_50__min_size_overlap_0/slide 1/Image 21_Out_Channel Alignment__Mask_1/tables/004_segmented_regions_EdU.csv.gz	EdU	0.230769230769231	0.357466063348416	raw__ss_1__os_0__min_size_50__min_size_overlap_0	Short	21	Out_Channel Alignment	_1	raw__ss_1__os_0__min_size_50__min_size_overlap_0_slide 1_21_Out_Channel Alignment__1	0.230769230769231	EdU in SON
296	298	1948	raw__ss_1__os_0__min_size_50__min_size_overlap_0/slide 1/Image 21_Out_Channel Alignment__Mask_1/tables/004_segmented_regions_EdU.csv.gz	EdU	0.0698151950718686	0.45482546201232	raw__ss_1__os_0__min_size_50__min_size_overlap_0	Short	21	Out_Channel Alignment	_1	raw__ss_1__os_0__min_size_50__min_size_overlap_0_slide 1_21_Out_Channel Alignment__1	0.0698151950718686	EdU in SON
314	317	281	raw__ss_1__os_0__min_size_50__min_size_overlap_0/slide 1/Image 21_Out_Channel Alignment__Mask_1/tables/004_segmented_regions_EdU.csv.gz	EdU	0.241992882562278	0.455516014234875	raw__ss_1__os_0__min_size_50__min_size_overlap_0	Short	21	Out_Channel Alignment	_1	raw__ss_1__os_0__min_size_50__min_size_overlap_0_slide 1_21_Out_Channel Alignment__1	0.241992882562278	EdU in SON
317	320	1367	raw__ss_1__os_0__min_size_50__min_size_overlap_0/slide 1/Image 21_Out_Channel Alignment__Mask_1/tables/004_segmented_regions_EdU.csv.gz	EdU	0.0182882223847842	0.488661302121434	raw__ss_1__os_0__min_size_50__min_size_overlap_0	Short	21	Out_Channel Alignment	_1	raw__ss_1__os_0__min_size_50__min_size_overlap_0_slide 1_21_Out_Channel Alignment__1	0.0182882223847842	EdU in SON
320	323	83	raw__ss_1__os_0__min_size_50__min_size_overlap_0/slide 1/Image 21_Out_Channel Alignment__Mask_1/tables/004_segmented_regions_EdU.csv.gz	EdU	0.132530120481928	0	raw__ss_1__os_0__min_size_50__min_size_overlap_0	Short	21	Out_Channel Alignment	_1	raw__ss_1__os_0__min_size_50__min_size_overlap_0_slide 1_21_Out_Channel Alignment__1	0.132530120481928	EdU in SON
323	326	2764	raw__ss_1__os_0__min_size_50__min_size_overlap_0/slide 1/Image 21_Out_Channel Alignment__Mask_1/tables/004_segmented_regions_EdU.csv.gz	EdU	0.00470332850940666	0.446092619392185	raw__ss_1__os_0__min_size_50__min_size_overlap_0	Short	21	Out_Channel Alignment	_1	raw__ss_1__os_0__min_size_50__min_size_overlap_0_slide 1_21_Out_Channel Alignment__1	0.00470332850940666	EdU in SON
325	328	2568	raw__ss_1__os_0__min_size_50__min_size_overlap_0/slide 1/Image 21_Out_Channel Alignment__Mask_1/tables/004_segmented_regions_EdU.csv.gz	EdU	0.126168224299065	0.417445482866044	raw__ss_1__os_0__min_size_50__min_size_overlap_0	Short	21	Out_Channel Alignment	_1	raw__ss_1__os_0__min_size_50__min_size_overlap_0_slide 1_21_Out_Channel Alignment__1	0.126168224299065	EdU in SON
328	331	4450	raw__ss_1__os_0__min_size_50__min_size_overlap_0/slide 1/Image 21_Out_Channel Alignment__Mask_1/tables/004_segmented_regions_EdU.csv.gz	EdU	0.0253932584269663	0.493932584269663	raw__ss_1__os_0__min_size_50__min_size_overlap_0	Short	21	Out_Channel Alignment	_1	raw__ss_1__os_0__min_size_50__min_size_overlap_0_slide 1_21_Out_Channel Alignment__1	0.0253932584269663	EdU in SON
333	336	549	raw__ss_1__os_0__min_size_50__min_size_overlap_0/slide 1/Image 21_Out_Channel Alignment__Mask_1/tables/004_segmented_regions_EdU.csv.gz	EdU	0.573770491803279	0.80327868852459	raw__ss_1__os_0__min_size_50__min_size_overlap_0	Short	21	Out_Channel Alignment	_1	raw__ss_1__os_0__min_size_50__min_size_overlap_0_slide 1_21_Out_Channel Alignment__1	0.573770491803279	EdU in SON
337	341	1771	raw__ss_1__os_0__min_size_50__min_size_overlap_0/slide 1/Image 21_Out_Channel Alignment__Mask_1/tables/004_segmented_regions_EdU.csv.gz	EdU	0.0649350649350649	0.728966685488425	raw__ss_1__os_0__min_size_50__min_size_overlap_0	Short	21	Out_Channel Alignment	_1	raw__ss_1__os_0__min_size_50__min_size_overlap_0_slide 1_21_Out_Channel Alignment__1	0.0649350649350649	EdU in SON
339	343	138	raw__ss_1__os_0__min_size_50__min_size_overlap_0/slide 1/Image 21_Out_Channel Alignment__Mask_1/tables/004_segmented_regions_EdU.csv.gz	EdU	0.0144927536231884	0.840579710144927	raw__ss_1__os_0__min_size_50__min_size_overlap_0	Short	21	Out_Channel Alignment	_1	raw__ss_1__os_0__min_size_50__min_size_overlap_0_slide 1_21_Out_Channel Alignment__1	0.0144927536231884	EdU in SON
341	345	1740	raw__ss_1__os_0__min_size_50__min_size_overlap_0/slide 1/Image 21_Out_Channel Alignment__Mask_1/tables/004_segmented_regions_EdU.csv.gz	EdU	0.0316091954022989	0.567816091954023	raw__ss_1__os_0__min_size_50__min_size_overlap_0	Short	21	Out_Channel Alignment	_1	raw__ss_1__os_0__min_size_50__min_size_overlap_0_slide 1_21_Out_Channel Alignment__1	0.0316091954022989	EdU in SON
342	346	1447	raw__ss_1__os_0__min_size_50__min_size_overlap_0/slide 1/Image 21_Out_Channel Alignment__Mask_1/tables/004_segmented_regions_EdU.csv.gz	EdU	0.050449205252246	0.534208707671044	raw__ss_1__os_0__min_size_50__min_size_overlap_0	Short	21	Out_Channel Alignment	_1	raw__ss_1__os_0__min_size_50__min_size_overlap_0_slide 1_21_Out_Channel Alignment__1	0.050449205252246	EdU in SON
346	350	1282	raw__ss_1__os_0__min_size_50__min_size_overlap_0/slide 1/Image 21_Out_Channel Alignment__Mask_1/tables/004_segmented_regions_EdU.csv.gz	EdU	0.0616224648985959	0.442277691107644	raw__ss_1__os_0__min_size_50__min_size_overlap_0	Short	21	Out_Channel Alignment	_1	raw__ss_1__os_0__min_size_50__min_size_overlap_0_slide 1_21_Out_Channel Alignment__1	0.0616224648985959	EdU in SON
361	365	1839	raw__ss_1__os_0__min_size_50__min_size_overlap_0/slide 1/Image 21_Out_Channel Alignment__Mask_1/tables/004_segmented_regions_EdU.csv.gz	EdU	0.0560087003806417	0.355084284937466	raw__ss_1__os_0__min_size_50__min_size_overlap_0	Short	21	Out_Channel Alignment	_1	raw__ss_1__os_0__min_size_50__min_size_overlap_0_slide 1_21_Out_Channel Alignment__1	0.0560087003806417	EdU in SON
373	377	670	raw__ss_1__os_0__min_size_50__min_size_overlap_0/slide 1/Image 21_Out_Channel Alignment__Mask_1/tables/004_segmented_regions_EdU.csv.gz	EdU	0.0194029850746269	0.291044776119403	raw__ss_1__os_0__min_size_50__min_size_overlap_0	Short	21	Out_Channel Alignment	_1	raw__ss_1__os_0__min_size_50__min_size_overlap_0_slide 1_21_Out_Channel Alignment__1	0.0194029850746269	EdU in SON
381	387	442	raw__ss_1__os_0__min_size_50__min_size_overlap_0/slide 1/Image 21_Out_Channel Alignment__Mask_1/tables/004_segmented_regions_EdU.csv.gz	EdU	0.402714932126697	0.282805429864253	raw__ss_1__os_0__min_size_50__min_size_overlap_0	Short	21	Out_Channel Alignment	_1	raw__ss_1__os_0__min_size_50__min_size_overlap_0_slide 1_21_Out_Channel Alignment__1	0.402714932126697	EdU in SON
385	391	644	raw__ss_1__os_0__min_size_50__min_size_overlap_0/slide 1/Image 21_Out_Channel Alignment__Mask_1/tables/004_segmented_regions_EdU.csv.gz	EdU	0.0077639751552795	0.374223602484472	raw__ss_1__os_0__min_size_50__min_size_overlap_0	Short	21	Out_Channel Alignment	_1	raw__ss_1__os_0__min_size_50__min_size_overlap_0_slide 1_21_Out_Channel Alignment__1	0.0077639751552795	EdU in SON
388	394	162	raw__ss_1__os_0__min_size_50__min_size_overlap_0/slide 1/Image 21_Out_Channel Alignment__Mask_1/tables/004_segmented_regions_EdU.csv.gz	EdU	0.0925925925925926	0.753086419753086	raw__ss_1__os_0__min_size_50__min_size_overlap_0	Short	21	Out_Channel Alignment	_1	raw__ss_1__os_0__min_size_50__min_size_overlap_0_slide 1_21_Out_Channel Alignment__1	0.0925925925925926	EdU in SON
396	402	1604	raw__ss_1__os_0__min_size_50__min_size_overlap_0/slide 1/Image 21_Out_Channel Alignment__Mask_1/tables/004_segmented_regions_EdU.csv.gz	EdU	0.0386533665835411	0.557980049875312	raw__ss_1__os_0__min_size_50__min_size_overlap_0	Short	21	Out_Channel Alignment	_1	raw__ss_1__os_0__min_size_50__min_size_overlap_0_slide 1_21_Out_Channel Alignment__1	0.0386533665835411	EdU in SON
398	404	714	raw__ss_1__os_0__min_size_50__min_size_overlap_0/slide 1/Image 21_Out_Channel Alignment__Mask_1/tables/004_segmented_regions_EdU.csv.gz	EdU	0.0224089635854342	0.754901960784314	raw__ss_1__os_0__min_size_50__min_size_overlap_0	Short	21	Out_Channel Alignment	_1	raw__ss_1__os_0__min_size_50__min_size_overlap_0_slide 1_21_Out_Channel Alignment__1	0.0224089635854342	EdU in SON
403	409	1926	raw__ss_1__os_0__min_size_50__min_size_overlap_0/slide 1/Image 21_Out_Channel Alignment__Mask_1/tables/004_segmented_regions_EdU.csv.gz	EdU	0.0399792315680166	0.510903426791277	raw__ss_1__os_0__min_size_50__min_size_overlap_0	Short	21	Out_Channel Alignment	_1	raw__ss_1__os_0__min_size_50__min_size_overlap_0_slide 1_21_Out_Channel Alignment__1	0.0399792315680166	EdU in SON
407	413	457	raw__ss_1__os_0__min_size_50__min_size_overlap_0/slide 1/Image 21_Out_Channel Alignment__Mask_1/tables/004_segmented_regions_EdU.csv.gz	EdU	0.00218818380743982	0.407002188183807	raw__ss_1__os_0__min_size_50__min_size_overlap_0	Short	21	Out_Channel Alignment	_1	raw__ss_1__os_0__min_size_50__min_size_overlap_0_slide 1_21_Out_Channel Alignment__1	0.00218818380743982	EdU in SON
408	414	2186	raw__ss_1__os_0__min_size_50__min_size_overlap_0/slide 1/Image 21_Out_Channel Alignment__Mask_1/tables/004_segmented_regions_EdU.csv.gz	EdU	0.00640439158279963	0.574565416285453	raw__ss_1__os_0__min_size_50__min_size_overlap_0	Short	21	Out_Channel Alignment	_1	raw__ss_1__os_0__min_size_50__min_size_overlap_0_slide 1_21_Out_Channel Alignment__1	0.00640439158279963	EdU in SON
420	426	3153	raw__ss_1__os_0__min_size_50__min_size_overlap_0/slide 1/Image 21_Out_Channel Alignment__Mask_1/tables/004_segmented_regions_EdU.csv.gz	EdU	0.0577228036790358	0.492863939105614	raw__ss_1__os_0__min_size_50__min_size_overlap_0	Short	21	Out_Channel Alignment	_1	raw__ss_1__os_0__min_size_50__min_size_overlap_0_slide 1_21_Out_Channel Alignment__1	0.0577228036790358	EdU in SON
440	446	1779	raw__ss_1__os_0__min_size_50__min_size_overlap_0/slide 1/Image 21_Out_Channel Alignment__Mask_1/tables/004_segmented_regions_EdU.csv.gz	EdU	0.0489038785834739	0.28274311410905	raw__ss_1__os_0__min_size_50__min_size_overlap_0	Short	21	Out_Channel Alignment	_1	raw__ss_1__os_0__min_size_50__min_size_overlap_0_slide 1_21_Out_Channel Alignment__1	0.0489038785834739	EdU in SON
441	447	1349	raw__ss_1__os_0__min_size_50__min_size_overlap_0/slide 1/Image 21_Out_Channel Alignment__Mask_1/tables/004_segmented_regions_EdU.csv.gz	EdU	0.318754633061527	0.747961452928095	raw__ss_1__os_0__min_size_50__min_size_overlap_0	Short	21	Out_Channel Alignment	_1	raw__ss_1__os_0__min_size_50__min_size_overlap_0_slide 1_21_Out_Channel Alignment__1	0.318754633061527	EdU in SON
447	453	532	raw__ss_1__os_0__min_size_50__min_size_overlap_0/slide 1/Image 21_Out_Channel Alignment__Mask_1/tables/004_segmented_regions_EdU.csv.gz	EdU	0.951127819548872	0.68796992481203	raw__ss_1__os_0__min_size_50__min_size_overlap_0	Short	21	Out_Channel Alignment	_1	raw__ss_1__os_0__min_size_50__min_size_overlap_0_slide 1_21_Out_Channel Alignment__1	0.951127819548872	EdU in SON
452	459	54	raw__ss_1__os_0__min_size_50__min_size_overlap_0/slide 1/Image 21_Out_Channel Alignment__Mask_1/tables/004_segmented_regions_EdU.csv.gz	EdU	0.814814814814815	0.944444444444444	raw__ss_1__os_0__min_size_50__min_size_overlap_0	Short	21	Out_Channel Alignment	_1	raw__ss_1__os_0__min_size_50__min_size_overlap_0_slide 1_21_Out_Channel Alignment__1	0.814814814814815	EdU in SON
461	472	1290	raw__ss_1__os_0__min_size_50__min_size_overlap_0/slide 1/Image 21_Out_Channel Alignment__Mask_1/tables/004_segmented_regions_EdU.csv.gz	EdU	0.0341085271317829	0.548837209302326	raw__ss_1__os_0__min_size_50__min_size_overlap_0	Short	21	Out_Channel Alignment	_1	raw__ss_1__os_0__min_size_50__min_size_overlap_0_slide 1_21_Out_Channel Alignment__1	0.0341085271317829	EdU in SON
466	480	374	raw__ss_1__os_0__min_size_50__min_size_overlap_0/slide 1/Image 21_Out_Channel Alignment__Mask_1/tables/004_segmented_regions_EdU.csv.gz	EdU	0.0053475935828877	0.0481283422459893	raw__ss_1__os_0__min_size_50__min_size_overlap_0	Short	21	Out_Channel Alignment	_1	raw__ss_1__os_0__min_size_50__min_size_overlap_0_slide 1_21_Out_Channel Alignment__1	0.0053475935828877	EdU in SON
472	488	1211	raw__ss_1__os_0__min_size_50__min_size_overlap_0/slide 1/Image 21_Out_Channel Alignment__Mask_1/tables/004_segmented_regions_EdU.csv.gz	EdU	0.0990916597853014	0.480594549958712	raw__ss_1__os_0__min_size_50__min_size_overlap_0	Short	21	Out_Channel Alignment	_1	raw__ss_1__os_0__min_size_50__min_size_overlap_0_slide 1_21_Out_Channel Alignment__1	0.0990916597853014	EdU in SON
473	490	2556	raw__ss_1__os_0__min_size_50__min_size_overlap_0/slide 1/Image 21_Out_Channel Alignment__Mask_1/tables/004_segmented_regions_EdU.csv.gz	EdU	0.000782472613458529	0.647104851330203	raw__ss_1__os_0__min_size_50__min_size_overlap_0	Short	21	Out_Channel Alignment	_1	raw__ss_1__os_0__min_size_50__min_size_overlap_0_slide 1_21_Out_Channel Alignment__1	0.000782472613458529	EdU in SON
497	519	2289	raw__ss_1__os_0__min_size_50__min_size_overlap_0/slide 1/Image 21_Out_Channel Alignment__Mask_1/tables/004_segmented_regions_EdU.csv.gz	EdU	0.0463084316295325	0.55133245958934	raw__ss_1__os_0__min_size_50__min_size_overlap_0	Short	21	Out_Channel Alignment	_1	raw__ss_1__os_0__min_size_50__min_size_overlap_0_slide 1_21_Out_Channel Alignment__1	0.0463084316295325	EdU in SON
498	520	681	raw__ss_1__os_0__min_size_50__min_size_overlap_0/slide 1/Image 21_Out_Channel Alignment__Mask_1/tables/004_segmented_regions_EdU.csv.gz	EdU	0.167400881057269	0.0176211453744493	raw__ss_1__os_0__min_size_50__min_size_overlap_0	Short	21	Out_Channel Alignment	_1	raw__ss_1__os_0__min_size_50__min_size_overlap_0_slide 1_21_Out_Channel Alignment__1	0.167400881057269	EdU in SON
505	527	407	raw__ss_1__os_0__min_size_50__min_size_overlap_0/slide 1/Image 21_Out_Channel Alignment__Mask_1/tables/004_segmented_regions_EdU.csv.gz	EdU	0.857493857493858	0.444717444717445	raw__ss_1__os_0__min_size_50__min_size_overlap_0	Short	21	Out_Channel Alignment	_1	raw__ss_1__os_0__min_size_50__min_size_overlap_0_slide 1_21_Out_Channel Alignment__1	0.857493857493858	EdU in SON
509	532	863	raw__ss_1__os_0__min_size_50__min_size_overlap_0/slide 1/Image 21_Out_Channel Alignment__Mask_1/tables/004_segmented_regions_EdU.csv.gz	EdU	0.00347624565469293	0.785631517960603	raw__ss_1__os_0__min_size_50__min_size_overlap_0	Short	21	Out_Channel Alignment	_1	raw__ss_1__os_0__min_size_50__min_size_overlap_0_slide 1_21_Out_Channel Alignment__1	0.00347624565469293	EdU in SON
511	534	700	raw__ss_1__os_0__min_size_50__min_size_overlap_0/slide 1/Image 21_Out_Channel Alignment__Mask_1/tables/004_segmented_regions_EdU.csv.gz	EdU	0.568571428571429	0.14	raw__ss_1__os_0__min_size_50__min_size_overlap_0	Short	21	Out_Channel Alignment	_1	raw__ss_1__os_0__min_size_50__min_size_overlap_0_slide 1_21_Out_Channel Alignment__1	0.568571428571429	EdU in SON
515	538	1417	raw__ss_1__os_0__min_size_50__min_size_overlap_0/slide 1/Image 21_Out_Channel Alignment__Mask_1/tables/004_segmented_regions_EdU.csv.gz	EdU	0.0479887085391673	0.478475652787579	raw__ss_1__os_0__min_size_50__min_size_overlap_0	Short	21	Out_Channel Alignment	_1	raw__ss_1__os_0__min_size_50__min_size_overlap_0_slide 1_21_Out_Channel Alignment__1	0.0479887085391673	EdU in SON
518	541	1841	raw__ss_1__os_0__min_size_50__min_size_overlap_0/slide 1/Image 21_Out_Channel Alignment__Mask_1/tables/004_segmented_regions_EdU.csv.gz	EdU	0.00814774579033134	0.406844106463878	raw__ss_1__os_0__min_size_50__min_size_overlap_0	Short	21	Out_Channel Alignment	_1	raw__ss_1__os_0__min_size_50__min_size_overlap_0_slide 1_21_Out_Channel Alignment__1	0.00814774579033134	EdU in SON
520	544	977	raw__ss_1__os_0__min_size_50__min_size_overlap_0/slide 1/Image 21_Out_Channel Alignment__Mask_1/tables/004_segmented_regions_EdU.csv.gz	EdU	0.0214943705220061	0.626407369498465	raw__ss_1__os_0__min_size_50__min_size_overlap_0	Short	21	Out_Channel Alignment	_1	raw__ss_1__os_0__min_size_50__min_size_overlap_0_slide 1_21_Out_Channel Alignment__1	0.0214943705220061	EdU in SON
523	548	161	raw__ss_1__os_0__min_size_50__min_size_overlap_0/slide 1/Image 21_Out_Channel Alignment__Mask_1/tables/004_segmented_regions_EdU.csv.gz	EdU	0.136645962732919	0.577639751552795	raw__ss_1__os_0__min_size_50__min_size_overlap_0	Short	21	Out_Channel Alignment	_1	raw__ss_1__os_0__min_size_50__min_size_overlap_0_slide 1_21_Out_Channel Alignment__1	0.136645962732919	EdU in SON
526	551	236	raw__ss_1__os_0__min_size_50__min_size_overlap_0/slide 1/Image 21_Out_Channel Alignment__Mask_1/tables/004_segmented_regions_EdU.csv.gz	EdU	0.0169491525423729	0	raw__ss_1__os_0__min_size_50__min_size_overlap_0	Short	21	Out_Channel Alignment	_1	raw__ss_1__os_0__min_size_50__min_size_overlap_0_slide 1_21_Out_Channel Alignment__1	0.0169491525423729	EdU in SON
534	559	3138	raw__ss_1__os_0__min_size_50__min_size_overlap_0/slide 1/Image 21_Out_Channel Alignment__Mask_1/tables/004_segmented_regions_EdU.csv.gz	EdU	0.167304015296367	0.565009560229445	raw__ss_1__os_0__min_size_50__min_size_overlap_0	Short	21	Out_Channel Alignment	_1	raw__ss_1__os_0__min_size_50__min_size_overlap_0_slide 1_21_Out_Channel Alignment__1	0.167304015296367	EdU in SON
542	568	993	raw__ss_1__os_0__min_size_50__min_size_overlap_0/slide 1/Image 21_Out_Channel Alignment__Mask_1/tables/004_segmented_regions_EdU.csv.gz	EdU	0.236656596173212	0.644511581067472	raw__ss_1__os_0__min_size_50__min_size_overlap_0	Short	21	Out_Channel Alignment	_1	raw__ss_1__os_0__min_size_50__min_size_overlap_0_slide 1_21_Out_Channel Alignment__1	0.236656596173212	EdU in SON
543	569	1429	raw__ss_1__os_0__min_size_50__min_size_overlap_0/slide 1/Image 21_Out_Channel Alignment__Mask_1/tables/004_segmented_regions_EdU.csv.gz	EdU	0.0272918124562631	0.726382085374388	raw__ss_1__os_0__min_size_50__min_size_overlap_0	Short	21	Out_Channel Alignment	_1	raw__ss_1__os_0__min_size_50__min_size_overlap_0_slide 1_21_Out_Channel Alignment__1	0.0272918124562631	EdU in SON
552	579	3359	raw__ss_1__os_0__min_size_50__min_size_overlap_0/slide 1/Image 21_Out_Channel Alignment__Mask_1/tables/004_segmented_regions_EdU.csv.gz	EdU	0.00535873771955939	0.725513545698124	raw__ss_1__os_0__min_size_50__min_size_overlap_0	Short	21	Out_Channel Alignment	_1	raw__ss_1__os_0__min_size_50__min_size_overlap_0_slide 1_21_Out_Channel Alignment__1	0.00535873771955939	EdU in SON
562	589	1526	raw__ss_1__os_0__min_size_50__min_size_overlap_0/slide 1/Image 21_Out_Channel Alignment__Mask_1/tables/004_segmented_regions_EdU.csv.gz	EdU	0.0865006553079948	0.653342070773263	raw__ss_1__os_0__min_size_50__min_size_overlap_0	Short	21	Out_Channel Alignment	_1	raw__ss_1__os_0__min_size_50__min_size_overlap_0_slide 1_21_Out_Channel Alignment__1	0.0865006553079948	EdU in SON
564	591	1810	raw__ss_1__os_0__min_size_50__min_size_overlap_0/slide 1/Image 21_Out_Channel Alignment__Mask_1/tables/004_segmented_regions_EdU.csv.gz	EdU	0.166298342541436	0.756906077348066	raw__ss_1__os_0__min_size_50__min_size_overlap_0	Short	21	Out_Channel Alignment	_1	raw__ss_1__os_0__min_size_50__min_size_overlap_0_slide 1_21_Out_Channel Alignment__1	0.166298342541436	EdU in SON
582	611	677	raw__ss_1__os_0__min_size_50__min_size_overlap_0/slide 1/Image 21_Out_Channel Alignment__Mask_1/tables/004_segmented_regions_EdU.csv.gz	EdU	0.818316100443131	0.478581979320532	raw__ss_1__os_0__min_size_50__min_size_overlap_0	Short	21	Out_Channel Alignment	_1	raw__ss_1__os_0__min_size_50__min_size_overlap_0_slide 1_21_Out_Channel Alignment__1	0.818316100443131	EdU in SON
583	612	1646	raw__ss_1__os_0__min_size_50__min_size_overlap_0/slide 1/Image 21_Out_Channel Alignment__Mask_1/tables/004_segmented_regions_EdU.csv.gz	EdU	0.0182260024301337	0.482989064398542	raw__ss_1__os_0__min_size_50__min_size_overlap_0	Short	21	Out_Channel Alignment	_1	raw__ss_1__os_0__min_size_50__min_size_overlap_0_slide 1_21_Out_Channel Alignment__1	0.0182260024301337	EdU in SON
593	623	112	raw__ss_1__os_0__min_size_50__min_size_overlap_0/slide 1/Image 21_Out_Channel Alignment__Mask_1/tables/004_segmented_regions_EdU.csv.gz	EdU	0.232142857142857	0.991071428571429	raw__ss_1__os_0__min_size_50__min_size_overlap_0	Short	21	Out_Channel Alignment	_1	raw__ss_1__os_0__min_size_50__min_size_overlap_0_slide 1_21_Out_Channel Alignment__1	0.232142857142857	EdU in SON
595	625	1353	raw__ss_1__os_0__min_size_50__min_size_overlap_0/slide 1/Image 21_Out_Channel Alignment__Mask_1/tables/004_segmented_regions_EdU.csv.gz	EdU	0.00369549150036955	0.63710273466371	raw__ss_1__os_0__min_size_50__min_size_overlap_0	Short	21	Out_Channel Alignment	_1	raw__ss_1__os_0__min_size_50__min_size_overlap_0_slide 1_21_Out_Channel Alignment__1	0.00369549150036955	EdU in SON
611	642	1361	raw__ss_1__os_0__min_size_50__min_size_overlap_0/slide 1/Image 21_Out_Channel Alignment__Mask_1/tables/004_segmented_regions_EdU.csv.gz	EdU	0.0198383541513593	0.697281410727406	raw__ss_1__os_0__min_size_50__min_size_overlap_0	Short	21	Out_Channel Alignment	_1	raw__ss_1__os_0__min_size_50__min_size_overlap_0_slide 1_21_Out_Channel Alignment__1	0.0198383541513593	EdU in SON
614	645	710	raw__ss_1__os_0__min_size_50__min_size_overlap_0/slide 1/Image 21_Out_Channel Alignment__Mask_1/tables/004_segmented_regions_EdU.csv.gz	EdU	0.12112676056338	0.323943661971831	raw__ss_1__os_0__min_size_50__min_size_overlap_0	Short	21	Out_Channel Alignment	_1	raw__ss_1__os_0__min_size_50__min_size_overlap_0_slide 1_21_Out_Channel Alignment__1	0.12112676056338	EdU in SON
620	652	660	raw__ss_1__os_0__min_size_50__min_size_overlap_0/slide 1/Image 21_Out_Channel Alignment__Mask_1/tables/004_segmented_regions_EdU.csv.gz	EdU	0.0242424242424242	0.763636363636364	raw__ss_1__os_0__min_size_50__min_size_overlap_0	Short	21	Out_Channel Alignment	_1	raw__ss_1__os_0__min_size_50__min_size_overlap_0_slide 1_21_Out_Channel Alignment__1	0.0242424242424242	EdU in SON
625	658	335	raw__ss_1__os_0__min_size_50__min_size_overlap_0/slide 1/Image 21_Out_Channel Alignment__Mask_1/tables/004_segmented_regions_EdU.csv.gz	EdU	0.0298507462686567	0.471641791044776	raw__ss_1__os_0__min_size_50__min_size_overlap_0	Short	21	Out_Channel Alignment	_1	raw__ss_1__os_0__min_size_50__min_size_overlap_0_slide 1_21_Out_Channel Alignment__1	0.0298507462686567	EdU in SON
632	665	1593	raw__ss_1__os_0__min_size_50__min_size_overlap_0/slide 1/Image 21_Out_Channel Alignment__Mask_1/tables/004_segmented_regions_EdU.csv.gz	EdU	0.0401757689893283	0.811048336472065	raw__ss_1__os_0__min_size_50__min_size_overlap_0	Short	21	Out_Channel Alignment	_1	raw__ss_1__os_0__min_size_50__min_size_overlap_0_slide 1_21_Out_Channel Alignment__1	0.0401757689893283	EdU in SON
636	669	1757	raw__ss_1__os_0__min_size_50__min_size_overlap_0/slide 1/Image 21_Out_Channel Alignment__Mask_1/tables/004_segmented_regions_EdU.csv.gz	EdU	0.319294251565168	0.66306203756403	raw__ss_1__os_0__min_size_50__min_size_overlap_0	Short	21	Out_Channel Alignment	_1	raw__ss_1__os_0__min_size_50__min_size_overlap_0_slide 1_21_Out_Channel Alignment__1	0.319294251565168	EdU in SON
637	670	1136	raw__ss_1__os_0__min_size_50__min_size_overlap_0/slide 1/Image 21_Out_Channel Alignment__Mask_1/tables/004_segmented_regions_EdU.csv.gz	EdU	0.0713028169014085	0.725352112676056	raw__ss_1__os_0__min_size_50__min_size_overlap_0	Short	21	Out_Channel Alignment	_1	raw__ss_1__os_0__min_size_50__min_size_overlap_0_slide 1_21_Out_Channel Alignment__1	0.0713028169014085	EdU in SON
638	671	2695	raw__ss_1__os_0__min_size_50__min_size_overlap_0/slide 1/Image 21_Out_Channel Alignment__Mask_1/tables/004_segmented_regions_EdU.csv.gz	EdU	0.025974025974026	0.661595547309833	raw__ss_1__os_0__min_size_50__min_size_overlap_0	Short	21	Out_Channel Alignment	_1	raw__ss_1__os_0__min_size_50__min_size_overlap_0_slide 1_21_Out_Channel Alignment__1	0.025974025974026	EdU in SON
639	672	1717	raw__ss_1__os_0__min_size_50__min_size_overlap_0/slide 1/Image 21_Out_Channel Alignment__Mask_1/tables/004_segmented_regions_EdU.csv.gz	EdU	0.0512521840419336	0.588235294117647	raw__ss_1__os_0__min_size_50__min_size_overlap_0	Short	21	Out_Channel Alignment	_1	raw__ss_1__os_0__min_size_50__min_size_overlap_0_slide 1_21_Out_Channel Alignment__1	0.0512521840419336	EdU in SON
640	673	1303	raw__ss_1__os_0__min_size_50__min_size_overlap_0/slide 1/Image 21_Out_Channel Alignment__Mask_1/tables/004_segmented_regions_EdU.csv.gz	EdU	0.167306216423638	0.3584036838066	raw__ss_1__os_0__min_size_50__min_size_overlap_0	Short	21	Out_Channel Alignment	_1	raw__ss_1__os_0__min_size_50__min_size_overlap_0_slide 1_21_Out_Channel Alignment__1	0.167306216423638	EdU in SON
665	701	384	raw__ss_1__os_0__min_size_50__min_size_overlap_0/slide 1/Image 21_Out_Channel Alignment__Mask_1/tables/004_segmented_regions_EdU.csv.gz	EdU	0.893229166666667	0.377604166666667	raw__ss_1__os_0__min_size_50__min_size_overlap_0	Short	21	Out_Channel Alignment	_1	raw__ss_1__os_0__min_size_50__min_size_overlap_0_slide 1_21_Out_Channel Alignment__1	0.893229166666667	EdU in SON
671	707	1469	raw__ss_1__os_0__min_size_50__min_size_overlap_0/slide 1/Image 21_Out_Channel Alignment__Mask_1/tables/004_segmented_regions_EdU.csv.gz	EdU	0.661674608577263	0.201497617426821	raw__ss_1__os_0__min_size_50__min_size_overlap_0	Short	21	Out_Channel Alignment	_1	raw__ss_1__os_0__min_size_50__min_size_overlap_0_slide 1_21_Out_Channel Alignment__1	0.661674608577263	EdU in SON
678	714	1127	raw__ss_1__os_0__min_size_50__min_size_overlap_0/slide 1/Image 21_Out_Channel Alignment__Mask_1/tables/004_segmented_regions_EdU.csv.gz	EdU	0.0390417036379769	0.487133984028394	raw__ss_1__os_0__min_size_50__min_size_overlap_0	Short	21	Out_Channel Alignment	_1	raw__ss_1__os_0__min_size_50__min_size_overlap_0_slide 1_21_Out_Channel Alignment__1	0.0390417036379769	EdU in SON
703	741	531	raw__ss_1__os_0__min_size_50__min_size_overlap_0/slide 1/Image 21_Out_Channel Alignment__Mask_1/tables/004_segmented_regions_EdU.csv.gz	EdU	1	0	raw__ss_1__os_0__min_size_50__min_size_overlap_0	Short	21	Out_Channel Alignment	_1	raw__ss_1__os_0__min_size_50__min_size_overlap_0_slide 1_21_Out_Channel Alignment__1	1	EdU in SON
705	743	673	raw__ss_1__os_0__min_size_50__min_size_overlap_0/slide 1/Image 21_Out_Channel Alignment__Mask_1/tables/004_segmented_regions_EdU.csv.gz	EdU	0.364041604754829	0.668647845468053	raw__ss_1__os_0__min_size_50__min_size_overlap_0	Short	21	Out_Channel Alignment	_1	raw__ss_1__os_0__min_size_50__min_size_overlap_0_slide 1_21_Out_Channel Alignment__1	0.364041604754829	EdU in SON
710	748	312	raw__ss_1__os_0__min_size_50__min_size_overlap_0/slide 1/Image 21_Out_Channel Alignment__Mask_1/tables/004_segmented_regions_EdU.csv.gz	EdU	0.907051282051282	0.503205128205128	raw__ss_1__os_0__min_size_50__min_size_overlap_0	Short	21	Out_Channel Alignment	_1	raw__ss_1__os_0__min_size_50__min_size_overlap_0_slide 1_21_Out_Channel Alignment__1	0.907051282051282	EdU in SON
712	750	467	raw__ss_1__os_0__min_size_50__min_size_overlap_0/slide 1/Image 21_Out_Channel Alignment__Mask_1/tables/004_segmented_regions_EdU.csv.gz	EdU	0.00214132762312634	0.00428265524625268	raw__ss_1__os_0__min_size_50__min_size_overlap_0	Short	21	Out_Channel Alignment	_1	raw__ss_1__os_0__min_size_50__min_size_overlap_0_slide 1_21_Out_Channel Alignment__1	0.00214132762312634	EdU in SON
713	751	221	raw__ss_1__os_0__min_size_50__min_size_overlap_0/slide 1/Image 21_Out_Channel Alignment__Mask_1/tables/004_segmented_regions_EdU.csv.gz	EdU	0.18552036199095	0.411764705882353	raw__ss_1__os_0__min_size_50__min_size_overlap_0	Short	21	Out_Channel Alignment	_1	raw__ss_1__os_0__min_size_50__min_size_overlap_0_slide 1_21_Out_Channel Alignment__1	0.18552036199095	EdU in SON
718	756	1968	raw__ss_1__os_0__min_size_50__min_size_overlap_0/slide 1/Image 21_Out_Channel Alignment__Mask_1/tables/004_segmented_regions_EdU.csv.gz	EdU	0.00965447154471545	0.311483739837398	raw__ss_1__os_0__min_size_50__min_size_overlap_0	Short	21	Out_Channel Alignment	_1	raw__ss_1__os_0__min_size_50__min_size_overlap_0_slide 1_21_Out_Channel Alignment__1	0.00965447154471545	EdU in SON
722	760	393	raw__ss_1__os_0__min_size_50__min_size_overlap_0/slide 1/Image 21_Out_Channel Alignment__Mask_1/tables/004_segmented_regions_EdU.csv.gz	EdU	0.00254452926208651	0.165394402035623	raw__ss_1__os_0__min_size_50__min_size_overlap_0	Short	21	Out_Channel Alignment	_1	raw__ss_1__os_0__min_size_50__min_size_overlap_0_slide 1_21_Out_Channel Alignment__1	0.00254452926208651	EdU in SON
732	771	1125	raw__ss_1__os_0__min_size_50__min_size_overlap_0/slide 1/Image 21_Out_Channel Alignment__Mask_1/tables/004_segmented_regions_EdU.csv.gz	EdU	0.364444444444444	0.695111111111111	raw__ss_1__os_0__min_size_50__min_size_overlap_0	Short	21	Out_Channel Alignment	_1	raw__ss_1__os_0__min_size_50__min_size_overlap_0_slide 1_21_Out_Channel Alignment__1	0.364444444444444	EdU in SON
736	775	138	raw__ss_1__os_0__min_size_50__min_size_overlap_0/slide 1/Image 21_Out_Channel Alignment__Mask_1/tables/004_segmented_regions_EdU.csv.gz	EdU	0.789855072463768	0.456521739130435	raw__ss_1__os_0__min_size_50__min_size_overlap_0	Short	21	Out_Channel Alignment	_1	raw__ss_1__os_0__min_size_50__min_size_overlap_0_slide 1_21_Out_Channel Alignment__1	0.789855072463768	EdU in SON
748	787	707	raw__ss_1__os_0__min_size_50__min_size_overlap_0/slide 1/Image 21_Out_Channel Alignment__Mask_1/tables/004_segmented_regions_EdU.csv.gz	EdU	0.998585572842999	0.52050919377652	raw__ss_1__os_0__min_size_50__min_size_overlap_0	Short	21	Out_Channel Alignment	_1	raw__ss_1__os_0__min_size_50__min_size_overlap_0_slide 1_21_Out_Channel Alignment__1	0.998585572842999	EdU in SON
751	790	264	raw__ss_1__os_0__min_size_50__min_size_overlap_0/slide 1/Image 21_Out_Channel Alignment__Mask_1/tables/004_segmented_regions_EdU.csv.gz	EdU	0.416666666666667	0	raw__ss_1__os_0__min_size_50__min_size_overlap_0	Short	21	Out_Channel Alignment	_1	raw__ss_1__os_0__min_size_50__min_size_overlap_0_slide 1_21_Out_Channel Alignment__1	0.416666666666667	EdU in SON
753	792	286	raw__ss_1__os_0__min_size_50__min_size_overlap_0/slide 1/Image 21_Out_Channel Alignment__Mask_1/tables/004_segmented_regions_EdU.csv.gz	EdU	0.00699300699300699	0.00699300699300699	raw__ss_1__os_0__min_size_50__min_size_overlap_0	Short	21	Out_Channel Alignment	_1	raw__ss_1__os_0__min_size_50__min_size_overlap_0_slide 1_21_Out_Channel Alignment__1	0.00699300699300699	EdU in SON
755	794	575	raw__ss_1__os_0__min_size_50__min_size_overlap_0/slide 1/Image 21_Out_Channel Alignment__Mask_1/tables/004_segmented_regions_EdU.csv.gz	EdU	1	0.297391304347826	raw__ss_1__os_0__min_size_50__min_size_overlap_0	Short	21	Out_Channel Alignment	_1	raw__ss_1__os_0__min_size_50__min_size_overlap_0_slide 1_21_Out_Channel Alignment__1	1	EdU in SON
776	818	148	raw__ss_1__os_0__min_size_50__min_size_overlap_0/slide 1/Image 21_Out_Channel Alignment__Mask_1/tables/004_segmented_regions_EdU.csv.gz	EdU	0.743243243243243	0.702702702702703	raw__ss_1__os_0__min_size_50__min_size_overlap_0	Short	21	Out_Channel Alignment	_1	raw__ss_1__os_0__min_size_50__min_size_overlap_0_slide 1_21_Out_Channel Alignment__1	0.743243243243243	EdU in SON
780	822	466	raw__ss_1__os_0__min_size_50__min_size_overlap_0/slide 1/Image 21_Out_Channel Alignment__Mask_1/tables/004_segmented_regions_EdU.csv.gz	EdU	0.0815450643776824	0.860515021459227	raw__ss_1__os_0__min_size_50__min_size_overlap_0	Short	21	Out_Channel Alignment	_1	raw__ss_1__os_0__min_size_50__min_size_overlap_0_slide 1_21_Out_Channel Alignment__1	0.0815450643776824	EdU in SON
781	823	900	raw__ss_1__os_0__min_size_50__min_size_overlap_0/slide 1/Image 21_Out_Channel Alignment__Mask_1/tables/004_segmented_regions_EdU.csv.gz	EdU	0.00666666666666667	0.687777777777778	raw__ss_1__os_0__min_size_50__min_size_overlap_0	Short	21	Out_Channel Alignment	_1	raw__ss_1__os_0__min_size_50__min_size_overlap_0_slide 1_21_Out_Channel Alignment__1	0.00666666666666667	EdU in SON
784	826	236	raw__ss_1__os_0__min_size_50__min_size_overlap_0/slide 1/Image 21_Out_Channel Alignment__Mask_1/tables/004_segmented_regions_EdU.csv.gz	EdU	0.411016949152542	0	raw__ss_1__os_0__min_size_50__min_size_overlap_0	Short	21	Out_Channel Alignment	_1	raw__ss_1__os_0__min_size_50__min_size_overlap_0_slide 1_21_Out_Channel Alignment__1	0.411016949152542	EdU in SON
791	833	347	raw__ss_1__os_0__min_size_50__min_size_overlap_0/slide 1/Image 21_Out_Channel Alignment__Mask_1/tables/004_segmented_regions_EdU.csv.gz	EdU	0.210374639769452	0.239193083573487	raw__ss_1__os_0__min_size_50__min_size_overlap_0	Short	21	Out_Channel Alignment	_1	raw__ss_1__os_0__min_size_50__min_size_overlap_0_slide 1_21_Out_Channel Alignment__1	0.210374639769452	EdU in SON
804	848	82	raw__ss_1__os_0__min_size_50__min_size_overlap_0/slide 1/Image 21_Out_Channel Alignment__Mask_1/tables/004_segmented_regions_EdU.csv.gz	EdU	0.0731707317073171	0.0609756097560976	raw__ss_1__os_0__min_size_50__min_size_overlap_0	Short	21	Out_Channel Alignment	_1	raw__ss_1__os_0__min_size_50__min_size_overlap_0_slide 1_21_Out_Channel Alignment__1	0.0731707317073171	EdU in SON
807	851	71	raw__ss_1__os_0__min_size_50__min_size_overlap_0/slide 1/Image 21_Out_Channel Alignment__Mask_1/tables/004_segmented_regions_EdU.csv.gz	EdU	0.563380281690141	0.76056338028169	raw__ss_1__os_0__min_size_50__min_size_overlap_0	Short	21	Out_Channel Alignment	_1	raw__ss_1__os_0__min_size_50__min_size_overlap_0_slide 1_21_Out_Channel Alignment__1	0.563380281690141	EdU in SON
842	896	75	raw__ss_1__os_0__min_size_50__min_size_overlap_0/slide 1/Image 21_Out_Channel Alignment__Mask_1/tables/004_segmented_regions_EdU.csv.gz	EdU	0.986666666666667	0	raw__ss_1__os_0__min_size_50__min_size_overlap_0	Short	21	Out_Channel Alignment	_1	raw__ss_1__os_0__min_size_50__min_size_overlap_0_slide 1_21_Out_Channel Alignment__1	0.986666666666667	EdU in SON
844	898	132	raw__ss_1__os_0__min_size_50__min_size_overlap_0/slide 1/Image 21_Out_Channel Alignment__Mask_1/tables/004_segmented_regions_EdU.csv.gz	EdU	0.159090909090909	0	raw__ss_1__os_0__min_size_50__min_size_overlap_0	Short	21	Out_Channel Alignment	_1	raw__ss_1__os_0__min_size_50__min_size_overlap_0_slide 1_21_Out_Channel Alignment__1	0.159090909090909	EdU in SON
845	899	152	raw__ss_1__os_0__min_size_50__min_size_overlap_0/slide 1/Image 21_Out_Channel Alignment__Mask_1/tables/004_segmented_regions_EdU.csv.gz	EdU	0.0394736842105263	0.43421052631579	raw__ss_1__os_0__min_size_50__min_size_overlap_0	Short	21	Out_Channel Alignment	_1	raw__ss_1__os_0__min_size_50__min_size_overlap_0_slide 1_21_Out_Channel Alignment__1	0.0394736842105263	EdU in SON
38	41	1837	raw__ss_1__os_0__min_size_50__min_size_overlap_0/slide 1/Image 23_Out_Channel Alignment__Mask_1/tables/004_segmented_regions_EdU.csv.gz	EdU	0.117583015786609	0.254763200870985	raw__ss_1__os_0__min_size_50__min_size_overlap_0	Short	23	Out_Channel Alignment	_1	raw__ss_1__os_0__min_size_50__min_size_overlap_0_slide 1_23_Out_Channel Alignment__1	0.117583015786609	EdU in SON
42	45	3024	raw__ss_1__os_0__min_size_50__min_size_overlap_0/slide 1/Image 23_Out_Channel Alignment__Mask_1/tables/004_segmented_regions_EdU.csv.gz	EdU	0.00198412698412698	0.608465608465608	raw__ss_1__os_0__min_size_50__min_size_overlap_0	Short	23	Out_Channel Alignment	_1	raw__ss_1__os_0__min_size_50__min_size_overlap_0_slide 1_23_Out_Channel Alignment__1	0.00198412698412698	EdU in SON
55	58	3427	raw__ss_1__os_0__min_size_50__min_size_overlap_0/slide 1/Image 23_Out_Channel Alignment__Mask_1/tables/004_segmented_regions_EdU.csv.gz	EdU	0.138896994455792	0.778523489932886	raw__ss_1__os_0__min_size_50__min_size_overlap_0	Short	23	Out_Channel Alignment	_1	raw__ss_1__os_0__min_size_50__min_size_overlap_0_slide 1_23_Out_Channel Alignment__1	0.138896994455792	EdU in SON
69	72	1118	raw__ss_1__os_0__min_size_50__min_size_overlap_0/slide 1/Image 23_Out_Channel Alignment__Mask_1/tables/004_segmented_regions_EdU.csv.gz	EdU	0.449910554561717	0.0831842576028623	raw__ss_1__os_0__min_size_50__min_size_overlap_0	Short	23	Out_Channel Alignment	_1	raw__ss_1__os_0__min_size_50__min_size_overlap_0_slide 1_23_Out_Channel Alignment__1	0.449910554561717	EdU in SON
79	83	921	raw__ss_1__os_0__min_size_50__min_size_overlap_0/slide 1/Image 23_Out_Channel Alignment__Mask_1/tables/004_segmented_regions_EdU.csv.gz	EdU	0.00868621064060804	0.874049945711184	raw__ss_1__os_0__min_size_50__min_size_overlap_0	Short	23	Out_Channel Alignment	_1	raw__ss_1__os_0__min_size_50__min_size_overlap_0_slide 1_23_Out_Channel Alignment__1	0.00868621064060804	EdU in SON
83	87	649	raw__ss_1__os_0__min_size_50__min_size_overlap_0/slide 1/Image 23_Out_Channel Alignment__Mask_1/tables/004_segmented_regions_EdU.csv.gz	EdU	0.0292758089368259	0.0662557781201849	raw__ss_1__os_0__min_size_50__min_size_overlap_0	Short	23	Out_Channel Alignment	_1	raw__ss_1__os_0__min_size_50__min_size_overlap_0_slide 1_23_Out_Channel Alignment__1	0.0292758089368259	EdU in SON
94	99	2036	raw__ss_1__os_0__min_size_50__min_size_overlap_0/slide 1/Image 23_Out_Channel Alignment__Mask_1/tables/004_segmented_regions_EdU.csv.gz	EdU	0.000491159135559921	0.726424361493124	raw__ss_1__os_0__min_size_50__min_size_overlap_0	Short	23	Out_Channel Alignment	_1	raw__ss_1__os_0__min_size_50__min_size_overlap_0_slide 1_23_Out_Channel Alignment__1	0.000491159135559921	EdU in SON
98	103	1667	raw__ss_1__os_0__min_size_50__min_size_overlap_0/slide 1/Image 23_Out_Channel Alignment__Mask_1/tables/004_segmented_regions_EdU.csv.gz	EdU	0.31493701259748	0.116376724655069	raw__ss_1__os_0__min_size_50__min_size_overlap_0	Short	23	Out_Channel Alignment	_1	raw__ss_1__os_0__min_size_50__min_size_overlap_0_slide 1_23_Out_Channel Alignment__1	0.31493701259748	EdU in SON
109	114	849	raw__ss_1__os_0__min_size_50__min_size_overlap_0/slide 1/Image 23_Out_Channel Alignment__Mask_1/tables/004_segmented_regions_EdU.csv.gz	EdU	0.0671378091872792	0.573616018845701	raw__ss_1__os_0__min_size_50__min_size_overlap_0	Short	23	Out_Channel Alignment	_1	raw__ss_1__os_0__min_size_50__min_size_overlap_0_slide 1_23_Out_Channel Alignment__1	0.0671378091872792	EdU in SON
114	119	1640	raw__ss_1__os_0__min_size_50__min_size_overlap_0/slide 1/Image 23_Out_Channel Alignment__Mask_1/tables/004_segmented_regions_EdU.csv.gz	EdU	0.232317073170732	0.425609756097561	raw__ss_1__os_0__min_size_50__min_size_overlap_0	Short	23	Out_Channel Alignment	_1	raw__ss_1__os_0__min_size_50__min_size_overlap_0_slide 1_23_Out_Channel Alignment__1	0.232317073170732	EdU in SON
119	125	3470	raw__ss_1__os_0__min_size_50__min_size_overlap_0/slide 1/Image 23_Out_Channel Alignment__Mask_1/tables/004_segmented_regions_EdU.csv.gz	EdU	0.0262247838616715	0.614121037463977	raw__ss_1__os_0__min_size_50__min_size_overlap_0	Short	23	Out_Channel Alignment	_1	raw__ss_1__os_0__min_size_50__min_size_overlap_0_slide 1_23_Out_Channel Alignment__1	0.0262247838616715	EdU in SON
120	126	2681	raw__ss_1__os_0__min_size_50__min_size_overlap_0/slide 1/Image 23_Out_Channel Alignment__Mask_1/tables/004_segmented_regions_EdU.csv.gz	EdU	0.0816859380828049	0.571428571428571	raw__ss_1__os_0__min_size_50__min_size_overlap_0	Short	23	Out_Channel Alignment	_1	raw__ss_1__os_0__min_size_50__min_size_overlap_0_slide 1_23_Out_Channel Alignment__1	0.0816859380828049	EdU in SON
137	143	757	raw__ss_1__os_0__min_size_50__min_size_overlap_0/slide 1/Image 23_Out_Channel Alignment__Mask_1/tables/004_segmented_regions_EdU.csv.gz	EdU	0.023778071334214	0.47556142668428	raw__ss_1__os_0__min_size_50__min_size_overlap_0	Short	23	Out_Channel Alignment	_1	raw__ss_1__os_0__min_size_50__min_size_overlap_0_slide 1_23_Out_Channel Alignment__1	0.023778071334214	EdU in SON
141	147	1809	raw__ss_1__os_0__min_size_50__min_size_overlap_0/slide 1/Image 23_Out_Channel Alignment__Mask_1/tables/004_segmented_regions_EdU.csv.gz	EdU	0.0375898286346048	0.851299060254284	raw__ss_1__os_0__min_size_50__min_size_overlap_0	Short	23	Out_Channel Alignment	_1	raw__ss_1__os_0__min_size_50__min_size_overlap_0_slide 1_23_Out_Channel Alignment__1	0.0375898286346048	EdU in SON
149	155	2035	raw__ss_1__os_0__min_size_50__min_size_overlap_0/slide 1/Image 23_Out_Channel Alignment__Mask_1/tables/004_segmented_regions_EdU.csv.gz	EdU	0.161670761670762	0.496805896805897	raw__ss_1__os_0__min_size_50__min_size_overlap_0	Short	23	Out_Channel Alignment	_1	raw__ss_1__os_0__min_size_50__min_size_overlap_0_slide 1_23_Out_Channel Alignment__1	0.161670761670762	EdU in SON
155	161	994	raw__ss_1__os_0__min_size_50__min_size_overlap_0/slide 1/Image 23_Out_Channel Alignment__Mask_1/tables/004_segmented_regions_EdU.csv.gz	EdU	0.438631790744467	0.00100603621730382	raw__ss_1__os_0__min_size_50__min_size_overlap_0	Short	23	Out_Channel Alignment	_1	raw__ss_1__os_0__min_size_50__min_size_overlap_0_slide 1_23_Out_Channel Alignment__1	0.438631790744467	EdU in SON
156	162	1158	raw__ss_1__os_0__min_size_50__min_size_overlap_0/slide 1/Image 23_Out_Channel Alignment__Mask_1/tables/004_segmented_regions_EdU.csv.gz	EdU	0.188255613126079	0.268566493955095	raw__ss_1__os_0__min_size_50__min_size_overlap_0	Short	23	Out_Channel Alignment	_1	raw__ss_1__os_0__min_size_50__min_size_overlap_0_slide 1_23_Out_Channel Alignment__1	0.188255613126079	EdU in SON
159	165	1838	raw__ss_1__os_0__min_size_50__min_size_overlap_0/slide 1/Image 23_Out_Channel Alignment__Mask_1/tables/004_segmented_regions_EdU.csv.gz	EdU	0.00870511425462459	0.604461371055495	raw__ss_1__os_0__min_size_50__min_size_overlap_0	Short	23	Out_Channel Alignment	_1	raw__ss_1__os_0__min_size_50__min_size_overlap_0_slide 1_23_Out_Channel Alignment__1	0.00870511425462459	EdU in SON
165	171	989	raw__ss_1__os_0__min_size_50__min_size_overlap_0/slide 1/Image 23_Out_Channel Alignment__Mask_1/tables/004_segmented_regions_EdU.csv.gz	EdU	0.418604651162791	0.076845298281092	raw__ss_1__os_0__min_size_50__min_size_overlap_0	Short	23	Out_Channel Alignment	_1	raw__ss_1__os_0__min_size_50__min_size_overlap_0_slide 1_23_Out_Channel Alignment__1	0.418604651162791	EdU in SON
166	172	1540	raw__ss_1__os_0__min_size_50__min_size_overlap_0/slide 1/Image 23_Out_Channel Alignment__Mask_1/tables/004_segmented_regions_EdU.csv.gz	EdU	0.00779220779220779	0.202597402597403	raw__ss_1__os_0__min_size_50__min_size_overlap_0	Short	23	Out_Channel Alignment	_1	raw__ss_1__os_0__min_size_50__min_size_overlap_0_slide 1_23_Out_Channel Alignment__1	0.00779220779220779	EdU in SON
175	181	1589	raw__ss_1__os_0__min_size_50__min_size_overlap_0/slide 1/Image 23_Out_Channel Alignment__Mask_1/tables/004_segmented_regions_EdU.csv.gz	EdU	0.0106985525487728	0.18313404657017	raw__ss_1__os_0__min_size_50__min_size_overlap_0	Short	23	Out_Channel Alignment	_1	raw__ss_1__os_0__min_size_50__min_size_overlap_0_slide 1_23_Out_Channel Alignment__1	0.0106985525487728	EdU in SON
185	193	1093	raw__ss_1__os_0__min_size_50__min_size_overlap_0/slide 1/Image 23_Out_Channel Alignment__Mask_1/tables/004_segmented_regions_EdU.csv.gz	EdU	0.0741079597438243	0	raw__ss_1__os_0__min_size_50__min_size_overlap_0	Short	23	Out_Channel Alignment	_1	raw__ss_1__os_0__min_size_50__min_size_overlap_0_slide 1_23_Out_Channel Alignment__1	0.0741079597438243	EdU in SON
191	199	1676	raw__ss_1__os_0__min_size_50__min_size_overlap_0/slide 1/Image 23_Out_Channel Alignment__Mask_1/tables/004_segmented_regions_EdU.csv.gz	EdU	0.20346062052506	0.371718377088305	raw__ss_1__os_0__min_size_50__min_size_overlap_0	Short	23	Out_Channel Alignment	_1	raw__ss_1__os_0__min_size_50__min_size_overlap_0_slide 1_23_Out_Channel Alignment__1	0.20346062052506	EdU in SON
195	203	4039	raw__ss_1__os_0__min_size_50__min_size_overlap_0/slide 1/Image 23_Out_Channel Alignment__Mask_1/tables/004_segmented_regions_EdU.csv.gz	EdU	0.430799702896757	0.418915573161674	raw__ss_1__os_0__min_size_50__min_size_overlap_0	Short	23	Out_Channel Alignment	_1	raw__ss_1__os_0__min_size_50__min_size_overlap_0_slide 1_23_Out_Channel Alignment__1	0.430799702896757	EdU in SON
201	209	2192	raw__ss_1__os_0__min_size_50__min_size_overlap_0/slide 1/Image 23_Out_Channel Alignment__Mask_1/tables/004_segmented_regions_EdU.csv.gz	EdU	0.000456204379562044	0.822992700729927	raw__ss_1__os_0__min_size_50__min_size_overlap_0	Short	23	Out_Channel Alignment	_1	raw__ss_1__os_0__min_size_50__min_size_overlap_0_slide 1_23_Out_Channel Alignment__1	0.000456204379562044	EdU in SON
204	215	4558	raw__ss_1__os_0__min_size_50__min_size_overlap_0/slide 1/Image 23_Out_Channel Alignment__Mask_1/tables/004_segmented_regions_EdU.csv.gz	EdU	0.13975427819219	0.635805177709522	raw__ss_1__os_0__min_size_50__min_size_overlap_0	Short	23	Out_Channel Alignment	_1	raw__ss_1__os_0__min_size_50__min_size_overlap_0_slide 1_23_Out_Channel Alignment__1	0.13975427819219	EdU in SON
207	219	4607	raw__ss_1__os_0__min_size_50__min_size_overlap_0/slide 1/Image 23_Out_Channel Alignment__Mask_1/tables/004_segmented_regions_EdU.csv.gz	EdU	0.0738007380073801	0.360104189277187	raw__ss_1__os_0__min_size_50__min_size_overlap_0	Short	23	Out_Channel Alignment	_1	raw__ss_1__os_0__min_size_50__min_size_overlap_0_slide 1_23_Out_Channel Alignment__1	0.0738007380073801	EdU in SON
220	235	503	raw__ss_1__os_0__min_size_50__min_size_overlap_0/slide 1/Image 23_Out_Channel Alignment__Mask_1/tables/004_segmented_regions_EdU.csv.gz	EdU	0.966202783300199	0	raw__ss_1__os_0__min_size_50__min_size_overlap_0	Short	23	Out_Channel Alignment	_1	raw__ss_1__os_0__min_size_50__min_size_overlap_0_slide 1_23_Out_Channel Alignment__1	0.966202783300199	EdU in SON
223	238	1423	raw__ss_1__os_0__min_size_50__min_size_overlap_0/slide 1/Image 23_Out_Channel Alignment__Mask_1/tables/004_segmented_regions_EdU.csv.gz	EdU	0.426563598032326	0.278988053408292	raw__ss_1__os_0__min_size_50__min_size_overlap_0	Short	23	Out_Channel Alignment	_1	raw__ss_1__os_0__min_size_50__min_size_overlap_0_slide 1_23_Out_Channel Alignment__1	0.426563598032326	EdU in SON
224	239	2273	raw__ss_1__os_0__min_size_50__min_size_overlap_0/slide 1/Image 23_Out_Channel Alignment__Mask_1/tables/004_segmented_regions_EdU.csv.gz	EdU	0.0131984161900572	0.858336999560053	raw__ss_1__os_0__min_size_50__min_size_overlap_0	Short	23	Out_Channel Alignment	_1	raw__ss_1__os_0__min_size_50__min_size_overlap_0_slide 1_23_Out_Channel Alignment__1	0.0131984161900572	EdU in SON
227	242	505	raw__ss_1__os_0__min_size_50__min_size_overlap_0/slide 1/Image 23_Out_Channel Alignment__Mask_1/tables/004_segmented_regions_EdU.csv.gz	EdU	0.641584158415842	0.508910891089109	raw__ss_1__os_0__min_size_50__min_size_overlap_0	Short	23	Out_Channel Alignment	_1	raw__ss_1__os_0__min_size_50__min_size_overlap_0_slide 1_23_Out_Channel Alignment__1	0.641584158415842	EdU in SON
228	243	343	raw__ss_1__os_0__min_size_50__min_size_overlap_0/slide 1/Image 23_Out_Channel Alignment__Mask_1/tables/004_segmented_regions_EdU.csv.gz	EdU	0.810495626822157	0.425655976676385	raw__ss_1__os_0__min_size_50__min_size_overlap_0	Short	23	Out_Channel Alignment	_1	raw__ss_1__os_0__min_size_50__min_size_overlap_0_slide 1_23_Out_Channel Alignment__1	0.810495626822157	EdU in SON
235	250	2714	raw__ss_1__os_0__min_size_50__min_size_overlap_0/slide 1/Image 23_Out_Channel Alignment__Mask_1/tables/004_segmented_regions_EdU.csv.gz	EdU	0.0490051584377303	0.459837877671334	raw__ss_1__os_0__min_size_50__min_size_overlap_0	Short	23	Out_Channel Alignment	_1	raw__ss_1__os_0__min_size_50__min_size_overlap_0_slide 1_23_Out_Channel Alignment__1	0.0490051584377303	EdU in SON
238	253	1817	raw__ss_1__os_0__min_size_50__min_size_overlap_0/slide 1/Image 23_Out_Channel Alignment__Mask_1/tables/004_segmented_regions_EdU.csv.gz	EdU	0.00165107319757843	0.702256466703357	raw__ss_1__os_0__min_size_50__min_size_overlap_0	Short	23	Out_Channel Alignment	_1	raw__ss_1__os_0__min_size_50__min_size_overlap_0_slide 1_23_Out_Channel Alignment__1	0.00165107319757843	EdU in SON
248	263	1120	raw__ss_1__os_0__min_size_50__min_size_overlap_0/slide 1/Image 23_Out_Channel Alignment__Mask_1/tables/004_segmented_regions_EdU.csv.gz	EdU	0.270535714285714	0.886607142857143	raw__ss_1__os_0__min_size_50__min_size_overlap_0	Short	23	Out_Channel Alignment	_1	raw__ss_1__os_0__min_size_50__min_size_overlap_0_slide 1_23_Out_Channel Alignment__1	0.270535714285714	EdU in SON
251	266	2043	raw__ss_1__os_0__min_size_50__min_size_overlap_0/slide 1/Image 23_Out_Channel Alignment__Mask_1/tables/004_segmented_regions_EdU.csv.gz	EdU	0.352912383749388	0.645619187469408	raw__ss_1__os_0__min_size_50__min_size_overlap_0	Short	23	Out_Channel Alignment	_1	raw__ss_1__os_0__min_size_50__min_size_overlap_0_slide 1_23_Out_Channel Alignment__1	0.352912383749388	EdU in SON
252	267	1059	raw__ss_1__os_0__min_size_50__min_size_overlap_0/slide 1/Image 23_Out_Channel Alignment__Mask_1/tables/004_segmented_regions_EdU.csv.gz	EdU	0.0236071765816808	0.235127478753541	raw__ss_1__os_0__min_size_50__min_size_overlap_0	Short	23	Out_Channel Alignment	_1	raw__ss_1__os_0__min_size_50__min_size_overlap_0_slide 1_23_Out_Channel Alignment__1	0.0236071765816808	EdU in SON
253	268	475	raw__ss_1__os_0__min_size_50__min_size_overlap_0/slide 1/Image 23_Out_Channel Alignment__Mask_1/tables/004_segmented_regions_EdU.csv.gz	EdU	0.103157894736842	0.101052631578947	raw__ss_1__os_0__min_size_50__min_size_overlap_0	Short	23	Out_Channel Alignment	_1	raw__ss_1__os_0__min_size_50__min_size_overlap_0_slide 1_23_Out_Channel Alignment__1	0.103157894736842	EdU in SON
264	279	561	raw__ss_1__os_0__min_size_50__min_size_overlap_0/slide 1/Image 23_Out_Channel Alignment__Mask_1/tables/004_segmented_regions_EdU.csv.gz	EdU	0.206773618538324	0.244206773618538	raw__ss_1__os_0__min_size_50__min_size_overlap_0	Short	23	Out_Channel Alignment	_1	raw__ss_1__os_0__min_size_50__min_size_overlap_0_slide 1_23_Out_Channel Alignment__1	0.206773618538324	EdU in SON
268	283	1009	raw__ss_1__os_0__min_size_50__min_size_overlap_0/slide 1/Image 23_Out_Channel Alignment__Mask_1/tables/004_segmented_regions_EdU.csv.gz	EdU	0.918731417244797	0.148662041625372	raw__ss_1__os_0__min_size_50__min_size_overlap_0	Short	23	Out_Channel Alignment	_1	raw__ss_1__os_0__min_size_50__min_size_overlap_0_slide 1_23_Out_Channel Alignment__1	0.918731417244797	EdU in SON
287	302	500	raw__ss_1__os_0__min_size_50__min_size_overlap_0/slide 1/Image 23_Out_Channel Alignment__Mask_1/tables/004_segmented_regions_EdU.csv.gz	EdU	0.32	0.188	raw__ss_1__os_0__min_size_50__min_size_overlap_0	Short	23	Out_Channel Alignment	_1	raw__ss_1__os_0__min_size_50__min_size_overlap_0_slide 1_23_Out_Channel Alignment__1	0.32	EdU in SON
288	303	604	raw__ss_1__os_0__min_size_50__min_size_overlap_0/slide 1/Image 23_Out_Channel Alignment__Mask_1/tables/004_segmented_regions_EdU.csv.gz	EdU	0.00496688741721854	0.887417218543046	raw__ss_1__os_0__min_size_50__min_size_overlap_0	Short	23	Out_Channel Alignment	_1	raw__ss_1__os_0__min_size_50__min_size_overlap_0_slide 1_23_Out_Channel Alignment__1	0.00496688741721854	EdU in SON
292	307	515	raw__ss_1__os_0__min_size_50__min_size_overlap_0/slide 1/Image 23_Out_Channel Alignment__Mask_1/tables/004_segmented_regions_EdU.csv.gz	EdU	0.0737864077669903	0.730097087378641	raw__ss_1__os_0__min_size_50__min_size_overlap_0	Short	23	Out_Channel Alignment	_1	raw__ss_1__os_0__min_size_50__min_size_overlap_0_slide 1_23_Out_Channel Alignment__1	0.0737864077669903	EdU in SON
293	308	956	raw__ss_1__os_0__min_size_50__min_size_overlap_0/slide 1/Image 23_Out_Channel Alignment__Mask_1/tables/004_segmented_regions_EdU.csv.gz	EdU	0.157949790794979	0.437238493723849	raw__ss_1__os_0__min_size_50__min_size_overlap_0	Short	23	Out_Channel Alignment	_1	raw__ss_1__os_0__min_size_50__min_size_overlap_0_slide 1_23_Out_Channel Alignment__1	0.157949790794979	EdU in SON
295	310	1581	raw__ss_1__os_0__min_size_50__min_size_overlap_0/slide 1/Image 23_Out_Channel Alignment__Mask_1/tables/004_segmented_regions_EdU.csv.gz	EdU	0.335230866540164	0.686274509803922	raw__ss_1__os_0__min_size_50__min_size_overlap_0	Short	23	Out_Channel Alignment	_1	raw__ss_1__os_0__min_size_50__min_size_overlap_0_slide 1_23_Out_Channel Alignment__1	0.335230866540164	EdU in SON
307	322	496	raw__ss_1__os_0__min_size_50__min_size_overlap_0/slide 1/Image 23_Out_Channel Alignment__Mask_1/tables/004_segmented_regions_EdU.csv.gz	EdU	0.407258064516129	0.778225806451613	raw__ss_1__os_0__min_size_50__min_size_overlap_0	Short	23	Out_Channel Alignment	_1	raw__ss_1__os_0__min_size_50__min_size_overlap_0_slide 1_23_Out_Channel Alignment__1	0.407258064516129	EdU in SON
316	331	424	raw__ss_1__os_0__min_size_50__min_size_overlap_0/slide 1/Image 23_Out_Channel Alignment__Mask_1/tables/004_segmented_regions_EdU.csv.gz	EdU	0.0943396226415094	0.424528301886792	raw__ss_1__os_0__min_size_50__min_size_overlap_0	Short	23	Out_Channel Alignment	_1	raw__ss_1__os_0__min_size_50__min_size_overlap_0_slide 1_23_Out_Channel Alignment__1	0.0943396226415094	EdU in SON
322	338	616	raw__ss_1__os_0__min_size_50__min_size_overlap_0/slide 1/Image 23_Out_Channel Alignment__Mask_1/tables/004_segmented_regions_EdU.csv.gz	EdU	0.0974025974025974	0.724025974025974	raw__ss_1__os_0__min_size_50__min_size_overlap_0	Short	23	Out_Channel Alignment	_1	raw__ss_1__os_0__min_size_50__min_size_overlap_0_slide 1_23_Out_Channel Alignment__1	0.0974025974025974	EdU in SON
329	345	1006	raw__ss_1__os_0__min_size_50__min_size_overlap_0/slide 1/Image 23_Out_Channel Alignment__Mask_1/tables/004_segmented_regions_EdU.csv.gz	EdU	0.058648111332008	0.13220675944334	raw__ss_1__os_0__min_size_50__min_size_overlap_0	Short	23	Out_Channel Alignment	_1	raw__ss_1__os_0__min_size_50__min_size_overlap_0_slide 1_23_Out_Channel Alignment__1	0.058648111332008	EdU in SON
331	347	67	raw__ss_1__os_0__min_size_50__min_size_overlap_0/slide 1/Image 23_Out_Channel Alignment__Mask_1/tables/004_segmented_regions_EdU.csv.gz	EdU	0.119402985074627	1	raw__ss_1__os_0__min_size_50__min_size_overlap_0	Short	23	Out_Channel Alignment	_1	raw__ss_1__os_0__min_size_50__min_size_overlap_0_slide 1_23_Out_Channel Alignment__1	0.119402985074627	EdU in SON
334	350	337	raw__ss_1__os_0__min_size_50__min_size_overlap_0/slide 1/Image 23_Out_Channel Alignment__Mask_1/tables/004_segmented_regions_EdU.csv.gz	EdU	0.940652818991098	0.115727002967359	raw__ss_1__os_0__min_size_50__min_size_overlap_0	Short	23	Out_Channel Alignment	_1	raw__ss_1__os_0__min_size_50__min_size_overlap_0_slide 1_23_Out_Channel Alignment__1	0.940652818991098	EdU in SON
337	353	4291	raw__ss_1__os_0__min_size_50__min_size_overlap_0/slide 1/Image 23_Out_Channel Alignment__Mask_1/tables/004_segmented_regions_EdU.csv.gz	EdU	0.544861337683524	0.749242600792356	raw__ss_1__os_0__min_size_50__min_size_overlap_0	Short	23	Out_Channel Alignment	_1	raw__ss_1__os_0__min_size_50__min_size_overlap_0_slide 1_23_Out_Channel Alignment__1	0.544861337683524	EdU in SON
342	358	1820	raw__ss_1__os_0__min_size_50__min_size_overlap_0/slide 1/Image 23_Out_Channel Alignment__Mask_1/tables/004_segmented_regions_EdU.csv.gz	EdU	0.0274725274725275	0.685164835164835	raw__ss_1__os_0__min_size_50__min_size_overlap_0	Short	23	Out_Channel Alignment	_1	raw__ss_1__os_0__min_size_50__min_size_overlap_0_slide 1_23_Out_Channel Alignment__1	0.0274725274725275	EdU in SON
344	360	1996	raw__ss_1__os_0__min_size_50__min_size_overlap_0/slide 1/Image 23_Out_Channel Alignment__Mask_1/tables/004_segmented_regions_EdU.csv.gz	EdU	0.359218436873747	0.510521042084168	raw__ss_1__os_0__min_size_50__min_size_overlap_0	Short	23	Out_Channel Alignment	_1	raw__ss_1__os_0__min_size_50__min_size_overlap_0_slide 1_23_Out_Channel Alignment__1	0.359218436873747	EdU in SON
345	361	596	raw__ss_1__os_0__min_size_50__min_size_overlap_0/slide 1/Image 23_Out_Channel Alignment__Mask_1/tables/004_segmented_regions_EdU.csv.gz	EdU	0.0167785234899329	0.788590604026846	raw__ss_1__os_0__min_size_50__min_size_overlap_0	Short	23	Out_Channel Alignment	_1	raw__ss_1__os_0__min_size_50__min_size_overlap_0_slide 1_23_Out_Channel Alignment__1	0.0167785234899329	EdU in SON
359	375	600	raw__ss_1__os_0__min_size_50__min_size_overlap_0/slide 1/Image 23_Out_Channel Alignment__Mask_1/tables/004_segmented_regions_EdU.csv.gz	EdU	0.343333333333333	0.798333333333333	raw__ss_1__os_0__min_size_50__min_size_overlap_0	Short	23	Out_Channel Alignment	_1	raw__ss_1__os_0__min_size_50__min_size_overlap_0_slide 1_23_Out_Channel Alignment__1	0.343333333333333	EdU in SON
362	378	345	raw__ss_1__os_0__min_size_50__min_size_overlap_0/slide 1/Image 23_Out_Channel Alignment__Mask_1/tables/004_segmented_regions_EdU.csv.gz	EdU	0.0115942028985507	0.110144927536232	raw__ss_1__os_0__min_size_50__min_size_overlap_0	Short	23	Out_Channel Alignment	_1	raw__ss_1__os_0__min_size_50__min_size_overlap_0_slide 1_23_Out_Channel Alignment__1	0.0115942028985507	EdU in SON
365	381	154	raw__ss_1__os_0__min_size_50__min_size_overlap_0/slide 1/Image 23_Out_Channel Alignment__Mask_1/tables/004_segmented_regions_EdU.csv.gz	EdU	0.285714285714286	0	raw__ss_1__os_0__min_size_50__min_size_overlap_0	Short	23	Out_Channel Alignment	_1	raw__ss_1__os_0__min_size_50__min_size_overlap_0_slide 1_23_Out_Channel Alignment__1	0.285714285714286	EdU in SON
367	383	1020	raw__ss_1__os_0__min_size_50__min_size_overlap_0/slide 1/Image 23_Out_Channel Alignment__Mask_1/tables/004_segmented_regions_EdU.csv.gz	EdU	0.0401960784313726	0.348039215686274	raw__ss_1__os_0__min_size_50__min_size_overlap_0	Short	23	Out_Channel Alignment	_1	raw__ss_1__os_0__min_size_50__min_size_overlap_0_slide 1_23_Out_Channel Alignment__1	0.0401960784313726	EdU in SON
377	393	235	raw__ss_1__os_0__min_size_50__min_size_overlap_0/slide 1/Image 23_Out_Channel Alignment__Mask_1/tables/004_segmented_regions_EdU.csv.gz	EdU	0.370212765957447	0.642553191489362	raw__ss_1__os_0__min_size_50__min_size_overlap_0	Short	23	Out_Channel Alignment	_1	raw__ss_1__os_0__min_size_50__min_size_overlap_0_slide 1_23_Out_Channel Alignment__1	0.370212765957447	EdU in SON
389	408	123	raw__ss_1__os_0__min_size_50__min_size_overlap_0/slide 1/Image 23_Out_Channel Alignment__Mask_1/tables/004_segmented_regions_EdU.csv.gz	EdU	1	0	raw__ss_1__os_0__min_size_50__min_size_overlap_0	Short	23	Out_Channel Alignment	_1	raw__ss_1__os_0__min_size_50__min_size_overlap_0_slide 1_23_Out_Channel Alignment__1	1	EdU in SON
404	424	134	raw__ss_1__os_0__min_size_50__min_size_overlap_0/slide 1/Image 23_Out_Channel Alignment__Mask_1/tables/004_segmented_regions_EdU.csv.gz	EdU	0.201492537313433	1	raw__ss_1__os_0__min_size_50__min_size_overlap_0	Short	23	Out_Channel Alignment	_1	raw__ss_1__os_0__min_size_50__min_size_overlap_0_slide 1_23_Out_Channel Alignment__1	0.201492537313433	EdU in SON
407	427	524	raw__ss_1__os_0__min_size_50__min_size_overlap_0/slide 1/Image 23_Out_Channel Alignment__Mask_1/tables/004_segmented_regions_EdU.csv.gz	EdU	0.0572519083969466	0.881679389312977	raw__ss_1__os_0__min_size_50__min_size_overlap_0	Short	23	Out_Channel Alignment	_1	raw__ss_1__os_0__min_size_50__min_size_overlap_0_slide 1_23_Out_Channel Alignment__1	0.0572519083969466	EdU in SON
408	428	929	raw__ss_1__os_0__min_size_50__min_size_overlap_0/slide 1/Image 23_Out_Channel Alignment__Mask_1/tables/004_segmented_regions_EdU.csv.gz	EdU	0.0871905274488698	0.192680301399354	raw__ss_1__os_0__min_size_50__min_size_overlap_0	Short	23	Out_Channel Alignment	_1	raw__ss_1__os_0__min_size_50__min_size_overlap_0_slide 1_23_Out_Channel Alignment__1	0.0871905274488698	EdU in SON
409	429	1285	raw__ss_1__os_0__min_size_50__min_size_overlap_0/slide 1/Image 23_Out_Channel Alignment__Mask_1/tables/004_segmented_regions_EdU.csv.gz	EdU	0.0357976653696498	0.674708171206226	raw__ss_1__os_0__min_size_50__min_size_overlap_0	Short	23	Out_Channel Alignment	_1	raw__ss_1__os_0__min_size_50__min_size_overlap_0_slide 1_23_Out_Channel Alignment__1	0.0357976653696498	EdU in SON
421	441	386	raw__ss_1__os_0__min_size_50__min_size_overlap_0/slide 1/Image 23_Out_Channel Alignment__Mask_1/tables/004_segmented_regions_EdU.csv.gz	EdU	0.145077720207254	0.354922279792746	raw__ss_1__os_0__min_size_50__min_size_overlap_0	Short	23	Out_Channel Alignment	_1	raw__ss_1__os_0__min_size_50__min_size_overlap_0_slide 1_23_Out_Channel Alignment__1	0.145077720207254	EdU in SON
424	444	437	raw__ss_1__os_0__min_size_50__min_size_overlap_0/slide 1/Image 23_Out_Channel Alignment__Mask_1/tables/004_segmented_regions_EdU.csv.gz	EdU	0.221967963386728	0.384439359267735	raw__ss_1__os_0__min_size_50__min_size_overlap_0	Short	23	Out_Channel Alignment	_1	raw__ss_1__os_0__min_size_50__min_size_overlap_0_slide 1_23_Out_Channel Alignment__1	0.221967963386728	EdU in SON
425	446	1059	raw__ss_1__os_0__min_size_50__min_size_overlap_0/slide 1/Image 23_Out_Channel Alignment__Mask_1/tables/004_segmented_regions_EdU.csv.gz	EdU	0.000944287063267233	0.2219074598678	raw__ss_1__os_0__min_size_50__min_size_overlap_0	Short	23	Out_Channel Alignment	_1	raw__ss_1__os_0__min_size_50__min_size_overlap_0_slide 1_23_Out_Channel Alignment__1	0.000944287063267233	EdU in SON
434	459	171	raw__ss_1__os_0__min_size_50__min_size_overlap_0/slide 1/Image 23_Out_Channel Alignment__Mask_1/tables/004_segmented_regions_EdU.csv.gz	EdU	0.233918128654971	0.00584795321637427	raw__ss_1__os_0__min_size_50__min_size_overlap_0	Short	23	Out_Channel Alignment	_1	raw__ss_1__os_0__min_size_50__min_size_overlap_0_slide 1_23_Out_Channel Alignment__1	0.233918128654971	EdU in SON
439	465	801	raw__ss_1__os_0__min_size_50__min_size_overlap_0/slide 1/Image 23_Out_Channel Alignment__Mask_1/tables/004_segmented_regions_EdU.csv.gz	EdU	0.172284644194757	0.523096129837703	raw__ss_1__os_0__min_size_50__min_size_overlap_0	Short	23	Out_Channel Alignment	_1	raw__ss_1__os_0__min_size_50__min_size_overlap_0_slide 1_23_Out_Channel Alignment__1	0.172284644194757	EdU in SON
444	470	136	raw__ss_1__os_0__min_size_50__min_size_overlap_0/slide 1/Image 23_Out_Channel Alignment__Mask_1/tables/004_segmented_regions_EdU.csv.gz	EdU	0.0514705882352941	0.110294117647059	raw__ss_1__os_0__min_size_50__min_size_overlap_0	Short	23	Out_Channel Alignment	_1	raw__ss_1__os_0__min_size_50__min_size_overlap_0_slide 1_23_Out_Channel Alignment__1	0.0514705882352941	EdU in SON
466	495	182	raw__ss_1__os_0__min_size_50__min_size_overlap_0/slide 1/Image 23_Out_Channel Alignment__Mask_1/tables/004_segmented_regions_EdU.csv.gz	EdU	0.164835164835165	0	raw__ss_1__os_0__min_size_50__min_size_overlap_0	Short	23	Out_Channel Alignment	_1	raw__ss_1__os_0__min_size_50__min_size_overlap_0_slide 1_23_Out_Channel Alignment__1	0.164835164835165	EdU in SON
479	512	2409	raw__ss_1__os_0__min_size_50__min_size_overlap_0/slide 1/Image 23_Out_Channel Alignment__Mask_1/tables/004_segmented_regions_EdU.csv.gz	EdU	0.588210875882109	0.40016604400166	raw__ss_1__os_0__min_size_50__min_size_overlap_0	Short	23	Out_Channel Alignment	_1	raw__ss_1__os_0__min_size_50__min_size_overlap_0_slide 1_23_Out_Channel Alignment__1	0.588210875882109	EdU in SON
512	555	459	raw__ss_1__os_0__min_size_50__min_size_overlap_0/slide 1/Image 23_Out_Channel Alignment__Mask_1/tables/004_segmented_regions_EdU.csv.gz	EdU	0.823529411764706	0.20479302832244	raw__ss_1__os_0__min_size_50__min_size_overlap_0	Short	23	Out_Channel Alignment	_1	raw__ss_1__os_0__min_size_50__min_size_overlap_0_slide 1_23_Out_Channel Alignment__1	0.823529411764706	EdU in SON
528	572	970	raw__ss_1__os_0__min_size_50__min_size_overlap_0/slide 1/Image 23_Out_Channel Alignment__Mask_1/tables/004_segmented_regions_EdU.csv.gz	EdU	0.525773195876289	0.331958762886598	raw__ss_1__os_0__min_size_50__min_size_overlap_0	Short	23	Out_Channel Alignment	_1	raw__ss_1__os_0__min_size_50__min_size_overlap_0_slide 1_23_Out_Channel Alignment__1	0.525773195876289	EdU in SON
529	574	526	raw__ss_1__os_0__min_size_50__min_size_overlap_0/slide 1/Image 23_Out_Channel Alignment__Mask_1/tables/004_segmented_regions_EdU.csv.gz	EdU	0.153992395437262	0.754752851711027	raw__ss_1__os_0__min_size_50__min_size_overlap_0	Short	23	Out_Channel Alignment	_1	raw__ss_1__os_0__min_size_50__min_size_overlap_0_slide 1_23_Out_Channel Alignment__1	0.153992395437262	EdU in SON
537	582	228	raw__ss_1__os_0__min_size_50__min_size_overlap_0/slide 1/Image 23_Out_Channel Alignment__Mask_1/tables/004_segmented_regions_EdU.csv.gz	EdU	1	0.0175438596491228	raw__ss_1__os_0__min_size_50__min_size_overlap_0	Short	23	Out_Channel Alignment	_1	raw__ss_1__os_0__min_size_50__min_size_overlap_0_slide 1_23_Out_Channel Alignment__1	1	EdU in SON
546	591	454	raw__ss_1__os_0__min_size_50__min_size_overlap_0/slide 1/Image 23_Out_Channel Alignment__Mask_1/tables/004_segmented_regions_EdU.csv.gz	EdU	0.841409691629956	0	raw__ss_1__os_0__min_size_50__min_size_overlap_0	Short	23	Out_Channel Alignment	_1	raw__ss_1__os_0__min_size_50__min_size_overlap_0_slide 1_23_Out_Channel Alignment__1	0.841409691629956	EdU in SON
554	599	225	raw__ss_1__os_0__min_size_50__min_size_overlap_0/slide 1/Image 23_Out_Channel Alignment__Mask_1/tables/004_segmented_regions_EdU.csv.gz	EdU	0.115555555555556	0.48	raw__ss_1__os_0__min_size_50__min_size_overlap_0	Short	23	Out_Channel Alignment	_1	raw__ss_1__os_0__min_size_50__min_size_overlap_0_slide 1_23_Out_Channel Alignment__1	0.115555555555556	EdU in SON
558	603	153	raw__ss_1__os_0__min_size_50__min_size_overlap_0/slide 1/Image 23_Out_Channel Alignment__Mask_1/tables/004_segmented_regions_EdU.csv.gz	EdU	0.0065359477124183	0.437908496732026	raw__ss_1__os_0__min_size_50__min_size_overlap_0	Short	23	Out_Channel Alignment	_1	raw__ss_1__os_0__min_size_50__min_size_overlap_0_slide 1_23_Out_Channel Alignment__1	0.0065359477124183	EdU in SON
564	610	1467	raw__ss_1__os_0__min_size_50__min_size_overlap_0/slide 1/Image 23_Out_Channel Alignment__Mask_1/tables/004_segmented_regions_EdU.csv.gz	EdU	0.270620313565099	0.561690524880709	raw__ss_1__os_0__min_size_50__min_size_overlap_0	Short	23	Out_Channel Alignment	_1	raw__ss_1__os_0__min_size_50__min_size_overlap_0_slide 1_23_Out_Channel Alignment__1	0.270620313565099	EdU in SON
567	614	243	raw__ss_1__os_0__min_size_50__min_size_overlap_0/slide 1/Image 23_Out_Channel Alignment__Mask_1/tables/004_segmented_regions_EdU.csv.gz	EdU	1	0.48559670781893	raw__ss_1__os_0__min_size_50__min_size_overlap_0	Short	23	Out_Channel Alignment	_1	raw__ss_1__os_0__min_size_50__min_size_overlap_0_slide 1_23_Out_Channel Alignment__1	1	EdU in SON
572	619	263	raw__ss_1__os_0__min_size_50__min_size_overlap_0/slide 1/Image 23_Out_Channel Alignment__Mask_1/tables/004_segmented_regions_EdU.csv.gz	EdU	0.171102661596958	0.570342205323194	raw__ss_1__os_0__min_size_50__min_size_overlap_0	Short	23	Out_Channel Alignment	_1	raw__ss_1__os_0__min_size_50__min_size_overlap_0_slide 1_23_Out_Channel Alignment__1	0.171102661596958	EdU in SON
573	620	297	raw__ss_1__os_0__min_size_50__min_size_overlap_0/slide 1/Image 23_Out_Channel Alignment__Mask_1/tables/004_segmented_regions_EdU.csv.gz	EdU	0.181818181818182	0	raw__ss_1__os_0__min_size_50__min_size_overlap_0	Short	23	Out_Channel Alignment	_1	raw__ss_1__os_0__min_size_50__min_size_overlap_0_slide 1_23_Out_Channel Alignment__1	0.181818181818182	EdU in SON
3	5	2490	raw__ss_1__os_0__min_size_50__min_size_overlap_0/slide 1/Image 23_Out_Channel Alignment__Mask_2/tables/004_segmented_regions_EdU.csv.gz	EdU	0.153012048192771	0.442971887550201	raw__ss_1__os_0__min_size_50__min_size_overlap_0	Short	23	Out_Channel Alignment	_2	raw__ss_1__os_0__min_size_50__min_size_overlap_0_slide 1_23_Out_Channel Alignment__2	0.153012048192771	EdU in SON
4	6	2338	raw__ss_1__os_0__min_size_50__min_size_overlap_0/slide 1/Image 23_Out_Channel Alignment__Mask_2/tables/004_segmented_regions_EdU.csv.gz	EdU	0.0312232677502139	0.274593669803251	raw__ss_1__os_0__min_size_50__min_size_overlap_0	Short	23	Out_Channel Alignment	_2	raw__ss_1__os_0__min_size_50__min_size_overlap_0_slide 1_23_Out_Channel Alignment__2	0.0312232677502139	EdU in SON
5	7	1387	raw__ss_1__os_0__min_size_50__min_size_overlap_0/slide 1/Image 23_Out_Channel Alignment__Mask_2/tables/004_segmented_regions_EdU.csv.gz	EdU	0.400865176640231	0.0807498197548666	raw__ss_1__os_0__min_size_50__min_size_overlap_0	Short	23	Out_Channel Alignment	_2	raw__ss_1__os_0__min_size_50__min_size_overlap_0_slide 1_23_Out_Channel Alignment__2	0.400865176640231	EdU in SON
7	10	1016	raw__ss_1__os_0__min_size_50__min_size_overlap_0/slide 1/Image 23_Out_Channel Alignment__Mask_2/tables/004_segmented_regions_EdU.csv.gz	EdU	0.0748031496062992	0.469488188976378	raw__ss_1__os_0__min_size_50__min_size_overlap_0	Short	23	Out_Channel Alignment	_2	raw__ss_1__os_0__min_size_50__min_size_overlap_0_slide 1_23_Out_Channel Alignment__2	0.0748031496062992	EdU in SON
19	24	1140	raw__ss_1__os_0__min_size_50__min_size_overlap_0/slide 1/Image 23_Out_Channel Alignment__Mask_2/tables/004_segmented_regions_EdU.csv.gz	EdU	0.626315789473684	0.607017543859649	raw__ss_1__os_0__min_size_50__min_size_overlap_0	Short	23	Out_Channel Alignment	_2	raw__ss_1__os_0__min_size_50__min_size_overlap_0_slide 1_23_Out_Channel Alignment__2	0.626315789473684	EdU in SON
21	26	5383	raw__ss_1__os_0__min_size_50__min_size_overlap_0/slide 1/Image 23_Out_Channel Alignment__Mask_2/tables/004_segmented_regions_EdU.csv.gz	EdU	0.0546163849154746	0.613226825190414	raw__ss_1__os_0__min_size_50__min_size_overlap_0	Short	23	Out_Channel Alignment	_2	raw__ss_1__os_0__min_size_50__min_size_overlap_0_slide 1_23_Out_Channel Alignment__2	0.0546163849154746	EdU in SON
23	28	2302	raw__ss_1__os_0__min_size_50__min_size_overlap_0/slide 1/Image 23_Out_Channel Alignment__Mask_2/tables/004_segmented_regions_EdU.csv.gz	EdU	0.0152041702867072	0.82102519548219	raw__ss_1__os_0__min_size_50__min_size_overlap_0	Short	23	Out_Channel Alignment	_2	raw__ss_1__os_0__min_size_50__min_size_overlap_0_slide 1_23_Out_Channel Alignment__2	0.0152041702867072	EdU in SON
35	42	1785	raw__ss_1__os_0__min_size_50__min_size_overlap_0/slide 1/Image 23_Out_Channel Alignment__Mask_2/tables/004_segmented_regions_EdU.csv.gz	EdU	0.115966386554622	0.487394957983193	raw__ss_1__os_0__min_size_50__min_size_overlap_0	Short	23	Out_Channel Alignment	_2	raw__ss_1__os_0__min_size_50__min_size_overlap_0_slide 1_23_Out_Channel Alignment__2	0.115966386554622	EdU in SON
40	49	801	raw__ss_1__os_0__min_size_50__min_size_overlap_0/slide 1/Image 23_Out_Channel Alignment__Mask_2/tables/004_segmented_regions_EdU.csv.gz	EdU	0.00499375780274657	0.449438202247191	raw__ss_1__os_0__min_size_50__min_size_overlap_0	Short	23	Out_Channel Alignment	_2	raw__ss_1__os_0__min_size_50__min_size_overlap_0_slide 1_23_Out_Channel Alignment__2	0.00499375780274657	EdU in SON
42	51	1731	raw__ss_1__os_0__min_size_50__min_size_overlap_0/slide 1/Image 23_Out_Channel Alignment__Mask_2/tables/004_segmented_regions_EdU.csv.gz	EdU	0.00288850375505488	0.642403235124206	raw__ss_1__os_0__min_size_50__min_size_overlap_0	Short	23	Out_Channel Alignment	_2	raw__ss_1__os_0__min_size_50__min_size_overlap_0_slide 1_23_Out_Channel Alignment__2	0.00288850375505488	EdU in SON
54	65	1357	raw__ss_1__os_0__min_size_50__min_size_overlap_0/slide 1/Image 23_Out_Channel Alignment__Mask_2/tables/004_segmented_regions_EdU.csv.gz	EdU	0.0110537951363301	0	raw__ss_1__os_0__min_size_50__min_size_overlap_0	Short	23	Out_Channel Alignment	_2	raw__ss_1__os_0__min_size_50__min_size_overlap_0_slide 1_23_Out_Channel Alignment__2	0.0110537951363301	EdU in SON
55	66	4416	raw__ss_1__os_0__min_size_50__min_size_overlap_0/slide 1/Image 23_Out_Channel Alignment__Mask_2/tables/004_segmented_regions_EdU.csv.gz	EdU	0.00815217391304348	0.569519927536232	raw__ss_1__os_0__min_size_50__min_size_overlap_0	Short	23	Out_Channel Alignment	_2	raw__ss_1__os_0__min_size_50__min_size_overlap_0_slide 1_23_Out_Channel Alignment__2	0.00815217391304348	EdU in SON
61	74	655	raw__ss_1__os_0__min_size_50__min_size_overlap_0/slide 1/Image 23_Out_Channel Alignment__Mask_2/tables/004_segmented_regions_EdU.csv.gz	EdU	0.0900763358778626	0.323664122137405	raw__ss_1__os_0__min_size_50__min_size_overlap_0	Short	23	Out_Channel Alignment	_2	raw__ss_1__os_0__min_size_50__min_size_overlap_0_slide 1_23_Out_Channel Alignment__2	0.0900763358778626	EdU in SON
63	76	180	raw__ss_1__os_0__min_size_50__min_size_overlap_0/slide 1/Image 23_Out_Channel Alignment__Mask_2/tables/004_segmented_regions_EdU.csv.gz	EdU	0.338888888888889	0.05	raw__ss_1__os_0__min_size_50__min_size_overlap_0	Short	23	Out_Channel Alignment	_2	raw__ss_1__os_0__min_size_50__min_size_overlap_0_slide 1_23_Out_Channel Alignment__2	0.338888888888889	EdU in SON
64	77	1929	raw__ss_1__os_0__min_size_50__min_size_overlap_0/slide 1/Image 23_Out_Channel Alignment__Mask_2/tables/004_segmented_regions_EdU.csv.gz	EdU	0.0922757905650596	0.620528771384137	raw__ss_1__os_0__min_size_50__min_size_overlap_0	Short	23	Out_Channel Alignment	_2	raw__ss_1__os_0__min_size_50__min_size_overlap_0_slide 1_23_Out_Channel Alignment__2	0.0922757905650596	EdU in SON
66	79	2402	raw__ss_1__os_0__min_size_50__min_size_overlap_0/slide 1/Image 23_Out_Channel Alignment__Mask_2/tables/004_segmented_regions_EdU.csv.gz	EdU	0.328892589508743	0.624479600333056	raw__ss_1__os_0__min_size_50__min_size_overlap_0	Short	23	Out_Channel Alignment	_2	raw__ss_1__os_0__min_size_50__min_size_overlap_0_slide 1_23_Out_Channel Alignment__2	0.328892589508743	EdU in SON
67	80	1897	raw__ss_1__os_0__min_size_50__min_size_overlap_0/slide 1/Image 23_Out_Channel Alignment__Mask_2/tables/004_segmented_regions_EdU.csv.gz	EdU	0.421718502899315	0.261465471797575	raw__ss_1__os_0__min_size_50__min_size_overlap_0	Short	23	Out_Channel Alignment	_2	raw__ss_1__os_0__min_size_50__min_size_overlap_0_slide 1_23_Out_Channel Alignment__2	0.421718502899315	EdU in SON
77	92	1953	raw__ss_1__os_0__min_size_50__min_size_overlap_0/slide 1/Image 23_Out_Channel Alignment__Mask_2/tables/004_segmented_regions_EdU.csv.gz	EdU	0.240655401945725	0.349718381976447	raw__ss_1__os_0__min_size_50__min_size_overlap_0	Short	23	Out_Channel Alignment	_2	raw__ss_1__os_0__min_size_50__min_size_overlap_0_slide 1_23_Out_Channel Alignment__2	0.240655401945725	EdU in SON
78	93	1931	raw__ss_1__os_0__min_size_50__min_size_overlap_0/slide 1/Image 23_Out_Channel Alignment__Mask_2/tables/004_segmented_regions_EdU.csv.gz	EdU	0.726048679440704	0.639047125841533	raw__ss_1__os_0__min_size_50__min_size_overlap_0	Short	23	Out_Channel Alignment	_2	raw__ss_1__os_0__min_size_50__min_size_overlap_0_slide 1_23_Out_Channel Alignment__2	0.726048679440704	EdU in SON
79	94	2342	raw__ss_1__os_0__min_size_50__min_size_overlap_0/slide 1/Image 23_Out_Channel Alignment__Mask_2/tables/004_segmented_regions_EdU.csv.gz	EdU	0.552946199829206	0.827924850555081	raw__ss_1__os_0__min_size_50__min_size_overlap_0	Short	23	Out_Channel Alignment	_2	raw__ss_1__os_0__min_size_50__min_size_overlap_0_slide 1_23_Out_Channel Alignment__2	0.552946199829206	EdU in SON
80	96	1878	raw__ss_1__os_0__min_size_50__min_size_overlap_0/slide 1/Image 23_Out_Channel Alignment__Mask_2/tables/004_segmented_regions_EdU.csv.gz	EdU	0.0159744408945687	0.419595314164004	raw__ss_1__os_0__min_size_50__min_size_overlap_0	Short	23	Out_Channel Alignment	_2	raw__ss_1__os_0__min_size_50__min_size_overlap_0_slide 1_23_Out_Channel Alignment__2	0.0159744408945687	EdU in SON
87	104	977	raw__ss_1__os_0__min_size_50__min_size_overlap_0/slide 1/Image 23_Out_Channel Alignment__Mask_2/tables/004_segmented_regions_EdU.csv.gz	EdU	0.203684749232344	0.78403275332651	raw__ss_1__os_0__min_size_50__min_size_overlap_0	Short	23	Out_Channel Alignment	_2	raw__ss_1__os_0__min_size_50__min_size_overlap_0_slide 1_23_Out_Channel Alignment__2	0.203684749232344	EdU in SON
88	105	408	raw__ss_1__os_0__min_size_50__min_size_overlap_0/slide 1/Image 23_Out_Channel Alignment__Mask_2/tables/004_segmented_regions_EdU.csv.gz	EdU	0.208333333333333	0.66421568627451	raw__ss_1__os_0__min_size_50__min_size_overlap_0	Short	23	Out_Channel Alignment	_2	raw__ss_1__os_0__min_size_50__min_size_overlap_0_slide 1_23_Out_Channel Alignment__2	0.208333333333333	EdU in SON
94	111	1267	raw__ss_1__os_0__min_size_50__min_size_overlap_0/slide 1/Image 23_Out_Channel Alignment__Mask_2/tables/004_segmented_regions_EdU.csv.gz	EdU	0.324388318863457	0.156274664561957	raw__ss_1__os_0__min_size_50__min_size_overlap_0	Short	23	Out_Channel Alignment	_2	raw__ss_1__os_0__min_size_50__min_size_overlap_0_slide 1_23_Out_Channel Alignment__2	0.324388318863457	EdU in SON
98	115	1225	raw__ss_1__os_0__min_size_50__min_size_overlap_0/slide 1/Image 23_Out_Channel Alignment__Mask_2/tables/004_segmented_regions_EdU.csv.gz	EdU	0.0195918367346939	0.14530612244898	raw__ss_1__os_0__min_size_50__min_size_overlap_0	Short	23	Out_Channel Alignment	_2	raw__ss_1__os_0__min_size_50__min_size_overlap_0_slide 1_23_Out_Channel Alignment__2	0.0195918367346939	EdU in SON
99	116	1990	raw__ss_1__os_0__min_size_50__min_size_overlap_0/slide 1/Image 23_Out_Channel Alignment__Mask_2/tables/004_segmented_regions_EdU.csv.gz	EdU	0.00150753768844221	0.622110552763819	raw__ss_1__os_0__min_size_50__min_size_overlap_0	Short	23	Out_Channel Alignment	_2	raw__ss_1__os_0__min_size_50__min_size_overlap_0_slide 1_23_Out_Channel Alignment__2	0.00150753768844221	EdU in SON
104	121	2179	raw__ss_1__os_0__min_size_50__min_size_overlap_0/slide 1/Image 23_Out_Channel Alignment__Mask_2/tables/004_segmented_regions_EdU.csv.gz	EdU	0.0830656264341441	0.613584212941716	raw__ss_1__os_0__min_size_50__min_size_overlap_0	Short	23	Out_Channel Alignment	_2	raw__ss_1__os_0__min_size_50__min_size_overlap_0_slide 1_23_Out_Channel Alignment__2	0.0830656264341441	EdU in SON
108	125	1514	raw__ss_1__os_0__min_size_50__min_size_overlap_0/slide 1/Image 23_Out_Channel Alignment__Mask_2/tables/004_segmented_regions_EdU.csv.gz	EdU	0.103698811096433	0.642668428005284	raw__ss_1__os_0__min_size_50__min_size_overlap_0	Short	23	Out_Channel Alignment	_2	raw__ss_1__os_0__min_size_50__min_size_overlap_0_slide 1_23_Out_Channel Alignment__2	0.103698811096433	EdU in SON
109	126	397	raw__ss_1__os_0__min_size_50__min_size_overlap_0/slide 1/Image 23_Out_Channel Alignment__Mask_2/tables/004_segmented_regions_EdU.csv.gz	EdU	0.98992443324937	0.188916876574307	raw__ss_1__os_0__min_size_50__min_size_overlap_0	Short	23	Out_Channel Alignment	_2	raw__ss_1__os_0__min_size_50__min_size_overlap_0_slide 1_23_Out_Channel Alignment__2	0.98992443324937	EdU in SON
111	128	883	raw__ss_1__os_0__min_size_50__min_size_overlap_0/slide 1/Image 23_Out_Channel Alignment__Mask_2/tables/004_segmented_regions_EdU.csv.gz	EdU	0.00566251415628539	0.634201585503964	raw__ss_1__os_0__min_size_50__min_size_overlap_0	Short	23	Out_Channel Alignment	_2	raw__ss_1__os_0__min_size_50__min_size_overlap_0_slide 1_23_Out_Channel Alignment__2	0.00566251415628539	EdU in SON
115	132	830	raw__ss_1__os_0__min_size_50__min_size_overlap_0/slide 1/Image 23_Out_Channel Alignment__Mask_2/tables/004_segmented_regions_EdU.csv.gz	EdU	0.00120481927710843	0.133734939759036	raw__ss_1__os_0__min_size_50__min_size_overlap_0	Short	23	Out_Channel Alignment	_2	raw__ss_1__os_0__min_size_50__min_size_overlap_0_slide 1_23_Out_Channel Alignment__2	0.00120481927710843	EdU in SON
125	142	811	raw__ss_1__os_0__min_size_50__min_size_overlap_0/slide 1/Image 23_Out_Channel Alignment__Mask_2/tables/004_segmented_regions_EdU.csv.gz	EdU	0.0197287299630086	0.663378545006165	raw__ss_1__os_0__min_size_50__min_size_overlap_0	Short	23	Out_Channel Alignment	_2	raw__ss_1__os_0__min_size_50__min_size_overlap_0_slide 1_23_Out_Channel Alignment__2	0.0197287299630086	EdU in SON
127	144	228	raw__ss_1__os_0__min_size_50__min_size_overlap_0/slide 1/Image 23_Out_Channel Alignment__Mask_2/tables/004_segmented_regions_EdU.csv.gz	EdU	0.381578947368421	0.995614035087719	raw__ss_1__os_0__min_size_50__min_size_overlap_0	Short	23	Out_Channel Alignment	_2	raw__ss_1__os_0__min_size_50__min_size_overlap_0_slide 1_23_Out_Channel Alignment__2	0.381578947368421	EdU in SON
131	148	1009	raw__ss_1__os_0__min_size_50__min_size_overlap_0/slide 1/Image 23_Out_Channel Alignment__Mask_2/tables/004_segmented_regions_EdU.csv.gz	EdU	0.091179385530228	0.185332011892963	raw__ss_1__os_0__min_size_50__min_size_overlap_0	Short	23	Out_Channel Alignment	_2	raw__ss_1__os_0__min_size_50__min_size_overlap_0_slide 1_23_Out_Channel Alignment__2	0.091179385530228	EdU in SON
133	150	626	raw__ss_1__os_0__min_size_50__min_size_overlap_0/slide 1/Image 23_Out_Channel Alignment__Mask_2/tables/004_segmented_regions_EdU.csv.gz	EdU	0.424920127795527	0.0335463258785942	raw__ss_1__os_0__min_size_50__min_size_overlap_0	Short	23	Out_Channel Alignment	_2	raw__ss_1__os_0__min_size_50__min_size_overlap_0_slide 1_23_Out_Channel Alignment__2	0.424920127795527	EdU in SON
137	154	1473	raw__ss_1__os_0__min_size_50__min_size_overlap_0/slide 1/Image 23_Out_Channel Alignment__Mask_2/tables/004_segmented_regions_EdU.csv.gz	EdU	0.147997284453496	0.479972844534963	raw__ss_1__os_0__min_size_50__min_size_overlap_0	Short	23	Out_Channel Alignment	_2	raw__ss_1__os_0__min_size_50__min_size_overlap_0_slide 1_23_Out_Channel Alignment__2	0.147997284453496	EdU in SON
150	167	332	raw__ss_1__os_0__min_size_50__min_size_overlap_0/slide 1/Image 23_Out_Channel Alignment__Mask_2/tables/004_segmented_regions_EdU.csv.gz	EdU	0.424698795180723	0.123493975903614	raw__ss_1__os_0__min_size_50__min_size_overlap_0	Short	23	Out_Channel Alignment	_2	raw__ss_1__os_0__min_size_50__min_size_overlap_0_slide 1_23_Out_Channel Alignment__2	0.424698795180723	EdU in SON
154	171	488	raw__ss_1__os_0__min_size_50__min_size_overlap_0/slide 1/Image 23_Out_Channel Alignment__Mask_2/tables/004_segmented_regions_EdU.csv.gz	EdU	0.0901639344262295	0.389344262295082	raw__ss_1__os_0__min_size_50__min_size_overlap_0	Short	23	Out_Channel Alignment	_2	raw__ss_1__os_0__min_size_50__min_size_overlap_0_slide 1_23_Out_Channel Alignment__2	0.0901639344262295	EdU in SON
155	172	768	raw__ss_1__os_0__min_size_50__min_size_overlap_0/slide 1/Image 23_Out_Channel Alignment__Mask_2/tables/004_segmented_regions_EdU.csv.gz	EdU	0.0234375	0.381510416666667	raw__ss_1__os_0__min_size_50__min_size_overlap_0	Short	23	Out_Channel Alignment	_2	raw__ss_1__os_0__min_size_50__min_size_overlap_0_slide 1_23_Out_Channel Alignment__2	0.0234375	EdU in SON
156	173	1196	raw__ss_1__os_0__min_size_50__min_size_overlap_0/slide 1/Image 23_Out_Channel Alignment__Mask_2/tables/004_segmented_regions_EdU.csv.gz	EdU	0.20819397993311	0.662207357859532	raw__ss_1__os_0__min_size_50__min_size_overlap_0	Short	23	Out_Channel Alignment	_2	raw__ss_1__os_0__min_size_50__min_size_overlap_0_slide 1_23_Out_Channel Alignment__2	0.20819397993311	EdU in SON
157	174	564	raw__ss_1__os_0__min_size_50__min_size_overlap_0/slide 1/Image 23_Out_Channel Alignment__Mask_2/tables/004_segmented_regions_EdU.csv.gz	EdU	0.00177304964539007	0.801418439716312	raw__ss_1__os_0__min_size_50__min_size_overlap_0	Short	23	Out_Channel Alignment	_2	raw__ss_1__os_0__min_size_50__min_size_overlap_0_slide 1_23_Out_Channel Alignment__2	0.00177304964539007	EdU in SON
159	176	1032	raw__ss_1__os_0__min_size_50__min_size_overlap_0/slide 1/Image 23_Out_Channel Alignment__Mask_2/tables/004_segmented_regions_EdU.csv.gz	EdU	0.296511627906977	0.241279069767442	raw__ss_1__os_0__min_size_50__min_size_overlap_0	Short	23	Out_Channel Alignment	_2	raw__ss_1__os_0__min_size_50__min_size_overlap_0_slide 1_23_Out_Channel Alignment__2	0.296511627906977	EdU in SON
162	179	1239	raw__ss_1__os_0__min_size_50__min_size_overlap_0/slide 1/Image 23_Out_Channel Alignment__Mask_2/tables/004_segmented_regions_EdU.csv.gz	EdU	0.00968523002421308	0.85956416464891	raw__ss_1__os_0__min_size_50__min_size_overlap_0	Short	23	Out_Channel Alignment	_2	raw__ss_1__os_0__min_size_50__min_size_overlap_0_slide 1_23_Out_Channel Alignment__2	0.00968523002421308	EdU in SON
168	185	697	raw__ss_1__os_0__min_size_50__min_size_overlap_0/slide 1/Image 23_Out_Channel Alignment__Mask_2/tables/004_segmented_regions_EdU.csv.gz	EdU	0.0946915351506456	0.345767575322812	raw__ss_1__os_0__min_size_50__min_size_overlap_0	Short	23	Out_Channel Alignment	_2	raw__ss_1__os_0__min_size_50__min_size_overlap_0_slide 1_23_Out_Channel Alignment__2	0.0946915351506456	EdU in SON
178	195	749	raw__ss_1__os_0__min_size_50__min_size_overlap_0/slide 1/Image 23_Out_Channel Alignment__Mask_2/tables/004_segmented_regions_EdU.csv.gz	EdU	0.0560747663551402	0.0921228304405874	raw__ss_1__os_0__min_size_50__min_size_overlap_0	Short	23	Out_Channel Alignment	_2	raw__ss_1__os_0__min_size_50__min_size_overlap_0_slide 1_23_Out_Channel Alignment__2	0.0560747663551402	EdU in SON
179	196	561	raw__ss_1__os_0__min_size_50__min_size_overlap_0/slide 1/Image 23_Out_Channel Alignment__Mask_2/tables/004_segmented_regions_EdU.csv.gz	EdU	1	0.215686274509804	raw__ss_1__os_0__min_size_50__min_size_overlap_0	Short	23	Out_Channel Alignment	_2	raw__ss_1__os_0__min_size_50__min_size_overlap_0_slide 1_23_Out_Channel Alignment__2	1	EdU in SON
183	200	618	raw__ss_1__os_0__min_size_50__min_size_overlap_0/slide 1/Image 23_Out_Channel Alignment__Mask_2/tables/004_segmented_regions_EdU.csv.gz	EdU	0.182847896440129	0.394822006472492	raw__ss_1__os_0__min_size_50__min_size_overlap_0	Short	23	Out_Channel Alignment	_2	raw__ss_1__os_0__min_size_50__min_size_overlap_0_slide 1_23_Out_Channel Alignment__2	0.182847896440129	EdU in SON
191	208	374	raw__ss_1__os_0__min_size_50__min_size_overlap_0/slide 1/Image 23_Out_Channel Alignment__Mask_2/tables/004_segmented_regions_EdU.csv.gz	EdU	0.0588235294117647	0.537433155080214	raw__ss_1__os_0__min_size_50__min_size_overlap_0	Short	23	Out_Channel Alignment	_2	raw__ss_1__os_0__min_size_50__min_size_overlap_0_slide 1_23_Out_Channel Alignment__2	0.0588235294117647	EdU in SON
203	220	2034	raw__ss_1__os_0__min_size_50__min_size_overlap_0/slide 1/Image 23_Out_Channel Alignment__Mask_2/tables/004_segmented_regions_EdU.csv.gz	EdU	0.533923303834808	0.429695181907571	raw__ss_1__os_0__min_size_50__min_size_overlap_0	Short	23	Out_Channel Alignment	_2	raw__ss_1__os_0__min_size_50__min_size_overlap_0_slide 1_23_Out_Channel Alignment__2	0.533923303834808	EdU in SON
208	225	844	raw__ss_1__os_0__min_size_50__min_size_overlap_0/slide 1/Image 23_Out_Channel Alignment__Mask_2/tables/004_segmented_regions_EdU.csv.gz	EdU	0.0533175355450237	0.665876777251185	raw__ss_1__os_0__min_size_50__min_size_overlap_0	Short	23	Out_Channel Alignment	_2	raw__ss_1__os_0__min_size_50__min_size_overlap_0_slide 1_23_Out_Channel Alignment__2	0.0533175355450237	EdU in SON
215	232	833	raw__ss_1__os_0__min_size_50__min_size_overlap_0/slide 1/Image 23_Out_Channel Alignment__Mask_2/tables/004_segmented_regions_EdU.csv.gz	EdU	0.0456182472989196	0.438175270108043	raw__ss_1__os_0__min_size_50__min_size_overlap_0	Short	23	Out_Channel Alignment	_2	raw__ss_1__os_0__min_size_50__min_size_overlap_0_slide 1_23_Out_Channel Alignment__2	0.0456182472989196	EdU in SON
221	238	683	raw__ss_1__os_0__min_size_50__min_size_overlap_0/slide 1/Image 23_Out_Channel Alignment__Mask_2/tables/004_segmented_regions_EdU.csv.gz	EdU	0.0571010248901903	0.600292825768668	raw__ss_1__os_0__min_size_50__min_size_overlap_0	Short	23	Out_Channel Alignment	_2	raw__ss_1__os_0__min_size_50__min_size_overlap_0_slide 1_23_Out_Channel Alignment__2	0.0571010248901903	EdU in SON
224	241	813	raw__ss_1__os_0__min_size_50__min_size_overlap_0/slide 1/Image 23_Out_Channel Alignment__Mask_2/tables/004_segmented_regions_EdU.csv.gz	EdU	0.0688806888068881	0.664206642066421	raw__ss_1__os_0__min_size_50__min_size_overlap_0	Short	23	Out_Channel Alignment	_2	raw__ss_1__os_0__min_size_50__min_size_overlap_0_slide 1_23_Out_Channel Alignment__2	0.0688806888068881	EdU in SON
227	244	612	raw__ss_1__os_0__min_size_50__min_size_overlap_0/slide 1/Image 23_Out_Channel Alignment__Mask_2/tables/004_segmented_regions_EdU.csv.gz	EdU	0.186274509803922	0.241830065359477	raw__ss_1__os_0__min_size_50__min_size_overlap_0	Short	23	Out_Channel Alignment	_2	raw__ss_1__os_0__min_size_50__min_size_overlap_0_slide 1_23_Out_Channel Alignment__2	0.186274509803922	EdU in SON
230	247	251	raw__ss_1__os_0__min_size_50__min_size_overlap_0/slide 1/Image 23_Out_Channel Alignment__Mask_2/tables/004_segmented_regions_EdU.csv.gz	EdU	0.0278884462151394	0.557768924302789	raw__ss_1__os_0__min_size_50__min_size_overlap_0	Short	23	Out_Channel Alignment	_2	raw__ss_1__os_0__min_size_50__min_size_overlap_0_slide 1_23_Out_Channel Alignment__2	0.0278884462151394	EdU in SON
232	249	1070	raw__ss_1__os_0__min_size_50__min_size_overlap_0/slide 1/Image 23_Out_Channel Alignment__Mask_2/tables/004_segmented_regions_EdU.csv.gz	EdU	0.544859813084112	0.391588785046729	raw__ss_1__os_0__min_size_50__min_size_overlap_0	Short	23	Out_Channel Alignment	_2	raw__ss_1__os_0__min_size_50__min_size_overlap_0_slide 1_23_Out_Channel Alignment__2	0.544859813084112	EdU in SON
233	250	432	raw__ss_1__os_0__min_size_50__min_size_overlap_0/slide 1/Image 23_Out_Channel Alignment__Mask_2/tables/004_segmented_regions_EdU.csv.gz	EdU	0.451388888888889	0.680555555555556	raw__ss_1__os_0__min_size_50__min_size_overlap_0	Short	23	Out_Channel Alignment	_2	raw__ss_1__os_0__min_size_50__min_size_overlap_0_slide 1_23_Out_Channel Alignment__2	0.451388888888889	EdU in SON
247	264	725	raw__ss_1__os_0__min_size_50__min_size_overlap_0/slide 1/Image 23_Out_Channel Alignment__Mask_2/tables/004_segmented_regions_EdU.csv.gz	EdU	0.131034482758621	0.508965517241379	raw__ss_1__os_0__min_size_50__min_size_overlap_0	Short	23	Out_Channel Alignment	_2	raw__ss_1__os_0__min_size_50__min_size_overlap_0_slide 1_23_Out_Channel Alignment__2	0.131034482758621	EdU in SON
[truncated: 42,364 more rows]
