# Supplementary material for: Spatial mapping of DNA synthesis reveals dynamics and geometry of human replication nanostructures
Source: EMBO J. 2025 Oct 7;44(23):7263–94. doi: 10.1038/s44318-025-00574-2 (PMC12669658; doi:10.1038/s44318-025-00574-2)
Supplement: Supplementary file 9 — Source data Fig. 6 [file 44318_2025_574_MOESM9_ESM.zip › Figure 6/6G/6G_SON_overlap.csv]

segmentation	cond	image	alter	channel	pair	total	mean_prop_overlap
raw__ss_1__os_0__min_size_50__min_size_overlap_0	Short	15	Structured Illumination_Channel Alignment	dUTP	dUTP in SON	1932	0.0942028985507246
raw__ss_1__os_0__min_size_50__min_size_overlap_0	Short	15	Structured Illumination_Channel Alignment	dUTP	dUTP in EdU	1932	0.851449275362319
raw__ss_1__os_0__min_size_50__min_size_overlap_0	Short	17	Out_Channel Alignment	dUTP	dUTP in SON	1502	0.165113182423435
raw__ss_1__os_0__min_size_50__min_size_overlap_0	Short	17	Out_Channel Alignment	dUTP	dUTP in EdU	1502	0.824234354194407
raw__ss_1__os_0__min_size_50__min_size_overlap_0	Short	19	Out_Channel Alignment	dUTP	dUTP in SON	2504	0.161341853035144
raw__ss_1__os_0__min_size_50__min_size_overlap_0	Short	19	Out_Channel Alignment	dUTP	dUTP in EdU	2504	0.838258785942492
raw__ss_1__os_0__min_size_50__min_size_overlap_0	Short	21	Out_Channel Alignment	dUTP	dUTP in SON	1078	0.156771799628942
raw__ss_1__os_0__min_size_50__min_size_overlap_0	Short	21	Out_Channel Alignment	dUTP	dUTP in EdU	1078	0.853432282003711
raw__ss_1__os_0__min_size_50__min_size_overlap_0	Short	23	Out_Channel Alignment	dUTP	dUTP in SON	894	0.182326621923937
raw__ss_1__os_0__min_size_50__min_size_overlap_0	Short	23	Out_Channel Alignment	dUTP	dUTP in EdU	894	0.883668903803132
raw__ss_1__os_0__min_size_50__min_size_overlap_0	Short	25	Out_Channel Alignment	dUTP	dUTP in SON	305	0.118032786885246
raw__ss_1__os_0__min_size_50__min_size_overlap_0	Short	25	Out_Channel Alignment	dUTP	dUTP in EdU	305	0.816393442622951
raw__ss_1__os_0__min_size_50__min_size_overlap_0	Short	29	Out_Channel Alignment	dUTP	dUTP in SON	345	0.139130434782609
raw__ss_1__os_0__min_size_50__min_size_overlap_0	Short	29	Out_Channel Alignment	dUTP	dUTP in EdU	345	0.785507246376812
raw__ss_1__os_0__min_size_50__min_size_overlap_0	Short	31	Out_Channel Alignment	dUTP	dUTP in SON	513	0.153996101364522
raw__ss_1__os_0__min_size_50__min_size_overlap_0	Short	31	Out_Channel Alignment	dUTP	dUTP in EdU	513	0.8635477582846
raw__ss_1__os_0__min_size_50__min_size_overlap_0	Short	33	Out_Channel Alignment	dUTP	dUTP in SON	2689	0.0996653030866493
raw__ss_1__os_0__min_size_50__min_size_overlap_0	Short	33	Out_Channel Alignment	dUTP	dUTP in EdU	2689	0.759018222387505
raw__ss_1__os_0__min_size_50__min_size_overlap_0	Short	38	Out_Channel Alignment	dUTP	dUTP in SON	319	0.197492163009404
raw__ss_1__os_0__min_size_50__min_size_overlap_0	Short	38	Out_Channel Alignment	dUTP	dUTP in EdU	319	0.96551724137931
raw__ss_1__os_0__min_size_50__min_size_overlap_0	Short	43	Out_Channel Alignment	dUTP	dUTP in SON	570	0.210526315789474
raw__ss_1__os_0__min_size_50__min_size_overlap_0	Short	43	Out_Channel Alignment	dUTP	dUTP in EdU	570	0.931578947368421
raw__ss_1__os_0__min_size_50__min_size_overlap_0	Short	45	Out_Channel Alignment	dUTP	dUTP in SON	63	0.19047619047619
raw__ss_1__os_0__min_size_50__min_size_overlap_0	Short	45	Out_Channel Alignment	dUTP	dUTP in EdU	63	0.650793650793651
raw__ss_1__os_0__min_size_50__min_size_overlap_0	Short	47	Out_Channel Alignment	dUTP	dUTP in SON	295	0.128813559322034
raw__ss_1__os_0__min_size_50__min_size_overlap_0	Short	47	Out_Channel Alignment	dUTP	dUTP in EdU	295	0.789830508474576
raw__ss_1__os_0__min_size_50__min_size_overlap_0	Short	49	Out_Channel Alignment	dUTP	dUTP in SON	4542	0.161602818141788
raw__ss_1__os_0__min_size_50__min_size_overlap_0	Short	49	Out_Channel Alignment	dUTP	dUTP in EdU	4542	0.668648172611184
raw__ss_1__os_0__min_size_50__min_size_overlap_0	Short	51	Out_Channel Alignment	dUTP	dUTP in SON	212	0.0849056603773585
raw__ss_1__os_0__min_size_50__min_size_overlap_0	Short	51	Out_Channel Alignment	dUTP	dUTP in EdU	212	0.665094339622642
raw__ss_1__os_0__min_size_50__min_size_overlap_0	Short	53	Out_Channel Alignment	dUTP	dUTP in SON	476	0.113445378151261
raw__ss_1__os_0__min_size_50__min_size_overlap_0	Short	53	Out_Channel Alignment	dUTP	dUTP in EdU	476	0.615546218487395
raw__ss_1__os_0__min_size_50__min_size_overlap_0	Short	55	Out_Channel Alignment	dUTP	dUTP in SON	794	0.13727959697733
raw__ss_1__os_0__min_size_50__min_size_overlap_0	Short	55	Out_Channel Alignment	dUTP	dUTP in EdU	794	0.925692695214106
raw__ss_1__os_0__min_size_50__min_size_overlap_0	Short	57	Out_Channel Alignment	dUTP	dUTP in SON	56	0.0714285714285714
raw__ss_1__os_0__min_size_50__min_size_overlap_0	Short	57	Out_Channel Alignment	dUTP	dUTP in EdU	56	0.839285714285714
raw__ss_1__os_0__min_size_50__min_size_overlap_0	Short	60	Out_Channel Alignment	dUTP	dUTP in SON	171	0.263157894736842
raw__ss_1__os_0__min_size_50__min_size_overlap_0	Short	60	Out_Channel Alignment	dUTP	dUTP in EdU	171	0.95906432748538
raw__ss_1__os_0__min_size_50__min_size_overlap_0	Short	67	Out_Channel Alignment	dUTP	dUTP in SON	446	0.210762331838565
raw__ss_1__os_0__min_size_50__min_size_overlap_0	Short	67	Out_Channel Alignment	dUTP	dUTP in EdU	446	0.966367713004484
raw__ss_1__os_0__min_size_50__min_size_overlap_0	Short	69	Out_Channel Alignment	dUTP	dUTP in SON	343	0.154518950437318
raw__ss_1__os_0__min_size_50__min_size_overlap_0	Short	69	Out_Channel Alignment	dUTP	dUTP in EdU	343	0.912536443148688
raw__ss_1__os_0__min_size_50__min_size_overlap_0	Short	71	Out_Channel Alignment	dUTP	dUTP in SON	827	0.157194679564692
raw__ss_1__os_0__min_size_50__min_size_overlap_0	Short	71	Out_Channel Alignment	dUTP	dUTP in EdU	827	0.915356711003628
raw__ss_1__os_0__min_size_50__min_size_overlap_0	Short	75	Out_Channel Alignment	dUTP	dUTP in SON	663	0.155354449472097
raw__ss_1__os_0__min_size_50__min_size_overlap_0	Short	75	Out_Channel Alignment	dUTP	dUTP in EdU	663	0.895927601809955
raw__ss_1__os_0__min_size_50__min_size_overlap_0	Short	77	Out_Channel Alignment	dUTP	dUTP in SON	389	0.107969151670951
raw__ss_1__os_0__min_size_50__min_size_overlap_0	Short	77	Out_Channel Alignment	dUTP	dUTP in EdU	389	0.930591259640103
raw__ss_1__os_0__min_size_50__min_size_overlap_0	Short	80	Out_Channel Alignment	dUTP	dUTP in SON	672	0.101190476190476
raw__ss_1__os_0__min_size_50__min_size_overlap_0	Short	80	Out_Channel Alignment	dUTP	dUTP in EdU	672	0.84077380952381
