# Supplementary material for: Spatial mapping of DNA synthesis reveals dynamics and geometry of human replication nanostructures
Source: EMBO J. 2025 Oct 7;44(23):7263–94. doi: 10.1038/s44318-025-00574-2 (PMC12669658; doi:10.1038/s44318-025-00574-2)
Supplement: Supplementary file 9 — Source data Fig. 6 [file 44318_2025_574_MOESM9_ESM.zip › Figure 6/6B/6B_init_term_prop.csv]

segmentation	cond	image	alter	image_alter	initiation_prop	termination_prop
raw__ss_1__os_0__min_size_50__min_size_overlap_0	HU	101	Out_Channel Alignment	101_Out_Channel Alignment	0.137931034482759	0.0471869328493648
raw__ss_1__os_0__min_size_50__min_size_overlap_0	HU	105	Out_Channel Alignment	105_Out_Channel Alignment	0.107677902621723	0.0411985018726592
raw__ss_1__os_0__min_size_50__min_size_overlap_0	HU	113	Out_Channel Alignment	113_Out_Channel Alignment	0.108045977011494	0.0482758620689655
raw__ss_1__os_0__min_size_50__min_size_overlap_0	HU	121	Out_Channel Alignment	121_Out_Channel Alignment	0.161016949152542	0.0310734463276836
raw__ss_1__os_0__min_size_50__min_size_overlap_0	HU	27	Structured Illumination_Channel Alignment	27_Structured Illumination_Channel Alignment	0.125523012552301	0.0523012552301255
raw__ss_1__os_0__min_size_50__min_size_overlap_0	HU	31	Out_Channel Alignment	31_Out_Channel Alignment	0.156091370558376	0.0393401015228426
raw__ss_1__os_0__min_size_50__min_size_overlap_0	HU	35	Out_Channel Alignment	35_Out_Channel Alignment	0.122591943957968	0.0507880910683012
raw__ss_1__os_0__min_size_50__min_size_overlap_0	HU	40	Out_Channel Alignment	40_Out_Channel Alignment	0.0817307692307692	0.078525641025641
raw__ss_1__os_0__min_size_50__min_size_overlap_0	HU	44	Out_Channel Alignment	44_Out_Channel Alignment	0.0609418282548476	0.038781163434903
raw__ss_1__os_0__min_size_50__min_size_overlap_0	HU	49	Out_Channel Alignment	49_Out_Channel Alignment	0.104046242774566	0.046242774566474
raw__ss_1__os_0__min_size_50__min_size_overlap_0	HU	53	Out_Channel Alignment	53_Out_Channel Alignment	0.129032258064516	0.0423387096774194
raw__ss_1__os_0__min_size_50__min_size_overlap_0	HU	58	Out_Channel Alignment	58_Out_Channel Alignment	0.115062761506276	0.0292887029288703
raw__ss_1__os_0__min_size_50__min_size_overlap_0	HU	62	Out_Channel Alignment	62_Out_Channel Alignment	0.195372750642674	0.0359897172236504
raw__ss_1__os_0__min_size_50__min_size_overlap_0	HU	72	Out_Channel Alignment	72_Out_Channel Alignment	0.141129032258065	0.0524193548387097
raw__ss_1__os_0__min_size_50__min_size_overlap_0	HU	76	Out_Channel Alignment	76_Out_Channel Alignment	0.120863309352518	0.0388489208633093
raw__ss_1__os_0__min_size_50__min_size_overlap_0	HU	80	Out_Channel Alignment	80_Out_Channel Alignment	0.178181818181818	0.0654545454545455
raw__ss_1__os_0__min_size_50__min_size_overlap_0	HU	89	Out_Channel Alignment	89_Out_Channel Alignment	0.215827338129496	0.0287769784172662
raw__ss_1__os_0__min_size_50__min_size_overlap_0	HU	93	Out_Channel Alignment	93_Out_Channel Alignment	0.163366336633663	0.0297029702970297
raw__ss_1__os_0__min_size_50__min_size_overlap_0	HU	97	Out_Channel Alignment	97_Out_Channel Alignment	0.139130434782609	0.0434782608695652
raw__ss_1__os_0__min_size_50__min_size_overlap_0	Mock	126	Out_Channel Alignment	126_Out_Channel Alignment	0.0929535232383808	0.0584707646176912
raw__ss_1__os_0__min_size_50__min_size_overlap_0	Mock	130	Out_Channel Alignment	130_Out_Channel Alignment	0.056910569105691	0.0758807588075881
raw__ss_1__os_0__min_size_50__min_size_overlap_0	Mock	134	Out_Channel Alignment	134_Out_Channel Alignment	0.100308641975309	0.0987654320987654
raw__ss_1__os_0__min_size_50__min_size_overlap_0	Mock	138	Out_Channel Alignment	138_Out_Channel Alignment	0.11063829787234	0.0638297872340425
raw__ss_1__os_0__min_size_50__min_size_overlap_0	Mock	142	Out_Channel Alignment	142_Out_Channel Alignment	0.198697068403909	0.0521172638436482
raw__ss_1__os_0__min_size_50__min_size_overlap_0	Mock	147	Out_Channel Alignment	147_Out_Channel Alignment	0.0708955223880597	0.0895522388059701
raw__ss_1__os_0__min_size_50__min_size_overlap_0	Mock	155	Out_Channel Alignment	155_Out_Channel Alignment	0.0828571428571429	0.114285714285714
raw__ss_1__os_0__min_size_50__min_size_overlap_0	Mock	159	Out_Channel Alignment	159_Out_Channel Alignment	0.0485436893203883	0.118446601941748
raw__ss_1__os_0__min_size_50__min_size_overlap_0	Mock	163	Out_Channel Alignment	163_Out_Channel Alignment	0.074468085106383	0.143617021276596
raw__ss_1__os_0__min_size_50__min_size_overlap_0	Mock	163	Out_Channel Alignment	163_Out_Channel Alignment	0.0497737556561086	0.180995475113122
raw__ss_1__os_0__min_size_50__min_size_overlap_0	Mock	171	Out_Channel Alignment	171_Out_Channel Alignment	0.0884353741496599	0.129251700680272
raw__ss_1__os_0__min_size_50__min_size_overlap_0	Mock	175	Out_Channel Alignment	175_Out_Channel Alignment	0.0416666666666667	0.200980392156863
raw__ss_1__os_0__min_size_50__min_size_overlap_0	Mock	179	Out_Channel Alignment	179_Out_Channel Alignment	0.0763358778625954	0.129770992366412
raw__ss_1__os_0__min_size_50__min_size_overlap_0	Mock	183	Out_Channel Alignment	183_Out_Channel Alignment	0.0579150579150579	0.154440154440154
raw__ss_1__os_0__min_size_50__min_size_overlap_0	Mock	187	Out_Channel Alignment	187_Out_Channel Alignment	0.0696864111498258	0.0923344947735192
raw__ss_1__os_0__min_size_50__min_size_overlap_0	Mock	191	Out_Channel Alignment	191_Out_Channel Alignment	0.103202846975089	0.0854092526690391
raw__ss_1__os_0__min_size_50__min_size_overlap_0	Mock	195	Out_Channel Alignment	195_Out_Channel Alignment	0.0566666666666667	0.16
raw__ss_1__os_0__min_size_50__min_size_overlap_0	Mock	195	Out_Channel Alignment	195_Out_Channel Alignment	0.06841046277666	0.112676056338028
raw__ss_1__os_0__min_size_50__min_size_overlap_0	Mock	199	Out_Channel Alignment	199_Out_Channel Alignment	0.0496277915632754	0.13151364764268
raw__ss_1__os_0__min_size_50__min_size_overlap_0	Mock	203	Out_Channel Alignment	203_Out_Channel Alignment	0.0988235294117647	0.0870588235294118
raw__ss_1__os_0__min_size_50__min_size_overlap_0	Mock	207	Out_Channel Alignment	207_Out_Channel Alignment	0.0512820512820513	0.0256410256410256
raw__ss_1__os_0__min_size_50__min_size_overlap_0	Mock	211	Out_Channel Alignment	211_Out_Channel Alignment	0.225577264653641	0.0355239786856128
raw__ss_1__os_0__min_size_50__min_size_overlap_0	Mock	211	Out_Channel Alignment	211_Out_Channel Alignment	0.0574506283662478	0.120287253141831
raw__ss_1__os_0__min_size_50__min_size_overlap_0	Mock	219	Out_Channel Alignment	219_Out_Channel Alignment	0.0685358255451713	0.0934579439252336
raw__ss_1__os_0__min_size_50__min_size_overlap_0	Mock	223	Out_Channel Alignment	223_Out_Channel Alignment	0.0732142857142857	0.0982142857142857
raw__ss_1__os_0__min_size_50__min_size_overlap_0	Mock	223	Out_Channel Alignment	223_Out_Channel Alignment	0.12719298245614	0.0789473684210526
