# Supplementary material for: Spatial mapping of DNA synthesis reveals dynamics and geometry of human replication nanostructures
Source: EMBO J. 2025 Oct 7;44(23):7263–94. doi: 10.1038/s44318-025-00574-2 (PMC12669658; doi:10.1038/s44318-025-00574-2)
Supplement: Supplementary file 9 — Source data Fig. 6 [file 44318_2025_574_MOESM9_ESM.zip › Figure 6/6E/6E_SON_dist_event_type.csv]

segmentation	cond	image	alter	mask	image_full_id	event_type	dist_to_SON	dist_to_SON_um
raw__ss_1__os_0__min_size_50__min_size_overlap_0	Short	15	Structured Illumination_Channel Alignment	_1	raw__ss_1__os_0__min_size_50__min_size_overlap_0_slide 1_15_Structured Illumination_Channel Alignment__1	initiation	28.3657806859643	0.709144517149108
raw__ss_1__os_0__min_size_50__min_size_overlap_0	Short	15	Structured Illumination_Channel Alignment	_1	raw__ss_1__os_0__min_size_50__min_size_overlap_0_slide 1_15_Structured Illumination_Channel Alignment__1	initiation	3.32316005925414	0.0830790014813536
raw__ss_1__os_0__min_size_50__min_size_overlap_0	Short	15	Structured Illumination_Channel Alignment	_1	raw__ss_1__os_0__min_size_50__min_size_overlap_0_slide 1_15_Structured Illumination_Channel Alignment__1	initiation	38.4324581441374	0.960811453603435
raw__ss_1__os_0__min_size_50__min_size_overlap_0	Short	15	Structured Illumination_Channel Alignment	_1	raw__ss_1__os_0__min_size_50__min_size_overlap_0_slide 1_15_Structured Illumination_Channel Alignment__1	initiation	27.7164392123154	0.692910980307885
raw__ss_1__os_0__min_size_50__min_size_overlap_0	Short	15	Structured Illumination_Channel Alignment	_1	raw__ss_1__os_0__min_size_50__min_size_overlap_0_slide 1_15_Structured Illumination_Channel Alignment__1	initiation	35.399051950032	0.884976298750799
raw__ss_1__os_0__min_size_50__min_size_overlap_0	Short	15	Structured Illumination_Channel Alignment	_1	raw__ss_1__os_0__min_size_50__min_size_overlap_0_slide 1_15_Structured Illumination_Channel Alignment__1	initiation	32.8634877799597	0.821587194498993
raw__ss_1__os_0__min_size_50__min_size_overlap_0	Short	15	Structured Illumination_Channel Alignment	_1	raw__ss_1__os_0__min_size_50__min_size_overlap_0_slide 1_15_Structured Illumination_Channel Alignment__1	initiation	30.6224336866484	0.76556084216621
raw__ss_1__os_0__min_size_50__min_size_overlap_0	Short	15	Structured Illumination_Channel Alignment	_1	raw__ss_1__os_0__min_size_50__min_size_overlap_0_slide 1_15_Structured Illumination_Channel Alignment__1	initiation	18.5592180005935	0.463980450014837
raw__ss_1__os_0__min_size_50__min_size_overlap_0	Short	15	Structured Illumination_Channel Alignment	_1	raw__ss_1__os_0__min_size_50__min_size_overlap_0_slide 1_15_Structured Illumination_Channel Alignment__1	initiation	21.6098548127801	0.540246370319502
raw__ss_1__os_0__min_size_50__min_size_overlap_0	Short	15	Structured Illumination_Channel Alignment	_1	raw__ss_1__os_0__min_size_50__min_size_overlap_0_slide 1_15_Structured Illumination_Channel Alignment__1	initiation	24.6909686426676	0.61727421606669
raw__ss_1__os_0__min_size_50__min_size_overlap_0	Short	15	Structured Illumination_Channel Alignment	_1	raw__ss_1__os_0__min_size_50__min_size_overlap_0_slide 1_15_Structured Illumination_Channel Alignment__1	initiation	24.4983250057968	0.61245812514492
raw__ss_1__os_0__min_size_50__min_size_overlap_0	Short	15	Structured Illumination_Channel Alignment	_1	raw__ss_1__os_0__min_size_50__min_size_overlap_0_slide 1_15_Structured Illumination_Channel Alignment__1	initiation	28.5060165544939	0.712650413862347
raw__ss_1__os_0__min_size_50__min_size_overlap_0	Short	15	Structured Illumination_Channel Alignment	_1	raw__ss_1__os_0__min_size_50__min_size_overlap_0_slide 1_15_Structured Illumination_Channel Alignment__1	initiation	22.286365678795	0.557159141969876
raw__ss_1__os_0__min_size_50__min_size_overlap_0	Short	15	Structured Illumination_Channel Alignment	_1	raw__ss_1__os_0__min_size_50__min_size_overlap_0_slide 1_15_Structured Illumination_Channel Alignment__1	initiation	33.1640103115027	0.829100257787568
raw__ss_1__os_0__min_size_50__min_size_overlap_0	Short	15	Structured Illumination_Channel Alignment	_1	raw__ss_1__os_0__min_size_50__min_size_overlap_0_slide 1_15_Structured Illumination_Channel Alignment__1	initiation	14.1652442102225	0.354131105255562
raw__ss_1__os_0__min_size_50__min_size_overlap_0	Short	15	Structured Illumination_Channel Alignment	_1	raw__ss_1__os_0__min_size_50__min_size_overlap_0_slide 1_15_Structured Illumination_Channel Alignment__1	initiation	17.8803318856727	0.447008297141818
raw__ss_1__os_0__min_size_50__min_size_overlap_0	Short	15	Structured Illumination_Channel Alignment	_1	raw__ss_1__os_0__min_size_50__min_size_overlap_0_slide 1_15_Structured Illumination_Channel Alignment__1	initiation	11.9719372365024	0.299298430912561
raw__ss_1__os_0__min_size_50__min_size_overlap_0	Short	15	Structured Illumination_Channel Alignment	_1	raw__ss_1__os_0__min_size_50__min_size_overlap_0_slide 1_15_Structured Illumination_Channel Alignment__1	initiation	5.67987288940242	0.141996822235061
raw__ss_1__os_0__min_size_50__min_size_overlap_0	Short	15	Structured Illumination_Channel Alignment	_1	raw__ss_1__os_0__min_size_50__min_size_overlap_0_slide 1_15_Structured Illumination_Channel Alignment__1	initiation	24.699007219023	0.617475180475575
raw__ss_1__os_0__min_size_50__min_size_overlap_0	Short	15	Structured Illumination_Channel Alignment	_1	raw__ss_1__os_0__min_size_50__min_size_overlap_0_slide 1_15_Structured Illumination_Channel Alignment__1	initiation	35.4828772024401	0.887071930061001
raw__ss_1__os_0__min_size_50__min_size_overlap_0	Short	15	Structured Illumination_Channel Alignment	_1	raw__ss_1__os_0__min_size_50__min_size_overlap_0_slide 1_15_Structured Illumination_Channel Alignment__1	initiation	12.2957081421372	0.307392703553431
raw__ss_1__os_0__min_size_50__min_size_overlap_0	Short	15	Structured Illumination_Channel Alignment	_1	raw__ss_1__os_0__min_size_50__min_size_overlap_0_slide 1_15_Structured Illumination_Channel Alignment__1	initiation	17.9675717959991	0.449189294899976
raw__ss_1__os_0__min_size_50__min_size_overlap_0	Short	15	Structured Illumination_Channel Alignment	_1	raw__ss_1__os_0__min_size_50__min_size_overlap_0_slide 1_15_Structured Illumination_Channel Alignment__1	initiation	9.06607400009775	0.226651850002444
raw__ss_1__os_0__min_size_50__min_size_overlap_0	Short	15	Structured Illumination_Channel Alignment	_1	raw__ss_1__os_0__min_size_50__min_size_overlap_0_slide 1_15_Structured Illumination_Channel Alignment__1	initiation	2.71149835540085	0.0677874588850213
raw__ss_1__os_0__min_size_50__min_size_overlap_0	Short	15	Structured Illumination_Channel Alignment	_1	raw__ss_1__os_0__min_size_50__min_size_overlap_0_slide 1_15_Structured Illumination_Channel Alignment__1	initiation	20.2409992074503	0.506024980186258
raw__ss_1__os_0__min_size_50__min_size_overlap_0	Short	15	Structured Illumination_Channel Alignment	_1	raw__ss_1__os_0__min_size_50__min_size_overlap_0_slide 1_15_Structured Illumination_Channel Alignment__1	initiation	28.898663348692	0.7224665837173
raw__ss_1__os_0__min_size_50__min_size_overlap_0	Short	15	Structured Illumination_Channel Alignment	_1	raw__ss_1__os_0__min_size_50__min_size_overlap_0_slide 1_15_Structured Illumination_Channel Alignment__1	initiation	5.59374620576973	0.139843655144243
raw__ss_1__os_0__min_size_50__min_size_overlap_0	Short	15	Structured Illumination_Channel Alignment	_1	raw__ss_1__os_0__min_size_50__min_size_overlap_0_slide 1_15_Structured Illumination_Channel Alignment__1	initiation	26.5496867723496	0.66374216930874
raw__ss_1__os_0__min_size_50__min_size_overlap_0	Short	15	Structured Illumination_Channel Alignment	_1	raw__ss_1__os_0__min_size_50__min_size_overlap_0_slide 1_15_Structured Illumination_Channel Alignment__1	initiation	25.5058525363554	0.637646313408885
raw__ss_1__os_0__min_size_50__min_size_overlap_0	Short	15	Structured Illumination_Channel Alignment	_1	raw__ss_1__os_0__min_size_50__min_size_overlap_0_slide 1_15_Structured Illumination_Channel Alignment__1	initiation	7.24624641286076	0.181156160321519
raw__ss_1__os_0__min_size_50__min_size_overlap_0	Short	15	Structured Illumination_Channel Alignment	_1	raw__ss_1__os_0__min_size_50__min_size_overlap_0_slide 1_15_Structured Illumination_Channel Alignment__1	initiation	25.8224633434398	0.645561583585996
raw__ss_1__os_0__min_size_50__min_size_overlap_0	Short	15	Structured Illumination_Channel Alignment	_1	raw__ss_1__os_0__min_size_50__min_size_overlap_0_slide 1_15_Structured Illumination_Channel Alignment__1	initiation	14.8843535931763	0.372108839829409
raw__ss_1__os_0__min_size_50__min_size_overlap_0	Short	15	Structured Illumination_Channel Alignment	_1	raw__ss_1__os_0__min_size_50__min_size_overlap_0_slide 1_15_Structured Illumination_Channel Alignment__1	initiation	7.23525516404377	0.180881379101094
raw__ss_1__os_0__min_size_50__min_size_overlap_0	Short	15	Structured Illumination_Channel Alignment	_1	raw__ss_1__os_0__min_size_50__min_size_overlap_0_slide 1_15_Structured Illumination_Channel Alignment__1	initiation	23.3828921787243	0.584572304468108
raw__ss_1__os_0__min_size_50__min_size_overlap_0	Short	15	Structured Illumination_Channel Alignment	_1	raw__ss_1__os_0__min_size_50__min_size_overlap_0_slide 1_15_Structured Illumination_Channel Alignment__1	initiation	18.5799622610256	0.464499056525641
raw__ss_1__os_0__min_size_50__min_size_overlap_0	Short	15	Structured Illumination_Channel Alignment	_1	raw__ss_1__os_0__min_size_50__min_size_overlap_0_slide 1_15_Structured Illumination_Channel Alignment__1	initiation	31.8851082434436	0.79712770608609
raw__ss_1__os_0__min_size_50__min_size_overlap_0	Short	15	Structured Illumination_Channel Alignment	_1	raw__ss_1__os_0__min_size_50__min_size_overlap_0_slide 1_15_Structured Illumination_Channel Alignment__1	initiation	5.41304313153948	0.135326078288487
raw__ss_1__os_0__min_size_50__min_size_overlap_0	Short	15	Structured Illumination_Channel Alignment	_1	raw__ss_1__os_0__min_size_50__min_size_overlap_0_slide 1_15_Structured Illumination_Channel Alignment__1	initiation	30.2677748506273	0.756694371265683
raw__ss_1__os_0__min_size_50__min_size_overlap_0	Short	15	Structured Illumination_Channel Alignment	_1	raw__ss_1__os_0__min_size_50__min_size_overlap_0_slide 1_15_Structured Illumination_Channel Alignment__1	initiation	17.5911242340741	0.439778105851851
raw__ss_1__os_0__min_size_50__min_size_overlap_0	Short	15	Structured Illumination_Channel Alignment	_1	raw__ss_1__os_0__min_size_50__min_size_overlap_0_slide 1_15_Structured Illumination_Channel Alignment__1	initiation	27.5659440208378	0.689148600520946
raw__ss_1__os_0__min_size_50__min_size_overlap_0	Short	15	Structured Illumination_Channel Alignment	_1	raw__ss_1__os_0__min_size_50__min_size_overlap_0_slide 1_15_Structured Illumination_Channel Alignment__1	initiation	28.4617384147922	0.711543460369805
raw__ss_1__os_0__min_size_50__min_size_overlap_0	Short	15	Structured Illumination_Channel Alignment	_1	raw__ss_1__os_0__min_size_50__min_size_overlap_0_slide 1_15_Structured Illumination_Channel Alignment__1	initiation	18.2522664997858	0.456306662494645
raw__ss_1__os_0__min_size_50__min_size_overlap_0	Short	15	Structured Illumination_Channel Alignment	_1	raw__ss_1__os_0__min_size_50__min_size_overlap_0_slide 1_15_Structured Illumination_Channel Alignment__1	initiation	28.6852456450579	0.717131141126448
raw__ss_1__os_0__min_size_50__min_size_overlap_0	Short	15	Structured Illumination_Channel Alignment	_1	raw__ss_1__os_0__min_size_50__min_size_overlap_0_slide 1_15_Structured Illumination_Channel Alignment__1	initiation	43.9377329052105	1.09844332263026
raw__ss_1__os_0__min_size_50__min_size_overlap_0	Short	15	Structured Illumination_Channel Alignment	_1	raw__ss_1__os_0__min_size_50__min_size_overlap_0_slide 1_15_Structured Illumination_Channel Alignment__1	initiation	26.7004974781403	0.667512436953508
raw__ss_1__os_0__min_size_50__min_size_overlap_0	Short	15	Structured Illumination_Channel Alignment	_1	raw__ss_1__os_0__min_size_50__min_size_overlap_0_slide 1_15_Structured Illumination_Channel Alignment__1	initiation	23.0531650369841	0.576329125924603
raw__ss_1__os_0__min_size_50__min_size_overlap_0	Short	15	Structured Illumination_Channel Alignment	_1	raw__ss_1__os_0__min_size_50__min_size_overlap_0_slide 1_15_Structured Illumination_Channel Alignment__1	initiation	24.0538605468008	0.601346513670021
raw__ss_1__os_0__min_size_50__min_size_overlap_0	Short	15	Structured Illumination_Channel Alignment	_1	raw__ss_1__os_0__min_size_50__min_size_overlap_0_slide 1_15_Structured Illumination_Channel Alignment__1	initiation	20.052507295675	0.501312682391875
raw__ss_1__os_0__min_size_50__min_size_overlap_0	Short	15	Structured Illumination_Channel Alignment	_1	raw__ss_1__os_0__min_size_50__min_size_overlap_0_slide 1_15_Structured Illumination_Channel Alignment__1	initiation	9.42752621818683	0.235688155454671
raw__ss_1__os_0__min_size_50__min_size_overlap_0	Short	15	Structured Illumination_Channel Alignment	_1	raw__ss_1__os_0__min_size_50__min_size_overlap_0_slide 1_15_Structured Illumination_Channel Alignment__1	initiation	27.2332646809887	0.680831617024718
raw__ss_1__os_0__min_size_50__min_size_overlap_0	Short	15	Structured Illumination_Channel Alignment	_1	raw__ss_1__os_0__min_size_50__min_size_overlap_0_slide 1_15_Structured Illumination_Channel Alignment__1	initiation	7.33440864658195	0.183360216164549
raw__ss_1__os_0__min_size_50__min_size_overlap_0	Short	15	Structured Illumination_Channel Alignment	_1	raw__ss_1__os_0__min_size_50__min_size_overlap_0_slide 1_15_Structured Illumination_Channel Alignment__1	initiation	9.36029805032302	0.234007451258075
raw__ss_1__os_0__min_size_50__min_size_overlap_0	Short	15	Structured Illumination_Channel Alignment	_1	raw__ss_1__os_0__min_size_50__min_size_overlap_0_slide 1_15_Structured Illumination_Channel Alignment__1	initiation	38.2157464366954	0.955393660917386
raw__ss_1__os_0__min_size_50__min_size_overlap_0	Short	15	Structured Illumination_Channel Alignment	_1	raw__ss_1__os_0__min_size_50__min_size_overlap_0_slide 1_15_Structured Illumination_Channel Alignment__1	initiation	30.2078920078409	0.755197300196024
raw__ss_1__os_0__min_size_50__min_size_overlap_0	Short	15	Structured Illumination_Channel Alignment	_1	raw__ss_1__os_0__min_size_50__min_size_overlap_0_slide 1_15_Structured Illumination_Channel Alignment__1	initiation	15.9134627855077	0.397836569637692
raw__ss_1__os_0__min_size_50__min_size_overlap_0	Short	15	Structured Illumination_Channel Alignment	_1	raw__ss_1__os_0__min_size_50__min_size_overlap_0_slide 1_15_Structured Illumination_Channel Alignment__1	initiation	11.8833536684215	0.297083841710539
raw__ss_1__os_0__min_size_50__min_size_overlap_0	Short	15	Structured Illumination_Channel Alignment	_1	raw__ss_1__os_0__min_size_50__min_size_overlap_0_slide 1_15_Structured Illumination_Channel Alignment__1	initiation	17.4882101474521	0.437205253686302
raw__ss_1__os_0__min_size_50__min_size_overlap_0	Short	15	Structured Illumination_Channel Alignment	_1	raw__ss_1__os_0__min_size_50__min_size_overlap_0_slide 1_15_Structured Illumination_Channel Alignment__1	initiation	28.4998234666741	0.712495586666853
raw__ss_1__os_0__min_size_50__min_size_overlap_0	Short	15	Structured Illumination_Channel Alignment	_1	raw__ss_1__os_0__min_size_50__min_size_overlap_0_slide 1_15_Structured Illumination_Channel Alignment__1	initiation	21.7491897311897	0.543729743279742
raw__ss_1__os_0__min_size_50__min_size_overlap_0	Short	15	Structured Illumination_Channel Alignment	_1	raw__ss_1__os_0__min_size_50__min_size_overlap_0_slide 1_15_Structured Illumination_Channel Alignment__1	initiation	26.6153707228017	0.665384268070042
raw__ss_1__os_0__min_size_50__min_size_overlap_0	Short	15	Structured Illumination_Channel Alignment	_1	raw__ss_1__os_0__min_size_50__min_size_overlap_0_slide 1_15_Structured Illumination_Channel Alignment__1	initiation	14.0409719136099	0.351024297840248
raw__ss_1__os_0__min_size_50__min_size_overlap_0	Short	15	Structured Illumination_Channel Alignment	_1	raw__ss_1__os_0__min_size_50__min_size_overlap_0_slide 1_15_Structured Illumination_Channel Alignment__1	initiation	13.5672297306785	0.339180743266963
raw__ss_1__os_0__min_size_50__min_size_overlap_0	Short	15	Structured Illumination_Channel Alignment	_1	raw__ss_1__os_0__min_size_50__min_size_overlap_0_slide 1_15_Structured Illumination_Channel Alignment__1	initiation	9.46342889238882	0.23658572230972
raw__ss_1__os_0__min_size_50__min_size_overlap_0	Short	15	Structured Illumination_Channel Alignment	_1	raw__ss_1__os_0__min_size_50__min_size_overlap_0_slide 1_15_Structured Illumination_Channel Alignment__1	initiation	15.2607175992254	0.381517939980636
raw__ss_1__os_0__min_size_50__min_size_overlap_0	Short	15	Structured Illumination_Channel Alignment	_1	raw__ss_1__os_0__min_size_50__min_size_overlap_0_slide 1_15_Structured Illumination_Channel Alignment__1	initiation	6.08367384120762	0.15209184603019
raw__ss_1__os_0__min_size_50__min_size_overlap_0	Short	15	Structured Illumination_Channel Alignment	_1	raw__ss_1__os_0__min_size_50__min_size_overlap_0_slide 1_15_Structured Illumination_Channel Alignment__1	initiation	17.8201813295683	0.445504533239208
raw__ss_1__os_0__min_size_50__min_size_overlap_0	Short	15	Structured Illumination_Channel Alignment	_1	raw__ss_1__os_0__min_size_50__min_size_overlap_0_slide 1_15_Structured Illumination_Channel Alignment__1	initiation	10.6180743038544	0.265451857596361
raw__ss_1__os_0__min_size_50__min_size_overlap_0	Short	15	Structured Illumination_Channel Alignment	_1	raw__ss_1__os_0__min_size_50__min_size_overlap_0_slide 1_15_Structured Illumination_Channel Alignment__1	initiation	4.9178094681748	0.12294523670437
raw__ss_1__os_0__min_size_50__min_size_overlap_0	Short	15	Structured Illumination_Channel Alignment	_1	raw__ss_1__os_0__min_size_50__min_size_overlap_0_slide 1_15_Structured Illumination_Channel Alignment__1	initiation	36.5432460111352	0.91358115027838
raw__ss_1__os_0__min_size_50__min_size_overlap_0	Short	15	Structured Illumination_Channel Alignment	_1	raw__ss_1__os_0__min_size_50__min_size_overlap_0_slide 1_15_Structured Illumination_Channel Alignment__1	initiation	16.4210922929214	0.410527307323036
raw__ss_1__os_0__min_size_50__min_size_overlap_0	Short	15	Structured Illumination_Channel Alignment	_1	raw__ss_1__os_0__min_size_50__min_size_overlap_0_slide 1_15_Structured Illumination_Channel Alignment__1	initiation	12.4207001042658	0.310517502606644
raw__ss_1__os_0__min_size_50__min_size_overlap_0	Short	15	Structured Illumination_Channel Alignment	_1	raw__ss_1__os_0__min_size_50__min_size_overlap_0_slide 1_15_Structured Illumination_Channel Alignment__1	initiation	11.0437317454116	0.276093293635291
raw__ss_1__os_0__min_size_50__min_size_overlap_0	Short	15	Structured Illumination_Channel Alignment	_1	raw__ss_1__os_0__min_size_50__min_size_overlap_0_slide 1_15_Structured Illumination_Channel Alignment__1	initiation	14.0734356202173	0.351835890505433
raw__ss_1__os_0__min_size_50__min_size_overlap_0	Short	15	Structured Illumination_Channel Alignment	_1	raw__ss_1__os_0__min_size_50__min_size_overlap_0_slide 1_15_Structured Illumination_Channel Alignment__1	initiation	6.59712381766269	0.164928095441567
raw__ss_1__os_0__min_size_50__min_size_overlap_0	Short	15	Structured Illumination_Channel Alignment	_1	raw__ss_1__os_0__min_size_50__min_size_overlap_0_slide 1_15_Structured Illumination_Channel Alignment__1	initiation	6.97314603753071	0.174328650938268
raw__ss_1__os_0__min_size_50__min_size_overlap_0	Short	15	Structured Illumination_Channel Alignment	_1	raw__ss_1__os_0__min_size_50__min_size_overlap_0_slide 1_15_Structured Illumination_Channel Alignment__1	initiation	0.813368010727055	0.0203342002681764
raw__ss_1__os_0__min_size_50__min_size_overlap_0	Short	15	Structured Illumination_Channel Alignment	_1	raw__ss_1__os_0__min_size_50__min_size_overlap_0_slide 1_15_Structured Illumination_Channel Alignment__1	initiation	16.9565678825876	0.423914197064689
raw__ss_1__os_0__min_size_50__min_size_overlap_0	Short	15	Structured Illumination_Channel Alignment	_1	raw__ss_1__os_0__min_size_50__min_size_overlap_0_slide 1_15_Structured Illumination_Channel Alignment__1	initiation	25.2225098418193	0.630562746045483
raw__ss_1__os_0__min_size_50__min_size_overlap_0	Short	15	Structured Illumination_Channel Alignment	_1	raw__ss_1__os_0__min_size_50__min_size_overlap_0_slide 1_15_Structured Illumination_Channel Alignment__1	initiation	27.2205108547054	0.680512771367636
raw__ss_1__os_0__min_size_50__min_size_overlap_0	Short	15	Structured Illumination_Channel Alignment	_1	raw__ss_1__os_0__min_size_50__min_size_overlap_0_slide 1_15_Structured Illumination_Channel Alignment__1	initiation	21.7553988312176	0.543884970780441
raw__ss_1__os_0__min_size_50__min_size_overlap_0	Short	15	Structured Illumination_Channel Alignment	_1	raw__ss_1__os_0__min_size_50__min_size_overlap_0_slide 1_15_Structured Illumination_Channel Alignment__1	initiation	18.6729389970224	0.466823474925559
raw__ss_1__os_0__min_size_50__min_size_overlap_0	Short	15	Structured Illumination_Channel Alignment	_1	raw__ss_1__os_0__min_size_50__min_size_overlap_0_slide 1_15_Structured Illumination_Channel Alignment__1	initiation	34.7906950737239	0.869767376843098
raw__ss_1__os_0__min_size_50__min_size_overlap_0	Short	15	Structured Illumination_Channel Alignment	_1	raw__ss_1__os_0__min_size_50__min_size_overlap_0_slide 1_15_Structured Illumination_Channel Alignment__1	initiation	16.4071288455682	0.410178221139205
raw__ss_1__os_0__min_size_50__min_size_overlap_0	Short	15	Structured Illumination_Channel Alignment	_1	raw__ss_1__os_0__min_size_50__min_size_overlap_0_slide 1_15_Structured Illumination_Channel Alignment__1	initiation	36.7170554585822	0.917926386464556
raw__ss_1__os_0__min_size_50__min_size_overlap_0	Short	15	Structured Illumination_Channel Alignment	_1	raw__ss_1__os_0__min_size_50__min_size_overlap_0_slide 1_15_Structured Illumination_Channel Alignment__1	initiation	17.9474580039762	0.448686450099405
raw__ss_1__os_0__min_size_50__min_size_overlap_0	Short	15	Structured Illumination_Channel Alignment	_1	raw__ss_1__os_0__min_size_50__min_size_overlap_0_slide 1_15_Structured Illumination_Channel Alignment__1	initiation	22.7463421737092	0.568658554342731
raw__ss_1__os_0__min_size_50__min_size_overlap_0	Short	15	Structured Illumination_Channel Alignment	_1	raw__ss_1__os_0__min_size_50__min_size_overlap_0_slide 1_15_Structured Illumination_Channel Alignment__1	initiation	29.1480921875332	0.728702304688329
raw__ss_1__os_0__min_size_50__min_size_overlap_0	Short	15	Structured Illumination_Channel Alignment	_1	raw__ss_1__os_0__min_size_50__min_size_overlap_0_slide 1_15_Structured Illumination_Channel Alignment__1	initiation	0.187284990180906	0.00468212475452265
raw__ss_1__os_0__min_size_50__min_size_overlap_0	Short	15	Structured Illumination_Channel Alignment	_1	raw__ss_1__os_0__min_size_50__min_size_overlap_0_slide 1_15_Structured Illumination_Channel Alignment__1	initiation	30.3716668414509	0.759291671036274
raw__ss_1__os_0__min_size_50__min_size_overlap_0	Short	15	Structured Illumination_Channel Alignment	_1	raw__ss_1__os_0__min_size_50__min_size_overlap_0_slide 1_15_Structured Illumination_Channel Alignment__1	initiation	7.84849364606421	0.196212341151605
raw__ss_1__os_0__min_size_50__min_size_overlap_0	Short	15	Structured Illumination_Channel Alignment	_1	raw__ss_1__os_0__min_size_50__min_size_overlap_0_slide 1_15_Structured Illumination_Channel Alignment__1	initiation	13.2874345627654	0.332185864069134
raw__ss_1__os_0__min_size_50__min_size_overlap_0	Short	15	Structured Illumination_Channel Alignment	_1	raw__ss_1__os_0__min_size_50__min_size_overlap_0_slide 1_15_Structured Illumination_Channel Alignment__1	initiation	11.1874232560875	0.279685581402188
raw__ss_1__os_0__min_size_50__min_size_overlap_0	Short	15	Structured Illumination_Channel Alignment	_1	raw__ss_1__os_0__min_size_50__min_size_overlap_0_slide 1_15_Structured Illumination_Channel Alignment__1	initiation	26.9309775790403	0.673274439476008
raw__ss_1__os_0__min_size_50__min_size_overlap_0	Short	15	Structured Illumination_Channel Alignment	_1	raw__ss_1__os_0__min_size_50__min_size_overlap_0_slide 1_15_Structured Illumination_Channel Alignment__1	initiation	52.9797539588555	1.32449384897139
raw__ss_1__os_0__min_size_50__min_size_overlap_0	Short	15	Structured Illumination_Channel Alignment	_1	raw__ss_1__os_0__min_size_50__min_size_overlap_0_slide 1_15_Structured Illumination_Channel Alignment__1	initiation	21.1678488433023	0.529196221082557
raw__ss_1__os_0__min_size_50__min_size_overlap_0	Short	15	Structured Illumination_Channel Alignment	_1	raw__ss_1__os_0__min_size_50__min_size_overlap_0_slide 1_15_Structured Illumination_Channel Alignment__1	initiation	7.70814686819476	0.192703671704869
raw__ss_1__os_0__min_size_50__min_size_overlap_0	Short	15	Structured Illumination_Channel Alignment	_1	raw__ss_1__os_0__min_size_50__min_size_overlap_0_slide 1_15_Structured Illumination_Channel Alignment__1	initiation	15.6095038535567	0.390237596338917
raw__ss_1__os_0__min_size_50__min_size_overlap_0	Short	15	Structured Illumination_Channel Alignment	_1	raw__ss_1__os_0__min_size_50__min_size_overlap_0_slide 1_15_Structured Illumination_Channel Alignment__1	initiation	13.2323429554921	0.330808573887302
raw__ss_1__os_0__min_size_50__min_size_overlap_0	Short	15	Structured Illumination_Channel Alignment	_1	raw__ss_1__os_0__min_size_50__min_size_overlap_0_slide 1_15_Structured Illumination_Channel Alignment__1	initiation	29.9709606628541	0.749274016571353
raw__ss_1__os_0__min_size_50__min_size_overlap_0	Short	15	Structured Illumination_Channel Alignment	_1	raw__ss_1__os_0__min_size_50__min_size_overlap_0_slide 1_15_Structured Illumination_Channel Alignment__1	initiation	16.1876894170519	0.404692235426298
raw__ss_1__os_0__min_size_50__min_size_overlap_0	Short	15	Structured Illumination_Channel Alignment	_1	raw__ss_1__os_0__min_size_50__min_size_overlap_0_slide 1_15_Structured Illumination_Channel Alignment__1	initiation	15.8393576998366	0.395983942495916
raw__ss_1__os_0__min_size_50__min_size_overlap_0	Short	15	Structured Illumination_Channel Alignment	_1	raw__ss_1__os_0__min_size_50__min_size_overlap_0_slide 1_15_Structured Illumination_Channel Alignment__1	initiation	9.5499082818709	0.238747707046773
raw__ss_1__os_0__min_size_50__min_size_overlap_0	Short	15	Structured Illumination_Channel Alignment	_1	raw__ss_1__os_0__min_size_50__min_size_overlap_0_slide 1_15_Structured Illumination_Channel Alignment__1	initiation	44.2252555020023	1.10563138755006
raw__ss_1__os_0__min_size_50__min_size_overlap_0	Short	15	Structured Illumination_Channel Alignment	_1	raw__ss_1__os_0__min_size_50__min_size_overlap_0_slide 1_15_Structured Illumination_Channel Alignment__1	initiation	27.4955664164525	0.687389160411313
raw__ss_1__os_0__min_size_50__min_size_overlap_0	Short	15	Structured Illumination_Channel Alignment	_1	raw__ss_1__os_0__min_size_50__min_size_overlap_0_slide 1_15_Structured Illumination_Channel Alignment__1	initiation	39.8882763108864	0.99720690777216
raw__ss_1__os_0__min_size_50__min_size_overlap_0	Short	15	Structured Illumination_Channel Alignment	_1	raw__ss_1__os_0__min_size_50__min_size_overlap_0_slide 1_15_Structured Illumination_Channel Alignment__1	initiation	20.5361727062611	0.513404317656528
raw__ss_1__os_0__min_size_50__min_size_overlap_0	Short	15	Structured Illumination_Channel Alignment	_1	raw__ss_1__os_0__min_size_50__min_size_overlap_0_slide 1_15_Structured Illumination_Channel Alignment__1	initiation	23.3750731421606	0.584376828554015
raw__ss_1__os_0__min_size_50__min_size_overlap_0	Short	15	Structured Illumination_Channel Alignment	_1	raw__ss_1__os_0__min_size_50__min_size_overlap_0_slide 1_15_Structured Illumination_Channel Alignment__1	initiation	3.50508279633356	0.0876270699083391
raw__ss_1__os_0__min_size_50__min_size_overlap_0	Short	15	Structured Illumination_Channel Alignment	_1	raw__ss_1__os_0__min_size_50__min_size_overlap_0_slide 1_15_Structured Illumination_Channel Alignment__1	initiation	16.1439381145786	0.403598452864464
raw__ss_1__os_0__min_size_50__min_size_overlap_0	Short	15	Structured Illumination_Channel Alignment	_1	raw__ss_1__os_0__min_size_50__min_size_overlap_0_slide 1_15_Structured Illumination_Channel Alignment__1	initiation	29.7786719577405	0.744466798943512
raw__ss_1__os_0__min_size_50__min_size_overlap_0	Short	15	Structured Illumination_Channel Alignment	_1	raw__ss_1__os_0__min_size_50__min_size_overlap_0_slide 1_15_Structured Illumination_Channel Alignment__1	initiation	49.3690125805099	1.23422531451275
raw__ss_1__os_0__min_size_50__min_size_overlap_0	Short	15	Structured Illumination_Channel Alignment	_1	raw__ss_1__os_0__min_size_50__min_size_overlap_0_slide 1_15_Structured Illumination_Channel Alignment__1	initiation	8.43180208074236	0.210795052018559
raw__ss_1__os_0__min_size_50__min_size_overlap_0	Short	15	Structured Illumination_Channel Alignment	_1	raw__ss_1__os_0__min_size_50__min_size_overlap_0_slide 1_15_Structured Illumination_Channel Alignment__1	initiation	51.2310008351063	1.28077502087766
raw__ss_1__os_0__min_size_50__min_size_overlap_0	Short	15	Structured Illumination_Channel Alignment	_1	raw__ss_1__os_0__min_size_50__min_size_overlap_0_slide 1_15_Structured Illumination_Channel Alignment__1	initiation	2.1911723566347	0.0547793089158675
raw__ss_1__os_0__min_size_50__min_size_overlap_0	Short	15	Structured Illumination_Channel Alignment	_1	raw__ss_1__os_0__min_size_50__min_size_overlap_0_slide 1_15_Structured Illumination_Channel Alignment__1	initiation	47.0128789765597	1.17532197441399
raw__ss_1__os_0__min_size_50__min_size_overlap_0	Short	15	Structured Illumination_Channel Alignment	_1	raw__ss_1__os_0__min_size_50__min_size_overlap_0_slide 1_15_Structured Illumination_Channel Alignment__1	initiation	9.84163366602766	0.246040841650691
raw__ss_1__os_0__min_size_50__min_size_overlap_0	Short	15	Structured Illumination_Channel Alignment	_1	raw__ss_1__os_0__min_size_50__min_size_overlap_0_slide 1_15_Structured Illumination_Channel Alignment__1	initiation	20.9019259952829	0.522548149882072
raw__ss_1__os_0__min_size_50__min_size_overlap_0	Short	15	Structured Illumination_Channel Alignment	_1	raw__ss_1__os_0__min_size_50__min_size_overlap_0_slide 1_15_Structured Illumination_Channel Alignment__1	initiation	17.0243778786402	0.425609446966004
raw__ss_1__os_0__min_size_50__min_size_overlap_0	Short	15	Structured Illumination_Channel Alignment	_1	raw__ss_1__os_0__min_size_50__min_size_overlap_0_slide 1_15_Structured Illumination_Channel Alignment__1	initiation	17.2464051788945	0.431160129472363
raw__ss_1__os_0__min_size_50__min_size_overlap_0	Short	15	Structured Illumination_Channel Alignment	_1	raw__ss_1__os_0__min_size_50__min_size_overlap_0_slide 1_15_Structured Illumination_Channel Alignment__1	initiation	23.6485615199872	0.591214037999681
raw__ss_1__os_0__min_size_50__min_size_overlap_0	Short	15	Structured Illumination_Channel Alignment	_1	raw__ss_1__os_0__min_size_50__min_size_overlap_0_slide 1_15_Structured Illumination_Channel Alignment__1	initiation	23.6191639762947	0.590479099407367
raw__ss_1__os_0__min_size_50__min_size_overlap_0	Short	15	Structured Illumination_Channel Alignment	_1	raw__ss_1__os_0__min_size_50__min_size_overlap_0_slide 1_15_Structured Illumination_Channel Alignment__1	initiation	11.1942867975405	0.279857169938513
raw__ss_1__os_0__min_size_50__min_size_overlap_0	Short	15	Structured Illumination_Channel Alignment	_1	raw__ss_1__os_0__min_size_50__min_size_overlap_0_slide 1_15_Structured Illumination_Channel Alignment__1	initiation	20.5245752726937	0.513114381817343
raw__ss_1__os_0__min_size_50__min_size_overlap_0	Short	15	Structured Illumination_Channel Alignment	_1	raw__ss_1__os_0__min_size_50__min_size_overlap_0_slide 1_15_Structured Illumination_Channel Alignment__1	initiation	1.9419501319882	0.048548753299705
raw__ss_1__os_0__min_size_50__min_size_overlap_0	Short	15	Structured Illumination_Channel Alignment	_1	raw__ss_1__os_0__min_size_50__min_size_overlap_0_slide 1_15_Structured Illumination_Channel Alignment__1	initiation	17.9028803470626	0.447572008676566
raw__ss_1__os_0__min_size_50__min_size_overlap_0	Short	15	Structured Illumination_Channel Alignment	_1	raw__ss_1__os_0__min_size_50__min_size_overlap_0_slide 1_15_Structured Illumination_Channel Alignment__1	initiation	16.6698319140561	0.416745797851403
raw__ss_1__os_0__min_size_50__min_size_overlap_0	Short	15	Structured Illumination_Channel Alignment	_1	raw__ss_1__os_0__min_size_50__min_size_overlap_0_slide 1_15_Structured Illumination_Channel Alignment__1	initiation	20.1376356941499	0.503440892353748
raw__ss_1__os_0__min_size_50__min_size_overlap_0	Short	15	Structured Illumination_Channel Alignment	_1	raw__ss_1__os_0__min_size_50__min_size_overlap_0_slide 1_15_Structured Illumination_Channel Alignment__1	initiation	12.6646503359297	0.316616258398243
raw__ss_1__os_0__min_size_50__min_size_overlap_0	Short	15	Structured Illumination_Channel Alignment	_1	raw__ss_1__os_0__min_size_50__min_size_overlap_0_slide 1_15_Structured Illumination_Channel Alignment__1	initiation	18.0058453763081	0.450146134407702
raw__ss_1__os_0__min_size_50__min_size_overlap_0	Short	15	Structured Illumination_Channel Alignment	_1	raw__ss_1__os_0__min_size_50__min_size_overlap_0_slide 1_15_Structured Illumination_Channel Alignment__1	initiation	23.53162674961	0.588290668740249
raw__ss_1__os_0__min_size_50__min_size_overlap_0	Short	15	Structured Illumination_Channel Alignment	_1	raw__ss_1__os_0__min_size_50__min_size_overlap_0_slide 1_15_Structured Illumination_Channel Alignment__1	initiation	17.2931485463618	0.432328713659046
raw__ss_1__os_0__min_size_50__min_size_overlap_0	Short	15	Structured Illumination_Channel Alignment	_1	raw__ss_1__os_0__min_size_50__min_size_overlap_0_slide 1_15_Structured Illumination_Channel Alignment__1	initiation	41.2635657983786	1.03158914495946
raw__ss_1__os_0__min_size_50__min_size_overlap_0	Short	15	Structured Illumination_Channel Alignment	_1	raw__ss_1__os_0__min_size_50__min_size_overlap_0_slide 1_15_Structured Illumination_Channel Alignment__1	initiation	28.894311740064	0.722357793501599
raw__ss_1__os_0__min_size_50__min_size_overlap_0	Short	15	Structured Illumination_Channel Alignment	_1	raw__ss_1__os_0__min_size_50__min_size_overlap_0_slide 1_15_Structured Illumination_Channel Alignment__1	initiation	15.2375878296691	0.380939695741727
raw__ss_1__os_0__min_size_50__min_size_overlap_0	Short	15	Structured Illumination_Channel Alignment	_1	raw__ss_1__os_0__min_size_50__min_size_overlap_0_slide 1_15_Structured Illumination_Channel Alignment__1	initiation	12.1033185720586	0.302582964301464
raw__ss_1__os_0__min_size_50__min_size_overlap_0	Short	17	Out_Channel Alignment	_1	raw__ss_1__os_0__min_size_50__min_size_overlap_0_slide 1_17_Out_Channel Alignment__1	initiation	60.8036840963182	1.52009210240795
raw__ss_1__os_0__min_size_50__min_size_overlap_0	Short	17	Out_Channel Alignment	_1	raw__ss_1__os_0__min_size_50__min_size_overlap_0_slide 1_17_Out_Channel Alignment__1	initiation	40.1381818368372	1.00345454592093
raw__ss_1__os_0__min_size_50__min_size_overlap_0	Short	17	Out_Channel Alignment	_1	raw__ss_1__os_0__min_size_50__min_size_overlap_0_slide 1_17_Out_Channel Alignment__1	initiation	14.3739929476772	0.359349823691931
raw__ss_1__os_0__min_size_50__min_size_overlap_0	Short	17	Out_Channel Alignment	_1	raw__ss_1__os_0__min_size_50__min_size_overlap_0_slide 1_17_Out_Channel Alignment__1	initiation	23.5417809627736	0.58854452406934
raw__ss_1__os_0__min_size_50__min_size_overlap_0	Short	17	Out_Channel Alignment	_1	raw__ss_1__os_0__min_size_50__min_size_overlap_0_slide 1_17_Out_Channel Alignment__1	initiation	11.4709284167065	0.286773210417663
raw__ss_1__os_0__min_size_50__min_size_overlap_0	Short	17	Out_Channel Alignment	_1	raw__ss_1__os_0__min_size_50__min_size_overlap_0_slide 1_17_Out_Channel Alignment__1	initiation	22.0560428228601	0.551401070571503
raw__ss_1__os_0__min_size_50__min_size_overlap_0	Short	17	Out_Channel Alignment	_1	raw__ss_1__os_0__min_size_50__min_size_overlap_0_slide 1_17_Out_Channel Alignment__1	initiation	11.0296570387977	0.275741425969944
raw__ss_1__os_0__min_size_50__min_size_overlap_0	Short	17	Out_Channel Alignment	_1	raw__ss_1__os_0__min_size_50__min_size_overlap_0_slide 1_17_Out_Channel Alignment__1	initiation	8.87514708533952	0.221878677133488
raw__ss_1__os_0__min_size_50__min_size_overlap_0	Short	17	Out_Channel Alignment	_1	raw__ss_1__os_0__min_size_50__min_size_overlap_0_slide 1_17_Out_Channel Alignment__1	initiation	0.308337953733062	0.00770844884332655
raw__ss_1__os_0__min_size_50__min_size_overlap_0	Short	17	Out_Channel Alignment	_1	raw__ss_1__os_0__min_size_50__min_size_overlap_0_slide 1_17_Out_Channel Alignment__1	initiation	10.810962413273	0.270274060331825
raw__ss_1__os_0__min_size_50__min_size_overlap_0	Short	17	Out_Channel Alignment	_1	raw__ss_1__os_0__min_size_50__min_size_overlap_0_slide 1_17_Out_Channel Alignment__1	initiation	15.2016206551344	0.38004051637836
raw__ss_1__os_0__min_size_50__min_size_overlap_0	Short	17	Out_Channel Alignment	_1	raw__ss_1__os_0__min_size_50__min_size_overlap_0_slide 1_17_Out_Channel Alignment__1	initiation	29.0403381522527	0.726008453806318
raw__ss_1__os_0__min_size_50__min_size_overlap_0	Short	17	Out_Channel Alignment	_1	raw__ss_1__os_0__min_size_50__min_size_overlap_0_slide 1_17_Out_Channel Alignment__1	initiation	14.7976139541084	0.369940348852709
raw__ss_1__os_0__min_size_50__min_size_overlap_0	Short	17	Out_Channel Alignment	_1	raw__ss_1__os_0__min_size_50__min_size_overlap_0_slide 1_17_Out_Channel Alignment__1	initiation	9.24475226652174	0.231118806663043
raw__ss_1__os_0__min_size_50__min_size_overlap_0	Short	17	Out_Channel Alignment	_1	raw__ss_1__os_0__min_size_50__min_size_overlap_0_slide 1_17_Out_Channel Alignment__1	initiation	27.1233338867495	0.678083347168737
raw__ss_1__os_0__min_size_50__min_size_overlap_0	Short	17	Out_Channel Alignment	_1	raw__ss_1__os_0__min_size_50__min_size_overlap_0_slide 1_17_Out_Channel Alignment__1	initiation	11.79131197651	0.294782799412751
raw__ss_1__os_0__min_size_50__min_size_overlap_0	Short	17	Out_Channel Alignment	_1	raw__ss_1__os_0__min_size_50__min_size_overlap_0_slide 1_17_Out_Channel Alignment__1	initiation	13.3675126172353	0.334187815430883
raw__ss_1__os_0__min_size_50__min_size_overlap_0	Short	17	Out_Channel Alignment	_1	raw__ss_1__os_0__min_size_50__min_size_overlap_0_slide 1_17_Out_Channel Alignment__1	initiation	15.9536571844959	0.398841429612398
raw__ss_1__os_0__min_size_50__min_size_overlap_0	Short	17	Out_Channel Alignment	_1	raw__ss_1__os_0__min_size_50__min_size_overlap_0_slide 1_17_Out_Channel Alignment__1	initiation	13.2861320426143	0.332153301065358
raw__ss_1__os_0__min_size_50__min_size_overlap_0	Short	17	Out_Channel Alignment	_1	raw__ss_1__os_0__min_size_50__min_size_overlap_0_slide 1_17_Out_Channel Alignment__1	initiation	22.6371626260945	0.565929065652363
raw__ss_1__os_0__min_size_50__min_size_overlap_0	Short	17	Out_Channel Alignment	_1	raw__ss_1__os_0__min_size_50__min_size_overlap_0_slide 1_17_Out_Channel Alignment__1	initiation	22.1119419553003	0.552798548882507
raw__ss_1__os_0__min_size_50__min_size_overlap_0	Short	17	Out_Channel Alignment	_1	raw__ss_1__os_0__min_size_50__min_size_overlap_0_slide 1_17_Out_Channel Alignment__1	initiation	23.8347715281235	0.595869288203087
raw__ss_1__os_0__min_size_50__min_size_overlap_0	Short	17	Out_Channel Alignment	_1	raw__ss_1__os_0__min_size_50__min_size_overlap_0_slide 1_17_Out_Channel Alignment__1	initiation	18.4373477781632	0.46093369445408
raw__ss_1__os_0__min_size_50__min_size_overlap_0	Short	17	Out_Channel Alignment	_1	raw__ss_1__os_0__min_size_50__min_size_overlap_0_slide 1_17_Out_Channel Alignment__1	initiation	10.4304617964445	0.260761544911112
raw__ss_1__os_0__min_size_50__min_size_overlap_0	Short	17	Out_Channel Alignment	_1	raw__ss_1__os_0__min_size_50__min_size_overlap_0_slide 1_17_Out_Channel Alignment__1	initiation	12.5650702248027	0.314126755620067
raw__ss_1__os_0__min_size_50__min_size_overlap_0	Short	17	Out_Channel Alignment	_1	raw__ss_1__os_0__min_size_50__min_size_overlap_0_slide 1_17_Out_Channel Alignment__1	initiation	12.1903205571668	0.30475801392917
raw__ss_1__os_0__min_size_50__min_size_overlap_0	Short	17	Out_Channel Alignment	_1	raw__ss_1__os_0__min_size_50__min_size_overlap_0_slide 1_17_Out_Channel Alignment__1	initiation	29.1969767515684	0.729924418789211
raw__ss_1__os_0__min_size_50__min_size_overlap_0	Short	17	Out_Channel Alignment	_1	raw__ss_1__os_0__min_size_50__min_size_overlap_0_slide 1_17_Out_Channel Alignment__1	initiation	2.39253214464721	0.0598133036161802
raw__ss_1__os_0__min_size_50__min_size_overlap_0	Short	17	Out_Channel Alignment	_1	raw__ss_1__os_0__min_size_50__min_size_overlap_0_slide 1_17_Out_Channel Alignment__1	initiation	8.59298835168108	0.214824708792027
raw__ss_1__os_0__min_size_50__min_size_overlap_0	Short	17	Out_Channel Alignment	_1	raw__ss_1__os_0__min_size_50__min_size_overlap_0_slide 1_17_Out_Channel Alignment__1	initiation	8.26497252594329	0.206624313148582
raw__ss_1__os_0__min_size_50__min_size_overlap_0	Short	17	Out_Channel Alignment	_1	raw__ss_1__os_0__min_size_50__min_size_overlap_0_slide 1_17_Out_Channel Alignment__1	initiation	33.8161203045996	0.845403007614989
raw__ss_1__os_0__min_size_50__min_size_overlap_0	Short	17	Out_Channel Alignment	_1	raw__ss_1__os_0__min_size_50__min_size_overlap_0_slide 1_17_Out_Channel Alignment__1	initiation	14.2776956945006	0.356942392362514
raw__ss_1__os_0__min_size_50__min_size_overlap_0	Short	17	Out_Channel Alignment	_1	raw__ss_1__os_0__min_size_50__min_size_overlap_0_slide 1_17_Out_Channel Alignment__1	initiation	19.6878027030693	0.492195067576732
raw__ss_1__os_0__min_size_50__min_size_overlap_0	Short	17	Out_Channel Alignment	_1	raw__ss_1__os_0__min_size_50__min_size_overlap_0_slide 1_17_Out_Channel Alignment__1	initiation	2.3301718390038	0.0582542959750951
raw__ss_1__os_0__min_size_50__min_size_overlap_0	Short	17	Out_Channel Alignment	_1	raw__ss_1__os_0__min_size_50__min_size_overlap_0_slide 1_17_Out_Channel Alignment__1	initiation	9.58713088369201	0.2396782720923
raw__ss_1__os_0__min_size_50__min_size_overlap_0	Short	17	Out_Channel Alignment	_1	raw__ss_1__os_0__min_size_50__min_size_overlap_0_slide 1_17_Out_Channel Alignment__1	initiation	15.9938951208042	0.399847378020104
raw__ss_1__os_0__min_size_50__min_size_overlap_0	Short	17	Out_Channel Alignment	_1	raw__ss_1__os_0__min_size_50__min_size_overlap_0_slide 1_17_Out_Channel Alignment__1	initiation	15.0975756732498	0.377439391831245
raw__ss_1__os_0__min_size_50__min_size_overlap_0	Short	17	Out_Channel Alignment	_1	raw__ss_1__os_0__min_size_50__min_size_overlap_0_slide 1_17_Out_Channel Alignment__1	initiation	27.6786110087857	0.691965275219642
raw__ss_1__os_0__min_size_50__min_size_overlap_0	Short	17	Out_Channel Alignment	_1	raw__ss_1__os_0__min_size_50__min_size_overlap_0_slide 1_17_Out_Channel Alignment__1	initiation	1.06241215966646	0.0265603039916615
raw__ss_1__os_0__min_size_50__min_size_overlap_0	Short	17	Out_Channel Alignment	_1	raw__ss_1__os_0__min_size_50__min_size_overlap_0_slide 1_17_Out_Channel Alignment__1	initiation	17.606917523455	0.440172938086375
raw__ss_1__os_0__min_size_50__min_size_overlap_0	Short	17	Out_Channel Alignment	_1	raw__ss_1__os_0__min_size_50__min_size_overlap_0_slide 1_17_Out_Channel Alignment__1	initiation	5.41636301191141	0.135409075297785
raw__ss_1__os_0__min_size_50__min_size_overlap_0	Short	17	Out_Channel Alignment	_1	raw__ss_1__os_0__min_size_50__min_size_overlap_0_slide 1_17_Out_Channel Alignment__1	initiation	26.565899578913	0.664147489472824
raw__ss_1__os_0__min_size_50__min_size_overlap_0	Short	17	Out_Channel Alignment	_1	raw__ss_1__os_0__min_size_50__min_size_overlap_0_slide 1_17_Out_Channel Alignment__1	initiation	13.8570312779687	0.346425781949217
raw__ss_1__os_0__min_size_50__min_size_overlap_0	Short	17	Out_Channel Alignment	_1	raw__ss_1__os_0__min_size_50__min_size_overlap_0_slide 1_17_Out_Channel Alignment__1	initiation	44.7610673398379	1.11902668349595
raw__ss_1__os_0__min_size_50__min_size_overlap_0	Short	17	Out_Channel Alignment	_1	raw__ss_1__os_0__min_size_50__min_size_overlap_0_slide 1_17_Out_Channel Alignment__1	initiation	12.9261591257623	0.323153978144058
raw__ss_1__os_0__min_size_50__min_size_overlap_0	Short	17	Out_Channel Alignment	_1	raw__ss_1__os_0__min_size_50__min_size_overlap_0_slide 1_17_Out_Channel Alignment__1	initiation	10.4148871124694	0.260372177811736
raw__ss_1__os_0__min_size_50__min_size_overlap_0	Short	17	Out_Channel Alignment	_1	raw__ss_1__os_0__min_size_50__min_size_overlap_0_slide 1_17_Out_Channel Alignment__1	initiation	11.1880189156517	0.279700472891292
raw__ss_1__os_0__min_size_50__min_size_overlap_0	Short	17	Out_Channel Alignment	_1	raw__ss_1__os_0__min_size_50__min_size_overlap_0_slide 1_17_Out_Channel Alignment__1	initiation	20.8100328808031	0.520250822020077
raw__ss_1__os_0__min_size_50__min_size_overlap_0	Short	17	Out_Channel Alignment	_1	raw__ss_1__os_0__min_size_50__min_size_overlap_0_slide 1_17_Out_Channel Alignment__1	initiation	15.9859782715018	0.399649456787544
raw__ss_1__os_0__min_size_50__min_size_overlap_0	Short	17	Out_Channel Alignment	_1	raw__ss_1__os_0__min_size_50__min_size_overlap_0_slide 1_17_Out_Channel Alignment__1	initiation	15.560029771523	0.389000744288074
raw__ss_1__os_0__min_size_50__min_size_overlap_0	Short	17	Out_Channel Alignment	_1	raw__ss_1__os_0__min_size_50__min_size_overlap_0_slide 1_17_Out_Channel Alignment__1	initiation	9.37825888854668	0.234456472213667
raw__ss_1__os_0__min_size_50__min_size_overlap_0	Short	17	Out_Channel Alignment	_1	raw__ss_1__os_0__min_size_50__min_size_overlap_0_slide 1_17_Out_Channel Alignment__1	initiation	2.7359386567009	0.0683984664175226
raw__ss_1__os_0__min_size_50__min_size_overlap_0	Short	17	Out_Channel Alignment	_1	raw__ss_1__os_0__min_size_50__min_size_overlap_0_slide 1_17_Out_Channel Alignment__1	initiation	0.50243451285893	0.0125608628214733
raw__ss_1__os_0__min_size_50__min_size_overlap_0	Short	17	Out_Channel Alignment	_1	raw__ss_1__os_0__min_size_50__min_size_overlap_0_slide 1_17_Out_Channel Alignment__1	initiation	0.453734192758209	0.0113433548189552
raw__ss_1__os_0__min_size_50__min_size_overlap_0	Short	17	Out_Channel Alignment	_1	raw__ss_1__os_0__min_size_50__min_size_overlap_0_slide 1_17_Out_Channel Alignment__1	initiation	2.74677701450822	0.0686694253627056
raw__ss_1__os_0__min_size_50__min_size_overlap_0	Short	17	Out_Channel Alignment	_1	raw__ss_1__os_0__min_size_50__min_size_overlap_0_slide 1_17_Out_Channel Alignment__1	initiation	16.1618920680705	0.404047301701761
raw__ss_1__os_0__min_size_50__min_size_overlap_0	Short	17	Out_Channel Alignment	_1	raw__ss_1__os_0__min_size_50__min_size_overlap_0_slide 1_17_Out_Channel Alignment__1	initiation	0.79473059554599	0.0198682648886497
raw__ss_1__os_0__min_size_50__min_size_overlap_0	Short	17	Out_Channel Alignment	_1	raw__ss_1__os_0__min_size_50__min_size_overlap_0_slide 1_17_Out_Channel Alignment__1	initiation	19.6520805534198	0.491302013835496
raw__ss_1__os_0__min_size_50__min_size_overlap_0	Short	17	Out_Channel Alignment	_1	raw__ss_1__os_0__min_size_50__min_size_overlap_0_slide 1_17_Out_Channel Alignment__1	initiation	2.87642005363211	0.0719105013408027
raw__ss_1__os_0__min_size_50__min_size_overlap_0	Short	17	Out_Channel Alignment	_1	raw__ss_1__os_0__min_size_50__min_size_overlap_0_slide 1_17_Out_Channel Alignment__1	initiation	19.2202182535085	0.480505456337712
raw__ss_1__os_0__min_size_50__min_size_overlap_0	Short	17	Out_Channel Alignment	_1	raw__ss_1__os_0__min_size_50__min_size_overlap_0_slide 1_17_Out_Channel Alignment__1	initiation	9.75560795651896	0.243890198912974
raw__ss_1__os_0__min_size_50__min_size_overlap_0	Short	17	Out_Channel Alignment	_1	raw__ss_1__os_0__min_size_50__min_size_overlap_0_slide 1_17_Out_Channel Alignment__1	initiation	9.7216575882101	0.243041439705253
raw__ss_1__os_0__min_size_50__min_size_overlap_0	Short	17	Out_Channel Alignment	_1	raw__ss_1__os_0__min_size_50__min_size_overlap_0_slide 1_17_Out_Channel Alignment__1	initiation	4.9580240982244	0.12395060245561
raw__ss_1__os_0__min_size_50__min_size_overlap_0	Short	17	Out_Channel Alignment	_1	raw__ss_1__os_0__min_size_50__min_size_overlap_0_slide 1_17_Out_Channel Alignment__1	initiation	12.9947544466024	0.324868861165061
raw__ss_1__os_0__min_size_50__min_size_overlap_0	Short	17	Out_Channel Alignment	_1	raw__ss_1__os_0__min_size_50__min_size_overlap_0_slide 1_17_Out_Channel Alignment__1	initiation	21.9331946641177	0.548329866602943
raw__ss_1__os_0__min_size_50__min_size_overlap_0	Short	17	Out_Channel Alignment	_1	raw__ss_1__os_0__min_size_50__min_size_overlap_0_slide 1_17_Out_Channel Alignment__1	initiation	11.1795524231724	0.279488810579309
raw__ss_1__os_0__min_size_50__min_size_overlap_0	Short	17	Out_Channel Alignment	_1	raw__ss_1__os_0__min_size_50__min_size_overlap_0_slide 1_17_Out_Channel Alignment__1	initiation	28.1976493440829	0.704941233602074
raw__ss_1__os_0__min_size_50__min_size_overlap_0	Short	17	Out_Channel Alignment	_1	raw__ss_1__os_0__min_size_50__min_size_overlap_0_slide 1_17_Out_Channel Alignment__1	initiation	0.795919624292349	0.0198979906073087
raw__ss_1__os_0__min_size_50__min_size_overlap_0	Short	17	Out_Channel Alignment	_1	raw__ss_1__os_0__min_size_50__min_size_overlap_0_slide 1_17_Out_Channel Alignment__1	initiation	10.3742972921333	0.259357432303334
raw__ss_1__os_0__min_size_50__min_size_overlap_0	Short	17	Out_Channel Alignment	_1	raw__ss_1__os_0__min_size_50__min_size_overlap_0_slide 1_17_Out_Channel Alignment__1	initiation	8.7953413259313	0.219883533148282
raw__ss_1__os_0__min_size_50__min_size_overlap_0	Short	17	Out_Channel Alignment	_1	raw__ss_1__os_0__min_size_50__min_size_overlap_0_slide 1_17_Out_Channel Alignment__1	initiation	15.7784118750325	0.394460296875814
raw__ss_1__os_0__min_size_50__min_size_overlap_0	Short	17	Out_Channel Alignment	_1	raw__ss_1__os_0__min_size_50__min_size_overlap_0_slide 1_17_Out_Channel Alignment__1	initiation	9.29406605672199	0.23235165141805
raw__ss_1__os_0__min_size_50__min_size_overlap_0	Short	17	Out_Channel Alignment	_1	raw__ss_1__os_0__min_size_50__min_size_overlap_0_slide 1_17_Out_Channel Alignment__1	initiation	26.7872054565177	0.669680136412942
raw__ss_1__os_0__min_size_50__min_size_overlap_0	Short	17	Out_Channel Alignment	_1	raw__ss_1__os_0__min_size_50__min_size_overlap_0_slide 1_17_Out_Channel Alignment__1	initiation	10.1450640533921	0.253626601334802
raw__ss_1__os_0__min_size_50__min_size_overlap_0	Short	17	Out_Channel Alignment	_1	raw__ss_1__os_0__min_size_50__min_size_overlap_0_slide 1_17_Out_Channel Alignment__1	initiation	11.0298813424758	0.275747033561896
raw__ss_1__os_0__min_size_50__min_size_overlap_0	Short	17	Out_Channel Alignment	_1	raw__ss_1__os_0__min_size_50__min_size_overlap_0_slide 1_17_Out_Channel Alignment__1	initiation	14.5849554650662	0.364623886626656
raw__ss_1__os_0__min_size_50__min_size_overlap_0	Short	17	Out_Channel Alignment	_1	raw__ss_1__os_0__min_size_50__min_size_overlap_0_slide 1_17_Out_Channel Alignment__1	initiation	41.7597933388006	1.04399483347001
raw__ss_1__os_0__min_size_50__min_size_overlap_0	Short	17	Out_Channel Alignment	_1	raw__ss_1__os_0__min_size_50__min_size_overlap_0_slide 1_17_Out_Channel Alignment__1	initiation	2.60179752140039	0.0650449380350098
raw__ss_1__os_0__min_size_50__min_size_overlap_0	Short	17	Out_Channel Alignment	_1	raw__ss_1__os_0__min_size_50__min_size_overlap_0_slide 1_17_Out_Channel Alignment__1	initiation	13.853180716458	0.346329517911449
raw__ss_1__os_0__min_size_50__min_size_overlap_0	Short	17	Out_Channel Alignment	_1	raw__ss_1__os_0__min_size_50__min_size_overlap_0_slide 1_17_Out_Channel Alignment__1	initiation	31.1530259303211	0.778825648258029
raw__ss_1__os_0__min_size_50__min_size_overlap_0	Short	17	Out_Channel Alignment	_1	raw__ss_1__os_0__min_size_50__min_size_overlap_0_slide 1_17_Out_Channel Alignment__1	initiation	1.24205463826508	0.0310513659566271
raw__ss_1__os_0__min_size_50__min_size_overlap_0	Short	17	Out_Channel Alignment	_1	raw__ss_1__os_0__min_size_50__min_size_overlap_0_slide 1_17_Out_Channel Alignment__1	initiation	18.3782583597435	0.459456458993587
raw__ss_1__os_0__min_size_50__min_size_overlap_0	Short	17	Out_Channel Alignment	_1	raw__ss_1__os_0__min_size_50__min_size_overlap_0_slide 1_17_Out_Channel Alignment__1	initiation	14.0342561543895	0.350856403859738
raw__ss_1__os_0__min_size_50__min_size_overlap_0	Short	17	Out_Channel Alignment	_1	raw__ss_1__os_0__min_size_50__min_size_overlap_0_slide 1_17_Out_Channel Alignment__1	initiation	31.3172314914089	0.782930787285223
raw__ss_1__os_0__min_size_50__min_size_overlap_0	Short	17	Out_Channel Alignment	_1	raw__ss_1__os_0__min_size_50__min_size_overlap_0_slide 1_17_Out_Channel Alignment__1	initiation	13.2592458150767	0.331481145376919
raw__ss_1__os_0__min_size_50__min_size_overlap_0	Short	17	Out_Channel Alignment	_1	raw__ss_1__os_0__min_size_50__min_size_overlap_0_slide 1_17_Out_Channel Alignment__1	initiation	2.55859642779414	0.0639649106948535
raw__ss_1__os_0__min_size_50__min_size_overlap_0	Short	17	Out_Channel Alignment	_1	raw__ss_1__os_0__min_size_50__min_size_overlap_0_slide 1_17_Out_Channel Alignment__1	initiation	7.94183380260286	0.198545845065072
raw__ss_1__os_0__min_size_50__min_size_overlap_0	Short	17	Out_Channel Alignment	_1	raw__ss_1__os_0__min_size_50__min_size_overlap_0_slide 1_17_Out_Channel Alignment__1	initiation	18.900587853343	0.472514696333574
raw__ss_1__os_0__min_size_50__min_size_overlap_0	Short	17	Out_Channel Alignment	_1	raw__ss_1__os_0__min_size_50__min_size_overlap_0_slide 1_17_Out_Channel Alignment__1	initiation	25.0357738972981	0.625894347432452
raw__ss_1__os_0__min_size_50__min_size_overlap_0	Short	17	Out_Channel Alignment	_1	raw__ss_1__os_0__min_size_50__min_size_overlap_0_slide 1_17_Out_Channel Alignment__1	initiation	21.6384613313683	0.540961533284208
raw__ss_1__os_0__min_size_50__min_size_overlap_0	Short	17	Out_Channel Alignment	_1	raw__ss_1__os_0__min_size_50__min_size_overlap_0_slide 1_17_Out_Channel Alignment__1	initiation	17.9916273160555	0.449790682901387
raw__ss_1__os_0__min_size_50__min_size_overlap_0	Short	17	Out_Channel Alignment	_1	raw__ss_1__os_0__min_size_50__min_size_overlap_0_slide 1_17_Out_Channel Alignment__1	initiation	21.9826278530655	0.549565696326638
raw__ss_1__os_0__min_size_50__min_size_overlap_0	Short	19	Out_Channel Alignment	_1	raw__ss_1__os_0__min_size_50__min_size_overlap_0_slide 1_19_Out_Channel Alignment__1	initiation	6.34561941139367	0.158640485284842
raw__ss_1__os_0__min_size_50__min_size_overlap_0	Short	19	Out_Channel Alignment	_1	raw__ss_1__os_0__min_size_50__min_size_overlap_0_slide 1_19_Out_Channel Alignment__1	initiation	10.5304436574462	0.263261091436155
raw__ss_1__os_0__min_size_50__min_size_overlap_0	Short	19	Out_Channel Alignment	_1	raw__ss_1__os_0__min_size_50__min_size_overlap_0_slide 1_19_Out_Channel Alignment__1	initiation	28.655411384604	0.7163852846151
raw__ss_1__os_0__min_size_50__min_size_overlap_0	Short	19	Out_Channel Alignment	_1	raw__ss_1__os_0__min_size_50__min_size_overlap_0_slide 1_19_Out_Channel Alignment__1	initiation	14.6363410626935	0.365908526567337
raw__ss_1__os_0__min_size_50__min_size_overlap_0	Short	19	Out_Channel Alignment	_1	raw__ss_1__os_0__min_size_50__min_size_overlap_0_slide 1_19_Out_Channel Alignment__1	initiation	2.87348194486279	0.0718370486215696
raw__ss_1__os_0__min_size_50__min_size_overlap_0	Short	19	Out_Channel Alignment	_1	raw__ss_1__os_0__min_size_50__min_size_overlap_0_slide 1_19_Out_Channel Alignment__1	initiation	15.2076611357328	0.380191528393319
raw__ss_1__os_0__min_size_50__min_size_overlap_0	Short	19	Out_Channel Alignment	_1	raw__ss_1__os_0__min_size_50__min_size_overlap_0_slide 1_19_Out_Channel Alignment__1	initiation	9.69404008222843	0.242351002055711
raw__ss_1__os_0__min_size_50__min_size_overlap_0	Short	19	Out_Channel Alignment	_1	raw__ss_1__os_0__min_size_50__min_size_overlap_0_slide 1_19_Out_Channel Alignment__1	initiation	14.3895586594824	0.359738966487059
raw__ss_1__os_0__min_size_50__min_size_overlap_0	Short	19	Out_Channel Alignment	_1	raw__ss_1__os_0__min_size_50__min_size_overlap_0_slide 1_19_Out_Channel Alignment__1	initiation	11.9340252586675	0.298350631466688
raw__ss_1__os_0__min_size_50__min_size_overlap_0	Short	19	Out_Channel Alignment	_1	raw__ss_1__os_0__min_size_50__min_size_overlap_0_slide 1_19_Out_Channel Alignment__1	initiation	7.80033960625089	0.195008490156272
raw__ss_1__os_0__min_size_50__min_size_overlap_0	Short	19	Out_Channel Alignment	_1	raw__ss_1__os_0__min_size_50__min_size_overlap_0_slide 1_19_Out_Channel Alignment__1	initiation	0.948286469555785	0.0237071617388946
raw__ss_1__os_0__min_size_50__min_size_overlap_0	Short	19	Out_Channel Alignment	_1	raw__ss_1__os_0__min_size_50__min_size_overlap_0_slide 1_19_Out_Channel Alignment__1	initiation	11.65218814117	0.291304703529249
raw__ss_1__os_0__min_size_50__min_size_overlap_0	Short	19	Out_Channel Alignment	_1	raw__ss_1__os_0__min_size_50__min_size_overlap_0_slide 1_19_Out_Channel Alignment__1	initiation	32.4280777328628	0.810701943321569
raw__ss_1__os_0__min_size_50__min_size_overlap_0	Short	19	Out_Channel Alignment	_1	raw__ss_1__os_0__min_size_50__min_size_overlap_0_slide 1_19_Out_Channel Alignment__1	initiation	5.18033395488172	0.129508348872043
raw__ss_1__os_0__min_size_50__min_size_overlap_0	Short	19	Out_Channel Alignment	_1	raw__ss_1__os_0__min_size_50__min_size_overlap_0_slide 1_19_Out_Channel Alignment__1	initiation	49.5445246854176	1.23861311713544
raw__ss_1__os_0__min_size_50__min_size_overlap_0	Short	19	Out_Channel Alignment	_1	raw__ss_1__os_0__min_size_50__min_size_overlap_0_slide 1_19_Out_Channel Alignment__1	initiation	49.5630156780686	1.23907539195172
raw__ss_1__os_0__min_size_50__min_size_overlap_0	Short	19	Out_Channel Alignment	_1	raw__ss_1__os_0__min_size_50__min_size_overlap_0_slide 1_19_Out_Channel Alignment__1	initiation	7.4293457715421	0.185733644288553
raw__ss_1__os_0__min_size_50__min_size_overlap_0	Short	19	Out_Channel Alignment	_1	raw__ss_1__os_0__min_size_50__min_size_overlap_0_slide 1_19_Out_Channel Alignment__1	initiation	2.22847380782247	0.0557118451955618
raw__ss_1__os_0__min_size_50__min_size_overlap_0	Short	19	Out_Channel Alignment	_1	raw__ss_1__os_0__min_size_50__min_size_overlap_0_slide 1_19_Out_Channel Alignment__1	initiation	3.63603483812994	0.0909008709532486
raw__ss_1__os_0__min_size_50__min_size_overlap_0	Short	19	Out_Channel Alignment	_1	raw__ss_1__os_0__min_size_50__min_size_overlap_0_slide 1_19_Out_Channel Alignment__1	initiation	3.97290250660581	0.0993225626651452
raw__ss_1__os_0__min_size_50__min_size_overlap_0	Short	19	Out_Channel Alignment	_1	raw__ss_1__os_0__min_size_50__min_size_overlap_0_slide 1_19_Out_Channel Alignment__1	initiation	13.1710149300303	0.329275373250759
raw__ss_1__os_0__min_size_50__min_size_overlap_0	Short	19	Out_Channel Alignment	_1	raw__ss_1__os_0__min_size_50__min_size_overlap_0_slide 1_19_Out_Channel Alignment__1	initiation	0.808434490861627	0.0202108622715407
raw__ss_1__os_0__min_size_50__min_size_overlap_0	Short	19	Out_Channel Alignment	_1	raw__ss_1__os_0__min_size_50__min_size_overlap_0_slide 1_19_Out_Channel Alignment__1	initiation	2.49138358560034	0.0622845896400086
raw__ss_1__os_0__min_size_50__min_size_overlap_0	Short	19	Out_Channel Alignment	_1	raw__ss_1__os_0__min_size_50__min_size_overlap_0_slide 1_19_Out_Channel Alignment__1	initiation	9.36858326051599	0.2342145815129
raw__ss_1__os_0__min_size_50__min_size_overlap_0	Short	19	Out_Channel Alignment	_1	raw__ss_1__os_0__min_size_50__min_size_overlap_0_slide 1_19_Out_Channel Alignment__1	initiation	18.3318030783674	0.458295076959185
raw__ss_1__os_0__min_size_50__min_size_overlap_0	Short	19	Out_Channel Alignment	_1	raw__ss_1__os_0__min_size_50__min_size_overlap_0_slide 1_19_Out_Channel Alignment__1	initiation	3.46864466974427	0.0867161167436067
raw__ss_1__os_0__min_size_50__min_size_overlap_0	Short	19	Out_Channel Alignment	_1	raw__ss_1__os_0__min_size_50__min_size_overlap_0_slide 1_19_Out_Channel Alignment__1	initiation	9.9349990933985	0.248374977334962
raw__ss_1__os_0__min_size_50__min_size_overlap_0	Short	19	Out_Channel Alignment	_1	raw__ss_1__os_0__min_size_50__min_size_overlap_0_slide 1_19_Out_Channel Alignment__1	initiation	22.9788126495375	0.574470316238436
raw__ss_1__os_0__min_size_50__min_size_overlap_0	Short	19	Out_Channel Alignment	_1	raw__ss_1__os_0__min_size_50__min_size_overlap_0_slide 1_19_Out_Channel Alignment__1	initiation	21.6494422977038	0.541236057442595
raw__ss_1__os_0__min_size_50__min_size_overlap_0	Short	19	Out_Channel Alignment	_1	raw__ss_1__os_0__min_size_50__min_size_overlap_0_slide 1_19_Out_Channel Alignment__1	initiation	4.31306810777782	0.107826702694445
raw__ss_1__os_0__min_size_50__min_size_overlap_0	Short	19	Out_Channel Alignment	_1	raw__ss_1__os_0__min_size_50__min_size_overlap_0_slide 1_19_Out_Channel Alignment__1	initiation	7.92382460849781	0.198095615212445
raw__ss_1__os_0__min_size_50__min_size_overlap_0	Short	19	Out_Channel Alignment	_1	raw__ss_1__os_0__min_size_50__min_size_overlap_0_slide 1_19_Out_Channel Alignment__1	initiation	18.1362256288451	0.453405640721128
raw__ss_1__os_0__min_size_50__min_size_overlap_0	Short	19	Out_Channel Alignment	_1	raw__ss_1__os_0__min_size_50__min_size_overlap_0_slide 1_19_Out_Channel Alignment__1	initiation	40.3567889277526	1.00891972319382
raw__ss_1__os_0__min_size_50__min_size_overlap_0	Short	19	Out_Channel Alignment	_1	raw__ss_1__os_0__min_size_50__min_size_overlap_0_slide 1_19_Out_Channel Alignment__1	initiation	28.6968111613636	0.717420279034089
raw__ss_1__os_0__min_size_50__min_size_overlap_0	Short	19	Out_Channel Alignment	_1	raw__ss_1__os_0__min_size_50__min_size_overlap_0_slide 1_19_Out_Channel Alignment__1	initiation	0.58991710656881	0.0147479276642202
raw__ss_1__os_0__min_size_50__min_size_overlap_0	Short	19	Out_Channel Alignment	_1	raw__ss_1__os_0__min_size_50__min_size_overlap_0_slide 1_19_Out_Channel Alignment__1	initiation	10.6941219157374	0.267353047893434
raw__ss_1__os_0__min_size_50__min_size_overlap_0	Short	19	Out_Channel Alignment	_1	raw__ss_1__os_0__min_size_50__min_size_overlap_0_slide 1_19_Out_Channel Alignment__1	initiation	17.4564804592493	0.436412011481232
raw__ss_1__os_0__min_size_50__min_size_overlap_0	Short	19	Out_Channel Alignment	_1	raw__ss_1__os_0__min_size_50__min_size_overlap_0_slide 1_19_Out_Channel Alignment__1	initiation	3.19199299985945	0.0797998249964863
raw__ss_1__os_0__min_size_50__min_size_overlap_0	Short	19	Out_Channel Alignment	_1	raw__ss_1__os_0__min_size_50__min_size_overlap_0_slide 1_19_Out_Channel Alignment__1	initiation	3.49340428963571	0.0873351072408927
raw__ss_1__os_0__min_size_50__min_size_overlap_0	Short	19	Out_Channel Alignment	_1	raw__ss_1__os_0__min_size_50__min_size_overlap_0_slide 1_19_Out_Channel Alignment__1	initiation	10.6343797242389	0.265859493105973
raw__ss_1__os_0__min_size_50__min_size_overlap_0	Short	19	Out_Channel Alignment	_1	raw__ss_1__os_0__min_size_50__min_size_overlap_0_slide 1_19_Out_Channel Alignment__1	initiation	29.4234543179633	0.735586357949083
raw__ss_1__os_0__min_size_50__min_size_overlap_0	Short	19	Out_Channel Alignment	_1	raw__ss_1__os_0__min_size_50__min_size_overlap_0_slide 1_19_Out_Channel Alignment__1	initiation	0.915153909054044	0.0228788477263511
raw__ss_1__os_0__min_size_50__min_size_overlap_0	Short	19	Out_Channel Alignment	_1	raw__ss_1__os_0__min_size_50__min_size_overlap_0_slide 1_19_Out_Channel Alignment__1	initiation	15.8074726445261	0.395186816113153
raw__ss_1__os_0__min_size_50__min_size_overlap_0	Short	19	Out_Channel Alignment	_1	raw__ss_1__os_0__min_size_50__min_size_overlap_0_slide 1_19_Out_Channel Alignment__1	initiation	5.17033549624108	0.129258387406027
raw__ss_1__os_0__min_size_50__min_size_overlap_0	Short	19	Out_Channel Alignment	_1	raw__ss_1__os_0__min_size_50__min_size_overlap_0_slide 1_19_Out_Channel Alignment__1	initiation	0.76465084878193	0.0191162712195482
raw__ss_1__os_0__min_size_50__min_size_overlap_0	Short	19	Out_Channel Alignment	_1	raw__ss_1__os_0__min_size_50__min_size_overlap_0_slide 1_19_Out_Channel Alignment__1	initiation	2.42801715927719	0.0607004289819299
raw__ss_1__os_0__min_size_50__min_size_overlap_0	Short	19	Out_Channel Alignment	_1	raw__ss_1__os_0__min_size_50__min_size_overlap_0_slide 1_19_Out_Channel Alignment__1	initiation	9.43282926307021	0.235820731576755
raw__ss_1__os_0__min_size_50__min_size_overlap_0	Short	19	Out_Channel Alignment	_1	raw__ss_1__os_0__min_size_50__min_size_overlap_0_slide 1_19_Out_Channel Alignment__1	initiation	15.6893350995146	0.392233377487866
raw__ss_1__os_0__min_size_50__min_size_overlap_0	Short	19	Out_Channel Alignment	_1	raw__ss_1__os_0__min_size_50__min_size_overlap_0_slide 1_19_Out_Channel Alignment__1	initiation	4.71005848309354	0.117751462077339
raw__ss_1__os_0__min_size_50__min_size_overlap_0	Short	19	Out_Channel Alignment	_1	raw__ss_1__os_0__min_size_50__min_size_overlap_0_slide 1_19_Out_Channel Alignment__1	initiation	30.7303094978679	0.768257737446698
raw__ss_1__os_0__min_size_50__min_size_overlap_0	Short	19	Out_Channel Alignment	_1	raw__ss_1__os_0__min_size_50__min_size_overlap_0_slide 1_19_Out_Channel Alignment__1	initiation	8.33431141678257	0.208357785419564
raw__ss_1__os_0__min_size_50__min_size_overlap_0	Short	19	Out_Channel Alignment	_1	raw__ss_1__os_0__min_size_50__min_size_overlap_0_slide 1_19_Out_Channel Alignment__1	initiation	10.7631324405156	0.26907831101289
raw__ss_1__os_0__min_size_50__min_size_overlap_0	Short	19	Out_Channel Alignment	_1	raw__ss_1__os_0__min_size_50__min_size_overlap_0_slide 1_19_Out_Channel Alignment__1	initiation	16.3567050887529	0.408917627218823
raw__ss_1__os_0__min_size_50__min_size_overlap_0	Short	19	Out_Channel Alignment	_1	raw__ss_1__os_0__min_size_50__min_size_overlap_0_slide 1_19_Out_Channel Alignment__1	initiation	43.9643859945156	1.09910964986289
raw__ss_1__os_0__min_size_50__min_size_overlap_0	Short	19	Out_Channel Alignment	_1	raw__ss_1__os_0__min_size_50__min_size_overlap_0_slide 1_19_Out_Channel Alignment__1	initiation	6.64021801217226	0.166005450304306
raw__ss_1__os_0__min_size_50__min_size_overlap_0	Short	19	Out_Channel Alignment	_1	raw__ss_1__os_0__min_size_50__min_size_overlap_0_slide 1_19_Out_Channel Alignment__1	initiation	22.4523562578341	0.561308906445852
raw__ss_1__os_0__min_size_50__min_size_overlap_0	Short	19	Out_Channel Alignment	_1	raw__ss_1__os_0__min_size_50__min_size_overlap_0_slide 1_19_Out_Channel Alignment__1	initiation	8.28232821258338	0.207058205314585
raw__ss_1__os_0__min_size_50__min_size_overlap_0	Short	19	Out_Channel Alignment	_1	raw__ss_1__os_0__min_size_50__min_size_overlap_0_slide 1_19_Out_Channel Alignment__1	initiation	13.7434503266126	0.343586258165314
raw__ss_1__os_0__min_size_50__min_size_overlap_0	Short	19	Out_Channel Alignment	_1	raw__ss_1__os_0__min_size_50__min_size_overlap_0_slide 1_19_Out_Channel Alignment__1	initiation	5.32185052951725	0.133046263237931
raw__ss_1__os_0__min_size_50__min_size_overlap_0	Short	19	Out_Channel Alignment	_1	raw__ss_1__os_0__min_size_50__min_size_overlap_0_slide 1_19_Out_Channel Alignment__1	initiation	14.7355743831551	0.368389359578878
raw__ss_1__os_0__min_size_50__min_size_overlap_0	Short	19	Out_Channel Alignment	_1	raw__ss_1__os_0__min_size_50__min_size_overlap_0_slide 1_19_Out_Channel Alignment__1	initiation	11.5031130838549	0.287577827096373
raw__ss_1__os_0__min_size_50__min_size_overlap_0	Short	19	Out_Channel Alignment	_1	raw__ss_1__os_0__min_size_50__min_size_overlap_0_slide 1_19_Out_Channel Alignment__1	initiation	9.39198038324604	0.234799509581151
raw__ss_1__os_0__min_size_50__min_size_overlap_0	Short	19	Out_Channel Alignment	_1	raw__ss_1__os_0__min_size_50__min_size_overlap_0_slide 1_19_Out_Channel Alignment__1	initiation	10.7410155741383	0.268525389353456
raw__ss_1__os_0__min_size_50__min_size_overlap_0	Short	19	Out_Channel Alignment	_1	raw__ss_1__os_0__min_size_50__min_size_overlap_0_slide 1_19_Out_Channel Alignment__1	initiation	4.81525492296624	0.120381373074156
raw__ss_1__os_0__min_size_50__min_size_overlap_0	Short	19	Out_Channel Alignment	_1	raw__ss_1__os_0__min_size_50__min_size_overlap_0_slide 1_19_Out_Channel Alignment__1	initiation	10.7414292771715	0.268535731929287
raw__ss_1__os_0__min_size_50__min_size_overlap_0	Short	19	Out_Channel Alignment	_1	raw__ss_1__os_0__min_size_50__min_size_overlap_0_slide 1_19_Out_Channel Alignment__1	initiation	20.1486268493616	0.50371567123404
raw__ss_1__os_0__min_size_50__min_size_overlap_0	Short	19	Out_Channel Alignment	_2	raw__ss_1__os_0__min_size_50__min_size_overlap_0_slide 1_19_Out_Channel Alignment__2	initiation	32.5854419925651	0.814636049814128
raw__ss_1__os_0__min_size_50__min_size_overlap_0	Short	19	Out_Channel Alignment	_2	raw__ss_1__os_0__min_size_50__min_size_overlap_0_slide 1_19_Out_Channel Alignment__2	initiation	29.3138059924333	0.732845149810833
raw__ss_1__os_0__min_size_50__min_size_overlap_0	Short	19	Out_Channel Alignment	_2	raw__ss_1__os_0__min_size_50__min_size_overlap_0_slide 1_19_Out_Channel Alignment__2	initiation	10.413828827407	0.260345720685175
raw__ss_1__os_0__min_size_50__min_size_overlap_0	Short	19	Out_Channel Alignment	_2	raw__ss_1__os_0__min_size_50__min_size_overlap_0_slide 1_19_Out_Channel Alignment__2	initiation	1.56919266877643	0.0392298167194108
raw__ss_1__os_0__min_size_50__min_size_overlap_0	Short	19	Out_Channel Alignment	_2	raw__ss_1__os_0__min_size_50__min_size_overlap_0_slide 1_19_Out_Channel Alignment__2	initiation	26.7541050705163	0.668852626762907
raw__ss_1__os_0__min_size_50__min_size_overlap_0	Short	19	Out_Channel Alignment	_2	raw__ss_1__os_0__min_size_50__min_size_overlap_0_slide 1_19_Out_Channel Alignment__2	initiation	6.34393772103964	0.158598443025991
raw__ss_1__os_0__min_size_50__min_size_overlap_0	Short	19	Out_Channel Alignment	_2	raw__ss_1__os_0__min_size_50__min_size_overlap_0_slide 1_19_Out_Channel Alignment__2	initiation	6.89361374371104	0.172340343592776
raw__ss_1__os_0__min_size_50__min_size_overlap_0	Short	19	Out_Channel Alignment	_2	raw__ss_1__os_0__min_size_50__min_size_overlap_0_slide 1_19_Out_Channel Alignment__2	initiation	14.6388483723392	0.36597120930848
raw__ss_1__os_0__min_size_50__min_size_overlap_0	Short	19	Out_Channel Alignment	_2	raw__ss_1__os_0__min_size_50__min_size_overlap_0_slide 1_19_Out_Channel Alignment__2	initiation	11.9277743048845	0.298194357622113
raw__ss_1__os_0__min_size_50__min_size_overlap_0	Short	19	Out_Channel Alignment	_2	raw__ss_1__os_0__min_size_50__min_size_overlap_0_slide 1_19_Out_Channel Alignment__2	initiation	15.2057419136258	0.380143547840645
raw__ss_1__os_0__min_size_50__min_size_overlap_0	Short	19	Out_Channel Alignment	_2	raw__ss_1__os_0__min_size_50__min_size_overlap_0_slide 1_19_Out_Channel Alignment__2	initiation	7.22239837638369	0.180559959409592
raw__ss_1__os_0__min_size_50__min_size_overlap_0	Short	19	Out_Channel Alignment	_2	raw__ss_1__os_0__min_size_50__min_size_overlap_0_slide 1_19_Out_Channel Alignment__2	initiation	7.05408685897814	0.176352171474454
raw__ss_1__os_0__min_size_50__min_size_overlap_0	Short	19	Out_Channel Alignment	_2	raw__ss_1__os_0__min_size_50__min_size_overlap_0_slide 1_19_Out_Channel Alignment__2	initiation	20.7233528820282	0.518083822050706
raw__ss_1__os_0__min_size_50__min_size_overlap_0	Short	19	Out_Channel Alignment	_2	raw__ss_1__os_0__min_size_50__min_size_overlap_0_slide 1_19_Out_Channel Alignment__2	initiation	11.7869498440751	0.294673746101877
raw__ss_1__os_0__min_size_50__min_size_overlap_0	Short	19	Out_Channel Alignment	_2	raw__ss_1__os_0__min_size_50__min_size_overlap_0_slide 1_19_Out_Channel Alignment__2	initiation	13.2143695930644	0.330359239826609
raw__ss_1__os_0__min_size_50__min_size_overlap_0	Short	19	Out_Channel Alignment	_2	raw__ss_1__os_0__min_size_50__min_size_overlap_0_slide 1_19_Out_Channel Alignment__2	initiation	11.9935345319108	0.29983836329777
raw__ss_1__os_0__min_size_50__min_size_overlap_0	Short	19	Out_Channel Alignment	_2	raw__ss_1__os_0__min_size_50__min_size_overlap_0_slide 1_19_Out_Channel Alignment__2	initiation	4.70764688572265	0.117691172143066
raw__ss_1__os_0__min_size_50__min_size_overlap_0	Short	19	Out_Channel Alignment	_2	raw__ss_1__os_0__min_size_50__min_size_overlap_0_slide 1_19_Out_Channel Alignment__2	initiation	2.18332868250582	0.0545832170626455
raw__ss_1__os_0__min_size_50__min_size_overlap_0	Short	19	Out_Channel Alignment	_2	raw__ss_1__os_0__min_size_50__min_size_overlap_0_slide 1_19_Out_Channel Alignment__2	initiation	13.1406722277414	0.328516805693534
raw__ss_1__os_0__min_size_50__min_size_overlap_0	Short	19	Out_Channel Alignment	_2	raw__ss_1__os_0__min_size_50__min_size_overlap_0_slide 1_19_Out_Channel Alignment__2	initiation	16.4085251446354	0.410213128615886
raw__ss_1__os_0__min_size_50__min_size_overlap_0	Short	19	Out_Channel Alignment	_2	raw__ss_1__os_0__min_size_50__min_size_overlap_0_slide 1_19_Out_Channel Alignment__2	initiation	8.89184203161821	0.222296050790455
raw__ss_1__os_0__min_size_50__min_size_overlap_0	Short	19	Out_Channel Alignment	_2	raw__ss_1__os_0__min_size_50__min_size_overlap_0_slide 1_19_Out_Channel Alignment__2	initiation	10.2710259922974	0.256775649807435
raw__ss_1__os_0__min_size_50__min_size_overlap_0	Short	19	Out_Channel Alignment	_2	raw__ss_1__os_0__min_size_50__min_size_overlap_0_slide 1_19_Out_Channel Alignment__2	initiation	8.18747381322192	0.204686845330548
raw__ss_1__os_0__min_size_50__min_size_overlap_0	Short	19	Out_Channel Alignment	_2	raw__ss_1__os_0__min_size_50__min_size_overlap_0_slide 1_19_Out_Channel Alignment__2	initiation	23.62637710419	0.590659427604751
raw__ss_1__os_0__min_size_50__min_size_overlap_0	Short	19	Out_Channel Alignment	_2	raw__ss_1__os_0__min_size_50__min_size_overlap_0_slide 1_19_Out_Channel Alignment__2	initiation	24.8997284594834	0.622493211487084
raw__ss_1__os_0__min_size_50__min_size_overlap_0	Short	19	Out_Channel Alignment	_2	raw__ss_1__os_0__min_size_50__min_size_overlap_0_slide 1_19_Out_Channel Alignment__2	initiation	19.9675235105441	0.499188087763603
raw__ss_1__os_0__min_size_50__min_size_overlap_0	Short	19	Out_Channel Alignment	_2	raw__ss_1__os_0__min_size_50__min_size_overlap_0_slide 1_19_Out_Channel Alignment__2	initiation	25.2895847420602	0.632239618551506
raw__ss_1__os_0__min_size_50__min_size_overlap_0	Short	19	Out_Channel Alignment	_2	raw__ss_1__os_0__min_size_50__min_size_overlap_0_slide 1_19_Out_Channel Alignment__2	initiation	19.0071872402231	0.475179681005578
raw__ss_1__os_0__min_size_50__min_size_overlap_0	Short	19	Out_Channel Alignment	_2	raw__ss_1__os_0__min_size_50__min_size_overlap_0_slide 1_19_Out_Channel Alignment__2	initiation	13.7849662556257	0.344624156390643
raw__ss_1__os_0__min_size_50__min_size_overlap_0	Short	19	Out_Channel Alignment	_2	raw__ss_1__os_0__min_size_50__min_size_overlap_0_slide 1_19_Out_Channel Alignment__2	initiation	21.6498755818354	0.541246889545885
raw__ss_1__os_0__min_size_50__min_size_overlap_0	Short	19	Out_Channel Alignment	_2	raw__ss_1__os_0__min_size_50__min_size_overlap_0_slide 1_19_Out_Channel Alignment__2	initiation	5.9022284155423	0.147555710388557
raw__ss_1__os_0__min_size_50__min_size_overlap_0	Short	19	Out_Channel Alignment	_2	raw__ss_1__os_0__min_size_50__min_size_overlap_0_slide 1_19_Out_Channel Alignment__2	initiation	29.8045150323247	0.745112875808118
raw__ss_1__os_0__min_size_50__min_size_overlap_0	Short	19	Out_Channel Alignment	_2	raw__ss_1__os_0__min_size_50__min_size_overlap_0_slide 1_19_Out_Channel Alignment__2	initiation	12.4560017382847	0.311400043457118
raw__ss_1__os_0__min_size_50__min_size_overlap_0	Short	19	Out_Channel Alignment	_2	raw__ss_1__os_0__min_size_50__min_size_overlap_0_slide 1_19_Out_Channel Alignment__2	initiation	20.8111818372413	0.520279545931032
raw__ss_1__os_0__min_size_50__min_size_overlap_0	Short	19	Out_Channel Alignment	_2	raw__ss_1__os_0__min_size_50__min_size_overlap_0_slide 1_19_Out_Channel Alignment__2	initiation	11.7549223173592	0.293873057933981
raw__ss_1__os_0__min_size_50__min_size_overlap_0	Short	19	Out_Channel Alignment	_2	raw__ss_1__os_0__min_size_50__min_size_overlap_0_slide 1_19_Out_Channel Alignment__2	initiation	22.88123528014	0.572030882003499
raw__ss_1__os_0__min_size_50__min_size_overlap_0	Short	19	Out_Channel Alignment	_2	raw__ss_1__os_0__min_size_50__min_size_overlap_0_slide 1_19_Out_Channel Alignment__2	initiation	9.70652783606068	0.242663195901517
raw__ss_1__os_0__min_size_50__min_size_overlap_0	Short	19	Out_Channel Alignment	_2	raw__ss_1__os_0__min_size_50__min_size_overlap_0_slide 1_19_Out_Channel Alignment__2	initiation	32.012929214865	0.800323230371625
raw__ss_1__os_0__min_size_50__min_size_overlap_0	Short	19	Out_Channel Alignment	_2	raw__ss_1__os_0__min_size_50__min_size_overlap_0_slide 1_19_Out_Channel Alignment__2	initiation	24.8829467894731	0.622073669736827
raw__ss_1__os_0__min_size_50__min_size_overlap_0	Short	19	Out_Channel Alignment	_2	raw__ss_1__os_0__min_size_50__min_size_overlap_0_slide 1_19_Out_Channel Alignment__2	initiation	20.2574177279117	0.506435443197792
raw__ss_1__os_0__min_size_50__min_size_overlap_0	Short	19	Out_Channel Alignment	_2	raw__ss_1__os_0__min_size_50__min_size_overlap_0_slide 1_19_Out_Channel Alignment__2	initiation	22.9083887752068	0.57270971938017
raw__ss_1__os_0__min_size_50__min_size_overlap_0	Short	19	Out_Channel Alignment	_2	raw__ss_1__os_0__min_size_50__min_size_overlap_0_slide 1_19_Out_Channel Alignment__2	initiation	23.5681299484162	0.589203248710404
raw__ss_1__os_0__min_size_50__min_size_overlap_0	Short	19	Out_Channel Alignment	_2	raw__ss_1__os_0__min_size_50__min_size_overlap_0_slide 1_19_Out_Channel Alignment__2	initiation	0.704194201203043	0.0176048550300761
raw__ss_1__os_0__min_size_50__min_size_overlap_0	Short	19	Out_Channel Alignment	_2	raw__ss_1__os_0__min_size_50__min_size_overlap_0_slide 1_19_Out_Channel Alignment__2	initiation	25.6813361580959	0.642033403952397
raw__ss_1__os_0__min_size_50__min_size_overlap_0	Short	19	Out_Channel Alignment	_2	raw__ss_1__os_0__min_size_50__min_size_overlap_0_slide 1_19_Out_Channel Alignment__2	initiation	17.82585628044	0.445646407010999
raw__ss_1__os_0__min_size_50__min_size_overlap_0	Short	19	Out_Channel Alignment	_2	raw__ss_1__os_0__min_size_50__min_size_overlap_0_slide 1_19_Out_Channel Alignment__2	initiation	29.6670853863526	0.741677134658815
raw__ss_1__os_0__min_size_50__min_size_overlap_0	Short	19	Out_Channel Alignment	_2	raw__ss_1__os_0__min_size_50__min_size_overlap_0_slide 1_19_Out_Channel Alignment__2	initiation	3.20446591684912	0.0801116479212279
raw__ss_1__os_0__min_size_50__min_size_overlap_0	Short	19	Out_Channel Alignment	_2	raw__ss_1__os_0__min_size_50__min_size_overlap_0_slide 1_19_Out_Channel Alignment__2	initiation	25.3212119459787	0.633030298649467
raw__ss_1__os_0__min_size_50__min_size_overlap_0	Short	19	Out_Channel Alignment	_2	raw__ss_1__os_0__min_size_50__min_size_overlap_0_slide 1_19_Out_Channel Alignment__2	initiation	20.0838767173185	0.502096917932963
raw__ss_1__os_0__min_size_50__min_size_overlap_0	Short	19	Out_Channel Alignment	_2	raw__ss_1__os_0__min_size_50__min_size_overlap_0_slide 1_19_Out_Channel Alignment__2	initiation	4.9952314577242	0.124880786443105
raw__ss_1__os_0__min_size_50__min_size_overlap_0	Short	19	Out_Channel Alignment	_2	raw__ss_1__os_0__min_size_50__min_size_overlap_0_slide 1_19_Out_Channel Alignment__2	initiation	4.57677377427808	0.114419344356952
raw__ss_1__os_0__min_size_50__min_size_overlap_0	Short	19	Out_Channel Alignment	_2	raw__ss_1__os_0__min_size_50__min_size_overlap_0_slide 1_19_Out_Channel Alignment__2	initiation	18.7069782659207	0.467674456648018
raw__ss_1__os_0__min_size_50__min_size_overlap_0	Short	19	Out_Channel Alignment	_2	raw__ss_1__os_0__min_size_50__min_size_overlap_0_slide 1_19_Out_Channel Alignment__2	initiation	2.01472024766075	0.0503680061915188
raw__ss_1__os_0__min_size_50__min_size_overlap_0	Short	19	Out_Channel Alignment	_2	raw__ss_1__os_0__min_size_50__min_size_overlap_0_slide 1_19_Out_Channel Alignment__2	initiation	21.6893000585728	0.542232501464319
raw__ss_1__os_0__min_size_50__min_size_overlap_0	Short	19	Out_Channel Alignment	_2	raw__ss_1__os_0__min_size_50__min_size_overlap_0_slide 1_19_Out_Channel Alignment__2	initiation	18.4301791163495	0.460754477908737
raw__ss_1__os_0__min_size_50__min_size_overlap_0	Short	19	Out_Channel Alignment	_2	raw__ss_1__os_0__min_size_50__min_size_overlap_0_slide 1_19_Out_Channel Alignment__2	initiation	14.8217453983671	0.370543634959179
raw__ss_1__os_0__min_size_50__min_size_overlap_0	Short	19	Out_Channel Alignment	_2	raw__ss_1__os_0__min_size_50__min_size_overlap_0_slide 1_19_Out_Channel Alignment__2	initiation	8.42523551295297	0.210630887823824
raw__ss_1__os_0__min_size_50__min_size_overlap_0	Short	19	Out_Channel Alignment	_2	raw__ss_1__os_0__min_size_50__min_size_overlap_0_slide 1_19_Out_Channel Alignment__2	initiation	13.5188776948572	0.337971942371429
raw__ss_1__os_0__min_size_50__min_size_overlap_0	Short	19	Out_Channel Alignment	_2	raw__ss_1__os_0__min_size_50__min_size_overlap_0_slide 1_19_Out_Channel Alignment__2	initiation	25.5512542266785	0.638781355666962
raw__ss_1__os_0__min_size_50__min_size_overlap_0	Short	19	Out_Channel Alignment	_2	raw__ss_1__os_0__min_size_50__min_size_overlap_0_slide 1_19_Out_Channel Alignment__2	initiation	16.1418442386701	0.403546105966752
raw__ss_1__os_0__min_size_50__min_size_overlap_0	Short	19	Out_Channel Alignment	_2	raw__ss_1__os_0__min_size_50__min_size_overlap_0_slide 1_19_Out_Channel Alignment__2	initiation	3.59003286891865	0.0897508217229664
raw__ss_1__os_0__min_size_50__min_size_overlap_0	Short	19	Out_Channel Alignment	_2	raw__ss_1__os_0__min_size_50__min_size_overlap_0_slide 1_19_Out_Channel Alignment__2	initiation	28.5828738760977	0.714571846902443
raw__ss_1__os_0__min_size_50__min_size_overlap_0	Short	19	Out_Channel Alignment	_2	raw__ss_1__os_0__min_size_50__min_size_overlap_0_slide 1_19_Out_Channel Alignment__2	initiation	6.01762734117226	0.150440683529306
raw__ss_1__os_0__min_size_50__min_size_overlap_0	Short	19	Out_Channel Alignment	_2	raw__ss_1__os_0__min_size_50__min_size_overlap_0_slide 1_19_Out_Channel Alignment__2	initiation	36.0088925861449	0.900222314653624
raw__ss_1__os_0__min_size_50__min_size_overlap_0	Short	19	Out_Channel Alignment	_2	raw__ss_1__os_0__min_size_50__min_size_overlap_0_slide 1_19_Out_Channel Alignment__2	initiation	18.8666760968108	0.471666902420271
raw__ss_1__os_0__min_size_50__min_size_overlap_0	Short	19	Out_Channel Alignment	_2	raw__ss_1__os_0__min_size_50__min_size_overlap_0_slide 1_19_Out_Channel Alignment__2	initiation	2.24230447059702	0.0560576117649256
raw__ss_1__os_0__min_size_50__min_size_overlap_0	Short	19	Out_Channel Alignment	_2	raw__ss_1__os_0__min_size_50__min_size_overlap_0_slide 1_19_Out_Channel Alignment__2	initiation	12.3679293074657	0.309198232686643
raw__ss_1__os_0__min_size_50__min_size_overlap_0	Short	21	Out_Channel Alignment	_1	raw__ss_1__os_0__min_size_50__min_size_overlap_0_slide 1_21_Out_Channel Alignment__1	initiation	52.5730342694105	1.31432585673526
raw__ss_1__os_0__min_size_50__min_size_overlap_0	Short	21	Out_Channel Alignment	_1	raw__ss_1__os_0__min_size_50__min_size_overlap_0_slide 1_21_Out_Channel Alignment__1	initiation	43.6271065057851	1.09067766264463
raw__ss_1__os_0__min_size_50__min_size_overlap_0	Short	21	Out_Channel Alignment	_1	raw__ss_1__os_0__min_size_50__min_size_overlap_0_slide 1_21_Out_Channel Alignment__1	initiation	12.4079585037392	0.310198962593479
raw__ss_1__os_0__min_size_50__min_size_overlap_0	Short	21	Out_Channel Alignment	_1	raw__ss_1__os_0__min_size_50__min_size_overlap_0_slide 1_21_Out_Channel Alignment__1	initiation	41.6968274363708	1.04242068590927
raw__ss_1__os_0__min_size_50__min_size_overlap_0	Short	21	Out_Channel Alignment	_1	raw__ss_1__os_0__min_size_50__min_size_overlap_0_slide 1_21_Out_Channel Alignment__1	initiation	22.3672764135206	0.559181910338016
raw__ss_1__os_0__min_size_50__min_size_overlap_0	Short	21	Out_Channel Alignment	_1	raw__ss_1__os_0__min_size_50__min_size_overlap_0_slide 1_21_Out_Channel Alignment__1	initiation	9.79016499324199	0.24475412483105
raw__ss_1__os_0__min_size_50__min_size_overlap_0	Short	21	Out_Channel Alignment	_1	raw__ss_1__os_0__min_size_50__min_size_overlap_0_slide 1_21_Out_Channel Alignment__1	initiation	38.9536952457257	0.973842381143143
raw__ss_1__os_0__min_size_50__min_size_overlap_0	Short	21	Out_Channel Alignment	_1	raw__ss_1__os_0__min_size_50__min_size_overlap_0_slide 1_21_Out_Channel Alignment__1	initiation	4.61834691521675	0.115458672880419
raw__ss_1__os_0__min_size_50__min_size_overlap_0	Short	21	Out_Channel Alignment	_1	raw__ss_1__os_0__min_size_50__min_size_overlap_0_slide 1_21_Out_Channel Alignment__1	initiation	36.5559201761645	0.913898004404113
raw__ss_1__os_0__min_size_50__min_size_overlap_0	Short	21	Out_Channel Alignment	_1	raw__ss_1__os_0__min_size_50__min_size_overlap_0_slide 1_21_Out_Channel Alignment__1	initiation	10.3779555817302	0.259448889543256
raw__ss_1__os_0__min_size_50__min_size_overlap_0	Short	21	Out_Channel Alignment	_1	raw__ss_1__os_0__min_size_50__min_size_overlap_0_slide 1_21_Out_Channel Alignment__1	initiation	1.71880428693883	0.0429701071734708
raw__ss_1__os_0__min_size_50__min_size_overlap_0	Short	21	Out_Channel Alignment	_1	raw__ss_1__os_0__min_size_50__min_size_overlap_0_slide 1_21_Out_Channel Alignment__1	initiation	10.6491042943421	0.266227607358552
raw__ss_1__os_0__min_size_50__min_size_overlap_0	Short	21	Out_Channel Alignment	_1	raw__ss_1__os_0__min_size_50__min_size_overlap_0_slide 1_21_Out_Channel Alignment__1	initiation	25.3350946758022	0.633377366895055
raw__ss_1__os_0__min_size_50__min_size_overlap_0	Short	21	Out_Channel Alignment	_1	raw__ss_1__os_0__min_size_50__min_size_overlap_0_slide 1_21_Out_Channel Alignment__1	initiation	32.647918057248	0.8161979514312
raw__ss_1__os_0__min_size_50__min_size_overlap_0	Short	21	Out_Channel Alignment	_1	raw__ss_1__os_0__min_size_50__min_size_overlap_0_slide 1_21_Out_Channel Alignment__1	initiation	8.79396272849993	0.219849068212498
raw__ss_1__os_0__min_size_50__min_size_overlap_0	Short	21	Out_Channel Alignment	_1	raw__ss_1__os_0__min_size_50__min_size_overlap_0_slide 1_21_Out_Channel Alignment__1	initiation	10.2225556787833	0.255563891969583
raw__ss_1__os_0__min_size_50__min_size_overlap_0	Short	21	Out_Channel Alignment	_1	raw__ss_1__os_0__min_size_50__min_size_overlap_0_slide 1_21_Out_Channel Alignment__1	initiation	21.1458652216175	0.528646630540437
raw__ss_1__os_0__min_size_50__min_size_overlap_0	Short	21	Out_Channel Alignment	_1	raw__ss_1__os_0__min_size_50__min_size_overlap_0_slide 1_21_Out_Channel Alignment__1	initiation	54.1460348204323	1.35365087051081
raw__ss_1__os_0__min_size_50__min_size_overlap_0	Short	21	Out_Channel Alignment	_1	raw__ss_1__os_0__min_size_50__min_size_overlap_0_slide 1_21_Out_Channel Alignment__1	initiation	24.1814207169201	0.604535517923003
raw__ss_1__os_0__min_size_50__min_size_overlap_0	Short	21	Out_Channel Alignment	_1	raw__ss_1__os_0__min_size_50__min_size_overlap_0_slide 1_21_Out_Channel Alignment__1	initiation	0.493349583267223	0.0123337395816806
raw__ss_1__os_0__min_size_50__min_size_overlap_0	Short	21	Out_Channel Alignment	_1	raw__ss_1__os_0__min_size_50__min_size_overlap_0_slide 1_21_Out_Channel Alignment__1	initiation	62.2201583942701	1.55550395985675
raw__ss_1__os_0__min_size_50__min_size_overlap_0	Short	21	Out_Channel Alignment	_1	raw__ss_1__os_0__min_size_50__min_size_overlap_0_slide 1_21_Out_Channel Alignment__1	initiation	55.9358818199529	1.39839704549882
raw__ss_1__os_0__min_size_50__min_size_overlap_0	Short	21	Out_Channel Alignment	_1	raw__ss_1__os_0__min_size_50__min_size_overlap_0_slide 1_21_Out_Channel Alignment__1	initiation	8.35463236271614	0.208865809067904
raw__ss_1__os_0__min_size_50__min_size_overlap_0	Short	21	Out_Channel Alignment	_1	raw__ss_1__os_0__min_size_50__min_size_overlap_0_slide 1_21_Out_Channel Alignment__1	initiation	10.0361561504201	0.250903903760503
raw__ss_1__os_0__min_size_50__min_size_overlap_0	Short	21	Out_Channel Alignment	_1	raw__ss_1__os_0__min_size_50__min_size_overlap_0_slide 1_21_Out_Channel Alignment__1	initiation	23.6178190669014	0.590445476672535
raw__ss_1__os_0__min_size_50__min_size_overlap_0	Short	21	Out_Channel Alignment	_1	raw__ss_1__os_0__min_size_50__min_size_overlap_0_slide 1_21_Out_Channel Alignment__1	initiation	44.7464491111721	1.1186612277793
raw__ss_1__os_0__min_size_50__min_size_overlap_0	Short	21	Out_Channel Alignment	_1	raw__ss_1__os_0__min_size_50__min_size_overlap_0_slide 1_21_Out_Channel Alignment__1	initiation	4.95161889897848	0.123790472474462
raw__ss_1__os_0__min_size_50__min_size_overlap_0	Short	21	Out_Channel Alignment	_1	raw__ss_1__os_0__min_size_50__min_size_overlap_0_slide 1_21_Out_Channel Alignment__1	initiation	0.66467339153986	0.0166168347884965
raw__ss_1__os_0__min_size_50__min_size_overlap_0	Short	21	Out_Channel Alignment	_1	raw__ss_1__os_0__min_size_50__min_size_overlap_0_slide 1_21_Out_Channel Alignment__1	initiation	32.3827878165191	0.809569695412976
raw__ss_1__os_0__min_size_50__min_size_overlap_0	Short	21	Out_Channel Alignment	_1	raw__ss_1__os_0__min_size_50__min_size_overlap_0_slide 1_21_Out_Channel Alignment__1	initiation	28.5838244053112	0.71459561013278
raw__ss_1__os_0__min_size_50__min_size_overlap_0	Short	21	Out_Channel Alignment	_1	raw__ss_1__os_0__min_size_50__min_size_overlap_0_slide 1_21_Out_Channel Alignment__1	initiation	2.95024364854102	0.0737560912135256
raw__ss_1__os_0__min_size_50__min_size_overlap_0	Short	21	Out_Channel Alignment	_1	raw__ss_1__os_0__min_size_50__min_size_overlap_0_slide 1_21_Out_Channel Alignment__1	initiation	19.6940644617863	0.492351611544657
raw__ss_1__os_0__min_size_50__min_size_overlap_0	Short	21	Out_Channel Alignment	_1	raw__ss_1__os_0__min_size_50__min_size_overlap_0_slide 1_21_Out_Channel Alignment__1	initiation	8.53185780801899	0.213296445200475
raw__ss_1__os_0__min_size_50__min_size_overlap_0	Short	21	Out_Channel Alignment	_1	raw__ss_1__os_0__min_size_50__min_size_overlap_0_slide 1_21_Out_Channel Alignment__1	initiation	8.64859061701383	0.216214765425346
raw__ss_1__os_0__min_size_50__min_size_overlap_0	Short	21	Out_Channel Alignment	_1	raw__ss_1__os_0__min_size_50__min_size_overlap_0_slide 1_21_Out_Channel Alignment__1	initiation	4.37027392882826	0.109256848220707
raw__ss_1__os_0__min_size_50__min_size_overlap_0	Short	21	Out_Channel Alignment	_1	raw__ss_1__os_0__min_size_50__min_size_overlap_0_slide 1_21_Out_Channel Alignment__1	initiation	8.25922305683807	0.206480576420952
raw__ss_1__os_0__min_size_50__min_size_overlap_0	Short	21	Out_Channel Alignment	_1	raw__ss_1__os_0__min_size_50__min_size_overlap_0_slide 1_21_Out_Channel Alignment__1	initiation	22.106114798643	0.552652869966074
raw__ss_1__os_0__min_size_50__min_size_overlap_0	Short	21	Out_Channel Alignment	_1	raw__ss_1__os_0__min_size_50__min_size_overlap_0_slide 1_21_Out_Channel Alignment__1	initiation	18.1099423413442	0.452748558533606
raw__ss_1__os_0__min_size_50__min_size_overlap_0	Short	21	Out_Channel Alignment	_1	raw__ss_1__os_0__min_size_50__min_size_overlap_0_slide 1_21_Out_Channel Alignment__1	initiation	9.67834061812401	0.2419585154531
raw__ss_1__os_0__min_size_50__min_size_overlap_0	Short	21	Out_Channel Alignment	_1	raw__ss_1__os_0__min_size_50__min_size_overlap_0_slide 1_21_Out_Channel Alignment__1	initiation	54.6893433044716	1.36723358261179
raw__ss_1__os_0__min_size_50__min_size_overlap_0	Short	21	Out_Channel Alignment	_1	raw__ss_1__os_0__min_size_50__min_size_overlap_0_slide 1_21_Out_Channel Alignment__1	initiation	7.6134265648977	0.190335664122443
raw__ss_1__os_0__min_size_50__min_size_overlap_0	Short	21	Out_Channel Alignment	_1	raw__ss_1__os_0__min_size_50__min_size_overlap_0_slide 1_21_Out_Channel Alignment__1	initiation	14.0065164008514	0.350162910021285
raw__ss_1__os_0__min_size_50__min_size_overlap_0	Short	21	Out_Channel Alignment	_1	raw__ss_1__os_0__min_size_50__min_size_overlap_0_slide 1_21_Out_Channel Alignment__1	initiation	14.7289098502194	0.368222746255484
raw__ss_1__os_0__min_size_50__min_size_overlap_0	Short	21	Out_Channel Alignment	_1	raw__ss_1__os_0__min_size_50__min_size_overlap_0_slide 1_21_Out_Channel Alignment__1	initiation	17.5112662286284	0.43778165571571
raw__ss_1__os_0__min_size_50__min_size_overlap_0	Short	21	Out_Channel Alignment	_1	raw__ss_1__os_0__min_size_50__min_size_overlap_0_slide 1_21_Out_Channel Alignment__1	initiation	3.41629175350289	0.0854072938375723
raw__ss_1__os_0__min_size_50__min_size_overlap_0	Short	21	Out_Channel Alignment	_1	raw__ss_1__os_0__min_size_50__min_size_overlap_0_slide 1_21_Out_Channel Alignment__1	initiation	33.0727094100402	0.826817735251006
raw__ss_1__os_0__min_size_50__min_size_overlap_0	Short	21	Out_Channel Alignment	_1	raw__ss_1__os_0__min_size_50__min_size_overlap_0_slide 1_21_Out_Channel Alignment__1	initiation	27.9043468174429	0.697608670436072
raw__ss_1__os_0__min_size_50__min_size_overlap_0	Short	21	Out_Channel Alignment	_1	raw__ss_1__os_0__min_size_50__min_size_overlap_0_slide 1_21_Out_Channel Alignment__1	initiation	4.35129219490731	0.108782304872683
raw__ss_1__os_0__min_size_50__min_size_overlap_0	Short	21	Out_Channel Alignment	_1	raw__ss_1__os_0__min_size_50__min_size_overlap_0_slide 1_21_Out_Channel Alignment__1	initiation	31.0114939219665	0.775287348049162
raw__ss_1__os_0__min_size_50__min_size_overlap_0	Short	21	Out_Channel Alignment	_1	raw__ss_1__os_0__min_size_50__min_size_overlap_0_slide 1_21_Out_Channel Alignment__1	initiation	16.1820432120435	0.404551080301087
raw__ss_1__os_0__min_size_50__min_size_overlap_0	Short	21	Out_Channel Alignment	_1	raw__ss_1__os_0__min_size_50__min_size_overlap_0_slide 1_21_Out_Channel Alignment__1	initiation	8.13832078150793	0.203458019537698
raw__ss_1__os_0__min_size_50__min_size_overlap_0	Short	21	Out_Channel Alignment	_1	raw__ss_1__os_0__min_size_50__min_size_overlap_0_slide 1_21_Out_Channel Alignment__1	initiation	4.22940872765703	0.105735218191426
raw__ss_1__os_0__min_size_50__min_size_overlap_0	Short	21	Out_Channel Alignment	_1	raw__ss_1__os_0__min_size_50__min_size_overlap_0_slide 1_21_Out_Channel Alignment__1	initiation	24.3317931056052	0.608294827640131
raw__ss_1__os_0__min_size_50__min_size_overlap_0	Short	21	Out_Channel Alignment	_1	raw__ss_1__os_0__min_size_50__min_size_overlap_0_slide 1_21_Out_Channel Alignment__1	initiation	46.5503429164233	1.16375857291058
raw__ss_1__os_0__min_size_50__min_size_overlap_0	Short	21	Out_Channel Alignment	_1	raw__ss_1__os_0__min_size_50__min_size_overlap_0_slide 1_21_Out_Channel Alignment__1	initiation	4.90934991600398	0.122733747900099
raw__ss_1__os_0__min_size_50__min_size_overlap_0	Short	21	Out_Channel Alignment	_1	raw__ss_1__os_0__min_size_50__min_size_overlap_0_slide 1_21_Out_Channel Alignment__1	initiation	1.38828181368767	0.0347070453421917
raw__ss_1__os_0__min_size_50__min_size_overlap_0	Short	21	Out_Channel Alignment	_1	raw__ss_1__os_0__min_size_50__min_size_overlap_0_slide 1_21_Out_Channel Alignment__1	initiation	12.5725073205947	0.314312683014868
raw__ss_1__os_0__min_size_50__min_size_overlap_0	Short	21	Out_Channel Alignment	_1	raw__ss_1__os_0__min_size_50__min_size_overlap_0_slide 1_21_Out_Channel Alignment__1	initiation	36.1984901282788	0.90496225320697
raw__ss_1__os_0__min_size_50__min_size_overlap_0	Short	21	Out_Channel Alignment	_1	raw__ss_1__os_0__min_size_50__min_size_overlap_0_slide 1_21_Out_Channel Alignment__1	initiation	47.2390701495986	1.18097675373996
raw__ss_1__os_0__min_size_50__min_size_overlap_0	Short	21	Out_Channel Alignment	_1	raw__ss_1__os_0__min_size_50__min_size_overlap_0_slide 1_21_Out_Channel Alignment__1	initiation	12.1800432101595	0.304501080253989
raw__ss_1__os_0__min_size_50__min_size_overlap_0	Short	21	Out_Channel Alignment	_1	raw__ss_1__os_0__min_size_50__min_size_overlap_0_slide 1_21_Out_Channel Alignment__1	initiation	8.02494082247432	0.200623520561858
raw__ss_1__os_0__min_size_50__min_size_overlap_0	Short	21	Out_Channel Alignment	_1	raw__ss_1__os_0__min_size_50__min_size_overlap_0_slide 1_21_Out_Channel Alignment__1	initiation	26.9313315295792	0.673283288239479
raw__ss_1__os_0__min_size_50__min_size_overlap_0	Short	21	Out_Channel Alignment	_1	raw__ss_1__os_0__min_size_50__min_size_overlap_0_slide 1_21_Out_Channel Alignment__1	initiation	20.136928857647	0.503423221441175
raw__ss_1__os_0__min_size_50__min_size_overlap_0	Short	21	Out_Channel Alignment	_1	raw__ss_1__os_0__min_size_50__min_size_overlap_0_slide 1_21_Out_Channel Alignment__1	initiation	27.9842666782909	0.699606666957273
raw__ss_1__os_0__min_size_50__min_size_overlap_0	Short	21	Out_Channel Alignment	_1	raw__ss_1__os_0__min_size_50__min_size_overlap_0_slide 1_21_Out_Channel Alignment__1	initiation	21.6654723288294	0.541636808220736
raw__ss_1__os_0__min_size_50__min_size_overlap_0	Short	21	Out_Channel Alignment	_1	raw__ss_1__os_0__min_size_50__min_size_overlap_0_slide 1_21_Out_Channel Alignment__1	initiation	27.2774026960287	0.681935067400717
raw__ss_1__os_0__min_size_50__min_size_overlap_0	Short	21	Out_Channel Alignment	_1	raw__ss_1__os_0__min_size_50__min_size_overlap_0_slide 1_21_Out_Channel Alignment__1	initiation	7.87114659117051	0.196778664779263
raw__ss_1__os_0__min_size_50__min_size_overlap_0	Short	21	Out_Channel Alignment	_1	raw__ss_1__os_0__min_size_50__min_size_overlap_0_slide 1_21_Out_Channel Alignment__1	initiation	27.5155882101465	0.687889705253663
raw__ss_1__os_0__min_size_50__min_size_overlap_0	Short	23	Out_Channel Alignment	_1	raw__ss_1__os_0__min_size_50__min_size_overlap_0_slide 1_23_Out_Channel Alignment__1	initiation	25.3684388962024	0.634210972405061
raw__ss_1__os_0__min_size_50__min_size_overlap_0	Short	23	Out_Channel Alignment	_1	raw__ss_1__os_0__min_size_50__min_size_overlap_0_slide 1_23_Out_Channel Alignment__1	initiation	31.2194860004169	0.780487150010424
raw__ss_1__os_0__min_size_50__min_size_overlap_0	Short	23	Out_Channel Alignment	_1	raw__ss_1__os_0__min_size_50__min_size_overlap_0_slide 1_23_Out_Channel Alignment__1	initiation	9.19265565185314	0.229816391296328
raw__ss_1__os_0__min_size_50__min_size_overlap_0	Short	23	Out_Channel Alignment	_1	raw__ss_1__os_0__min_size_50__min_size_overlap_0_slide 1_23_Out_Channel Alignment__1	initiation	15.8323222286703	0.395808055716758
raw__ss_1__os_0__min_size_50__min_size_overlap_0	Short	23	Out_Channel Alignment	_1	raw__ss_1__os_0__min_size_50__min_size_overlap_0_slide 1_23_Out_Channel Alignment__1	initiation	4.76681763301258	0.119170440825314
raw__ss_1__os_0__min_size_50__min_size_overlap_0	Short	23	Out_Channel Alignment	_1	raw__ss_1__os_0__min_size_50__min_size_overlap_0_slide 1_23_Out_Channel Alignment__1	initiation	32.6348218020596	0.81587054505149
raw__ss_1__os_0__min_size_50__min_size_overlap_0	Short	23	Out_Channel Alignment	_1	raw__ss_1__os_0__min_size_50__min_size_overlap_0_slide 1_23_Out_Channel Alignment__1	initiation	34.5052830055097	0.862632075137743
raw__ss_1__os_0__min_size_50__min_size_overlap_0	Short	23	Out_Channel Alignment	_1	raw__ss_1__os_0__min_size_50__min_size_overlap_0_slide 1_23_Out_Channel Alignment__1	initiation	18.0001960759198	0.450004901897996
raw__ss_1__os_0__min_size_50__min_size_overlap_0	Short	23	Out_Channel Alignment	_1	raw__ss_1__os_0__min_size_50__min_size_overlap_0_slide 1_23_Out_Channel Alignment__1	initiation	22.1206855444041	0.553017138610103
raw__ss_1__os_0__min_size_50__min_size_overlap_0	Short	23	Out_Channel Alignment	_1	raw__ss_1__os_0__min_size_50__min_size_overlap_0_slide 1_23_Out_Channel Alignment__1	initiation	4.77831556670469	0.119457889167617
raw__ss_1__os_0__min_size_50__min_size_overlap_0	Short	23	Out_Channel Alignment	_1	raw__ss_1__os_0__min_size_50__min_size_overlap_0_slide 1_23_Out_Channel Alignment__1	initiation	21.2015556280731	0.530038890701828
raw__ss_1__os_0__min_size_50__min_size_overlap_0	Short	23	Out_Channel Alignment	_1	raw__ss_1__os_0__min_size_50__min_size_overlap_0_slide 1_23_Out_Channel Alignment__1	initiation	24.3700100624173	0.609250251560431
raw__ss_1__os_0__min_size_50__min_size_overlap_0	Short	23	Out_Channel Alignment	_1	raw__ss_1__os_0__min_size_50__min_size_overlap_0_slide 1_23_Out_Channel Alignment__1	initiation	17.4956969444384	0.43739242361096
raw__ss_1__os_0__min_size_50__min_size_overlap_0	Short	23	Out_Channel Alignment	_1	raw__ss_1__os_0__min_size_50__min_size_overlap_0_slide 1_23_Out_Channel Alignment__1	initiation	15.5704766176384	0.389261915440961
raw__ss_1__os_0__min_size_50__min_size_overlap_0	Short	23	Out_Channel Alignment	_1	raw__ss_1__os_0__min_size_50__min_size_overlap_0_slide 1_23_Out_Channel Alignment__1	initiation	26.3603298955193	0.659008247387982
raw__ss_1__os_0__min_size_50__min_size_overlap_0	Short	23	Out_Channel Alignment	_1	raw__ss_1__os_0__min_size_50__min_size_overlap_0_slide 1_23_Out_Channel Alignment__1	initiation	1.92219120791392	0.048054780197848
raw__ss_1__os_0__min_size_50__min_size_overlap_0	Short	23	Out_Channel Alignment	_1	raw__ss_1__os_0__min_size_50__min_size_overlap_0_slide 1_23_Out_Channel Alignment__1	initiation	33.5812843541352	0.83953210885338
raw__ss_1__os_0__min_size_50__min_size_overlap_0	Short	23	Out_Channel Alignment	_1	raw__ss_1__os_0__min_size_50__min_size_overlap_0_slide 1_23_Out_Channel Alignment__1	initiation	14.9688271064239	0.374220677660596
raw__ss_1__os_0__min_size_50__min_size_overlap_0	Short	23	Out_Channel Alignment	_1	raw__ss_1__os_0__min_size_50__min_size_overlap_0_slide 1_23_Out_Channel Alignment__1	initiation	9.02561481977253	0.225640370494313
raw__ss_1__os_0__min_size_50__min_size_overlap_0	Short	23	Out_Channel Alignment	_1	raw__ss_1__os_0__min_size_50__min_size_overlap_0_slide 1_23_Out_Channel Alignment__1	initiation	43.4230072039077	1.08557518009769
raw__ss_1__os_0__min_size_50__min_size_overlap_0	Short	23	Out_Channel Alignment	_1	raw__ss_1__os_0__min_size_50__min_size_overlap_0_slide 1_23_Out_Channel Alignment__1	initiation	25.216550514534	0.630413762863349
raw__ss_1__os_0__min_size_50__min_size_overlap_0	Short	23	Out_Channel Alignment	_1	raw__ss_1__os_0__min_size_50__min_size_overlap_0_slide 1_23_Out_Channel Alignment__1	initiation	8.69288282656637	0.217322070664159
raw__ss_1__os_0__min_size_50__min_size_overlap_0	Short	23	Out_Channel Alignment	_1	raw__ss_1__os_0__min_size_50__min_size_overlap_0_slide 1_23_Out_Channel Alignment__1	initiation	15.5272110058869	0.388180275147173
raw__ss_1__os_0__min_size_50__min_size_overlap_0	Short	23	Out_Channel Alignment	_1	raw__ss_1__os_0__min_size_50__min_size_overlap_0_slide 1_23_Out_Channel Alignment__1	initiation	5.61387840127416	0.140346960031854
raw__ss_1__os_0__min_size_50__min_size_overlap_0	Short	23	Out_Channel Alignment	_1	raw__ss_1__os_0__min_size_50__min_size_overlap_0_slide 1_23_Out_Channel Alignment__1	initiation	26.4432251973583	0.661080629933958
raw__ss_1__os_0__min_size_50__min_size_overlap_0	Short	23	Out_Channel Alignment	_1	raw__ss_1__os_0__min_size_50__min_size_overlap_0_slide 1_23_Out_Channel Alignment__1	initiation	26.3842961950306	0.659607404875766
raw__ss_1__os_0__min_size_50__min_size_overlap_0	Short	23	Out_Channel Alignment	_1	raw__ss_1__os_0__min_size_50__min_size_overlap_0_slide 1_23_Out_Channel Alignment__1	initiation	11.3791989194266	0.284479972985664
raw__ss_1__os_0__min_size_50__min_size_overlap_0	Short	23	Out_Channel Alignment	_1	raw__ss_1__os_0__min_size_50__min_size_overlap_0_slide 1_23_Out_Channel Alignment__1	initiation	34.1279941962855	0.853199854907137
raw__ss_1__os_0__min_size_50__min_size_overlap_0	Short	23	Out_Channel Alignment	_1	raw__ss_1__os_0__min_size_50__min_size_overlap_0_slide 1_23_Out_Channel Alignment__1	initiation	8.71023357487912	0.217755839371978
raw__ss_1__os_0__min_size_50__min_size_overlap_0	Short	23	Out_Channel Alignment	_1	raw__ss_1__os_0__min_size_50__min_size_overlap_0_slide 1_23_Out_Channel Alignment__1	initiation	21.0168352691266	0.525420881728166
raw__ss_1__os_0__min_size_50__min_size_overlap_0	Short	23	Out_Channel Alignment	_1	raw__ss_1__os_0__min_size_50__min_size_overlap_0_slide 1_23_Out_Channel Alignment__1	initiation	2.88899486985678	0.0722248717464196
raw__ss_1__os_0__min_size_50__min_size_overlap_0	Short	23	Out_Channel Alignment	_1	raw__ss_1__os_0__min_size_50__min_size_overlap_0_slide 1_23_Out_Channel Alignment__1	initiation	17.9174337028392	0.44793584257098
raw__ss_1__os_0__min_size_50__min_size_overlap_0	Short	23	Out_Channel Alignment	_1	raw__ss_1__os_0__min_size_50__min_size_overlap_0_slide 1_23_Out_Channel Alignment__1	initiation	21.4904729319952	0.537261823299881
raw__ss_1__os_0__min_size_50__min_size_overlap_0	Short	23	Out_Channel Alignment	_1	raw__ss_1__os_0__min_size_50__min_size_overlap_0_slide 1_23_Out_Channel Alignment__1	initiation	0.682108579867295	0.0170527144966824
raw__ss_1__os_0__min_size_50__min_size_overlap_0	Short	23	Out_Channel Alignment	_2	raw__ss_1__os_0__min_size_50__min_size_overlap_0_slide 1_23_Out_Channel Alignment__2	initiation	6.50227881180305	0.162556970295076
raw__ss_1__os_0__min_size_50__min_size_overlap_0	Short	23	Out_Channel Alignment	_2	raw__ss_1__os_0__min_size_50__min_size_overlap_0_slide 1_23_Out_Channel Alignment__2	initiation	3.54778024900125	0.0886945062250313
raw__ss_1__os_0__min_size_50__min_size_overlap_0	Short	23	Out_Channel Alignment	_2	raw__ss_1__os_0__min_size_50__min_size_overlap_0_slide 1_23_Out_Channel Alignment__2	initiation	6.52815029399733	0.163203757349933
raw__ss_1__os_0__min_size_50__min_size_overlap_0	Short	23	Out_Channel Alignment	_2	raw__ss_1__os_0__min_size_50__min_size_overlap_0_slide 1_23_Out_Channel Alignment__2	initiation	23.565884462629	0.589147111565725
raw__ss_1__os_0__min_size_50__min_size_overlap_0	Short	23	Out_Channel Alignment	_2	raw__ss_1__os_0__min_size_50__min_size_overlap_0_slide 1_23_Out_Channel Alignment__2	initiation	24.9127990261204	0.622819975653011
raw__ss_1__os_0__min_size_50__min_size_overlap_0	Short	23	Out_Channel Alignment	_2	raw__ss_1__os_0__min_size_50__min_size_overlap_0_slide 1_23_Out_Channel Alignment__2	initiation	38.3719075002418	0.959297687506044
raw__ss_1__os_0__min_size_50__min_size_overlap_0	Short	23	Out_Channel Alignment	_2	raw__ss_1__os_0__min_size_50__min_size_overlap_0_slide 1_23_Out_Channel Alignment__2	initiation	22.7928297406578	0.569820743516446
raw__ss_1__os_0__min_size_50__min_size_overlap_0	Short	23	Out_Channel Alignment	_2	raw__ss_1__os_0__min_size_50__min_size_overlap_0_slide 1_23_Out_Channel Alignment__2	initiation	13.6295543580848	0.34073885895212
raw__ss_1__os_0__min_size_50__min_size_overlap_0	Short	23	Out_Channel Alignment	_2	raw__ss_1__os_0__min_size_50__min_size_overlap_0_slide 1_23_Out_Channel Alignment__2	initiation	8.22036088258461	0.205509022064615
raw__ss_1__os_0__min_size_50__min_size_overlap_0	Short	25	Out_Channel Alignment	_1	raw__ss_1__os_0__min_size_50__min_size_overlap_0_slide 1_25_Out_Channel Alignment__1	initiation	12.9812258080372	0.32453064520093
raw__ss_1__os_0__min_size_50__min_size_overlap_0	Short	25	Out_Channel Alignment	_1	raw__ss_1__os_0__min_size_50__min_size_overlap_0_slide 1_25_Out_Channel Alignment__1	initiation	29.3360566428386	0.733401416070966
raw__ss_1__os_0__min_size_50__min_size_overlap_0	Short	25	Out_Channel Alignment	_1	raw__ss_1__os_0__min_size_50__min_size_overlap_0_slide 1_25_Out_Channel Alignment__1	initiation	8.97627704848035	0.224406926212009
raw__ss_1__os_0__min_size_50__min_size_overlap_0	Short	25	Out_Channel Alignment	_1	raw__ss_1__os_0__min_size_50__min_size_overlap_0_slide 1_25_Out_Channel Alignment__1	initiation	13.8319310362202	0.345798275905505
raw__ss_1__os_0__min_size_50__min_size_overlap_0	Short	25	Out_Channel Alignment	_1	raw__ss_1__os_0__min_size_50__min_size_overlap_0_slide 1_25_Out_Channel Alignment__1	initiation	9.21554437237344	0.230388609309336
raw__ss_1__os_0__min_size_50__min_size_overlap_0	Short	25	Out_Channel Alignment	_1	raw__ss_1__os_0__min_size_50__min_size_overlap_0_slide 1_25_Out_Channel Alignment__1	initiation	29.8362912602877	0.745907281507192
raw__ss_1__os_0__min_size_50__min_size_overlap_0	Short	25	Out_Channel Alignment	_1	raw__ss_1__os_0__min_size_50__min_size_overlap_0_slide 1_25_Out_Channel Alignment__1	initiation	27.1155943345306	0.677889858363265
raw__ss_1__os_0__min_size_50__min_size_overlap_0	Short	25	Out_Channel Alignment	_1	raw__ss_1__os_0__min_size_50__min_size_overlap_0_slide 1_25_Out_Channel Alignment__1	initiation	3.30440389233882	0.0826100973084706
raw__ss_1__os_0__min_size_50__min_size_overlap_0	Short	25	Out_Channel Alignment	_1	raw__ss_1__os_0__min_size_50__min_size_overlap_0_slide 1_25_Out_Channel Alignment__1	initiation	43.0507674601001	1.0762691865025
raw__ss_1__os_0__min_size_50__min_size_overlap_0	Short	25	Out_Channel Alignment	_1	raw__ss_1__os_0__min_size_50__min_size_overlap_0_slide 1_25_Out_Channel Alignment__1	initiation	27.4842381538406	0.687105953846014
raw__ss_1__os_0__min_size_50__min_size_overlap_0	Short	25	Out_Channel Alignment	_1	raw__ss_1__os_0__min_size_50__min_size_overlap_0_slide 1_25_Out_Channel Alignment__1	initiation	11.4706983248258	0.286767458120644
raw__ss_1__os_0__min_size_50__min_size_overlap_0	Short	25	Out_Channel Alignment	_1	raw__ss_1__os_0__min_size_50__min_size_overlap_0_slide 1_25_Out_Channel Alignment__1	initiation	13.7325798146846	0.343314495367116
raw__ss_1__os_0__min_size_50__min_size_overlap_0	Short	25	Out_Channel Alignment	_1	raw__ss_1__os_0__min_size_50__min_size_overlap_0_slide 1_25_Out_Channel Alignment__1	initiation	14.6614814685408	0.36653703671352
raw__ss_1__os_0__min_size_50__min_size_overlap_0	Short	25	Out_Channel Alignment	_1	raw__ss_1__os_0__min_size_50__min_size_overlap_0_slide 1_25_Out_Channel Alignment__1	initiation	25.8065194331215	0.645162985828037
raw__ss_1__os_0__min_size_50__min_size_overlap_0	Short	25	Out_Channel Alignment	_1	raw__ss_1__os_0__min_size_50__min_size_overlap_0_slide 1_25_Out_Channel Alignment__1	initiation	31.5163003620117	0.787907509050292
raw__ss_1__os_0__min_size_50__min_size_overlap_0	Short	25	Out_Channel Alignment	_1	raw__ss_1__os_0__min_size_50__min_size_overlap_0_slide 1_25_Out_Channel Alignment__1	initiation	19.5196859686892	0.48799214921723
raw__ss_1__os_0__min_size_50__min_size_overlap_0	Short	25	Out_Channel Alignment	_1	raw__ss_1__os_0__min_size_50__min_size_overlap_0_slide 1_25_Out_Channel Alignment__1	initiation	5.0250480906831	0.125626202267077
raw__ss_1__os_0__min_size_50__min_size_overlap_0	Short	25	Out_Channel Alignment	_1	raw__ss_1__os_0__min_size_50__min_size_overlap_0_slide 1_25_Out_Channel Alignment__1	initiation	3.42931194155713	0.0857327985389281
raw__ss_1__os_0__min_size_50__min_size_overlap_0	Short	29	Out_Channel Alignment	_1	raw__ss_1__os_0__min_size_50__min_size_overlap_0_slide 1_29_Out_Channel Alignment__1	initiation	9.64894088841786	0.241223522210446
raw__ss_1__os_0__min_size_50__min_size_overlap_0	Short	29	Out_Channel Alignment	_1	raw__ss_1__os_0__min_size_50__min_size_overlap_0_slide 1_29_Out_Channel Alignment__1	initiation	7.99545507527461	0.199886376881865
raw__ss_1__os_0__min_size_50__min_size_overlap_0	Short	29	Out_Channel Alignment	_1	raw__ss_1__os_0__min_size_50__min_size_overlap_0_slide 1_29_Out_Channel Alignment__1	initiation	18.9817360285355	0.474543400713387
raw__ss_1__os_0__min_size_50__min_size_overlap_0	Short	29	Out_Channel Alignment	_1	raw__ss_1__os_0__min_size_50__min_size_overlap_0_slide 1_29_Out_Channel Alignment__1	initiation	5.64271781390995	0.141067945347749
raw__ss_1__os_0__min_size_50__min_size_overlap_0	Short	29	Out_Channel Alignment	_1	raw__ss_1__os_0__min_size_50__min_size_overlap_0_slide 1_29_Out_Channel Alignment__1	initiation	34.2506708956146	0.856266772390366
raw__ss_1__os_0__min_size_50__min_size_overlap_0	Short	29	Out_Channel Alignment	_1	raw__ss_1__os_0__min_size_50__min_size_overlap_0_slide 1_29_Out_Channel Alignment__1	initiation	6.81857394770037	0.170464348692509
raw__ss_1__os_0__min_size_50__min_size_overlap_0	Short	29	Out_Channel Alignment	_1	raw__ss_1__os_0__min_size_50__min_size_overlap_0_slide 1_29_Out_Channel Alignment__1	initiation	18.0252571697983	0.450631429244959
raw__ss_1__os_0__min_size_50__min_size_overlap_0	Short	29	Out_Channel Alignment	_1	raw__ss_1__os_0__min_size_50__min_size_overlap_0_slide 1_29_Out_Channel Alignment__1	initiation	26.8035347120152	0.67008836780038
raw__ss_1__os_0__min_size_50__min_size_overlap_0	Short	29	Out_Channel Alignment	_1	raw__ss_1__os_0__min_size_50__min_size_overlap_0_slide 1_29_Out_Channel Alignment__1	initiation	10.4990327306395	0.262475818265988
raw__ss_1__os_0__min_size_50__min_size_overlap_0	Short	29	Out_Channel Alignment	_1	raw__ss_1__os_0__min_size_50__min_size_overlap_0_slide 1_29_Out_Channel Alignment__1	initiation	22.8127671711322	0.570319179278304
raw__ss_1__os_0__min_size_50__min_size_overlap_0	Short	29	Out_Channel Alignment	_1	raw__ss_1__os_0__min_size_50__min_size_overlap_0_slide 1_29_Out_Channel Alignment__1	initiation	69.3274964983126	1.73318741245781
raw__ss_1__os_0__min_size_50__min_size_overlap_0	Short	29	Out_Channel Alignment	_1	raw__ss_1__os_0__min_size_50__min_size_overlap_0_slide 1_29_Out_Channel Alignment__1	initiation	3.54983391874365	0.0887458479685912
raw__ss_1__os_0__min_size_50__min_size_overlap_0	Short	29	Out_Channel Alignment	_1	raw__ss_1__os_0__min_size_50__min_size_overlap_0_slide 1_29_Out_Channel Alignment__1	initiation	5.70874932346814	0.142718733086704
raw__ss_1__os_0__min_size_50__min_size_overlap_0	Short	29	Out_Channel Alignment	_1	raw__ss_1__os_0__min_size_50__min_size_overlap_0_slide 1_29_Out_Channel Alignment__1	initiation	17.5932659777603	0.439831649444008
raw__ss_1__os_0__min_size_50__min_size_overlap_0	Short	29	Out_Channel Alignment	_1	raw__ss_1__os_0__min_size_50__min_size_overlap_0_slide 1_29_Out_Channel Alignment__1	initiation	27.4653682228112	0.686634205570279
raw__ss_1__os_0__min_size_50__min_size_overlap_0	Short	29	Out_Channel Alignment	_1	raw__ss_1__os_0__min_size_50__min_size_overlap_0_slide 1_29_Out_Channel Alignment__1	initiation	40.5237622960081	1.0130940574002
raw__ss_1__os_0__min_size_50__min_size_overlap_0	Short	29	Out_Channel Alignment	_1	raw__ss_1__os_0__min_size_50__min_size_overlap_0_slide 1_29_Out_Channel Alignment__1	initiation	14.8248817717483	0.370622044293706
raw__ss_1__os_0__min_size_50__min_size_overlap_0	Short	29	Out_Channel Alignment	_1	raw__ss_1__os_0__min_size_50__min_size_overlap_0_slide 1_29_Out_Channel Alignment__1	initiation	14.8869020628312	0.372172551570781
raw__ss_1__os_0__min_size_50__min_size_overlap_0	Short	29	Out_Channel Alignment	_1	raw__ss_1__os_0__min_size_50__min_size_overlap_0_slide 1_29_Out_Channel Alignment__1	initiation	22.661953188527	0.566548829713175
raw__ss_1__os_0__min_size_50__min_size_overlap_0	Short	29	Out_Channel Alignment	_1	raw__ss_1__os_0__min_size_50__min_size_overlap_0_slide 1_29_Out_Channel Alignment__1	initiation	16.9335130283526	0.423337825708816
raw__ss_1__os_0__min_size_50__min_size_overlap_0	Short	29	Out_Channel Alignment	_1	raw__ss_1__os_0__min_size_50__min_size_overlap_0_slide 1_29_Out_Channel Alignment__1	initiation	0.924469513619563	0.0231117378404891
raw__ss_1__os_0__min_size_50__min_size_overlap_0	Short	29	Out_Channel Alignment	_1	raw__ss_1__os_0__min_size_50__min_size_overlap_0_slide 1_29_Out_Channel Alignment__1	initiation	5.15298629800657	0.128824657450164
raw__ss_1__os_0__min_size_50__min_size_overlap_0	Short	29	Out_Channel Alignment	_1	raw__ss_1__os_0__min_size_50__min_size_overlap_0_slide 1_29_Out_Channel Alignment__1	initiation	27.0128725652878	0.675321814132196
raw__ss_1__os_0__min_size_50__min_size_overlap_0	Short	29	Out_Channel Alignment	_1	raw__ss_1__os_0__min_size_50__min_size_overlap_0_slide 1_29_Out_Channel Alignment__1	initiation	13.6286814410365	0.340717036025913
raw__ss_1__os_0__min_size_50__min_size_overlap_0	Short	29	Out_Channel Alignment	_1	raw__ss_1__os_0__min_size_50__min_size_overlap_0_slide 1_29_Out_Channel Alignment__1	initiation	24.8686265080096	0.62171566270024
raw__ss_1__os_0__min_size_50__min_size_overlap_0	Short	29	Out_Channel Alignment	_1	raw__ss_1__os_0__min_size_50__min_size_overlap_0_slide 1_29_Out_Channel Alignment__1	initiation	12.4456292233221	0.311140730583051
raw__ss_1__os_0__min_size_50__min_size_overlap_0	Short	29	Out_Channel Alignment	_1	raw__ss_1__os_0__min_size_50__min_size_overlap_0_slide 1_29_Out_Channel Alignment__1	initiation	3.81851301971787	0.0954628254929467
raw__ss_1__os_0__min_size_50__min_size_overlap_0	Short	29	Out_Channel Alignment	_1	raw__ss_1__os_0__min_size_50__min_size_overlap_0_slide 1_29_Out_Channel Alignment__1	initiation	4.90623244209407	0.122655811052352
raw__ss_1__os_0__min_size_50__min_size_overlap_0	Short	29	Out_Channel Alignment	_1	raw__ss_1__os_0__min_size_50__min_size_overlap_0_slide 1_29_Out_Channel Alignment__1	initiation	12.0216783418383	0.300541958545958
raw__ss_1__os_0__min_size_50__min_size_overlap_0	Short	29	Out_Channel Alignment	_1	raw__ss_1__os_0__min_size_50__min_size_overlap_0_slide 1_29_Out_Channel Alignment__1	initiation	13.1031607159814	0.327579017899535
raw__ss_1__os_0__min_size_50__min_size_overlap_0	Short	29	Out_Channel Alignment	_1	raw__ss_1__os_0__min_size_50__min_size_overlap_0_slide 1_29_Out_Channel Alignment__1	initiation	11.2425189674348	0.28106297418587
raw__ss_1__os_0__min_size_50__min_size_overlap_0	Short	29	Out_Channel Alignment	_1	raw__ss_1__os_0__min_size_50__min_size_overlap_0_slide 1_29_Out_Channel Alignment__1	initiation	13.7616697919638	0.344041744799096
raw__ss_1__os_0__min_size_50__min_size_overlap_0	Short	29	Out_Channel Alignment	_1	raw__ss_1__os_0__min_size_50__min_size_overlap_0_slide 1_29_Out_Channel Alignment__1	initiation	21.9498632973842	0.548746582434604
raw__ss_1__os_0__min_size_50__min_size_overlap_0	Short	29	Out_Channel Alignment	_1	raw__ss_1__os_0__min_size_50__min_size_overlap_0_slide 1_29_Out_Channel Alignment__1	initiation	27.2334142605077	0.680835356512693
raw__ss_1__os_0__min_size_50__min_size_overlap_0	Short	29	Out_Channel Alignment	_1	raw__ss_1__os_0__min_size_50__min_size_overlap_0_slide 1_29_Out_Channel Alignment__1	initiation	20.2038443591774	0.505096108979435
raw__ss_1__os_0__min_size_50__min_size_overlap_0	Short	31	Out_Channel Alignment	_1	raw__ss_1__os_0__min_size_50__min_size_overlap_0_slide 1_31_Out_Channel Alignment__1	initiation	25.971446275487	0.649286156887174
raw__ss_1__os_0__min_size_50__min_size_overlap_0	Short	31	Out_Channel Alignment	_1	raw__ss_1__os_0__min_size_50__min_size_overlap_0_slide 1_31_Out_Channel Alignment__1	initiation	42.0940565429363	1.05235141357341
raw__ss_1__os_0__min_size_50__min_size_overlap_0	Short	31	Out_Channel Alignment	_1	raw__ss_1__os_0__min_size_50__min_size_overlap_0_slide 1_31_Out_Channel Alignment__1	initiation	18.5918847863897	0.464797119659742
raw__ss_1__os_0__min_size_50__min_size_overlap_0	Short	31	Out_Channel Alignment	_1	raw__ss_1__os_0__min_size_50__min_size_overlap_0_slide 1_31_Out_Channel Alignment__1	initiation	20.5492575934293	0.513731439835734
raw__ss_1__os_0__min_size_50__min_size_overlap_0	Short	31	Out_Channel Alignment	_1	raw__ss_1__os_0__min_size_50__min_size_overlap_0_slide 1_31_Out_Channel Alignment__1	initiation	8.82904299829638	0.22072607495741
raw__ss_1__os_0__min_size_50__min_size_overlap_0	Short	31	Out_Channel Alignment	_1	raw__ss_1__os_0__min_size_50__min_size_overlap_0_slide 1_31_Out_Channel Alignment__1	initiation	29.5095705575512	0.737739263938779
raw__ss_1__os_0__min_size_50__min_size_overlap_0	Short	31	Out_Channel Alignment	_1	raw__ss_1__os_0__min_size_50__min_size_overlap_0_slide 1_31_Out_Channel Alignment__1	initiation	28.838210955331	0.720955273883274
raw__ss_1__os_0__min_size_50__min_size_overlap_0	Short	31	Out_Channel Alignment	_1	raw__ss_1__os_0__min_size_50__min_size_overlap_0_slide 1_31_Out_Channel Alignment__1	initiation	27.8915388953925	0.697288472384812
raw__ss_1__os_0__min_size_50__min_size_overlap_0	Short	31	Out_Channel Alignment	_1	raw__ss_1__os_0__min_size_50__min_size_overlap_0_slide 1_31_Out_Channel Alignment__1	initiation	5.45337123826407	0.136334280956602
raw__ss_1__os_0__min_size_50__min_size_overlap_0	Short	31	Out_Channel Alignment	_1	raw__ss_1__os_0__min_size_50__min_size_overlap_0_slide 1_31_Out_Channel Alignment__1	initiation	38.2631218482216	0.95657804620554
raw__ss_1__os_0__min_size_50__min_size_overlap_0	Short	31	Out_Channel Alignment	_1	raw__ss_1__os_0__min_size_50__min_size_overlap_0_slide 1_31_Out_Channel Alignment__1	initiation	11.8316515726274	0.295791289315685
raw__ss_1__os_0__min_size_50__min_size_overlap_0	Short	31	Out_Channel Alignment	_1	raw__ss_1__os_0__min_size_50__min_size_overlap_0_slide 1_31_Out_Channel Alignment__1	initiation	15.6227485411299	0.390568713528248
raw__ss_1__os_0__min_size_50__min_size_overlap_0	Short	31	Out_Channel Alignment	_1	raw__ss_1__os_0__min_size_50__min_size_overlap_0_slide 1_31_Out_Channel Alignment__1	initiation	38.081600699128	0.952040017478201
raw__ss_1__os_0__min_size_50__min_size_overlap_0	Short	31	Out_Channel Alignment	_1	raw__ss_1__os_0__min_size_50__min_size_overlap_0_slide 1_31_Out_Channel Alignment__1	initiation	25.6179417355309	0.640448543388272
raw__ss_1__os_0__min_size_50__min_size_overlap_0	Short	31	Out_Channel Alignment	_1	raw__ss_1__os_0__min_size_50__min_size_overlap_0_slide 1_31_Out_Channel Alignment__1	initiation	33.8966420375684	0.84741605093921
raw__ss_1__os_0__min_size_50__min_size_overlap_0	Short	31	Out_Channel Alignment	_1	raw__ss_1__os_0__min_size_50__min_size_overlap_0_slide 1_31_Out_Channel Alignment__1	initiation	0.599290877010682	0.014982271925267
raw__ss_1__os_0__min_size_50__min_size_overlap_0	Short	31	Out_Channel Alignment	_1	raw__ss_1__os_0__min_size_50__min_size_overlap_0_slide 1_31_Out_Channel Alignment__1	initiation	27.6260690241811	0.690651725604528
raw__ss_1__os_0__min_size_50__min_size_overlap_0	Short	31	Out_Channel Alignment	_1	raw__ss_1__os_0__min_size_50__min_size_overlap_0_slide 1_31_Out_Channel Alignment__1	initiation	25.6856056735891	0.642140141839727
raw__ss_1__os_0__min_size_50__min_size_overlap_0	Short	31	Out_Channel Alignment	_1	raw__ss_1__os_0__min_size_50__min_size_overlap_0_slide 1_31_Out_Channel Alignment__1	initiation	17.0685797885505	0.426714494713762
raw__ss_1__os_0__min_size_50__min_size_overlap_0	Short	31	Out_Channel Alignment	_1	raw__ss_1__os_0__min_size_50__min_size_overlap_0_slide 1_31_Out_Channel Alignment__1	initiation	30.911648021558	0.77279120053895
raw__ss_1__os_0__min_size_50__min_size_overlap_0	Short	31	Out_Channel Alignment	_1	raw__ss_1__os_0__min_size_50__min_size_overlap_0_slide 1_31_Out_Channel Alignment__1	initiation	32.6030133331946	0.815075333329864
raw__ss_1__os_0__min_size_50__min_size_overlap_0	Short	31	Out_Channel Alignment	_1	raw__ss_1__os_0__min_size_50__min_size_overlap_0_slide 1_31_Out_Channel Alignment__1	initiation	62.0484270897692	1.55121067724423
raw__ss_1__os_0__min_size_50__min_size_overlap_0	Short	31	Out_Channel Alignment	_2	raw__ss_1__os_0__min_size_50__min_size_overlap_0_slide 1_31_Out_Channel Alignment__2	initiation	1.37587334880814	0.0343968337202035
raw__ss_1__os_0__min_size_50__min_size_overlap_0	Short	31	Out_Channel Alignment	_2	raw__ss_1__os_0__min_size_50__min_size_overlap_0_slide 1_31_Out_Channel Alignment__2	initiation	0.926329733566751	0.0231582433391688
raw__ss_1__os_0__min_size_50__min_size_overlap_0	Short	31	Out_Channel Alignment	_2	raw__ss_1__os_0__min_size_50__min_size_overlap_0_slide 1_31_Out_Channel Alignment__2	initiation	23.8365151986866	0.595912879967166
raw__ss_1__os_0__min_size_50__min_size_overlap_0	Short	31	Out_Channel Alignment	_2	raw__ss_1__os_0__min_size_50__min_size_overlap_0_slide 1_31_Out_Channel Alignment__2	initiation	2.7742438231806	0.0693560955795149
raw__ss_1__os_0__min_size_50__min_size_overlap_0	Short	31	Out_Channel Alignment	_2	raw__ss_1__os_0__min_size_50__min_size_overlap_0_slide 1_31_Out_Channel Alignment__2	initiation	30.7217607557104	0.768044018892759
raw__ss_1__os_0__min_size_50__min_size_overlap_0	Short	31	Out_Channel Alignment	_2	raw__ss_1__os_0__min_size_50__min_size_overlap_0_slide 1_31_Out_Channel Alignment__2	initiation	38.4857192580833	0.962142981452081
raw__ss_1__os_0__min_size_50__min_size_overlap_0	Short	31	Out_Channel Alignment	_2	raw__ss_1__os_0__min_size_50__min_size_overlap_0_slide 1_31_Out_Channel Alignment__2	initiation	9.58194027430993	0.239548506857748
raw__ss_1__os_0__min_size_50__min_size_overlap_0	Short	31	Out_Channel Alignment	_2	raw__ss_1__os_0__min_size_50__min_size_overlap_0_slide 1_31_Out_Channel Alignment__2	initiation	3.08314735488866	0.0770786838722165
raw__ss_1__os_0__min_size_50__min_size_overlap_0	Short	31	Out_Channel Alignment	_2	raw__ss_1__os_0__min_size_50__min_size_overlap_0_slide 1_31_Out_Channel Alignment__2	initiation	5.43774618685183	0.135943654671296
raw__ss_1__os_0__min_size_50__min_size_overlap_0	Short	31	Out_Channel Alignment	_2	raw__ss_1__os_0__min_size_50__min_size_overlap_0_slide 1_31_Out_Channel Alignment__2	initiation	9.24489080689822	0.231122270172456
raw__ss_1__os_0__min_size_50__min_size_overlap_0	Short	31	Out_Channel Alignment	_2	raw__ss_1__os_0__min_size_50__min_size_overlap_0_slide 1_31_Out_Channel Alignment__2	initiation	5.71032320353855	0.142758080088464
raw__ss_1__os_0__min_size_50__min_size_overlap_0	Short	31	Out_Channel Alignment	_2	raw__ss_1__os_0__min_size_50__min_size_overlap_0_slide 1_31_Out_Channel Alignment__2	initiation	26.0016830623595	0.650042076558989
raw__ss_1__os_0__min_size_50__min_size_overlap_0	Short	31	Out_Channel Alignment	_2	raw__ss_1__os_0__min_size_50__min_size_overlap_0_slide 1_31_Out_Channel Alignment__2	initiation	14.6665792275375	0.366664480688439
raw__ss_1__os_0__min_size_50__min_size_overlap_0	Short	31	Out_Channel Alignment	_2	raw__ss_1__os_0__min_size_50__min_size_overlap_0_slide 1_31_Out_Channel Alignment__2	initiation	11.3698487561523	0.284246218903808
raw__ss_1__os_0__min_size_50__min_size_overlap_0	Short	31	Out_Channel Alignment	_2	raw__ss_1__os_0__min_size_50__min_size_overlap_0_slide 1_31_Out_Channel Alignment__2	initiation	13.8420898859249	0.346052247148123
raw__ss_1__os_0__min_size_50__min_size_overlap_0	Short	31	Out_Channel Alignment	_2	raw__ss_1__os_0__min_size_50__min_size_overlap_0_slide 1_31_Out_Channel Alignment__2	initiation	8.39999512511031	0.209999878127758
raw__ss_1__os_0__min_size_50__min_size_overlap_0	Short	33	Out_Channel Alignment	_1	raw__ss_1__os_0__min_size_50__min_size_overlap_0_slide 1_33_Out_Channel Alignment__1	initiation	10.6794166776031	0.266985416940077
raw__ss_1__os_0__min_size_50__min_size_overlap_0	Short	33	Out_Channel Alignment	_1	raw__ss_1__os_0__min_size_50__min_size_overlap_0_slide 1_33_Out_Channel Alignment__1	initiation	20.50949137223	0.512737284305749
raw__ss_1__os_0__min_size_50__min_size_overlap_0	Short	33	Out_Channel Alignment	_1	raw__ss_1__os_0__min_size_50__min_size_overlap_0_slide 1_33_Out_Channel Alignment__1	initiation	5.59708699365541	0.139927174841385
raw__ss_1__os_0__min_size_50__min_size_overlap_0	Short	33	Out_Channel Alignment	_1	raw__ss_1__os_0__min_size_50__min_size_overlap_0_slide 1_33_Out_Channel Alignment__1	initiation	33.256943411956	0.831423585298901
raw__ss_1__os_0__min_size_50__min_size_overlap_0	Short	33	Out_Channel Alignment	_1	raw__ss_1__os_0__min_size_50__min_size_overlap_0_slide 1_33_Out_Channel Alignment__1	initiation	2.86974539487074	0.0717436348717686
raw__ss_1__os_0__min_size_50__min_size_overlap_0	Short	33	Out_Channel Alignment	_1	raw__ss_1__os_0__min_size_50__min_size_overlap_0_slide 1_33_Out_Channel Alignment__1	initiation	19.6922144445967	0.492305361114917
raw__ss_1__os_0__min_size_50__min_size_overlap_0	Short	33	Out_Channel Alignment	_1	raw__ss_1__os_0__min_size_50__min_size_overlap_0_slide 1_33_Out_Channel Alignment__1	initiation	38.0802092529139	0.952005231322847
raw__ss_1__os_0__min_size_50__min_size_overlap_0	Short	33	Out_Channel Alignment	_1	raw__ss_1__os_0__min_size_50__min_size_overlap_0_slide 1_33_Out_Channel Alignment__1	initiation	48.4120371975664	1.21030092993916
raw__ss_1__os_0__min_size_50__min_size_overlap_0	Short	33	Out_Channel Alignment	_1	raw__ss_1__os_0__min_size_50__min_size_overlap_0_slide 1_33_Out_Channel Alignment__1	initiation	7.70540906918514	0.192635226729628
raw__ss_1__os_0__min_size_50__min_size_overlap_0	Short	33	Out_Channel Alignment	_1	raw__ss_1__os_0__min_size_50__min_size_overlap_0_slide 1_33_Out_Channel Alignment__1	initiation	38.0012694260434	0.950031735651084
raw__ss_1__os_0__min_size_50__min_size_overlap_0	Short	33	Out_Channel Alignment	_1	raw__ss_1__os_0__min_size_50__min_size_overlap_0_slide 1_33_Out_Channel Alignment__1	initiation	6.79199127547603	0.169799781886901
raw__ss_1__os_0__min_size_50__min_size_overlap_0	Short	33	Out_Channel Alignment	_1	raw__ss_1__os_0__min_size_50__min_size_overlap_0_slide 1_33_Out_Channel Alignment__1	initiation	19.6671948006623	0.491679870016558
raw__ss_1__os_0__min_size_50__min_size_overlap_0	Short	33	Out_Channel Alignment	_1	raw__ss_1__os_0__min_size_50__min_size_overlap_0_slide 1_33_Out_Channel Alignment__1	initiation	24.815715325187	0.620392883129676
raw__ss_1__os_0__min_size_50__min_size_overlap_0	Short	33	Out_Channel Alignment	_1	raw__ss_1__os_0__min_size_50__min_size_overlap_0_slide 1_33_Out_Channel Alignment__1	initiation	22.1742497659048	0.554356244147619
raw__ss_1__os_0__min_size_50__min_size_overlap_0	Short	33	Out_Channel Alignment	_1	raw__ss_1__os_0__min_size_50__min_size_overlap_0_slide 1_33_Out_Channel Alignment__1	initiation	17.2348826600724	0.430872066501809
raw__ss_1__os_0__min_size_50__min_size_overlap_0	Short	33	Out_Channel Alignment	_1	raw__ss_1__os_0__min_size_50__min_size_overlap_0_slide 1_33_Out_Channel Alignment__1	initiation	19.7753796519349	0.494384491298373
raw__ss_1__os_0__min_size_50__min_size_overlap_0	Short	33	Out_Channel Alignment	_1	raw__ss_1__os_0__min_size_50__min_size_overlap_0_slide 1_33_Out_Channel Alignment__1	initiation	41.6854652798338	1.04213663199585
raw__ss_1__os_0__min_size_50__min_size_overlap_0	Short	33	Out_Channel Alignment	_1	raw__ss_1__os_0__min_size_50__min_size_overlap_0_slide 1_33_Out_Channel Alignment__1	initiation	26.2298105667415	0.655745264168537
raw__ss_1__os_0__min_size_50__min_size_overlap_0	Short	33	Out_Channel Alignment	_1	raw__ss_1__os_0__min_size_50__min_size_overlap_0_slide 1_33_Out_Channel Alignment__1	initiation	18.7482121150677	0.468705302876692
raw__ss_1__os_0__min_size_50__min_size_overlap_0	Short	33	Out_Channel Alignment	_1	raw__ss_1__os_0__min_size_50__min_size_overlap_0_slide 1_33_Out_Channel Alignment__1	initiation	3.65490446950274	0.0913726117375685
raw__ss_1__os_0__min_size_50__min_size_overlap_0	Short	33	Out_Channel Alignment	_1	raw__ss_1__os_0__min_size_50__min_size_overlap_0_slide 1_33_Out_Channel Alignment__1	initiation	17.122836503749	0.428070912593725
raw__ss_1__os_0__min_size_50__min_size_overlap_0	Short	33	Out_Channel Alignment	_1	raw__ss_1__os_0__min_size_50__min_size_overlap_0_slide 1_33_Out_Channel Alignment__1	initiation	20.9973930186653	0.524934825466631
raw__ss_1__os_0__min_size_50__min_size_overlap_0	Short	33	Out_Channel Alignment	_1	raw__ss_1__os_0__min_size_50__min_size_overlap_0_slide 1_33_Out_Channel Alignment__1	initiation	36.2540564740539	0.906351411851347
raw__ss_1__os_0__min_size_50__min_size_overlap_0	Short	33	Out_Channel Alignment	_1	raw__ss_1__os_0__min_size_50__min_size_overlap_0_slide 1_33_Out_Channel Alignment__1	initiation	14.2251882362153	0.355629705905383
raw__ss_1__os_0__min_size_50__min_size_overlap_0	Short	33	Out_Channel Alignment	_1	raw__ss_1__os_0__min_size_50__min_size_overlap_0_slide 1_33_Out_Channel Alignment__1	initiation	19.5597729822676	0.488994324556691
raw__ss_1__os_0__min_size_50__min_size_overlap_0	Short	33	Out_Channel Alignment	_1	raw__ss_1__os_0__min_size_50__min_size_overlap_0_slide 1_33_Out_Channel Alignment__1	initiation	9.63257040572287	0.240814260143072
raw__ss_1__os_0__min_size_50__min_size_overlap_0	Short	33	Out_Channel Alignment	_1	raw__ss_1__os_0__min_size_50__min_size_overlap_0_slide 1_33_Out_Channel Alignment__1	initiation	15.6851862014501	0.392129655036251
raw__ss_1__os_0__min_size_50__min_size_overlap_0	Short	33	Out_Channel Alignment	_1	raw__ss_1__os_0__min_size_50__min_size_overlap_0_slide 1_33_Out_Channel Alignment__1	initiation	3.00776325468445	0.0751940813671113
raw__ss_1__os_0__min_size_50__min_size_overlap_0	Short	33	Out_Channel Alignment	_1	raw__ss_1__os_0__min_size_50__min_size_overlap_0_slide 1_33_Out_Channel Alignment__1	initiation	5.45260753961759	0.13631518849044
raw__ss_1__os_0__min_size_50__min_size_overlap_0	Short	33	Out_Channel Alignment	_1	raw__ss_1__os_0__min_size_50__min_size_overlap_0_slide 1_33_Out_Channel Alignment__1	initiation	65.6815078085792	1.64203769521448
raw__ss_1__os_0__min_size_50__min_size_overlap_0	Short	33	Out_Channel Alignment	_1	raw__ss_1__os_0__min_size_50__min_size_overlap_0_slide 1_33_Out_Channel Alignment__1	initiation	4.83233881144202	0.12080847028605
raw__ss_1__os_0__min_size_50__min_size_overlap_0	Short	33	Out_Channel Alignment	_1	raw__ss_1__os_0__min_size_50__min_size_overlap_0_slide 1_33_Out_Channel Alignment__1	initiation	13.4830293879019	0.337075734697546
raw__ss_1__os_0__min_size_50__min_size_overlap_0	Short	33	Out_Channel Alignment	_1	raw__ss_1__os_0__min_size_50__min_size_overlap_0_slide 1_33_Out_Channel Alignment__1	initiation	31.858674303661	0.796466857591526
raw__ss_1__os_0__min_size_50__min_size_overlap_0	Short	33	Out_Channel Alignment	_1	raw__ss_1__os_0__min_size_50__min_size_overlap_0_slide 1_33_Out_Channel Alignment__1	initiation	2.63392702447832	0.065848175611958
raw__ss_1__os_0__min_size_50__min_size_overlap_0	Short	33	Out_Channel Alignment	_1	raw__ss_1__os_0__min_size_50__min_size_overlap_0_slide 1_33_Out_Channel Alignment__1	initiation	15.6057942598735	0.390144856496838
raw__ss_1__os_0__min_size_50__min_size_overlap_0	Short	33	Out_Channel Alignment	_1	raw__ss_1__os_0__min_size_50__min_size_overlap_0_slide 1_33_Out_Channel Alignment__1	initiation	18.0269008443162	0.450672521107904
raw__ss_1__os_0__min_size_50__min_size_overlap_0	Short	33	Out_Channel Alignment	_1	raw__ss_1__os_0__min_size_50__min_size_overlap_0_slide 1_33_Out_Channel Alignment__1	initiation	50.256569776863	1.25641424442158
raw__ss_1__os_0__min_size_50__min_size_overlap_0	Short	33	Out_Channel Alignment	_1	raw__ss_1__os_0__min_size_50__min_size_overlap_0_slide 1_33_Out_Channel Alignment__1	initiation	23.1625960111029	0.579064900277574
raw__ss_1__os_0__min_size_50__min_size_overlap_0	Short	33	Out_Channel Alignment	_1	raw__ss_1__os_0__min_size_50__min_size_overlap_0_slide 1_33_Out_Channel Alignment__1	initiation	49.0545784117983	1.22636446029496
raw__ss_1__os_0__min_size_50__min_size_overlap_0	Short	33	Out_Channel Alignment	_1	raw__ss_1__os_0__min_size_50__min_size_overlap_0_slide 1_33_Out_Channel Alignment__1	initiation	8.4701058068184	0.21175264517046
raw__ss_1__os_0__min_size_50__min_size_overlap_0	Short	33	Out_Channel Alignment	_1	raw__ss_1__os_0__min_size_50__min_size_overlap_0_slide 1_33_Out_Channel Alignment__1	initiation	20.1109313832254	0.502773284580636
raw__ss_1__os_0__min_size_50__min_size_overlap_0	Short	33	Out_Channel Alignment	_1	raw__ss_1__os_0__min_size_50__min_size_overlap_0_slide 1_33_Out_Channel Alignment__1	initiation	21.985732601127	0.549643315028174
raw__ss_1__os_0__min_size_50__min_size_overlap_0	Short	33	Out_Channel Alignment	_1	raw__ss_1__os_0__min_size_50__min_size_overlap_0_slide 1_33_Out_Channel Alignment__1	initiation	19.8385610699479	0.495964026748698
raw__ss_1__os_0__min_size_50__min_size_overlap_0	Short	33	Out_Channel Alignment	_1	raw__ss_1__os_0__min_size_50__min_size_overlap_0_slide 1_33_Out_Channel Alignment__1	initiation	3.11409463945414	0.0778523659863534
raw__ss_1__os_0__min_size_50__min_size_overlap_0	Short	33	Out_Channel Alignment	_1	raw__ss_1__os_0__min_size_50__min_size_overlap_0_slide 1_33_Out_Channel Alignment__1	initiation	52.2380936103034	1.30595234025759
raw__ss_1__os_0__min_size_50__min_size_overlap_0	Short	33	Out_Channel Alignment	_2	raw__ss_1__os_0__min_size_50__min_size_overlap_0_slide 1_33_Out_Channel Alignment__2	initiation	29.211046658358	0.73027616645895
raw__ss_1__os_0__min_size_50__min_size_overlap_0	Short	33	Out_Channel Alignment	_2	raw__ss_1__os_0__min_size_50__min_size_overlap_0_slide 1_33_Out_Channel Alignment__2	initiation	22.0936733025535	0.552341832563838
raw__ss_1__os_0__min_size_50__min_size_overlap_0	Short	33	Out_Channel Alignment	_2	raw__ss_1__os_0__min_size_50__min_size_overlap_0_slide 1_33_Out_Channel Alignment__2	initiation	48.1937921475635	1.20484480368909
raw__ss_1__os_0__min_size_50__min_size_overlap_0	Short	33	Out_Channel Alignment	_2	raw__ss_1__os_0__min_size_50__min_size_overlap_0_slide 1_33_Out_Channel Alignment__2	initiation	48.5905562561352	1.21476390640338
raw__ss_1__os_0__min_size_50__min_size_overlap_0	Short	33	Out_Channel Alignment	_2	raw__ss_1__os_0__min_size_50__min_size_overlap_0_slide 1_33_Out_Channel Alignment__2	initiation	13.6853799194959	0.342134497987398
raw__ss_1__os_0__min_size_50__min_size_overlap_0	Short	33	Out_Channel Alignment	_2	raw__ss_1__os_0__min_size_50__min_size_overlap_0_slide 1_33_Out_Channel Alignment__2	initiation	12.1843280588461	0.304608201471152
raw__ss_1__os_0__min_size_50__min_size_overlap_0	Short	33	Out_Channel Alignment	_2	raw__ss_1__os_0__min_size_50__min_size_overlap_0_slide 1_33_Out_Channel Alignment__2	initiation	9.36059766289741	0.234014941572435
raw__ss_1__os_0__min_size_50__min_size_overlap_0	Short	33	Out_Channel Alignment	_2	raw__ss_1__os_0__min_size_50__min_size_overlap_0_slide 1_33_Out_Channel Alignment__2	initiation	18.3719593100162	0.459298982750404
raw__ss_1__os_0__min_size_50__min_size_overlap_0	Short	33	Out_Channel Alignment	_2	raw__ss_1__os_0__min_size_50__min_size_overlap_0_slide 1_33_Out_Channel Alignment__2	initiation	14.7881845125142	0.369704612812855
raw__ss_1__os_0__min_size_50__min_size_overlap_0	Short	33	Out_Channel Alignment	_2	raw__ss_1__os_0__min_size_50__min_size_overlap_0_slide 1_33_Out_Channel Alignment__2	initiation	32.3674267292247	0.809185668230619
raw__ss_1__os_0__min_size_50__min_size_overlap_0	Short	33	Out_Channel Alignment	_2	raw__ss_1__os_0__min_size_50__min_size_overlap_0_slide 1_33_Out_Channel Alignment__2	initiation	4.27712067778734	0.106928016944684
raw__ss_1__os_0__min_size_50__min_size_overlap_0	Short	33	Out_Channel Alignment	_2	raw__ss_1__os_0__min_size_50__min_size_overlap_0_slide 1_33_Out_Channel Alignment__2	initiation	2.93096495296966	0.0732741238242414
raw__ss_1__os_0__min_size_50__min_size_overlap_0	Short	33	Out_Channel Alignment	_2	raw__ss_1__os_0__min_size_50__min_size_overlap_0_slide 1_33_Out_Channel Alignment__2	initiation	25.3283330224125	0.633208325560314
raw__ss_1__os_0__min_size_50__min_size_overlap_0	Short	33	Out_Channel Alignment	_2	raw__ss_1__os_0__min_size_50__min_size_overlap_0_slide 1_33_Out_Channel Alignment__2	initiation	15.3298567471708	0.38324641867927
raw__ss_1__os_0__min_size_50__min_size_overlap_0	Short	33	Out_Channel Alignment	_2	raw__ss_1__os_0__min_size_50__min_size_overlap_0_slide 1_33_Out_Channel Alignment__2	initiation	28.786318857674	0.719657971441849
raw__ss_1__os_0__min_size_50__min_size_overlap_0	Short	33	Out_Channel Alignment	_2	raw__ss_1__os_0__min_size_50__min_size_overlap_0_slide 1_33_Out_Channel Alignment__2	initiation	19.8157372693061	0.495393431732652
raw__ss_1__os_0__min_size_50__min_size_overlap_0	Short	33	Out_Channel Alignment	_2	raw__ss_1__os_0__min_size_50__min_size_overlap_0_slide 1_33_Out_Channel Alignment__2	initiation	36.5099573035914	0.912748932589784
raw__ss_1__os_0__min_size_50__min_size_overlap_0	Short	33	Out_Channel Alignment	_2	raw__ss_1__os_0__min_size_50__min_size_overlap_0_slide 1_33_Out_Channel Alignment__2	initiation	8.71620553529084	0.217905138382271
raw__ss_1__os_0__min_size_50__min_size_overlap_0	Short	33	Out_Channel Alignment	_2	raw__ss_1__os_0__min_size_50__min_size_overlap_0_slide 1_33_Out_Channel Alignment__2	initiation	37.8989367127036	0.947473417817589
raw__ss_1__os_0__min_size_50__min_size_overlap_0	Short	33	Out_Channel Alignment	_2	raw__ss_1__os_0__min_size_50__min_size_overlap_0_slide 1_33_Out_Channel Alignment__2	initiation	21.0788306189059	0.526970765472646
raw__ss_1__os_0__min_size_50__min_size_overlap_0	Short	33	Out_Channel Alignment	_2	raw__ss_1__os_0__min_size_50__min_size_overlap_0_slide 1_33_Out_Channel Alignment__2	initiation	13.2253543667955	0.330633859169888
raw__ss_1__os_0__min_size_50__min_size_overlap_0	Short	33	Out_Channel Alignment	_2	raw__ss_1__os_0__min_size_50__min_size_overlap_0_slide 1_33_Out_Channel Alignment__2	initiation	15.2900110104592	0.38225027526148
raw__ss_1__os_0__min_size_50__min_size_overlap_0	Short	33	Out_Channel Alignment	_2	raw__ss_1__os_0__min_size_50__min_size_overlap_0_slide 1_33_Out_Channel Alignment__2	initiation	16.9580153690698	0.423950384226745
raw__ss_1__os_0__min_size_50__min_size_overlap_0	Short	33	Out_Channel Alignment	_2	raw__ss_1__os_0__min_size_50__min_size_overlap_0_slide 1_33_Out_Channel Alignment__2	initiation	32.1134919559214	0.802837298898035
raw__ss_1__os_0__min_size_50__min_size_overlap_0	Short	33	Out_Channel Alignment	_2	raw__ss_1__os_0__min_size_50__min_size_overlap_0_slide 1_33_Out_Channel Alignment__2	initiation	20.3413152372009	0.508532880930022
raw__ss_1__os_0__min_size_50__min_size_overlap_0	Short	33	Out_Channel Alignment	_2	raw__ss_1__os_0__min_size_50__min_size_overlap_0_slide 1_33_Out_Channel Alignment__2	initiation	9.78895424871483	0.244723856217871
raw__ss_1__os_0__min_size_50__min_size_overlap_0	Short	33	Out_Channel Alignment	_2	raw__ss_1__os_0__min_size_50__min_size_overlap_0_slide 1_33_Out_Channel Alignment__2	initiation	16.2792442082364	0.40698110520591
raw__ss_1__os_0__min_size_50__min_size_overlap_0	Short	33	Out_Channel Alignment	_2	raw__ss_1__os_0__min_size_50__min_size_overlap_0_slide 1_33_Out_Channel Alignment__2	initiation	13.577498157125	0.339437453928124
raw__ss_1__os_0__min_size_50__min_size_overlap_0	Short	33	Out_Channel Alignment	_2	raw__ss_1__os_0__min_size_50__min_size_overlap_0_slide 1_33_Out_Channel Alignment__2	initiation	5.48367924204783	0.137091981051196
raw__ss_1__os_0__min_size_50__min_size_overlap_0	Short	33	Out_Channel Alignment	_2	raw__ss_1__os_0__min_size_50__min_size_overlap_0_slide 1_33_Out_Channel Alignment__2	initiation	29.9419239420239	0.748548098550598
raw__ss_1__os_0__min_size_50__min_size_overlap_0	Short	33	Out_Channel Alignment	_2	raw__ss_1__os_0__min_size_50__min_size_overlap_0_slide 1_33_Out_Channel Alignment__2	initiation	40.3641062678251	1.00910265669563
raw__ss_1__os_0__min_size_50__min_size_overlap_0	Short	33	Out_Channel Alignment	_2	raw__ss_1__os_0__min_size_50__min_size_overlap_0_slide 1_33_Out_Channel Alignment__2	initiation	15.4109395962853	0.385273489907133
raw__ss_1__os_0__min_size_50__min_size_overlap_0	Short	33	Out_Channel Alignment	_2	raw__ss_1__os_0__min_size_50__min_size_overlap_0_slide 1_33_Out_Channel Alignment__2	initiation	5.8169185021844	0.14542296255461
raw__ss_1__os_0__min_size_50__min_size_overlap_0	Short	33	Out_Channel Alignment	_2	raw__ss_1__os_0__min_size_50__min_size_overlap_0_slide 1_33_Out_Channel Alignment__2	initiation	37.9872410846043	0.949681027115106
raw__ss_1__os_0__min_size_50__min_size_overlap_0	Short	33	Out_Channel Alignment	_2	raw__ss_1__os_0__min_size_50__min_size_overlap_0_slide 1_33_Out_Channel Alignment__2	initiation	16.2634270706809	0.406585676767022
raw__ss_1__os_0__min_size_50__min_size_overlap_0	Short	33	Out_Channel Alignment	_2	raw__ss_1__os_0__min_size_50__min_size_overlap_0_slide 1_33_Out_Channel Alignment__2	initiation	11.618189177678	0.29045472944195
raw__ss_1__os_0__min_size_50__min_size_overlap_0	Short	33	Out_Channel Alignment	_2	raw__ss_1__os_0__min_size_50__min_size_overlap_0_slide 1_33_Out_Channel Alignment__2	initiation	4.43121616528397	0.110780404132099
raw__ss_1__os_0__min_size_50__min_size_overlap_0	Short	33	Out_Channel Alignment	_2	raw__ss_1__os_0__min_size_50__min_size_overlap_0_slide 1_33_Out_Channel Alignment__2	initiation	3.89703532020559	0.0974258830051397
raw__ss_1__os_0__min_size_50__min_size_overlap_0	Short	33	Out_Channel Alignment	_2	raw__ss_1__os_0__min_size_50__min_size_overlap_0_slide 1_33_Out_Channel Alignment__2	initiation	42.0380425586234	1.05095106396559
raw__ss_1__os_0__min_size_50__min_size_overlap_0	Short	33	Out_Channel Alignment	_2	raw__ss_1__os_0__min_size_50__min_size_overlap_0_slide 1_33_Out_Channel Alignment__2	initiation	10.8694001932899	0.271735004832246
raw__ss_1__os_0__min_size_50__min_size_overlap_0	Short	33	Out_Channel Alignment	_2	raw__ss_1__os_0__min_size_50__min_size_overlap_0_slide 1_33_Out_Channel Alignment__2	initiation	28.0715073458478	0.701787683646194
raw__ss_1__os_0__min_size_50__min_size_overlap_0	Short	33	Out_Channel Alignment	_2	raw__ss_1__os_0__min_size_50__min_size_overlap_0_slide 1_33_Out_Channel Alignment__2	initiation	31.9827768331015	0.799569420827537
raw__ss_1__os_0__min_size_50__min_size_overlap_0	Short	33	Out_Channel Alignment	_2	raw__ss_1__os_0__min_size_50__min_size_overlap_0_slide 1_33_Out_Channel Alignment__2	initiation	28.056216867807	0.701405421695175
raw__ss_1__os_0__min_size_50__min_size_overlap_0	Short	33	Out_Channel Alignment	_2	raw__ss_1__os_0__min_size_50__min_size_overlap_0_slide 1_33_Out_Channel Alignment__2	initiation	56.8256959833689	1.42064239958422
raw__ss_1__os_0__min_size_50__min_size_overlap_0	Short	33	Out_Channel Alignment	_2	raw__ss_1__os_0__min_size_50__min_size_overlap_0_slide 1_33_Out_Channel Alignment__2	initiation	11.8317931765588	0.29579482941397
raw__ss_1__os_0__min_size_50__min_size_overlap_0	Short	33	Out_Channel Alignment	_2	raw__ss_1__os_0__min_size_50__min_size_overlap_0_slide 1_33_Out_Channel Alignment__2	initiation	3.07911280094188	0.076977820023547
raw__ss_1__os_0__min_size_50__min_size_overlap_0	Short	33	Out_Channel Alignment	_2	raw__ss_1__os_0__min_size_50__min_size_overlap_0_slide 1_33_Out_Channel Alignment__2	initiation	2.13773864880355	0.0534434662200887
raw__ss_1__os_0__min_size_50__min_size_overlap_0	Short	33	Out_Channel Alignment	_2	raw__ss_1__os_0__min_size_50__min_size_overlap_0_slide 1_33_Out_Channel Alignment__2	initiation	4.00246429861469	0.100061607465367
raw__ss_1__os_0__min_size_50__min_size_overlap_0	Short	33	Out_Channel Alignment	_2	raw__ss_1__os_0__min_size_50__min_size_overlap_0_slide 1_33_Out_Channel Alignment__2	initiation	16.3515045563761	0.408787613909401
raw__ss_1__os_0__min_size_50__min_size_overlap_0	Short	33	Out_Channel Alignment	_2	raw__ss_1__os_0__min_size_50__min_size_overlap_0_slide 1_33_Out_Channel Alignment__2	initiation	45.474326270044	1.1368581567511
raw__ss_1__os_0__min_size_50__min_size_overlap_0	Short	33	Out_Channel Alignment	_2	raw__ss_1__os_0__min_size_50__min_size_overlap_0_slide 1_33_Out_Channel Alignment__2	initiation	0.772685769519345	0.0193171442379836
raw__ss_1__os_0__min_size_50__min_size_overlap_0	Short	33	Out_Channel Alignment	_2	raw__ss_1__os_0__min_size_50__min_size_overlap_0_slide 1_33_Out_Channel Alignment__2	initiation	13.3261066835685	0.333152667089213
raw__ss_1__os_0__min_size_50__min_size_overlap_0	Short	33	Out_Channel Alignment	_2	raw__ss_1__os_0__min_size_50__min_size_overlap_0_slide 1_33_Out_Channel Alignment__2	initiation	2.47488178616352	0.0618720446540879
raw__ss_1__os_0__min_size_50__min_size_overlap_0	Short	33	Out_Channel Alignment	_2	raw__ss_1__os_0__min_size_50__min_size_overlap_0_slide 1_33_Out_Channel Alignment__2	initiation	7.99906860466039	0.19997671511651
raw__ss_1__os_0__min_size_50__min_size_overlap_0	Short	33	Out_Channel Alignment	_2	raw__ss_1__os_0__min_size_50__min_size_overlap_0_slide 1_33_Out_Channel Alignment__2	initiation	8.87642170439416	0.221910542609854
raw__ss_1__os_0__min_size_50__min_size_overlap_0	Short	33	Out_Channel Alignment	_2	raw__ss_1__os_0__min_size_50__min_size_overlap_0_slide 1_33_Out_Channel Alignment__2	initiation	16.1706236642539	0.404265591606347
raw__ss_1__os_0__min_size_50__min_size_overlap_0	Short	33	Out_Channel Alignment	_2	raw__ss_1__os_0__min_size_50__min_size_overlap_0_slide 1_33_Out_Channel Alignment__2	initiation	8.90000597656886	0.222500149414221
raw__ss_1__os_0__min_size_50__min_size_overlap_0	Short	33	Out_Channel Alignment	_2	raw__ss_1__os_0__min_size_50__min_size_overlap_0_slide 1_33_Out_Channel Alignment__2	initiation	6.96605254070887	0.174151313517722
raw__ss_1__os_0__min_size_50__min_size_overlap_0	Short	33	Out_Channel Alignment	_2	raw__ss_1__os_0__min_size_50__min_size_overlap_0_slide 1_33_Out_Channel Alignment__2	initiation	22.8416586661818	0.571041466654546
raw__ss_1__os_0__min_size_50__min_size_overlap_0	Short	33	Out_Channel Alignment	_2	raw__ss_1__os_0__min_size_50__min_size_overlap_0_slide 1_33_Out_Channel Alignment__2	initiation	5.06249763945603	0.126562440986401
raw__ss_1__os_0__min_size_50__min_size_overlap_0	Short	33	Out_Channel Alignment	_2	raw__ss_1__os_0__min_size_50__min_size_overlap_0_slide 1_33_Out_Channel Alignment__2	initiation	15.184221016411	0.379605525410275
raw__ss_1__os_0__min_size_50__min_size_overlap_0	Short	33	Out_Channel Alignment	_2	raw__ss_1__os_0__min_size_50__min_size_overlap_0_slide 1_33_Out_Channel Alignment__2	initiation	14.3090390517497	0.357725976293742
raw__ss_1__os_0__min_size_50__min_size_overlap_0	Short	33	Out_Channel Alignment	_2	raw__ss_1__os_0__min_size_50__min_size_overlap_0_slide 1_33_Out_Channel Alignment__2	initiation	6.12376211266285	0.153094052816571
raw__ss_1__os_0__min_size_50__min_size_overlap_0	Short	33	Out_Channel Alignment	_2	raw__ss_1__os_0__min_size_50__min_size_overlap_0_slide 1_33_Out_Channel Alignment__2	initiation	1.90714993300951	0.0476787483252377
raw__ss_1__os_0__min_size_50__min_size_overlap_0	Short	33	Out_Channel Alignment	_2	raw__ss_1__os_0__min_size_50__min_size_overlap_0_slide 1_33_Out_Channel Alignment__2	initiation	0.383838275188122	0.00959595687970305
raw__ss_1__os_0__min_size_50__min_size_overlap_0	Short	33	Out_Channel Alignment	_2	raw__ss_1__os_0__min_size_50__min_size_overlap_0_slide 1_33_Out_Channel Alignment__2	initiation	8.24921706620474	0.206230426655119
raw__ss_1__os_0__min_size_50__min_size_overlap_0	Short	33	Out_Channel Alignment	_2	raw__ss_1__os_0__min_size_50__min_size_overlap_0_slide 1_33_Out_Channel Alignment__2	initiation	1.87396986063794	0.0468492465159485
raw__ss_1__os_0__min_size_50__min_size_overlap_0	Short	33	Out_Channel Alignment	_2	raw__ss_1__os_0__min_size_50__min_size_overlap_0_slide 1_33_Out_Channel Alignment__2	initiation	1.87219343494281	0.0468048358735702
raw__ss_1__os_0__min_size_50__min_size_overlap_0	Short	33	Out_Channel Alignment	_2	raw__ss_1__os_0__min_size_50__min_size_overlap_0_slide 1_33_Out_Channel Alignment__2	initiation	44.0469082564614	1.10117270641153
raw__ss_1__os_0__min_size_50__min_size_overlap_0	Short	38	Out_Channel Alignment	_1	raw__ss_1__os_0__min_size_50__min_size_overlap_0_slide 1_38_Out_Channel Alignment__1	initiation	43.8373204072193	1.09593301018048
raw__ss_1__os_0__min_size_50__min_size_overlap_0	Short	38	Out_Channel Alignment	_1	raw__ss_1__os_0__min_size_50__min_size_overlap_0_slide 1_38_Out_Channel Alignment__1	initiation	8.65466611323652	0.216366652830913
raw__ss_1__os_0__min_size_50__min_size_overlap_0	Short	38	Out_Channel Alignment	_1	raw__ss_1__os_0__min_size_50__min_size_overlap_0_slide 1_38_Out_Channel Alignment__1	initiation	6.6136118322105	0.165340295805262
raw__ss_1__os_0__min_size_50__min_size_overlap_0	Short	38	Out_Channel Alignment	_1	raw__ss_1__os_0__min_size_50__min_size_overlap_0_slide 1_38_Out_Channel Alignment__1	initiation	44.9181313862841	1.1229532846571
raw__ss_1__os_0__min_size_50__min_size_overlap_0	Short	38	Out_Channel Alignment	_1	raw__ss_1__os_0__min_size_50__min_size_overlap_0_slide 1_38_Out_Channel Alignment__1	initiation	32.3288501135531	0.808221252838829
raw__ss_1__os_0__min_size_50__min_size_overlap_0	Short	38	Out_Channel Alignment	_1	raw__ss_1__os_0__min_size_50__min_size_overlap_0_slide 1_38_Out_Channel Alignment__1	initiation	6.0612824392228	0.15153206098057
raw__ss_1__os_0__min_size_50__min_size_overlap_0	Short	38	Out_Channel Alignment	_1	raw__ss_1__os_0__min_size_50__min_size_overlap_0_slide 1_38_Out_Channel Alignment__1	initiation	7.4600710472136	0.18650177618034
raw__ss_1__os_0__min_size_50__min_size_overlap_0	Short	38	Out_Channel Alignment	_1	raw__ss_1__os_0__min_size_50__min_size_overlap_0_slide 1_38_Out_Channel Alignment__1	initiation	3.36398932914445	0.0840997332286113
raw__ss_1__os_0__min_size_50__min_size_overlap_0	Short	38	Out_Channel Alignment	_1	raw__ss_1__os_0__min_size_50__min_size_overlap_0_slide 1_38_Out_Channel Alignment__1	initiation	12.6178058435519	0.315445146088797
raw__ss_1__os_0__min_size_50__min_size_overlap_0	Short	38	Out_Channel Alignment	_1	raw__ss_1__os_0__min_size_50__min_size_overlap_0_slide 1_38_Out_Channel Alignment__1	initiation	33.6671488706699	0.841678721766749
raw__ss_1__os_0__min_size_50__min_size_overlap_0	Short	38	Out_Channel Alignment	_1	raw__ss_1__os_0__min_size_50__min_size_overlap_0_slide 1_38_Out_Channel Alignment__1	initiation	36.0994362134913	0.902485905337282
raw__ss_1__os_0__min_size_50__min_size_overlap_0	Short	38	Out_Channel Alignment	_1	raw__ss_1__os_0__min_size_50__min_size_overlap_0_slide 1_38_Out_Channel Alignment__1	initiation	9.34541776498856	0.233635444124714
raw__ss_1__os_0__min_size_50__min_size_overlap_0	Short	38	Out_Channel Alignment	_1	raw__ss_1__os_0__min_size_50__min_size_overlap_0_slide 1_38_Out_Channel Alignment__1	initiation	40.5079468491969	1.01269867122992
raw__ss_1__os_0__min_size_50__min_size_overlap_0	Short	43	Out_Channel Alignment	_2	raw__ss_1__os_0__min_size_50__min_size_overlap_0_slide 1_43_Out_Channel Alignment__2	initiation	18.488113704889	0.462202842622224
raw__ss_1__os_0__min_size_50__min_size_overlap_0	Short	43	Out_Channel Alignment	_2	raw__ss_1__os_0__min_size_50__min_size_overlap_0_slide 1_43_Out_Channel Alignment__2	initiation	6.71717772813772	0.167929443203443
raw__ss_1__os_0__min_size_50__min_size_overlap_0	Short	43	Out_Channel Alignment	_2	raw__ss_1__os_0__min_size_50__min_size_overlap_0_slide 1_43_Out_Channel Alignment__2	initiation	1.16773066596632	0.0291932666491581
raw__ss_1__os_0__min_size_50__min_size_overlap_0	Short	43	Out_Channel Alignment	_2	raw__ss_1__os_0__min_size_50__min_size_overlap_0_slide 1_43_Out_Channel Alignment__2	initiation	1.31765536151674	0.0329413840379184
raw__ss_1__os_0__min_size_50__min_size_overlap_0	Short	43	Out_Channel Alignment	_2	raw__ss_1__os_0__min_size_50__min_size_overlap_0_slide 1_43_Out_Channel Alignment__2	initiation	4.37960046880923	0.109490011720231
raw__ss_1__os_0__min_size_50__min_size_overlap_0	Short	43	Out_Channel Alignment	_2	raw__ss_1__os_0__min_size_50__min_size_overlap_0_slide 1_43_Out_Channel Alignment__2	initiation	20.310889999835	0.507772249995876
raw__ss_1__os_0__min_size_50__min_size_overlap_0	Short	43	Out_Channel Alignment	_2	raw__ss_1__os_0__min_size_50__min_size_overlap_0_slide 1_43_Out_Channel Alignment__2	initiation	7.15841954858416	0.178960488714604
raw__ss_1__os_0__min_size_50__min_size_overlap_0	Short	43	Out_Channel Alignment	_2	raw__ss_1__os_0__min_size_50__min_size_overlap_0_slide 1_43_Out_Channel Alignment__2	initiation	15.9529785361554	0.398824463403886
raw__ss_1__os_0__min_size_50__min_size_overlap_0	Short	43	Out_Channel Alignment	_2	raw__ss_1__os_0__min_size_50__min_size_overlap_0_slide 1_43_Out_Channel Alignment__2	initiation	27.7164757862059	0.692911894655148
raw__ss_1__os_0__min_size_50__min_size_overlap_0	Short	43	Out_Channel Alignment	_2	raw__ss_1__os_0__min_size_50__min_size_overlap_0_slide 1_43_Out_Channel Alignment__2	initiation	30.5707534491496	0.76426883622874
raw__ss_1__os_0__min_size_50__min_size_overlap_0	Short	43	Out_Channel Alignment	_2	raw__ss_1__os_0__min_size_50__min_size_overlap_0_slide 1_43_Out_Channel Alignment__2	initiation	7.42557173418604	0.185639293354651
raw__ss_1__os_0__min_size_50__min_size_overlap_0	Short	43	Out_Channel Alignment	_2	raw__ss_1__os_0__min_size_50__min_size_overlap_0_slide 1_43_Out_Channel Alignment__2	initiation	16.6000903801951	0.415002259504877
raw__ss_1__os_0__min_size_50__min_size_overlap_0	Short	43	Out_Channel Alignment	_2	raw__ss_1__os_0__min_size_50__min_size_overlap_0_slide 1_43_Out_Channel Alignment__2	initiation	16.1799813213264	0.40449953303316
raw__ss_1__os_0__min_size_50__min_size_overlap_0	Short	43	Out_Channel Alignment	_2	raw__ss_1__os_0__min_size_50__min_size_overlap_0_slide 1_43_Out_Channel Alignment__2	initiation	4.16378005045656	0.104094501261414
raw__ss_1__os_0__min_size_50__min_size_overlap_0	Short	43	Out_Channel Alignment	_2	raw__ss_1__os_0__min_size_50__min_size_overlap_0_slide 1_43_Out_Channel Alignment__2	initiation	10.8330482879946	0.270826207199866
raw__ss_1__os_0__min_size_50__min_size_overlap_0	Short	43	Out_Channel Alignment	_2	raw__ss_1__os_0__min_size_50__min_size_overlap_0_slide 1_43_Out_Channel Alignment__2	initiation	1.20276350743266	0.0300690876858166
raw__ss_1__os_0__min_size_50__min_size_overlap_0	Short	43	Out_Channel Alignment	_2	raw__ss_1__os_0__min_size_50__min_size_overlap_0_slide 1_43_Out_Channel Alignment__2	initiation	15.3717490120851	0.384293725302128
raw__ss_1__os_0__min_size_50__min_size_overlap_0	Short	43	Out_Channel Alignment	_2	raw__ss_1__os_0__min_size_50__min_size_overlap_0_slide 1_43_Out_Channel Alignment__2	initiation	5.25749254988531	0.131437313747133
raw__ss_1__os_0__min_size_50__min_size_overlap_0	Short	43	Out_Channel Alignment	_2	raw__ss_1__os_0__min_size_50__min_size_overlap_0_slide 1_43_Out_Channel Alignment__2	initiation	5.95285244736221	0.148821311184055
raw__ss_1__os_0__min_size_50__min_size_overlap_0	Short	43	Out_Channel Alignment	_2	raw__ss_1__os_0__min_size_50__min_size_overlap_0_slide 1_43_Out_Channel Alignment__2	initiation	10.9704160797881	0.274260401994701
raw__ss_1__os_0__min_size_50__min_size_overlap_0	Short	43	Out_Channel Alignment	_2	raw__ss_1__os_0__min_size_50__min_size_overlap_0_slide 1_43_Out_Channel Alignment__2	initiation	22.7592264338891	0.568980660847228
raw__ss_1__os_0__min_size_50__min_size_overlap_0	Short	43	Out_Channel Alignment	_2	raw__ss_1__os_0__min_size_50__min_size_overlap_0_slide 1_43_Out_Channel Alignment__2	initiation	15.8952340974302	0.397380852435756
raw__ss_1__os_0__min_size_50__min_size_overlap_0	Short	43	Out_Channel Alignment	_2	raw__ss_1__os_0__min_size_50__min_size_overlap_0_slide 1_43_Out_Channel Alignment__2	initiation	4.7085804242522	0.117714510606305
raw__ss_1__os_0__min_size_50__min_size_overlap_0	Short	43	Out_Channel Alignment	_2	raw__ss_1__os_0__min_size_50__min_size_overlap_0_slide 1_43_Out_Channel Alignment__2	initiation	6.43559822772855	0.160889955693214
raw__ss_1__os_0__min_size_50__min_size_overlap_0	Short	43	Out_Channel Alignment	_2	raw__ss_1__os_0__min_size_50__min_size_overlap_0_slide 1_43_Out_Channel Alignment__2	initiation	28.0294881168814	0.700737202922035
raw__ss_1__os_0__min_size_50__min_size_overlap_0	Short	43	Out_Channel Alignment	_2	raw__ss_1__os_0__min_size_50__min_size_overlap_0_slide 1_43_Out_Channel Alignment__2	initiation	29.1484223628406	0.728710559071015
raw__ss_1__os_0__min_size_50__min_size_overlap_0	Short	43	Out_Channel Alignment	_2	raw__ss_1__os_0__min_size_50__min_size_overlap_0_slide 1_43_Out_Channel Alignment__2	initiation	31.3990211927983	0.784975529819957
raw__ss_1__os_0__min_size_50__min_size_overlap_0	Short	43	Out_Channel Alignment	_2	raw__ss_1__os_0__min_size_50__min_size_overlap_0_slide 1_43_Out_Channel Alignment__2	initiation	6.52471285865809	0.163117821466452
raw__ss_1__os_0__min_size_50__min_size_overlap_0	Short	43	Out_Channel Alignment	_2	raw__ss_1__os_0__min_size_50__min_size_overlap_0_slide 1_43_Out_Channel Alignment__2	initiation	23.9693184409754	0.599232961024385
raw__ss_1__os_0__min_size_50__min_size_overlap_0	Short	43	Out_Channel Alignment	_2	raw__ss_1__os_0__min_size_50__min_size_overlap_0_slide 1_43_Out_Channel Alignment__2	initiation	12.7574865953046	0.318937164882614
raw__ss_1__os_0__min_size_50__min_size_overlap_0	Short	43	Out_Channel Alignment	_2	raw__ss_1__os_0__min_size_50__min_size_overlap_0_slide 1_43_Out_Channel Alignment__2	initiation	34.8154493155961	0.870386232889902
raw__ss_1__os_0__min_size_50__min_size_overlap_0	Short	43	Out_Channel Alignment	_2	raw__ss_1__os_0__min_size_50__min_size_overlap_0_slide 1_43_Out_Channel Alignment__2	initiation	37.207288777501	0.930182219437524
raw__ss_1__os_0__min_size_50__min_size_overlap_0	Short	47	Out_Channel Alignment	_1	raw__ss_1__os_0__min_size_50__min_size_overlap_0_slide 1_47_Out_Channel Alignment__1	initiation	32.2306124926491	0.805765312316228
raw__ss_1__os_0__min_size_50__min_size_overlap_0	Short	47	Out_Channel Alignment	_1	raw__ss_1__os_0__min_size_50__min_size_overlap_0_slide 1_47_Out_Channel Alignment__1	initiation	12.6760282080379	0.316900705200947
raw__ss_1__os_0__min_size_50__min_size_overlap_0	Short	47	Out_Channel Alignment	_1	raw__ss_1__os_0__min_size_50__min_size_overlap_0_slide 1_47_Out_Channel Alignment__1	initiation	2.6307233650848	0.0657680841271199
raw__ss_1__os_0__min_size_50__min_size_overlap_0	Short	47	Out_Channel Alignment	_1	raw__ss_1__os_0__min_size_50__min_size_overlap_0_slide 1_47_Out_Channel Alignment__1	initiation	16.7986579515155	0.419966448787887
raw__ss_1__os_0__min_size_50__min_size_overlap_0	Short	47	Out_Channel Alignment	_1	raw__ss_1__os_0__min_size_50__min_size_overlap_0_slide 1_47_Out_Channel Alignment__1	initiation	47.1798394900646	1.17949598725161
raw__ss_1__os_0__min_size_50__min_size_overlap_0	Short	47	Out_Channel Alignment	_1	raw__ss_1__os_0__min_size_50__min_size_overlap_0_slide 1_47_Out_Channel Alignment__1	initiation	15.0549717262568	0.376374293156419
raw__ss_1__os_0__min_size_50__min_size_overlap_0	Short	49	Out_Channel Alignment	_1	raw__ss_1__os_0__min_size_50__min_size_overlap_0_slide 1_49_Out_Channel Alignment__1	initiation	24.640505455038	0.616012636375951
raw__ss_1__os_0__min_size_50__min_size_overlap_0	Short	49	Out_Channel Alignment	_1	raw__ss_1__os_0__min_size_50__min_size_overlap_0_slide 1_49_Out_Channel Alignment__1	initiation	13.3238999567243	0.333097498918107
raw__ss_1__os_0__min_size_50__min_size_overlap_0	Short	49	Out_Channel Alignment	_1	raw__ss_1__os_0__min_size_50__min_size_overlap_0_slide 1_49_Out_Channel Alignment__1	initiation	49.1706240650571	1.22926560162643
raw__ss_1__os_0__min_size_50__min_size_overlap_0	Short	49	Out_Channel Alignment	_1	raw__ss_1__os_0__min_size_50__min_size_overlap_0_slide 1_49_Out_Channel Alignment__1	initiation	4.47570037437983	0.111892509359496
raw__ss_1__os_0__min_size_50__min_size_overlap_0	Short	49	Out_Channel Alignment	_1	raw__ss_1__os_0__min_size_50__min_size_overlap_0_slide 1_49_Out_Channel Alignment__1	initiation	51.2407992921401	1.2810199823035
raw__ss_1__os_0__min_size_50__min_size_overlap_0	Short	49	Out_Channel Alignment	_1	raw__ss_1__os_0__min_size_50__min_size_overlap_0_slide 1_49_Out_Channel Alignment__1	initiation	24.5255497239601	0.613138743099003
raw__ss_1__os_0__min_size_50__min_size_overlap_0	Short	49	Out_Channel Alignment	_1	raw__ss_1__os_0__min_size_50__min_size_overlap_0_slide 1_49_Out_Channel Alignment__1	initiation	16.1581315755463	0.403953289388658
raw__ss_1__os_0__min_size_50__min_size_overlap_0	Short	49	Out_Channel Alignment	_1	raw__ss_1__os_0__min_size_50__min_size_overlap_0_slide 1_49_Out_Channel Alignment__1	initiation	9.11262551089853	0.227815637772463
raw__ss_1__os_0__min_size_50__min_size_overlap_0	Short	49	Out_Channel Alignment	_1	raw__ss_1__os_0__min_size_50__min_size_overlap_0_slide 1_49_Out_Channel Alignment__1	initiation	21.0906775876671	0.527266939691678
raw__ss_1__os_0__min_size_50__min_size_overlap_0	Short	49	Out_Channel Alignment	_1	raw__ss_1__os_0__min_size_50__min_size_overlap_0_slide 1_49_Out_Channel Alignment__1	initiation	28.2771470909135	0.706928677272837
raw__ss_1__os_0__min_size_50__min_size_overlap_0	Short	49	Out_Channel Alignment	_1	raw__ss_1__os_0__min_size_50__min_size_overlap_0_slide 1_49_Out_Channel Alignment__1	initiation	5.99697118911773	0.149924279727943
raw__ss_1__os_0__min_size_50__min_size_overlap_0	Short	49	Out_Channel Alignment	_1	raw__ss_1__os_0__min_size_50__min_size_overlap_0_slide 1_49_Out_Channel Alignment__1	initiation	9.67153443120864	0.241788360780216
raw__ss_1__os_0__min_size_50__min_size_overlap_0	Short	49	Out_Channel Alignment	_1	raw__ss_1__os_0__min_size_50__min_size_overlap_0_slide 1_49_Out_Channel Alignment__1	initiation	17.1959358442743	0.429898396106857
raw__ss_1__os_0__min_size_50__min_size_overlap_0	Short	49	Out_Channel Alignment	_1	raw__ss_1__os_0__min_size_50__min_size_overlap_0_slide 1_49_Out_Channel Alignment__1	initiation	18.0209070071175	0.450522675177937
raw__ss_1__os_0__min_size_50__min_size_overlap_0	Short	49	Out_Channel Alignment	_1	raw__ss_1__os_0__min_size_50__min_size_overlap_0_slide 1_49_Out_Channel Alignment__1	initiation	25.8166543321903	0.645416358304758
raw__ss_1__os_0__min_size_50__min_size_overlap_0	Short	49	Out_Channel Alignment	_1	raw__ss_1__os_0__min_size_50__min_size_overlap_0_slide 1_49_Out_Channel Alignment__1	initiation	1.62035514412008	0.040508878603002
raw__ss_1__os_0__min_size_50__min_size_overlap_0	Short	49	Out_Channel Alignment	_1	raw__ss_1__os_0__min_size_50__min_size_overlap_0_slide 1_49_Out_Channel Alignment__1	initiation	2.7136031241786	0.067840078104465
raw__ss_1__os_0__min_size_50__min_size_overlap_0	Short	49	Out_Channel Alignment	_1	raw__ss_1__os_0__min_size_50__min_size_overlap_0_slide 1_49_Out_Channel Alignment__1	initiation	3.91966025367291	0.0979915063418228
raw__ss_1__os_0__min_size_50__min_size_overlap_0	Short	49	Out_Channel Alignment	_1	raw__ss_1__os_0__min_size_50__min_size_overlap_0_slide 1_49_Out_Channel Alignment__1	initiation	0.691012841036306	0.0172753210259077
raw__ss_1__os_0__min_size_50__min_size_overlap_0	Short	49	Out_Channel Alignment	_1	raw__ss_1__os_0__min_size_50__min_size_overlap_0_slide 1_49_Out_Channel Alignment__1	initiation	19.2916521722304	0.482291304305759
raw__ss_1__os_0__min_size_50__min_size_overlap_0	Short	49	Out_Channel Alignment	_1	raw__ss_1__os_0__min_size_50__min_size_overlap_0_slide 1_49_Out_Channel Alignment__1	initiation	7.97276378768793	0.199319094692198
raw__ss_1__os_0__min_size_50__min_size_overlap_0	Short	49	Out_Channel Alignment	_1	raw__ss_1__os_0__min_size_50__min_size_overlap_0_slide 1_49_Out_Channel Alignment__1	initiation	2.26691141567393	0.0566727853918483
raw__ss_1__os_0__min_size_50__min_size_overlap_0	Short	49	Out_Channel Alignment	_1	raw__ss_1__os_0__min_size_50__min_size_overlap_0_slide 1_49_Out_Channel Alignment__1	initiation	14.2152002747349	0.355380006868372
raw__ss_1__os_0__min_size_50__min_size_overlap_0	Short	49	Out_Channel Alignment	_1	raw__ss_1__os_0__min_size_50__min_size_overlap_0_slide 1_49_Out_Channel Alignment__1	initiation	16.282596912122	0.407064922803049
raw__ss_1__os_0__min_size_50__min_size_overlap_0	Short	49	Out_Channel Alignment	_1	raw__ss_1__os_0__min_size_50__min_size_overlap_0_slide 1_49_Out_Channel Alignment__1	initiation	5.91893288476117	0.147973322119029
raw__ss_1__os_0__min_size_50__min_size_overlap_0	Short	49	Out_Channel Alignment	_1	raw__ss_1__os_0__min_size_50__min_size_overlap_0_slide 1_49_Out_Channel Alignment__1	initiation	6.37275136171856	0.159318784042964
raw__ss_1__os_0__min_size_50__min_size_overlap_0	Short	49	Out_Channel Alignment	_1	raw__ss_1__os_0__min_size_50__min_size_overlap_0_slide 1_49_Out_Channel Alignment__1	initiation	13.454662637781	0.336366565944525
raw__ss_1__os_0__min_size_50__min_size_overlap_0	Short	49	Out_Channel Alignment	_1	raw__ss_1__os_0__min_size_50__min_size_overlap_0_slide 1_49_Out_Channel Alignment__1	initiation	4.72148149878431	0.118037037469608
raw__ss_1__os_0__min_size_50__min_size_overlap_0	Short	49	Out_Channel Alignment	_1	raw__ss_1__os_0__min_size_50__min_size_overlap_0_slide 1_49_Out_Channel Alignment__1	initiation	23.2299093774178	0.580747734435444
raw__ss_1__os_0__min_size_50__min_size_overlap_0	Short	49	Out_Channel Alignment	_1	raw__ss_1__os_0__min_size_50__min_size_overlap_0_slide 1_49_Out_Channel Alignment__1	initiation	41.0027413859795	1.02506853464949
raw__ss_1__os_0__min_size_50__min_size_overlap_0	Short	49	Out_Channel Alignment	_1	raw__ss_1__os_0__min_size_50__min_size_overlap_0_slide 1_49_Out_Channel Alignment__1	initiation	37.2106117296836	0.93026529324209
raw__ss_1__os_0__min_size_50__min_size_overlap_0	Short	49	Out_Channel Alignment	_1	raw__ss_1__os_0__min_size_50__min_size_overlap_0_slide 1_49_Out_Channel Alignment__1	initiation	1.36071288408329	0.0340178221020821
raw__ss_1__os_0__min_size_50__min_size_overlap_0	Short	49	Out_Channel Alignment	_1	raw__ss_1__os_0__min_size_50__min_size_overlap_0_slide 1_49_Out_Channel Alignment__1	initiation	25.439863535451	0.635996588386274
raw__ss_1__os_0__min_size_50__min_size_overlap_0	Short	49	Out_Channel Alignment	_1	raw__ss_1__os_0__min_size_50__min_size_overlap_0_slide 1_49_Out_Channel Alignment__1	initiation	14.3093407047555	0.357733517618887
raw__ss_1__os_0__min_size_50__min_size_overlap_0	Short	49	Out_Channel Alignment	_1	raw__ss_1__os_0__min_size_50__min_size_overlap_0_slide 1_49_Out_Channel Alignment__1	initiation	37.2076044178885	0.930190110447214
raw__ss_1__os_0__min_size_50__min_size_overlap_0	Short	49	Out_Channel Alignment	_1	raw__ss_1__os_0__min_size_50__min_size_overlap_0_slide 1_49_Out_Channel Alignment__1	initiation	42.3235265348686	1.05808816337172
raw__ss_1__os_0__min_size_50__min_size_overlap_0	Short	49	Out_Channel Alignment	_1	raw__ss_1__os_0__min_size_50__min_size_overlap_0_slide 1_49_Out_Channel Alignment__1	initiation	35.854689774801	0.896367244370025
raw__ss_1__os_0__min_size_50__min_size_overlap_0	Short	49	Out_Channel Alignment	_1	raw__ss_1__os_0__min_size_50__min_size_overlap_0_slide 1_49_Out_Channel Alignment__1	initiation	55.4453639171656	1.38613409792914
raw__ss_1__os_0__min_size_50__min_size_overlap_0	Short	49	Out_Channel Alignment	_1	raw__ss_1__os_0__min_size_50__min_size_overlap_0_slide 1_49_Out_Channel Alignment__1	initiation	15.4550967602646	0.386377419006614
raw__ss_1__os_0__min_size_50__min_size_overlap_0	Short	49	Out_Channel Alignment	_1	raw__ss_1__os_0__min_size_50__min_size_overlap_0_slide 1_49_Out_Channel Alignment__1	initiation	17.1080945424844	0.42770236356211
raw__ss_1__os_0__min_size_50__min_size_overlap_0	Short	49	Out_Channel Alignment	_1	raw__ss_1__os_0__min_size_50__min_size_overlap_0_slide 1_49_Out_Channel Alignment__1	initiation	12.3131850077217	0.307829625193044
raw__ss_1__os_0__min_size_50__min_size_overlap_0	Short	49	Out_Channel Alignment	_1	raw__ss_1__os_0__min_size_50__min_size_overlap_0_slide 1_49_Out_Channel Alignment__1	initiation	11.8477940337438	0.296194850843596
raw__ss_1__os_0__min_size_50__min_size_overlap_0	Short	49	Out_Channel Alignment	_1	raw__ss_1__os_0__min_size_50__min_size_overlap_0_slide 1_49_Out_Channel Alignment__1	initiation	22.628328043314	0.565708201082849
raw__ss_1__os_0__min_size_50__min_size_overlap_0	Short	49	Out_Channel Alignment	_1	raw__ss_1__os_0__min_size_50__min_size_overlap_0_slide 1_49_Out_Channel Alignment__1	initiation	6.68218258553757	0.167054564638439
raw__ss_1__os_0__min_size_50__min_size_overlap_0	Short	49	Out_Channel Alignment	_1	raw__ss_1__os_0__min_size_50__min_size_overlap_0_slide 1_49_Out_Channel Alignment__1	initiation	8.2637895451631	0.206594738629077
raw__ss_1__os_0__min_size_50__min_size_overlap_0	Short	49	Out_Channel Alignment	_1	raw__ss_1__os_0__min_size_50__min_size_overlap_0_slide 1_49_Out_Channel Alignment__1	initiation	29.7940535497022	0.744851338742556
raw__ss_1__os_0__min_size_50__min_size_overlap_0	Short	49	Out_Channel Alignment	_1	raw__ss_1__os_0__min_size_50__min_size_overlap_0_slide 1_49_Out_Channel Alignment__1	initiation	21.0829353355708	0.527073383389269
raw__ss_1__os_0__min_size_50__min_size_overlap_0	Short	49	Out_Channel Alignment	_1	raw__ss_1__os_0__min_size_50__min_size_overlap_0_slide 1_49_Out_Channel Alignment__1	initiation	24.2359760278004	0.60589940069501
raw__ss_1__os_0__min_size_50__min_size_overlap_0	Short	49	Out_Channel Alignment	_1	raw__ss_1__os_0__min_size_50__min_size_overlap_0_slide 1_49_Out_Channel Alignment__1	initiation	36.6299764283199	0.915749410707998
raw__ss_1__os_0__min_size_50__min_size_overlap_0	Short	49	Out_Channel Alignment	_1	raw__ss_1__os_0__min_size_50__min_size_overlap_0_slide 1_49_Out_Channel Alignment__1	initiation	20.5681489914092	0.514203724785231
raw__ss_1__os_0__min_size_50__min_size_overlap_0	Short	49	Out_Channel Alignment	_1	raw__ss_1__os_0__min_size_50__min_size_overlap_0_slide 1_49_Out_Channel Alignment__1	initiation	28.7363549233987	0.718408873084966
raw__ss_1__os_0__min_size_50__min_size_overlap_0	Short	49	Out_Channel Alignment	_1	raw__ss_1__os_0__min_size_50__min_size_overlap_0_slide 1_49_Out_Channel Alignment__1	initiation	4.05940071708902	0.101485017927225
raw__ss_1__os_0__min_size_50__min_size_overlap_0	Short	49	Out_Channel Alignment	_1	raw__ss_1__os_0__min_size_50__min_size_overlap_0_slide 1_49_Out_Channel Alignment__1	initiation	13.8156601184917	0.345391502962291
raw__ss_1__os_0__min_size_50__min_size_overlap_0	Short	49	Out_Channel Alignment	_1	raw__ss_1__os_0__min_size_50__min_size_overlap_0_slide 1_49_Out_Channel Alignment__1	initiation	7.66516655241842	0.19162916381046
raw__ss_1__os_0__min_size_50__min_size_overlap_0	Short	49	Out_Channel Alignment	_1	raw__ss_1__os_0__min_size_50__min_size_overlap_0_slide 1_49_Out_Channel Alignment__1	initiation	15.7266199432478	0.393165498581196
raw__ss_1__os_0__min_size_50__min_size_overlap_0	Short	49	Out_Channel Alignment	_1	raw__ss_1__os_0__min_size_50__min_size_overlap_0_slide 1_49_Out_Channel Alignment__1	initiation	20.1280552737275	0.503201381843187
raw__ss_1__os_0__min_size_50__min_size_overlap_0	Short	49	Out_Channel Alignment	_1	raw__ss_1__os_0__min_size_50__min_size_overlap_0_slide 1_49_Out_Channel Alignment__1	initiation	31.4813649162946	0.787034122907365
raw__ss_1__os_0__min_size_50__min_size_overlap_0	Short	49	Out_Channel Alignment	_1	raw__ss_1__os_0__min_size_50__min_size_overlap_0_slide 1_49_Out_Channel Alignment__1	initiation	1.29857577726349	0.0324643944315873
raw__ss_1__os_0__min_size_50__min_size_overlap_0	Short	49	Out_Channel Alignment	_1	raw__ss_1__os_0__min_size_50__min_size_overlap_0_slide 1_49_Out_Channel Alignment__1	initiation	3.50417853265836	0.087604463316459
raw__ss_1__os_0__min_size_50__min_size_overlap_0	Short	49	Out_Channel Alignment	_1	raw__ss_1__os_0__min_size_50__min_size_overlap_0_slide 1_49_Out_Channel Alignment__1	initiation	15.9552204125349	0.398880510313372
raw__ss_1__os_0__min_size_50__min_size_overlap_0	Short	49	Out_Channel Alignment	_1	raw__ss_1__os_0__min_size_50__min_size_overlap_0_slide 1_49_Out_Channel Alignment__1	initiation	9.01858637344776	0.225464659336194
raw__ss_1__os_0__min_size_50__min_size_overlap_0	Short	49	Out_Channel Alignment	_1	raw__ss_1__os_0__min_size_50__min_size_overlap_0_slide 1_49_Out_Channel Alignment__1	initiation	0.478612105218874	0.0119653026304719
raw__ss_1__os_0__min_size_50__min_size_overlap_0	Short	49	Out_Channel Alignment	_1	raw__ss_1__os_0__min_size_50__min_size_overlap_0_slide 1_49_Out_Channel Alignment__1	initiation	9.11795344495815	0.227948836123954
raw__ss_1__os_0__min_size_50__min_size_overlap_0	Short	49	Out_Channel Alignment	_1	raw__ss_1__os_0__min_size_50__min_size_overlap_0_slide 1_49_Out_Channel Alignment__1	initiation	11.2830900146425	0.282077250366062
raw__ss_1__os_0__min_size_50__min_size_overlap_0	Short	49	Out_Channel Alignment	_1	raw__ss_1__os_0__min_size_50__min_size_overlap_0_slide 1_49_Out_Channel Alignment__1	initiation	4.75939357581538	0.118984839395384
raw__ss_1__os_0__min_size_50__min_size_overlap_0	Short	49	Out_Channel Alignment	_1	raw__ss_1__os_0__min_size_50__min_size_overlap_0_slide 1_49_Out_Channel Alignment__1	initiation	16.3460270293198	0.408650675732996
raw__ss_1__os_0__min_size_50__min_size_overlap_0	Short	49	Out_Channel Alignment	_1	raw__ss_1__os_0__min_size_50__min_size_overlap_0_slide 1_49_Out_Channel Alignment__1	initiation	0.562761983257603	0.0140690495814401
raw__ss_1__os_0__min_size_50__min_size_overlap_0	Short	49	Out_Channel Alignment	_1	raw__ss_1__os_0__min_size_50__min_size_overlap_0_slide 1_49_Out_Channel Alignment__1	initiation	40.8798488614746	1.02199622153687
raw__ss_1__os_0__min_size_50__min_size_overlap_0	Short	49	Out_Channel Alignment	_1	raw__ss_1__os_0__min_size_50__min_size_overlap_0_slide 1_49_Out_Channel Alignment__1	initiation	50.5018681551223	1.26254670387806
raw__ss_1__os_0__min_size_50__min_size_overlap_0	Short	49	Out_Channel Alignment	_1	raw__ss_1__os_0__min_size_50__min_size_overlap_0_slide 1_49_Out_Channel Alignment__1	initiation	59.7067001015426	1.49266750253856
raw__ss_1__os_0__min_size_50__min_size_overlap_0	Short	49	Out_Channel Alignment	_1	raw__ss_1__os_0__min_size_50__min_size_overlap_0_slide 1_49_Out_Channel Alignment__1	initiation	47.3307701176925	1.18326925294231
raw__ss_1__os_0__min_size_50__min_size_overlap_0	Short	49	Out_Channel Alignment	_1	raw__ss_1__os_0__min_size_50__min_size_overlap_0_slide 1_49_Out_Channel Alignment__1	initiation	37.0651251619785	0.926628129049463
raw__ss_1__os_0__min_size_50__min_size_overlap_0	Short	49	Out_Channel Alignment	_1	raw__ss_1__os_0__min_size_50__min_size_overlap_0_slide 1_49_Out_Channel Alignment__1	initiation	21.9394379677188	0.54848594919297
raw__ss_1__os_0__min_size_50__min_size_overlap_0	Short	49	Out_Channel Alignment	_1	raw__ss_1__os_0__min_size_50__min_size_overlap_0_slide 1_49_Out_Channel Alignment__1	initiation	9.87506354656888	0.246876588664222
raw__ss_1__os_0__min_size_50__min_size_overlap_0	Short	49	Out_Channel Alignment	_1	raw__ss_1__os_0__min_size_50__min_size_overlap_0_slide 1_49_Out_Channel Alignment__1	initiation	1.58110880085414	0.0395277200213534
raw__ss_1__os_0__min_size_50__min_size_overlap_0	Short	49	Out_Channel Alignment	_1	raw__ss_1__os_0__min_size_50__min_size_overlap_0_slide 1_49_Out_Channel Alignment__1	initiation	6.62641248382954	0.165660312095738
raw__ss_1__os_0__min_size_50__min_size_overlap_0	Short	49	Out_Channel Alignment	_1	raw__ss_1__os_0__min_size_50__min_size_overlap_0_slide 1_49_Out_Channel Alignment__1	initiation	38.7617538588558	0.969043846471395
raw__ss_1__os_0__min_size_50__min_size_overlap_0	Short	49	Out_Channel Alignment	_1	raw__ss_1__os_0__min_size_50__min_size_overlap_0_slide 1_49_Out_Channel Alignment__1	initiation	5.22771954926356	0.130692988731589
raw__ss_1__os_0__min_size_50__min_size_overlap_0	Short	49	Out_Channel Alignment	_1	raw__ss_1__os_0__min_size_50__min_size_overlap_0_slide 1_49_Out_Channel Alignment__1	initiation	28.0540916521478	0.701352291303696
raw__ss_1__os_0__min_size_50__min_size_overlap_0	Short	49	Out_Channel Alignment	_1	raw__ss_1__os_0__min_size_50__min_size_overlap_0_slide 1_49_Out_Channel Alignment__1	initiation	6.03665344582833	0.150916336145708
raw__ss_1__os_0__min_size_50__min_size_overlap_0	Short	49	Out_Channel Alignment	_1	raw__ss_1__os_0__min_size_50__min_size_overlap_0_slide 1_49_Out_Channel Alignment__1	initiation	8.34505292418597	0.208626323104649
raw__ss_1__os_0__min_size_50__min_size_overlap_0	Short	49	Out_Channel Alignment	_1	raw__ss_1__os_0__min_size_50__min_size_overlap_0_slide 1_49_Out_Channel Alignment__1	initiation	12.3009057245699	0.307522643114249
raw__ss_1__os_0__min_size_50__min_size_overlap_0	Short	49	Out_Channel Alignment	_1	raw__ss_1__os_0__min_size_50__min_size_overlap_0_slide 1_49_Out_Channel Alignment__1	initiation	16.2619377887075	0.406548444717689
raw__ss_1__os_0__min_size_50__min_size_overlap_0	Short	49	Out_Channel Alignment	_1	raw__ss_1__os_0__min_size_50__min_size_overlap_0_slide 1_49_Out_Channel Alignment__1	initiation	7.5224557550589	0.188061393876472
raw__ss_1__os_0__min_size_50__min_size_overlap_0	Short	49	Out_Channel Alignment	_1	raw__ss_1__os_0__min_size_50__min_size_overlap_0_slide 1_49_Out_Channel Alignment__1	initiation	13.5655691900121	0.339139229750302
raw__ss_1__os_0__min_size_50__min_size_overlap_0	Short	49	Out_Channel Alignment	_1	raw__ss_1__os_0__min_size_50__min_size_overlap_0_slide 1_49_Out_Channel Alignment__1	initiation	3.24870472520215	0.0812176181300537
raw__ss_1__os_0__min_size_50__min_size_overlap_0	Short	49	Out_Channel Alignment	_1	raw__ss_1__os_0__min_size_50__min_size_overlap_0_slide 1_49_Out_Channel Alignment__1	initiation	22.4542278143949	0.561355695359873
raw__ss_1__os_0__min_size_50__min_size_overlap_0	Short	49	Out_Channel Alignment	_1	raw__ss_1__os_0__min_size_50__min_size_overlap_0_slide 1_49_Out_Channel Alignment__1	initiation	5.47223472152952	0.136805868038238
raw__ss_1__os_0__min_size_50__min_size_overlap_0	Short	49	Out_Channel Alignment	_1	raw__ss_1__os_0__min_size_50__min_size_overlap_0_slide 1_49_Out_Channel Alignment__1	initiation	26.4401823923852	0.661004559809629
raw__ss_1__os_0__min_size_50__min_size_overlap_0	Short	49	Out_Channel Alignment	_1	raw__ss_1__os_0__min_size_50__min_size_overlap_0_slide 1_49_Out_Channel Alignment__1	initiation	9.50562518463922	0.23764062961598
raw__ss_1__os_0__min_size_50__min_size_overlap_0	Short	49	Out_Channel Alignment	_1	raw__ss_1__os_0__min_size_50__min_size_overlap_0_slide 1_49_Out_Channel Alignment__1	initiation	26.0696700746081	0.651741751865203
raw__ss_1__os_0__min_size_50__min_size_overlap_0	Short	49	Out_Channel Alignment	_1	raw__ss_1__os_0__min_size_50__min_size_overlap_0_slide 1_49_Out_Channel Alignment__1	initiation	25.8800322661079	0.647000806652696
raw__ss_1__os_0__min_size_50__min_size_overlap_0	Short	49	Out_Channel Alignment	_1	raw__ss_1__os_0__min_size_50__min_size_overlap_0_slide 1_49_Out_Channel Alignment__1	initiation	8.92073894554492	0.223018473638623
raw__ss_1__os_0__min_size_50__min_size_overlap_0	Short	49	Out_Channel Alignment	_1	raw__ss_1__os_0__min_size_50__min_size_overlap_0_slide 1_49_Out_Channel Alignment__1	initiation	27.1387498338362	0.678468745845906
raw__ss_1__os_0__min_size_50__min_size_overlap_0	Short	49	Out_Channel Alignment	_1	raw__ss_1__os_0__min_size_50__min_size_overlap_0_slide 1_49_Out_Channel Alignment__1	initiation	44.4275510428685	1.11068877607171
raw__ss_1__os_0__min_size_50__min_size_overlap_0	Short	49	Out_Channel Alignment	_1	raw__ss_1__os_0__min_size_50__min_size_overlap_0_slide 1_49_Out_Channel Alignment__1	initiation	19.3003432627149	0.482508581567872
raw__ss_1__os_0__min_size_50__min_size_overlap_0	Short	49	Out_Channel Alignment	_1	raw__ss_1__os_0__min_size_50__min_size_overlap_0_slide 1_49_Out_Channel Alignment__1	initiation	32.5587514669817	0.813968786674544
raw__ss_1__os_0__min_size_50__min_size_overlap_0	Short	49	Out_Channel Alignment	_1	raw__ss_1__os_0__min_size_50__min_size_overlap_0_slide 1_49_Out_Channel Alignment__1	initiation	0.892783021924984	0.0223195755481246
raw__ss_1__os_0__min_size_50__min_size_overlap_0	Short	49	Out_Channel Alignment	_1	raw__ss_1__os_0__min_size_50__min_size_overlap_0_slide 1_49_Out_Channel Alignment__1	initiation	19.2772004179695	0.481930010449238
raw__ss_1__os_0__min_size_50__min_size_overlap_0	Short	49	Out_Channel Alignment	_1	raw__ss_1__os_0__min_size_50__min_size_overlap_0_slide 1_49_Out_Channel Alignment__1	initiation	16.0496812780312	0.401242031950779
raw__ss_1__os_0__min_size_50__min_size_overlap_0	Short	49	Out_Channel Alignment	_1	raw__ss_1__os_0__min_size_50__min_size_overlap_0_slide 1_49_Out_Channel Alignment__1	initiation	14.7427514095862	0.368568785239656
raw__ss_1__os_0__min_size_50__min_size_overlap_0	Short	49	Out_Channel Alignment	_1	raw__ss_1__os_0__min_size_50__min_size_overlap_0_slide 1_49_Out_Channel Alignment__1	initiation	0.913003430951437	0.0228250857737859
raw__ss_1__os_0__min_size_50__min_size_overlap_0	Short	49	Out_Channel Alignment	_1	raw__ss_1__os_0__min_size_50__min_size_overlap_0_slide 1_49_Out_Channel Alignment__1	initiation	2.64633608088937	0.0661584020222342
raw__ss_1__os_0__min_size_50__min_size_overlap_0	Short	49	Out_Channel Alignment	_1	raw__ss_1__os_0__min_size_50__min_size_overlap_0_slide 1_49_Out_Channel Alignment__1	initiation	1.96582226871873	0.0491455567179683
raw__ss_1__os_0__min_size_50__min_size_overlap_0	Short	49	Out_Channel Alignment	_1	raw__ss_1__os_0__min_size_50__min_size_overlap_0_slide 1_49_Out_Channel Alignment__1	initiation	56.7639107883157	1.41909776970789
raw__ss_1__os_0__min_size_50__min_size_overlap_0	Short	49	Out_Channel Alignment	_1	raw__ss_1__os_0__min_size_50__min_size_overlap_0_slide 1_49_Out_Channel Alignment__1	initiation	5.35208814993374	0.133802203748344
raw__ss_1__os_0__min_size_50__min_size_overlap_0	Short	49	Out_Channel Alignment	_1	raw__ss_1__os_0__min_size_50__min_size_overlap_0_slide 1_49_Out_Channel Alignment__1	initiation	4.79049041661956	0.119762260415489
raw__ss_1__os_0__min_size_50__min_size_overlap_0	Short	49	Out_Channel Alignment	_1	raw__ss_1__os_0__min_size_50__min_size_overlap_0_slide 1_49_Out_Channel Alignment__1	initiation	6.19750425590396	0.154937606397599
raw__ss_1__os_0__min_size_50__min_size_overlap_0	Short	49	Out_Channel Alignment	_1	raw__ss_1__os_0__min_size_50__min_size_overlap_0_slide 1_49_Out_Channel Alignment__1	initiation	27.0999774029954	0.677499435074885
raw__ss_1__os_0__min_size_50__min_size_overlap_0	Short	49	Out_Channel Alignment	_1	raw__ss_1__os_0__min_size_50__min_size_overlap_0_slide 1_49_Out_Channel Alignment__1	initiation	19.3890060815173	0.484725152037932
raw__ss_1__os_0__min_size_50__min_size_overlap_0	Short	49	Out_Channel Alignment	_1	raw__ss_1__os_0__min_size_50__min_size_overlap_0_slide 1_49_Out_Channel Alignment__1	initiation	27.9962162793263	0.699905406983159
raw__ss_1__os_0__min_size_50__min_size_overlap_0	Short	49	Out_Channel Alignment	_1	raw__ss_1__os_0__min_size_50__min_size_overlap_0_slide 1_49_Out_Channel Alignment__1	initiation	1.40734134461746	0.0351835336154366
raw__ss_1__os_0__min_size_50__min_size_overlap_0	Short	49	Out_Channel Alignment	_1	raw__ss_1__os_0__min_size_50__min_size_overlap_0_slide 1_49_Out_Channel Alignment__1	initiation	65.4150349736657	1.63537587434164
raw__ss_1__os_0__min_size_50__min_size_overlap_0	Short	49	Out_Channel Alignment	_1	raw__ss_1__os_0__min_size_50__min_size_overlap_0_slide 1_49_Out_Channel Alignment__1	initiation	11.7655886982318	0.294139717455795
raw__ss_1__os_0__min_size_50__min_size_overlap_0	Short	49	Out_Channel Alignment	_1	raw__ss_1__os_0__min_size_50__min_size_overlap_0_slide 1_49_Out_Channel Alignment__1	initiation	0.523850821408104	0.0130962705352026
raw__ss_1__os_0__min_size_50__min_size_overlap_0	Short	49	Out_Channel Alignment	_1	raw__ss_1__os_0__min_size_50__min_size_overlap_0_slide 1_49_Out_Channel Alignment__1	initiation	7.18315249138144	0.179578812284536
raw__ss_1__os_0__min_size_50__min_size_overlap_0	Short	49	Out_Channel Alignment	_1	raw__ss_1__os_0__min_size_50__min_size_overlap_0_slide 1_49_Out_Channel Alignment__1	initiation	0.51955429844802	0.0129888574612005
raw__ss_1__os_0__min_size_50__min_size_overlap_0	Short	49	Out_Channel Alignment	_1	raw__ss_1__os_0__min_size_50__min_size_overlap_0_slide 1_49_Out_Channel Alignment__1	initiation	10.2980913119146	0.257452282797865
raw__ss_1__os_0__min_size_50__min_size_overlap_0	Short	49	Out_Channel Alignment	_1	raw__ss_1__os_0__min_size_50__min_size_overlap_0_slide 1_49_Out_Channel Alignment__1	initiation	66.1817822051048	1.65454455512762
raw__ss_1__os_0__min_size_50__min_size_overlap_0	Short	49	Out_Channel Alignment	_1	raw__ss_1__os_0__min_size_50__min_size_overlap_0_slide 1_49_Out_Channel Alignment__1	initiation	2.15701626789954	0.0539254066974884
raw__ss_1__os_0__min_size_50__min_size_overlap_0	Short	49	Out_Channel Alignment	_1	raw__ss_1__os_0__min_size_50__min_size_overlap_0_slide 1_49_Out_Channel Alignment__1	initiation	19.2276170461019	0.480690426152546
raw__ss_1__os_0__min_size_50__min_size_overlap_0	Short	49	Out_Channel Alignment	_1	raw__ss_1__os_0__min_size_50__min_size_overlap_0_slide 1_49_Out_Channel Alignment__1	initiation	6.85018129733265	0.171254532433316
raw__ss_1__os_0__min_size_50__min_size_overlap_0	Short	49	Out_Channel Alignment	_1	raw__ss_1__os_0__min_size_50__min_size_overlap_0_slide 1_49_Out_Channel Alignment__1	initiation	15.5712679901934	0.389281699754836
raw__ss_1__os_0__min_size_50__min_size_overlap_0	Short	49	Out_Channel Alignment	_1	raw__ss_1__os_0__min_size_50__min_size_overlap_0_slide 1_49_Out_Channel Alignment__1	initiation	51.8760345390565	1.29690086347641
raw__ss_1__os_0__min_size_50__min_size_overlap_0	Short	49	Out_Channel Alignment	_1	raw__ss_1__os_0__min_size_50__min_size_overlap_0_slide 1_49_Out_Channel Alignment__1	initiation	18.2670521868991	0.456676304672479
raw__ss_1__os_0__min_size_50__min_size_overlap_0	Short	49	Out_Channel Alignment	_1	raw__ss_1__os_0__min_size_50__min_size_overlap_0_slide 1_49_Out_Channel Alignment__1	initiation	22.2298696612738	0.555746741531844
raw__ss_1__os_0__min_size_50__min_size_overlap_0	Short	49	Out_Channel Alignment	_1	raw__ss_1__os_0__min_size_50__min_size_overlap_0_slide 1_49_Out_Channel Alignment__1	initiation	1.64080488366193	0.0410201220915482
raw__ss_1__os_0__min_size_50__min_size_overlap_0	Short	49	Out_Channel Alignment	_1	raw__ss_1__os_0__min_size_50__min_size_overlap_0_slide 1_49_Out_Channel Alignment__1	initiation	16.3647348941837	0.409118372354592
raw__ss_1__os_0__min_size_50__min_size_overlap_0	Short	49	Out_Channel Alignment	_1	raw__ss_1__os_0__min_size_50__min_size_overlap_0_slide 1_49_Out_Channel Alignment__1	initiation	27.1496252344271	0.678740630860679
raw__ss_1__os_0__min_size_50__min_size_overlap_0	Short	49	Out_Channel Alignment	_1	raw__ss_1__os_0__min_size_50__min_size_overlap_0_slide 1_49_Out_Channel Alignment__1	initiation	19.7642849364092	0.49410712341023
raw__ss_1__os_0__min_size_50__min_size_overlap_0	Short	49	Out_Channel Alignment	_1	raw__ss_1__os_0__min_size_50__min_size_overlap_0_slide 1_49_Out_Channel Alignment__1	initiation	55.7844543721825	1.39461135930456
raw__ss_1__os_0__min_size_50__min_size_overlap_0	Short	49	Out_Channel Alignment	_1	raw__ss_1__os_0__min_size_50__min_size_overlap_0_slide 1_49_Out_Channel Alignment__1	initiation	14.5436342094179	0.363590855235448
raw__ss_1__os_0__min_size_50__min_size_overlap_0	Short	49	Out_Channel Alignment	_1	raw__ss_1__os_0__min_size_50__min_size_overlap_0_slide 1_49_Out_Channel Alignment__1	initiation	41.2177282739441	1.0304432068486
raw__ss_1__os_0__min_size_50__min_size_overlap_0	Short	49	Out_Channel Alignment	_1	raw__ss_1__os_0__min_size_50__min_size_overlap_0_slide 1_49_Out_Channel Alignment__1	initiation	1.90395108771359	0.0475987771928398
raw__ss_1__os_0__min_size_50__min_size_overlap_0	Short	49	Out_Channel Alignment	_1	raw__ss_1__os_0__min_size_50__min_size_overlap_0_slide 1_49_Out_Channel Alignment__1	initiation	40.4699539397058	1.01174884849264
raw__ss_1__os_0__min_size_50__min_size_overlap_0	Short	49	Out_Channel Alignment	_1	raw__ss_1__os_0__min_size_50__min_size_overlap_0_slide 1_49_Out_Channel Alignment__1	initiation	8.93144984066824	0.223286246016706
raw__ss_1__os_0__min_size_50__min_size_overlap_0	Short	49	Out_Channel Alignment	_1	raw__ss_1__os_0__min_size_50__min_size_overlap_0_slide 1_49_Out_Channel Alignment__1	initiation	14.3568933197171	0.358922332992926
raw__ss_1__os_0__min_size_50__min_size_overlap_0	Short	49	Out_Channel Alignment	_1	raw__ss_1__os_0__min_size_50__min_size_overlap_0_slide 1_49_Out_Channel Alignment__1	initiation	45.8765225794149	1.14691306448537
raw__ss_1__os_0__min_size_50__min_size_overlap_0	Short	49	Out_Channel Alignment	_1	raw__ss_1__os_0__min_size_50__min_size_overlap_0_slide 1_49_Out_Channel Alignment__1	initiation	27.9840852351452	0.699602130878629
raw__ss_1__os_0__min_size_50__min_size_overlap_0	Short	49	Out_Channel Alignment	_1	raw__ss_1__os_0__min_size_50__min_size_overlap_0_slide 1_49_Out_Channel Alignment__1	initiation	4.1824668917505	0.104561672293763
raw__ss_1__os_0__min_size_50__min_size_overlap_0	Short	49	Out_Channel Alignment	_1	raw__ss_1__os_0__min_size_50__min_size_overlap_0_slide 1_49_Out_Channel Alignment__1	initiation	8.99835890387714	0.224958972596929
raw__ss_1__os_0__min_size_50__min_size_overlap_0	Short	49	Out_Channel Alignment	_1	raw__ss_1__os_0__min_size_50__min_size_overlap_0_slide 1_49_Out_Channel Alignment__1	initiation	31.7263119155091	0.793157797887729
raw__ss_1__os_0__min_size_50__min_size_overlap_0	Short	49	Out_Channel Alignment	_1	raw__ss_1__os_0__min_size_50__min_size_overlap_0_slide 1_49_Out_Channel Alignment__1	initiation	19.6066323442945	0.490165808607363
raw__ss_1__os_0__min_size_50__min_size_overlap_0	Short	49	Out_Channel Alignment	_1	raw__ss_1__os_0__min_size_50__min_size_overlap_0_slide 1_49_Out_Channel Alignment__1	initiation	2.68180849114874	0.0670452122787185
raw__ss_1__os_0__min_size_50__min_size_overlap_0	Short	49	Out_Channel Alignment	_1	raw__ss_1__os_0__min_size_50__min_size_overlap_0_slide 1_49_Out_Channel Alignment__1	initiation	35.6097252915763	0.890243132289407
raw__ss_1__os_0__min_size_50__min_size_overlap_0	Short	49	Out_Channel Alignment	_1	raw__ss_1__os_0__min_size_50__min_size_overlap_0_slide 1_49_Out_Channel Alignment__1	initiation	0.532229341873734	0.0133057335468433
raw__ss_1__os_0__min_size_50__min_size_overlap_0	Short	49	Out_Channel Alignment	_1	raw__ss_1__os_0__min_size_50__min_size_overlap_0_slide 1_49_Out_Channel Alignment__1	initiation	7.343874726598	0.18359686816495
raw__ss_1__os_0__min_size_50__min_size_overlap_0	Short	49	Out_Channel Alignment	_1	raw__ss_1__os_0__min_size_50__min_size_overlap_0_slide 1_49_Out_Channel Alignment__1	initiation	0.731864026137373	0.0182966006534343
raw__ss_1__os_0__min_size_50__min_size_overlap_0	Short	49	Out_Channel Alignment	_1	raw__ss_1__os_0__min_size_50__min_size_overlap_0_slide 1_49_Out_Channel Alignment__1	initiation	12.9211736735284	0.323029341838209
raw__ss_1__os_0__min_size_50__min_size_overlap_0	Short	49	Out_Channel Alignment	_1	raw__ss_1__os_0__min_size_50__min_size_overlap_0_slide 1_49_Out_Channel Alignment__1	initiation	9.35893853199104	0.233973463299776
raw__ss_1__os_0__min_size_50__min_size_overlap_0	Short	49	Out_Channel Alignment	_1	raw__ss_1__os_0__min_size_50__min_size_overlap_0_slide 1_49_Out_Channel Alignment__1	initiation	35.9000489030479	0.897501222576196
raw__ss_1__os_0__min_size_50__min_size_overlap_0	Short	49	Out_Channel Alignment	_1	raw__ss_1__os_0__min_size_50__min_size_overlap_0_slide 1_49_Out_Channel Alignment__1	initiation	9.99466951084681	0.24986673777117
raw__ss_1__os_0__min_size_50__min_size_overlap_0	Short	49	Out_Channel Alignment	_1	raw__ss_1__os_0__min_size_50__min_size_overlap_0_slide 1_49_Out_Channel Alignment__1	initiation	5.41543924795964	0.135385981198991
raw__ss_1__os_0__min_size_50__min_size_overlap_0	Short	49	Out_Channel Alignment	_1	raw__ss_1__os_0__min_size_50__min_size_overlap_0_slide 1_49_Out_Channel Alignment__1	initiation	14.9918863657901	0.374797159144752
raw__ss_1__os_0__min_size_50__min_size_overlap_0	Short	49	Out_Channel Alignment	_1	raw__ss_1__os_0__min_size_50__min_size_overlap_0_slide 1_49_Out_Channel Alignment__1	initiation	1.3020381008229	0.0325509525205725
raw__ss_1__os_0__min_size_50__min_size_overlap_0	Short	49	Out_Channel Alignment	_1	raw__ss_1__os_0__min_size_50__min_size_overlap_0_slide 1_49_Out_Channel Alignment__1	initiation	35.5408103452924	0.88852025863231
raw__ss_1__os_0__min_size_50__min_size_overlap_0	Short	49	Out_Channel Alignment	_1	raw__ss_1__os_0__min_size_50__min_size_overlap_0_slide 1_49_Out_Channel Alignment__1	initiation	32.4180826697553	0.810452066743883
raw__ss_1__os_0__min_size_50__min_size_overlap_0	Short	49	Out_Channel Alignment	_1	raw__ss_1__os_0__min_size_50__min_size_overlap_0_slide 1_49_Out_Channel Alignment__1	initiation	6.68325062616634	0.167081265654159
raw__ss_1__os_0__min_size_50__min_size_overlap_0	Short	49	Out_Channel Alignment	_1	raw__ss_1__os_0__min_size_50__min_size_overlap_0_slide 1_49_Out_Channel Alignment__1	initiation	29.9155209245352	0.74788802311338
raw__ss_1__os_0__min_size_50__min_size_overlap_0	Short	49	Out_Channel Alignment	_1	raw__ss_1__os_0__min_size_50__min_size_overlap_0_slide 1_49_Out_Channel Alignment__1	initiation	15.6158468607427	0.390396171518568
raw__ss_1__os_0__min_size_50__min_size_overlap_0	Short	49	Out_Channel Alignment	_1	raw__ss_1__os_0__min_size_50__min_size_overlap_0_slide 1_49_Out_Channel Alignment__1	initiation	0.317896624662697	0.00794741561656744
raw__ss_1__os_0__min_size_50__min_size_overlap_0	Short	49	Out_Channel Alignment	_1	raw__ss_1__os_0__min_size_50__min_size_overlap_0_slide 1_49_Out_Channel Alignment__1	initiation	35.5133031983443	0.887832579958608
raw__ss_1__os_0__min_size_50__min_size_overlap_0	Short	49	Out_Channel Alignment	_1	raw__ss_1__os_0__min_size_50__min_size_overlap_0_slide 1_49_Out_Channel Alignment__1	initiation	20.7294226174636	0.518235565436589
raw__ss_1__os_0__min_size_50__min_size_overlap_0	Short	49	Out_Channel Alignment	_1	raw__ss_1__os_0__min_size_50__min_size_overlap_0_slide 1_49_Out_Channel Alignment__1	initiation	25.5704127216487	0.639260318041218
raw__ss_1__os_0__min_size_50__min_size_overlap_0	Short	49	Out_Channel Alignment	_1	raw__ss_1__os_0__min_size_50__min_size_overlap_0_slide 1_49_Out_Channel Alignment__1	initiation	12.007630249502	0.30019075623755
raw__ss_1__os_0__min_size_50__min_size_overlap_0	Short	49	Out_Channel Alignment	_1	raw__ss_1__os_0__min_size_50__min_size_overlap_0_slide 1_49_Out_Channel Alignment__1	initiation	45.226317188513	1.13065792971282
raw__ss_1__os_0__min_size_50__min_size_overlap_0	Short	49	Out_Channel Alignment	_1	raw__ss_1__os_0__min_size_50__min_size_overlap_0_slide 1_49_Out_Channel Alignment__1	initiation	13.4113855584735	0.335284638961838
raw__ss_1__os_0__min_size_50__min_size_overlap_0	Short	49	Out_Channel Alignment	_1	raw__ss_1__os_0__min_size_50__min_size_overlap_0_slide 1_49_Out_Channel Alignment__1	initiation	33.3841910793324	0.83460477698331
raw__ss_1__os_0__min_size_50__min_size_overlap_0	Short	49	Out_Channel Alignment	_1	raw__ss_1__os_0__min_size_50__min_size_overlap_0_slide 1_49_Out_Channel Alignment__1	initiation	13.2828937089263	0.332072342723158
raw__ss_1__os_0__min_size_50__min_size_overlap_0	Short	49	Out_Channel Alignment	_1	raw__ss_1__os_0__min_size_50__min_size_overlap_0_slide 1_49_Out_Channel Alignment__1	initiation	1.26168318688574	0.0315420796721436
raw__ss_1__os_0__min_size_50__min_size_overlap_0	Short	49	Out_Channel Alignment	_1	raw__ss_1__os_0__min_size_50__min_size_overlap_0_slide 1_49_Out_Channel Alignment__1	initiation	7.36827261436673	0.184206815359168
raw__ss_1__os_0__min_size_50__min_size_overlap_0	Short	49	Out_Channel Alignment	_1	raw__ss_1__os_0__min_size_50__min_size_overlap_0_slide 1_49_Out_Channel Alignment__1	initiation	14.5033169831041	0.362582924577602
raw__ss_1__os_0__min_size_50__min_size_overlap_0	Short	49	Out_Channel Alignment	_1	raw__ss_1__os_0__min_size_50__min_size_overlap_0_slide 1_49_Out_Channel Alignment__1	initiation	1.62380588808972	0.040595147202243
raw__ss_1__os_0__min_size_50__min_size_overlap_0	Short	49	Out_Channel Alignment	_1	raw__ss_1__os_0__min_size_50__min_size_overlap_0_slide 1_49_Out_Channel Alignment__1	initiation	35.0784459395807	0.876961148489516
raw__ss_1__os_0__min_size_50__min_size_overlap_0	Short	49	Out_Channel Alignment	_1	raw__ss_1__os_0__min_size_50__min_size_overlap_0_slide 1_49_Out_Channel Alignment__1	initiation	44.299602208113	1.10749005520283
raw__ss_1__os_0__min_size_50__min_size_overlap_0	Short	49	Out_Channel Alignment	_1	raw__ss_1__os_0__min_size_50__min_size_overlap_0_slide 1_49_Out_Channel Alignment__1	initiation	8.03647240917307	0.200911810229327
raw__ss_1__os_0__min_size_50__min_size_overlap_0	Short	49	Out_Channel Alignment	_1	raw__ss_1__os_0__min_size_50__min_size_overlap_0_slide 1_49_Out_Channel Alignment__1	initiation	18.2246017349746	0.455615043374364
raw__ss_1__os_0__min_size_50__min_size_overlap_0	Short	49	Out_Channel Alignment	_1	raw__ss_1__os_0__min_size_50__min_size_overlap_0_slide 1_49_Out_Channel Alignment__1	initiation	9.83828072679611	0.245957018169903
raw__ss_1__os_0__min_size_50__min_size_overlap_0	Short	49	Out_Channel Alignment	_1	raw__ss_1__os_0__min_size_50__min_size_overlap_0_slide 1_49_Out_Channel Alignment__1	initiation	60.0090525316203	1.50022631329051
raw__ss_1__os_0__min_size_50__min_size_overlap_0	Short	49	Out_Channel Alignment	_1	raw__ss_1__os_0__min_size_50__min_size_overlap_0_slide 1_49_Out_Channel Alignment__1	initiation	14.3873906016594	0.359684765041485
raw__ss_1__os_0__min_size_50__min_size_overlap_0	Short	49	Out_Channel Alignment	_1	raw__ss_1__os_0__min_size_50__min_size_overlap_0_slide 1_49_Out_Channel Alignment__1	initiation	9.04411830948775	0.226102957737194
raw__ss_1__os_0__min_size_50__min_size_overlap_0	Short	49	Out_Channel Alignment	_1	raw__ss_1__os_0__min_size_50__min_size_overlap_0_slide 1_49_Out_Channel Alignment__1	initiation	28.7074541452432	0.717686353631079
raw__ss_1__os_0__min_size_50__min_size_overlap_0	Short	49	Out_Channel Alignment	_1	raw__ss_1__os_0__min_size_50__min_size_overlap_0_slide 1_49_Out_Channel Alignment__1	initiation	19.7570048083361	0.493925120208404
raw__ss_1__os_0__min_size_50__min_size_overlap_0	Short	49	Out_Channel Alignment	_1	raw__ss_1__os_0__min_size_50__min_size_overlap_0_slide 1_49_Out_Channel Alignment__1	initiation	4.40893316464909	0.110223329116227
raw__ss_1__os_0__min_size_50__min_size_overlap_0	Short	49	Out_Channel Alignment	_1	raw__ss_1__os_0__min_size_50__min_size_overlap_0_slide 1_49_Out_Channel Alignment__1	initiation	30.5161238523961	0.762903096309904
raw__ss_1__os_0__min_size_50__min_size_overlap_0	Short	49	Out_Channel Alignment	_1	raw__ss_1__os_0__min_size_50__min_size_overlap_0_slide 1_49_Out_Channel Alignment__1	initiation	8.69595308175549	0.217398827043887
raw__ss_1__os_0__min_size_50__min_size_overlap_0	Short	49	Out_Channel Alignment	_1	raw__ss_1__os_0__min_size_50__min_size_overlap_0_slide 1_49_Out_Channel Alignment__1	initiation	7.84853877804124	0.196213469451031
raw__ss_1__os_0__min_size_50__min_size_overlap_0	Short	49	Out_Channel Alignment	_1	raw__ss_1__os_0__min_size_50__min_size_overlap_0_slide 1_49_Out_Channel Alignment__1	initiation	15.5733735928697	0.389334339821743
raw__ss_1__os_0__min_size_50__min_size_overlap_0	Short	53	Out_Channel Alignment	_1	raw__ss_1__os_0__min_size_50__min_size_overlap_0_slide 1_53_Out_Channel Alignment__1	initiation	30.0392566888344	0.75098141722086
raw__ss_1__os_0__min_size_50__min_size_overlap_0	Short	53	Out_Channel Alignment	_1	raw__ss_1__os_0__min_size_50__min_size_overlap_0_slide 1_53_Out_Channel Alignment__1	initiation	26.8903967326798	0.672259918316996
raw__ss_1__os_0__min_size_50__min_size_overlap_0	Short	53	Out_Channel Alignment	_1	raw__ss_1__os_0__min_size_50__min_size_overlap_0_slide 1_53_Out_Channel Alignment__1	initiation	21.9696579159377	0.549241447898443
raw__ss_1__os_0__min_size_50__min_size_overlap_0	Short	53	Out_Channel Alignment	_1	raw__ss_1__os_0__min_size_50__min_size_overlap_0_slide 1_53_Out_Channel Alignment__1	initiation	23.8988844199346	0.597472110498365
raw__ss_1__os_0__min_size_50__min_size_overlap_0	Short	53	Out_Channel Alignment	_1	raw__ss_1__os_0__min_size_50__min_size_overlap_0_slide 1_53_Out_Channel Alignment__1	initiation	4.75746790674461	0.118936697668615
raw__ss_1__os_0__min_size_50__min_size_overlap_0	Short	53	Out_Channel Alignment	_1	raw__ss_1__os_0__min_size_50__min_size_overlap_0_slide 1_53_Out_Channel Alignment__1	initiation	3.91105406091197	0.0977763515227992
raw__ss_1__os_0__min_size_50__min_size_overlap_0	Short	53	Out_Channel Alignment	_1	raw__ss_1__os_0__min_size_50__min_size_overlap_0_slide 1_53_Out_Channel Alignment__1	initiation	20.7145290617573	0.517863226543934
raw__ss_1__os_0__min_size_50__min_size_overlap_0	Short	53	Out_Channel Alignment	_1	raw__ss_1__os_0__min_size_50__min_size_overlap_0_slide 1_53_Out_Channel Alignment__1	initiation	20.5426803898738	0.513567009746845
raw__ss_1__os_0__min_size_50__min_size_overlap_0	Short	53	Out_Channel Alignment	_1	raw__ss_1__os_0__min_size_50__min_size_overlap_0_slide 1_53_Out_Channel Alignment__1	initiation	23.0757817874681	0.576894544686703
raw__ss_1__os_0__min_size_50__min_size_overlap_0	Short	53	Out_Channel Alignment	_1	raw__ss_1__os_0__min_size_50__min_size_overlap_0_slide 1_53_Out_Channel Alignment__1	initiation	13.3904351199987	0.334760877999967
raw__ss_1__os_0__min_size_50__min_size_overlap_0	Short	53	Out_Channel Alignment	_1	raw__ss_1__os_0__min_size_50__min_size_overlap_0_slide 1_53_Out_Channel Alignment__1	initiation	47.9681037055262	1.19920259263815
raw__ss_1__os_0__min_size_50__min_size_overlap_0	Short	53	Out_Channel Alignment	_1	raw__ss_1__os_0__min_size_50__min_size_overlap_0_slide 1_53_Out_Channel Alignment__1	initiation	1.12227439362848	0.0280568598407119
raw__ss_1__os_0__min_size_50__min_size_overlap_0	Short	53	Out_Channel Alignment	_1	raw__ss_1__os_0__min_size_50__min_size_overlap_0_slide 1_53_Out_Channel Alignment__1	initiation	23.3095096301056	0.58273774075264
raw__ss_1__os_0__min_size_50__min_size_overlap_0	Short	53	Out_Channel Alignment	_1	raw__ss_1__os_0__min_size_50__min_size_overlap_0_slide 1_53_Out_Channel Alignment__1	initiation	13.75954559239	0.343988639809749
raw__ss_1__os_0__min_size_50__min_size_overlap_0	Short	53	Out_Channel Alignment	_1	raw__ss_1__os_0__min_size_50__min_size_overlap_0_slide 1_53_Out_Channel Alignment__1	initiation	15.1913836266659	0.379784590666647
raw__ss_1__os_0__min_size_50__min_size_overlap_0	Short	53	Out_Channel Alignment	_1	raw__ss_1__os_0__min_size_50__min_size_overlap_0_slide 1_53_Out_Channel Alignment__1	initiation	6.30688663276162	0.157672165819041
raw__ss_1__os_0__min_size_50__min_size_overlap_0	Short	53	Out_Channel Alignment	_1	raw__ss_1__os_0__min_size_50__min_size_overlap_0_slide 1_53_Out_Channel Alignment__1	initiation	33.2267110923023	0.830667777307558
raw__ss_1__os_0__min_size_50__min_size_overlap_0	Short	53	Out_Channel Alignment	_1	raw__ss_1__os_0__min_size_50__min_size_overlap_0_slide 1_53_Out_Channel Alignment__1	initiation	14.3209403134849	0.358023507837123
raw__ss_1__os_0__min_size_50__min_size_overlap_0	Short	53	Out_Channel Alignment	_1	raw__ss_1__os_0__min_size_50__min_size_overlap_0_slide 1_53_Out_Channel Alignment__1	initiation	16.7095423256838	0.417738558142095
raw__ss_1__os_0__min_size_50__min_size_overlap_0	Short	55	Out_Channel Alignment	_1	raw__ss_1__os_0__min_size_50__min_size_overlap_0_slide 1_55_Out_Channel Alignment__1	initiation	43.4910721168899	1.08727680292225
raw__ss_1__os_0__min_size_50__min_size_overlap_0	Short	55	Out_Channel Alignment	_1	raw__ss_1__os_0__min_size_50__min_size_overlap_0_slide 1_55_Out_Channel Alignment__1	initiation	16.1806263499347	0.404515658748367
raw__ss_1__os_0__min_size_50__min_size_overlap_0	Short	55	Out_Channel Alignment	_1	raw__ss_1__os_0__min_size_50__min_size_overlap_0_slide 1_55_Out_Channel Alignment__1	initiation	27.5302413492697	0.688256033731743
raw__ss_1__os_0__min_size_50__min_size_overlap_0	Short	55	Out_Channel Alignment	_1	raw__ss_1__os_0__min_size_50__min_size_overlap_0_slide 1_55_Out_Channel Alignment__1	initiation	21.2912228979595	0.532280572448988
raw__ss_1__os_0__min_size_50__min_size_overlap_0	Short	55	Out_Channel Alignment	_1	raw__ss_1__os_0__min_size_50__min_size_overlap_0_slide 1_55_Out_Channel Alignment__1	initiation	4.04795448771075	0.101198862192769
raw__ss_1__os_0__min_size_50__min_size_overlap_0	Short	55	Out_Channel Alignment	_1	raw__ss_1__os_0__min_size_50__min_size_overlap_0_slide 1_55_Out_Channel Alignment__1	initiation	4.03504361810938	0.100876090452734
raw__ss_1__os_0__min_size_50__min_size_overlap_0	Short	55	Out_Channel Alignment	_1	raw__ss_1__os_0__min_size_50__min_size_overlap_0_slide 1_55_Out_Channel Alignment__1	initiation	12.774410786372	0.319360269659301
raw__ss_1__os_0__min_size_50__min_size_overlap_0	Short	55	Out_Channel Alignment	_1	raw__ss_1__os_0__min_size_50__min_size_overlap_0_slide 1_55_Out_Channel Alignment__1	initiation	5.67394041988074	0.141848510497018
raw__ss_1__os_0__min_size_50__min_size_overlap_0	Short	55	Out_Channel Alignment	_1	raw__ss_1__os_0__min_size_50__min_size_overlap_0_slide 1_55_Out_Channel Alignment__1	initiation	8.98989296891013	0.224747324222753
raw__ss_1__os_0__min_size_50__min_size_overlap_0	Short	55	Out_Channel Alignment	_1	raw__ss_1__os_0__min_size_50__min_size_overlap_0_slide 1_55_Out_Channel Alignment__1	initiation	19.9472315916263	0.498680789790658
raw__ss_1__os_0__min_size_50__min_size_overlap_0	Short	55	Out_Channel Alignment	_1	raw__ss_1__os_0__min_size_50__min_size_overlap_0_slide 1_55_Out_Channel Alignment__1	initiation	26.9503383595918	0.673758458989795
raw__ss_1__os_0__min_size_50__min_size_overlap_0	Short	55	Out_Channel Alignment	_1	raw__ss_1__os_0__min_size_50__min_size_overlap_0_slide 1_55_Out_Channel Alignment__1	initiation	8.52135665728663	0.213033916432166
raw__ss_1__os_0__min_size_50__min_size_overlap_0	Short	55	Out_Channel Alignment	_1	raw__ss_1__os_0__min_size_50__min_size_overlap_0_slide 1_55_Out_Channel Alignment__1	initiation	14.0789599452468	0.351973998631171
raw__ss_1__os_0__min_size_50__min_size_overlap_0	Short	55	Out_Channel Alignment	_1	raw__ss_1__os_0__min_size_50__min_size_overlap_0_slide 1_55_Out_Channel Alignment__1	initiation	29.4848150816641	0.737120377041603
raw__ss_1__os_0__min_size_50__min_size_overlap_0	Short	55	Out_Channel Alignment	_1	raw__ss_1__os_0__min_size_50__min_size_overlap_0_slide 1_55_Out_Channel Alignment__1	initiation	17.7923308248163	0.444808270620408
raw__ss_1__os_0__min_size_50__min_size_overlap_0	Short	55	Out_Channel Alignment	_1	raw__ss_1__os_0__min_size_50__min_size_overlap_0_slide 1_55_Out_Channel Alignment__1	initiation	9.37731641349925	0.234432910337481
raw__ss_1__os_0__min_size_50__min_size_overlap_0	Short	55	Out_Channel Alignment	_1	raw__ss_1__os_0__min_size_50__min_size_overlap_0_slide 1_55_Out_Channel Alignment__1	initiation	35.2963885098231	0.882409712745577
raw__ss_1__os_0__min_size_50__min_size_overlap_0	Short	55	Out_Channel Alignment	_1	raw__ss_1__os_0__min_size_50__min_size_overlap_0_slide 1_55_Out_Channel Alignment__1	initiation	8.33601068273784	0.208400267068446
raw__ss_1__os_0__min_size_50__min_size_overlap_0	Short	55	Out_Channel Alignment	_1	raw__ss_1__os_0__min_size_50__min_size_overlap_0_slide 1_55_Out_Channel Alignment__1	initiation	19.2925334753046	0.482313336882614
raw__ss_1__os_0__min_size_50__min_size_overlap_0	Short	55	Out_Channel Alignment	_1	raw__ss_1__os_0__min_size_50__min_size_overlap_0_slide 1_55_Out_Channel Alignment__1	initiation	14.6359514048501	0.365898785121252
raw__ss_1__os_0__min_size_50__min_size_overlap_0	Short	55	Out_Channel Alignment	_1	raw__ss_1__os_0__min_size_50__min_size_overlap_0_slide 1_55_Out_Channel Alignment__1	initiation	21.4649295250425	0.536623238126062
raw__ss_1__os_0__min_size_50__min_size_overlap_0	Short	55	Out_Channel Alignment	_1	raw__ss_1__os_0__min_size_50__min_size_overlap_0_slide 1_55_Out_Channel Alignment__1	initiation	10.9635654719101	0.274089136797752
raw__ss_1__os_0__min_size_50__min_size_overlap_0	Short	55	Out_Channel Alignment	_1	raw__ss_1__os_0__min_size_50__min_size_overlap_0_slide 1_55_Out_Channel Alignment__1	initiation	12.3334381704908	0.308335954262271
raw__ss_1__os_0__min_size_50__min_size_overlap_0	Short	55	Out_Channel Alignment	_1	raw__ss_1__os_0__min_size_50__min_size_overlap_0_slide 1_55_Out_Channel Alignment__1	initiation	8.24375540792844	0.206093885198211
raw__ss_1__os_0__min_size_50__min_size_overlap_0	Short	55	Out_Channel Alignment	_1	raw__ss_1__os_0__min_size_50__min_size_overlap_0_slide 1_55_Out_Channel Alignment__1	initiation	10.2420571190222	0.256051427975555
raw__ss_1__os_0__min_size_50__min_size_overlap_0	Short	55	Out_Channel Alignment	_1	raw__ss_1__os_0__min_size_50__min_size_overlap_0_slide 1_55_Out_Channel Alignment__1	initiation	5.31159194570978	0.132789798642745
raw__ss_1__os_0__min_size_50__min_size_overlap_0	Short	55	Out_Channel Alignment	_1	raw__ss_1__os_0__min_size_50__min_size_overlap_0_slide 1_55_Out_Channel Alignment__1	initiation	11.9007247822391	0.297518119555978
raw__ss_1__os_0__min_size_50__min_size_overlap_0	Short	55	Out_Channel Alignment	_1	raw__ss_1__os_0__min_size_50__min_size_overlap_0_slide 1_55_Out_Channel Alignment__1	initiation	30.1716804835175	0.754292012087938
raw__ss_1__os_0__min_size_50__min_size_overlap_0	Short	55	Out_Channel Alignment	_1	raw__ss_1__os_0__min_size_50__min_size_overlap_0_slide 1_55_Out_Channel Alignment__1	initiation	7.41344342262486	0.185336085565622
raw__ss_1__os_0__min_size_50__min_size_overlap_0	Short	55	Out_Channel Alignment	_1	raw__ss_1__os_0__min_size_50__min_size_overlap_0_slide 1_55_Out_Channel Alignment__1	initiation	2.89460281330943	0.0723650703327357
raw__ss_1__os_0__min_size_50__min_size_overlap_0	Short	55	Out_Channel Alignment	_1	raw__ss_1__os_0__min_size_50__min_size_overlap_0_slide 1_55_Out_Channel Alignment__1	initiation	28.4711878850054	0.711779697125135
raw__ss_1__os_0__min_size_50__min_size_overlap_0	Short	55	Out_Channel Alignment	_1	raw__ss_1__os_0__min_size_50__min_size_overlap_0_slide 1_55_Out_Channel Alignment__1	initiation	28.2315843700886	0.705789609252216
raw__ss_1__os_0__min_size_50__min_size_overlap_0	Short	55	Out_Channel Alignment	_1	raw__ss_1__os_0__min_size_50__min_size_overlap_0_slide 1_55_Out_Channel Alignment__1	initiation	26.0598005043579	0.651495012608947
raw__ss_1__os_0__min_size_50__min_size_overlap_0	Short	55	Out_Channel Alignment	_1	raw__ss_1__os_0__min_size_50__min_size_overlap_0_slide 1_55_Out_Channel Alignment__1	initiation	0.339798032217677	0.00849495080544193
raw__ss_1__os_0__min_size_50__min_size_overlap_0	Short	55	Out_Channel Alignment	_1	raw__ss_1__os_0__min_size_50__min_size_overlap_0_slide 1_55_Out_Channel Alignment__1	initiation	15.2527938681966	0.381319846704914
raw__ss_1__os_0__min_size_50__min_size_overlap_0	Short	55	Out_Channel Alignment	_1	raw__ss_1__os_0__min_size_50__min_size_overlap_0_slide 1_55_Out_Channel Alignment__1	initiation	1.00858226026898	0.0252145565067246
raw__ss_1__os_0__min_size_50__min_size_overlap_0	Short	55	Out_Channel Alignment	_1	raw__ss_1__os_0__min_size_50__min_size_overlap_0_slide 1_55_Out_Channel Alignment__1	initiation	22.4493061214416	0.561232653036041
raw__ss_1__os_0__min_size_50__min_size_overlap_0	Short	55	Out_Channel Alignment	_1	raw__ss_1__os_0__min_size_50__min_size_overlap_0_slide 1_55_Out_Channel Alignment__1	initiation	22.9677882557588	0.574194706393971
raw__ss_1__os_0__min_size_50__min_size_overlap_0	Short	55	Out_Channel Alignment	_1	raw__ss_1__os_0__min_size_50__min_size_overlap_0_slide 1_55_Out_Channel Alignment__1	initiation	8.7402451371814	0.218506128429535
raw__ss_1__os_0__min_size_50__min_size_overlap_0	Short	55	Out_Channel Alignment	_1	raw__ss_1__os_0__min_size_50__min_size_overlap_0_slide 1_55_Out_Channel Alignment__1	initiation	18.2906894575931	0.457267236439827
raw__ss_1__os_0__min_size_50__min_size_overlap_0	Short	55	Out_Channel Alignment	_1	raw__ss_1__os_0__min_size_50__min_size_overlap_0_slide 1_55_Out_Channel Alignment__1	initiation	4.49504157870243	0.112376039467561
raw__ss_1__os_0__min_size_50__min_size_overlap_0	Short	55	Out_Channel Alignment	_1	raw__ss_1__os_0__min_size_50__min_size_overlap_0_slide 1_55_Out_Channel Alignment__1	initiation	71.7833046320932	1.79458261580233
raw__ss_1__os_0__min_size_50__min_size_overlap_0	Short	55	Out_Channel Alignment	_1	raw__ss_1__os_0__min_size_50__min_size_overlap_0_slide 1_55_Out_Channel Alignment__1	initiation	3.89332596279515	0.0973331490698787
raw__ss_1__os_0__min_size_50__min_size_overlap_0	Short	55	Out_Channel Alignment	_1	raw__ss_1__os_0__min_size_50__min_size_overlap_0_slide 1_55_Out_Channel Alignment__1	initiation	44.4535664880248	1.11133916220062
raw__ss_1__os_0__min_size_50__min_size_overlap_0	Short	55	Out_Channel Alignment	_1	raw__ss_1__os_0__min_size_50__min_size_overlap_0_slide 1_55_Out_Channel Alignment__1	initiation	15.2189921912909	0.380474804782273
raw__ss_1__os_0__min_size_50__min_size_overlap_0	Short	55	Out_Channel Alignment	_1	raw__ss_1__os_0__min_size_50__min_size_overlap_0_slide 1_55_Out_Channel Alignment__1	initiation	17.5647384823579	0.439118462058948
raw__ss_1__os_0__min_size_50__min_size_overlap_0	Short	55	Out_Channel Alignment	_1	raw__ss_1__os_0__min_size_50__min_size_overlap_0_slide 1_55_Out_Channel Alignment__1	initiation	7.5401970227382	0.188504925568455
raw__ss_1__os_0__min_size_50__min_size_overlap_0	Short	55	Out_Channel Alignment	_1	raw__ss_1__os_0__min_size_50__min_size_overlap_0_slide 1_55_Out_Channel Alignment__1	initiation	27.0485943933095	0.676214859832737
raw__ss_1__os_0__min_size_50__min_size_overlap_0	Short	60	Out_Channel Alignment	_1	raw__ss_1__os_0__min_size_50__min_size_overlap_0_slide 1_60_Out_Channel Alignment__1	initiation	21.5165256735799	0.537913141839497
raw__ss_1__os_0__min_size_50__min_size_overlap_0	Short	60	Out_Channel Alignment	_1	raw__ss_1__os_0__min_size_50__min_size_overlap_0_slide 1_60_Out_Channel Alignment__1	initiation	29.2511155780869	0.731277889452171
raw__ss_1__os_0__min_size_50__min_size_overlap_0	Short	60	Out_Channel Alignment	_1	raw__ss_1__os_0__min_size_50__min_size_overlap_0_slide 1_60_Out_Channel Alignment__1	initiation	1.66167810977278	0.0415419527443195
raw__ss_1__os_0__min_size_50__min_size_overlap_0	Short	60	Out_Channel Alignment	_1	raw__ss_1__os_0__min_size_50__min_size_overlap_0_slide 1_60_Out_Channel Alignment__1	initiation	9.17478636148647	0.229369659037162
raw__ss_1__os_0__min_size_50__min_size_overlap_0	Short	60	Out_Channel Alignment	_1	raw__ss_1__os_0__min_size_50__min_size_overlap_0_slide 1_60_Out_Channel Alignment__1	initiation	6.40504962350566	0.160126240587641
raw__ss_1__os_0__min_size_50__min_size_overlap_0	Short	60	Out_Channel Alignment	_1	raw__ss_1__os_0__min_size_50__min_size_overlap_0_slide 1_60_Out_Channel Alignment__1	initiation	7.01305240371239	0.17532631009281
raw__ss_1__os_0__min_size_50__min_size_overlap_0	Short	60	Out_Channel Alignment	_1	raw__ss_1__os_0__min_size_50__min_size_overlap_0_slide 1_60_Out_Channel Alignment__1	initiation	17.0391282694104	0.42597820673526
raw__ss_1__os_0__min_size_50__min_size_overlap_0	Short	60	Out_Channel Alignment	_1	raw__ss_1__os_0__min_size_50__min_size_overlap_0_slide 1_60_Out_Channel Alignment__1	initiation	23.5213169229521	0.588032923073803
raw__ss_1__os_0__min_size_50__min_size_overlap_0	Short	60	Out_Channel Alignment	_1	raw__ss_1__os_0__min_size_50__min_size_overlap_0_slide 1_60_Out_Channel Alignment__1	initiation	10.9010762015149	0.272526905037873
raw__ss_1__os_0__min_size_50__min_size_overlap_0	Short	60	Out_Channel Alignment	_1	raw__ss_1__os_0__min_size_50__min_size_overlap_0_slide 1_60_Out_Channel Alignment__1	initiation	10.800600643296	0.270015016082399
raw__ss_1__os_0__min_size_50__min_size_overlap_0	Short	60	Out_Channel Alignment	_1	raw__ss_1__os_0__min_size_50__min_size_overlap_0_slide 1_60_Out_Channel Alignment__1	initiation	34.3617732203129	0.859044330507821
raw__ss_1__os_0__min_size_50__min_size_overlap_0	Short	60	Out_Channel Alignment	_1	raw__ss_1__os_0__min_size_50__min_size_overlap_0_slide 1_60_Out_Channel Alignment__1	initiation	4.85644019119622	0.121411004779906
raw__ss_1__os_0__min_size_50__min_size_overlap_0	Short	67	Out_Channel Alignment	_1	raw__ss_1__os_0__min_size_50__min_size_overlap_0_slide 1_67_Out_Channel Alignment__1	initiation	24.0665835576949	0.601664588942373
raw__ss_1__os_0__min_size_50__min_size_overlap_0	Short	67	Out_Channel Alignment	_1	raw__ss_1__os_0__min_size_50__min_size_overlap_0_slide 1_67_Out_Channel Alignment__1	initiation	0.885483557223915	0.0221370889305979
raw__ss_1__os_0__min_size_50__min_size_overlap_0	Short	67	Out_Channel Alignment	_1	raw__ss_1__os_0__min_size_50__min_size_overlap_0_slide 1_67_Out_Channel Alignment__1	initiation	6.45697440977076	0.161424360244269
raw__ss_1__os_0__min_size_50__min_size_overlap_0	Short	67	Out_Channel Alignment	_1	raw__ss_1__os_0__min_size_50__min_size_overlap_0_slide 1_67_Out_Channel Alignment__1	initiation	3.67408549822838	0.0918521374557095
raw__ss_1__os_0__min_size_50__min_size_overlap_0	Short	67	Out_Channel Alignment	_1	raw__ss_1__os_0__min_size_50__min_size_overlap_0_slide 1_67_Out_Channel Alignment__1	initiation	20.5629944916446	0.514074862291114
raw__ss_1__os_0__min_size_50__min_size_overlap_0	Short	67	Out_Channel Alignment	_1	raw__ss_1__os_0__min_size_50__min_size_overlap_0_slide 1_67_Out_Channel Alignment__1	initiation	28.7349243274118	0.718373108185294
raw__ss_1__os_0__min_size_50__min_size_overlap_0	Short	67	Out_Channel Alignment	_1	raw__ss_1__os_0__min_size_50__min_size_overlap_0_slide 1_67_Out_Channel Alignment__1	initiation	5.20151193674018	0.130037798418504
raw__ss_1__os_0__min_size_50__min_size_overlap_0	Short	67	Out_Channel Alignment	_1	raw__ss_1__os_0__min_size_50__min_size_overlap_0_slide 1_67_Out_Channel Alignment__1	initiation	6.86059309516411	0.171514827379103
raw__ss_1__os_0__min_size_50__min_size_overlap_0	Short	67	Out_Channel Alignment	_1	raw__ss_1__os_0__min_size_50__min_size_overlap_0_slide 1_67_Out_Channel Alignment__1	initiation	29.438107358668	0.735952683966701
raw__ss_1__os_0__min_size_50__min_size_overlap_0	Short	67	Out_Channel Alignment	_1	raw__ss_1__os_0__min_size_50__min_size_overlap_0_slide 1_67_Out_Channel Alignment__1	initiation	14.0064899080622	0.350162247701555
raw__ss_1__os_0__min_size_50__min_size_overlap_0	Short	67	Out_Channel Alignment	_1	raw__ss_1__os_0__min_size_50__min_size_overlap_0_slide 1_67_Out_Channel Alignment__1	initiation	11.4135661099043	0.285339152747608
raw__ss_1__os_0__min_size_50__min_size_overlap_0	Short	67	Out_Channel Alignment	_1	raw__ss_1__os_0__min_size_50__min_size_overlap_0_slide 1_67_Out_Channel Alignment__1	initiation	15.2327165174363	0.380817912935908
raw__ss_1__os_0__min_size_50__min_size_overlap_0	Short	67	Out_Channel Alignment	_1	raw__ss_1__os_0__min_size_50__min_size_overlap_0_slide 1_67_Out_Channel Alignment__1	initiation	25.0817187587191	0.627042968967977
raw__ss_1__os_0__min_size_50__min_size_overlap_0	Short	67	Out_Channel Alignment	_1	raw__ss_1__os_0__min_size_50__min_size_overlap_0_slide 1_67_Out_Channel Alignment__1	initiation	8.32702673000734	0.208175668250183
raw__ss_1__os_0__min_size_50__min_size_overlap_0	Short	67	Out_Channel Alignment	_1	raw__ss_1__os_0__min_size_50__min_size_overlap_0_slide 1_67_Out_Channel Alignment__1	initiation	9.88044875682116	0.247011218920529
raw__ss_1__os_0__min_size_50__min_size_overlap_0	Short	67	Out_Channel Alignment	_1	raw__ss_1__os_0__min_size_50__min_size_overlap_0_slide 1_67_Out_Channel Alignment__1	initiation	16.2794303965156	0.40698575991289
raw__ss_1__os_0__min_size_50__min_size_overlap_0	Short	67	Out_Channel Alignment	_1	raw__ss_1__os_0__min_size_50__min_size_overlap_0_slide 1_67_Out_Channel Alignment__1	initiation	19.1509618772798	0.478774046931995
raw__ss_1__os_0__min_size_50__min_size_overlap_0	Short	67	Out_Channel Alignment	_1	raw__ss_1__os_0__min_size_50__min_size_overlap_0_slide 1_67_Out_Channel Alignment__1	initiation	6.46149116136804	0.161537279034201
raw__ss_1__os_0__min_size_50__min_size_overlap_0	Short	67	Out_Channel Alignment	_1	raw__ss_1__os_0__min_size_50__min_size_overlap_0_slide 1_67_Out_Channel Alignment__1	initiation	16.6624947341039	0.416562368352597
raw__ss_1__os_0__min_size_50__min_size_overlap_0	Short	67	Out_Channel Alignment	_1	raw__ss_1__os_0__min_size_50__min_size_overlap_0_slide 1_67_Out_Channel Alignment__1	initiation	3.53812244077223	0.0884530610193058
raw__ss_1__os_0__min_size_50__min_size_overlap_0	Short	67	Out_Channel Alignment	_1	raw__ss_1__os_0__min_size_50__min_size_overlap_0_slide 1_67_Out_Channel Alignment__1	initiation	14.3246042370546	0.358115105926364
raw__ss_1__os_0__min_size_50__min_size_overlap_0	Short	67	Out_Channel Alignment	_1	raw__ss_1__os_0__min_size_50__min_size_overlap_0_slide 1_67_Out_Channel Alignment__1	initiation	6.20140062441526	0.155035015610382
raw__ss_1__os_0__min_size_50__min_size_overlap_0	Short	67	Out_Channel Alignment	_1	raw__ss_1__os_0__min_size_50__min_size_overlap_0_slide 1_67_Out_Channel Alignment__1	initiation	19.9402457586862	0.498506143967154
raw__ss_1__os_0__min_size_50__min_size_overlap_0	Short	69	Out_Channel Alignment	_1	raw__ss_1__os_0__min_size_50__min_size_overlap_0_slide 1_69_Out_Channel Alignment__1	initiation	26.8298636348574	0.670746590871436
raw__ss_1__os_0__min_size_50__min_size_overlap_0	Short	69	Out_Channel Alignment	_1	raw__ss_1__os_0__min_size_50__min_size_overlap_0_slide 1_69_Out_Channel Alignment__1	initiation	45.3551225203031	1.13387806300758
raw__ss_1__os_0__min_size_50__min_size_overlap_0	Short	69	Out_Channel Alignment	_1	raw__ss_1__os_0__min_size_50__min_size_overlap_0_slide 1_69_Out_Channel Alignment__1	initiation	14.7912806634503	0.369782016586257
raw__ss_1__os_0__min_size_50__min_size_overlap_0	Short	69	Out_Channel Alignment	_1	raw__ss_1__os_0__min_size_50__min_size_overlap_0_slide 1_69_Out_Channel Alignment__1	initiation	19.3102367649839	0.482755919124598
raw__ss_1__os_0__min_size_50__min_size_overlap_0	Short	69	Out_Channel Alignment	_1	raw__ss_1__os_0__min_size_50__min_size_overlap_0_slide 1_69_Out_Channel Alignment__1	initiation	9.2399199330032	0.23099799832508
raw__ss_1__os_0__min_size_50__min_size_overlap_0	Short	69	Out_Channel Alignment	_1	raw__ss_1__os_0__min_size_50__min_size_overlap_0_slide 1_69_Out_Channel Alignment__1	initiation	26.8547219075003	0.671368047687507
raw__ss_1__os_0__min_size_50__min_size_overlap_0	Short	69	Out_Channel Alignment	_1	raw__ss_1__os_0__min_size_50__min_size_overlap_0_slide 1_69_Out_Channel Alignment__1	initiation	14.1656753015742	0.354141882539355
raw__ss_1__os_0__min_size_50__min_size_overlap_0	Short	69	Out_Channel Alignment	_1	raw__ss_1__os_0__min_size_50__min_size_overlap_0_slide 1_69_Out_Channel Alignment__1	initiation	2.58094740642674	0.0645236851606686
raw__ss_1__os_0__min_size_50__min_size_overlap_0	Short	69	Out_Channel Alignment	_1	raw__ss_1__os_0__min_size_50__min_size_overlap_0_slide 1_69_Out_Channel Alignment__1	initiation	9.27528990490972	0.231882247622743
raw__ss_1__os_0__min_size_50__min_size_overlap_0	Short	69	Out_Channel Alignment	_1	raw__ss_1__os_0__min_size_50__min_size_overlap_0_slide 1_69_Out_Channel Alignment__1	initiation	38.6873059431877	0.967182648579693
raw__ss_1__os_0__min_size_50__min_size_overlap_0	Short	69	Out_Channel Alignment	_1	raw__ss_1__os_0__min_size_50__min_size_overlap_0_slide 1_69_Out_Channel Alignment__1	initiation	13.8934605693754	0.347336514234385
raw__ss_1__os_0__min_size_50__min_size_overlap_0	Short	69	Out_Channel Alignment	_1	raw__ss_1__os_0__min_size_50__min_size_overlap_0_slide 1_69_Out_Channel Alignment__1	initiation	20.6877404742711	0.517193511856778
raw__ss_1__os_0__min_size_50__min_size_overlap_0	Short	69	Out_Channel Alignment	_1	raw__ss_1__os_0__min_size_50__min_size_overlap_0_slide 1_69_Out_Channel Alignment__1	initiation	11.6560973026114	0.291402432565284
raw__ss_1__os_0__min_size_50__min_size_overlap_0	Short	69	Out_Channel Alignment	_1	raw__ss_1__os_0__min_size_50__min_size_overlap_0_slide 1_69_Out_Channel Alignment__1	initiation	12.9421031754844	0.32355257938711
raw__ss_1__os_0__min_size_50__min_size_overlap_0	Short	69	Out_Channel Alignment	_1	raw__ss_1__os_0__min_size_50__min_size_overlap_0_slide 1_69_Out_Channel Alignment__1	initiation	31.1882562181218	0.779706405453046
raw__ss_1__os_0__min_size_50__min_size_overlap_0	Short	69	Out_Channel Alignment	_1	raw__ss_1__os_0__min_size_50__min_size_overlap_0_slide 1_69_Out_Channel Alignment__1	initiation	29.1374636439806	0.728436591099514
raw__ss_1__os_0__min_size_50__min_size_overlap_0	Short	69	Out_Channel Alignment	_1	raw__ss_1__os_0__min_size_50__min_size_overlap_0_slide 1_69_Out_Channel Alignment__1	initiation	19.5014473100827	0.487536182752069
raw__ss_1__os_0__min_size_50__min_size_overlap_0	Short	69	Out_Channel Alignment	_1	raw__ss_1__os_0__min_size_50__min_size_overlap_0_slide 1_69_Out_Channel Alignment__1	initiation	18.0095000472451	0.450237501181129
raw__ss_1__os_0__min_size_50__min_size_overlap_0	Short	69	Out_Channel Alignment	_1	raw__ss_1__os_0__min_size_50__min_size_overlap_0_slide 1_69_Out_Channel Alignment__1	initiation	13.8454595271282	0.346136488178205
raw__ss_1__os_0__min_size_50__min_size_overlap_0	Short	69	Out_Channel Alignment	_1	raw__ss_1__os_0__min_size_50__min_size_overlap_0_slide 1_69_Out_Channel Alignment__1	initiation	17.4389853730062	0.435974634325154
raw__ss_1__os_0__min_size_50__min_size_overlap_0	Short	69	Out_Channel Alignment	_1	raw__ss_1__os_0__min_size_50__min_size_overlap_0_slide 1_69_Out_Channel Alignment__1	initiation	34.3046567792827	0.857616419482067
raw__ss_1__os_0__min_size_50__min_size_overlap_0	Short	69	Out_Channel Alignment	_1	raw__ss_1__os_0__min_size_50__min_size_overlap_0_slide 1_69_Out_Channel Alignment__1	initiation	4.20161146799174	0.105040286699794
raw__ss_1__os_0__min_size_50__min_size_overlap_0	Short	69	Out_Channel Alignment	_1	raw__ss_1__os_0__min_size_50__min_size_overlap_0_slide 1_69_Out_Channel Alignment__1	initiation	6.62492762993644	0.165623190748411
raw__ss_1__os_0__min_size_50__min_size_overlap_0	Short	69	Out_Channel Alignment	_1	raw__ss_1__os_0__min_size_50__min_size_overlap_0_slide 1_69_Out_Channel Alignment__1	initiation	10.8268935089437	0.270672337723592
raw__ss_1__os_0__min_size_50__min_size_overlap_0	Short	69	Out_Channel Alignment	_1	raw__ss_1__os_0__min_size_50__min_size_overlap_0_slide 1_69_Out_Channel Alignment__1	initiation	45.0562677051609	1.12640669262902
raw__ss_1__os_0__min_size_50__min_size_overlap_0	Short	69	Out_Channel Alignment	_1	raw__ss_1__os_0__min_size_50__min_size_overlap_0_slide 1_69_Out_Channel Alignment__1	initiation	24.4904162635382	0.612260406588454
raw__ss_1__os_0__min_size_50__min_size_overlap_0	Short	69	Out_Channel Alignment	_1	raw__ss_1__os_0__min_size_50__min_size_overlap_0_slide 1_69_Out_Channel Alignment__1	initiation	21.395456577257	0.534886414431424
raw__ss_1__os_0__min_size_50__min_size_overlap_0	Short	71	Out_Channel Alignment	_1	raw__ss_1__os_0__min_size_50__min_size_overlap_0_slide 1_71_Out_Channel Alignment__1	initiation	20.5694013033089	0.514235032582723
raw__ss_1__os_0__min_size_50__min_size_overlap_0	Short	71	Out_Channel Alignment	_1	raw__ss_1__os_0__min_size_50__min_size_overlap_0_slide 1_71_Out_Channel Alignment__1	initiation	26.650954814258	0.666273870356449
raw__ss_1__os_0__min_size_50__min_size_overlap_0	Short	71	Out_Channel Alignment	_1	raw__ss_1__os_0__min_size_50__min_size_overlap_0_slide 1_71_Out_Channel Alignment__1	initiation	49.6821200489037	1.24205300122259
raw__ss_1__os_0__min_size_50__min_size_overlap_0	Short	71	Out_Channel Alignment	_1	raw__ss_1__os_0__min_size_50__min_size_overlap_0_slide 1_71_Out_Channel Alignment__1	initiation	7.90518327523022	0.197629581880755
raw__ss_1__os_0__min_size_50__min_size_overlap_0	Short	71	Out_Channel Alignment	_1	raw__ss_1__os_0__min_size_50__min_size_overlap_0_slide 1_71_Out_Channel Alignment__1	initiation	20.5637062260929	0.514092655652323
raw__ss_1__os_0__min_size_50__min_size_overlap_0	Short	71	Out_Channel Alignment	_1	raw__ss_1__os_0__min_size_50__min_size_overlap_0_slide 1_71_Out_Channel Alignment__1	initiation	19.2281323784778	0.480703309461946
raw__ss_1__os_0__min_size_50__min_size_overlap_0	Short	71	Out_Channel Alignment	_1	raw__ss_1__os_0__min_size_50__min_size_overlap_0_slide 1_71_Out_Channel Alignment__1	initiation	36.7679160096293	0.919197900240732
raw__ss_1__os_0__min_size_50__min_size_overlap_0	Short	71	Out_Channel Alignment	_1	raw__ss_1__os_0__min_size_50__min_size_overlap_0_slide 1_71_Out_Channel Alignment__1	initiation	43.8659573105978	1.09664893276494
raw__ss_1__os_0__min_size_50__min_size_overlap_0	Short	71	Out_Channel Alignment	_1	raw__ss_1__os_0__min_size_50__min_size_overlap_0_slide 1_71_Out_Channel Alignment__1	initiation	48.9071078783374	1.22267769695843
raw__ss_1__os_0__min_size_50__min_size_overlap_0	Short	71	Out_Channel Alignment	_1	raw__ss_1__os_0__min_size_50__min_size_overlap_0_slide 1_71_Out_Channel Alignment__1	initiation	47.4718140245663	1.18679535061416
raw__ss_1__os_0__min_size_50__min_size_overlap_0	Short	71	Out_Channel Alignment	_1	raw__ss_1__os_0__min_size_50__min_size_overlap_0_slide 1_71_Out_Channel Alignment__1	initiation	46.7349369850681	1.1683734246267
raw__ss_1__os_0__min_size_50__min_size_overlap_0	Short	71	Out_Channel Alignment	_1	raw__ss_1__os_0__min_size_50__min_size_overlap_0_slide 1_71_Out_Channel Alignment__1	initiation	34.8460770403382	0.871151926008454
raw__ss_1__os_0__min_size_50__min_size_overlap_0	Short	71	Out_Channel Alignment	_1	raw__ss_1__os_0__min_size_50__min_size_overlap_0_slide 1_71_Out_Channel Alignment__1	initiation	37.268683751688	0.931717093792199
raw__ss_1__os_0__min_size_50__min_size_overlap_0	Short	71	Out_Channel Alignment	_1	raw__ss_1__os_0__min_size_50__min_size_overlap_0_slide 1_71_Out_Channel Alignment__1	initiation	34.4422406970317	0.861056017425794
raw__ss_1__os_0__min_size_50__min_size_overlap_0	Short	71	Out_Channel Alignment	_1	raw__ss_1__os_0__min_size_50__min_size_overlap_0_slide 1_71_Out_Channel Alignment__1	initiation	28.2789939970789	0.706974849926972
raw__ss_1__os_0__min_size_50__min_size_overlap_0	Short	71	Out_Channel Alignment	_1	raw__ss_1__os_0__min_size_50__min_size_overlap_0_slide 1_71_Out_Channel Alignment__1	initiation	12.078265316085	0.301956632902125
raw__ss_1__os_0__min_size_50__min_size_overlap_0	Short	71	Out_Channel Alignment	_1	raw__ss_1__os_0__min_size_50__min_size_overlap_0_slide 1_71_Out_Channel Alignment__1	initiation	19.3532114069263	0.483830285173158
raw__ss_1__os_0__min_size_50__min_size_overlap_0	Short	71	Out_Channel Alignment	_1	raw__ss_1__os_0__min_size_50__min_size_overlap_0_slide 1_71_Out_Channel Alignment__1	initiation	19.219661386517	0.480491534662924
raw__ss_1__os_0__min_size_50__min_size_overlap_0	Short	71	Out_Channel Alignment	_1	raw__ss_1__os_0__min_size_50__min_size_overlap_0_slide 1_71_Out_Channel Alignment__1	initiation	13.9013657815338	0.347534144538344
raw__ss_1__os_0__min_size_50__min_size_overlap_0	Short	71	Out_Channel Alignment	_1	raw__ss_1__os_0__min_size_50__min_size_overlap_0_slide 1_71_Out_Channel Alignment__1	initiation	14.0441830398534	0.351104575996334
raw__ss_1__os_0__min_size_50__min_size_overlap_0	Short	71	Out_Channel Alignment	_1	raw__ss_1__os_0__min_size_50__min_size_overlap_0_slide 1_71_Out_Channel Alignment__1	initiation	2.0937783729253	0.0523444593231325
raw__ss_1__os_0__min_size_50__min_size_overlap_0	Short	71	Out_Channel Alignment	_1	raw__ss_1__os_0__min_size_50__min_size_overlap_0_slide 1_71_Out_Channel Alignment__1	initiation	9.35286541846908	0.233821635461727
raw__ss_1__os_0__min_size_50__min_size_overlap_0	Short	71	Out_Channel Alignment	_1	raw__ss_1__os_0__min_size_50__min_size_overlap_0_slide 1_71_Out_Channel Alignment__1	initiation	30.0042267530037	0.750105668825092
raw__ss_1__os_0__min_size_50__min_size_overlap_0	Short	71	Out_Channel Alignment	_1	raw__ss_1__os_0__min_size_50__min_size_overlap_0_slide 1_71_Out_Channel Alignment__1	initiation	12.4100122220798	0.310250305551996
raw__ss_1__os_0__min_size_50__min_size_overlap_0	Short	71	Out_Channel Alignment	_1	raw__ss_1__os_0__min_size_50__min_size_overlap_0_slide 1_71_Out_Channel Alignment__1	initiation	15.7932922573036	0.394832306432591
raw__ss_1__os_0__min_size_50__min_size_overlap_0	Short	71	Out_Channel Alignment	_1	raw__ss_1__os_0__min_size_50__min_size_overlap_0_slide 1_71_Out_Channel Alignment__1	initiation	26.4908843391064	0.66227210847766
raw__ss_1__os_0__min_size_50__min_size_overlap_0	Short	71	Out_Channel Alignment	_1	raw__ss_1__os_0__min_size_50__min_size_overlap_0_slide 1_71_Out_Channel Alignment__1	initiation	40.8298681154197	1.02074670288549
raw__ss_1__os_0__min_size_50__min_size_overlap_0	Short	71	Out_Channel Alignment	_1	raw__ss_1__os_0__min_size_50__min_size_overlap_0_slide 1_71_Out_Channel Alignment__1	initiation	8.64932543322994	0.216233135830749
raw__ss_1__os_0__min_size_50__min_size_overlap_0	Short	71	Out_Channel Alignment	_1	raw__ss_1__os_0__min_size_50__min_size_overlap_0_slide 1_71_Out_Channel Alignment__1	initiation	22.0153488046512	0.55038372011628
raw__ss_1__os_0__min_size_50__min_size_overlap_0	Short	71	Out_Channel Alignment	_1	raw__ss_1__os_0__min_size_50__min_size_overlap_0_slide 1_71_Out_Channel Alignment__1	initiation	23.5249839140331	0.588124597850829
raw__ss_1__os_0__min_size_50__min_size_overlap_0	Short	71	Out_Channel Alignment	_1	raw__ss_1__os_0__min_size_50__min_size_overlap_0_slide 1_71_Out_Channel Alignment__1	initiation	10.5697993179393	0.264244982948483
raw__ss_1__os_0__min_size_50__min_size_overlap_0	Short	71	Out_Channel Alignment	_1	raw__ss_1__os_0__min_size_50__min_size_overlap_0_slide 1_71_Out_Channel Alignment__1	initiation	11.5478372348199	0.288695930870496
raw__ss_1__os_0__min_size_50__min_size_overlap_0	Short	71	Out_Channel Alignment	_1	raw__ss_1__os_0__min_size_50__min_size_overlap_0_slide 1_71_Out_Channel Alignment__1	initiation	26.0047452109468	0.650118630273669
raw__ss_1__os_0__min_size_50__min_size_overlap_0	Short	71	Out_Channel Alignment	_1	raw__ss_1__os_0__min_size_50__min_size_overlap_0_slide 1_71_Out_Channel Alignment__1	initiation	56.759288165699	1.41898220414247
raw__ss_1__os_0__min_size_50__min_size_overlap_0	Short	71	Out_Channel Alignment	_1	raw__ss_1__os_0__min_size_50__min_size_overlap_0_slide 1_71_Out_Channel Alignment__1	initiation	36.4756238478951	0.911890596197377
raw__ss_1__os_0__min_size_50__min_size_overlap_0	Short	71	Out_Channel Alignment	_1	raw__ss_1__os_0__min_size_50__min_size_overlap_0_slide 1_71_Out_Channel Alignment__1	initiation	56.7386645385377	1.41846661346344
raw__ss_1__os_0__min_size_50__min_size_overlap_0	Short	75	Out_Channel Alignment	_1	raw__ss_1__os_0__min_size_50__min_size_overlap_0_slide 1_75_Out_Channel Alignment__1	initiation	39.326568331276	0.983164208281899
raw__ss_1__os_0__min_size_50__min_size_overlap_0	Short	75	Out_Channel Alignment	_1	raw__ss_1__os_0__min_size_50__min_size_overlap_0_slide 1_75_Out_Channel Alignment__1	initiation	10.5758786773944	0.26439696693486
raw__ss_1__os_0__min_size_50__min_size_overlap_0	Short	75	Out_Channel Alignment	_1	raw__ss_1__os_0__min_size_50__min_size_overlap_0_slide 1_75_Out_Channel Alignment__1	initiation	17.172727005495	0.429318175137376
raw__ss_1__os_0__min_size_50__min_size_overlap_0	Short	75	Out_Channel Alignment	_1	raw__ss_1__os_0__min_size_50__min_size_overlap_0_slide 1_75_Out_Channel Alignment__1	initiation	9.99050665974181	0.249762666493545
raw__ss_1__os_0__min_size_50__min_size_overlap_0	Short	75	Out_Channel Alignment	_1	raw__ss_1__os_0__min_size_50__min_size_overlap_0_slide 1_75_Out_Channel Alignment__1	initiation	14.6275896273788	0.365689740684469
raw__ss_1__os_0__min_size_50__min_size_overlap_0	Short	75	Out_Channel Alignment	_1	raw__ss_1__os_0__min_size_50__min_size_overlap_0_slide 1_75_Out_Channel Alignment__1	initiation	1.8566817011035	0.0464170425275874
raw__ss_1__os_0__min_size_50__min_size_overlap_0	Short	75	Out_Channel Alignment	_1	raw__ss_1__os_0__min_size_50__min_size_overlap_0_slide 1_75_Out_Channel Alignment__1	initiation	15.646154188599	0.391153854714975
raw__ss_1__os_0__min_size_50__min_size_overlap_0	Short	75	Out_Channel Alignment	_1	raw__ss_1__os_0__min_size_50__min_size_overlap_0_slide 1_75_Out_Channel Alignment__1	initiation	6.79834101049916	0.169958525262479
raw__ss_1__os_0__min_size_50__min_size_overlap_0	Short	75	Out_Channel Alignment	_1	raw__ss_1__os_0__min_size_50__min_size_overlap_0_slide 1_75_Out_Channel Alignment__1	initiation	1.66113588532509	0.0415283971331272
raw__ss_1__os_0__min_size_50__min_size_overlap_0	Short	75	Out_Channel Alignment	_1	raw__ss_1__os_0__min_size_50__min_size_overlap_0_slide 1_75_Out_Channel Alignment__1	initiation	42.7511072172325	1.06877768043081
raw__ss_1__os_0__min_size_50__min_size_overlap_0	Short	75	Out_Channel Alignment	_1	raw__ss_1__os_0__min_size_50__min_size_overlap_0_slide 1_75_Out_Channel Alignment__1	initiation	5.28567293928146	0.132141823482037
raw__ss_1__os_0__min_size_50__min_size_overlap_0	Short	75	Out_Channel Alignment	_1	raw__ss_1__os_0__min_size_50__min_size_overlap_0_slide 1_75_Out_Channel Alignment__1	initiation	23.2655699415353	0.581639248538382
raw__ss_1__os_0__min_size_50__min_size_overlap_0	Short	75	Out_Channel Alignment	_1	raw__ss_1__os_0__min_size_50__min_size_overlap_0_slide 1_75_Out_Channel Alignment__1	initiation	8.6774440840409	0.216936102101022
raw__ss_1__os_0__min_size_50__min_size_overlap_0	Short	75	Out_Channel Alignment	_1	raw__ss_1__os_0__min_size_50__min_size_overlap_0_slide 1_75_Out_Channel Alignment__1	initiation	14.4284449945185	0.360711124862962
raw__ss_1__os_0__min_size_50__min_size_overlap_0	Short	75	Out_Channel Alignment	_1	raw__ss_1__os_0__min_size_50__min_size_overlap_0_slide 1_75_Out_Channel Alignment__1	initiation	12.7234931610931	0.318087329027328
raw__ss_1__os_0__min_size_50__min_size_overlap_0	Short	75	Out_Channel Alignment	_1	raw__ss_1__os_0__min_size_50__min_size_overlap_0_slide 1_75_Out_Channel Alignment__1	initiation	44.0466070337215	1.10116517584304
raw__ss_1__os_0__min_size_50__min_size_overlap_0	Short	75	Out_Channel Alignment	_1	raw__ss_1__os_0__min_size_50__min_size_overlap_0_slide 1_75_Out_Channel Alignment__1	initiation	49.0817244026016	1.22704311006504
raw__ss_1__os_0__min_size_50__min_size_overlap_0	Short	75	Out_Channel Alignment	_1	raw__ss_1__os_0__min_size_50__min_size_overlap_0_slide 1_75_Out_Channel Alignment__1	initiation	0.221455234261726	0.00553638085654315
raw__ss_1__os_0__min_size_50__min_size_overlap_0	Short	75	Out_Channel Alignment	_1	raw__ss_1__os_0__min_size_50__min_size_overlap_0_slide 1_75_Out_Channel Alignment__1	initiation	2.27162951589875	0.0567907378974687
raw__ss_1__os_0__min_size_50__min_size_overlap_0	Short	75	Out_Channel Alignment	_1	raw__ss_1__os_0__min_size_50__min_size_overlap_0_slide 1_75_Out_Channel Alignment__1	initiation	3.2432533542627	0.0810813338565674
raw__ss_1__os_0__min_size_50__min_size_overlap_0	Short	75	Out_Channel Alignment	_1	raw__ss_1__os_0__min_size_50__min_size_overlap_0_slide 1_75_Out_Channel Alignment__1	initiation	43.1410084350028	1.07852521087507
raw__ss_1__os_0__min_size_50__min_size_overlap_0	Short	75	Out_Channel Alignment	_1	raw__ss_1__os_0__min_size_50__min_size_overlap_0_slide 1_75_Out_Channel Alignment__1	initiation	40.1327367720954	1.00331841930238
raw__ss_1__os_0__min_size_50__min_size_overlap_0	Short	75	Out_Channel Alignment	_1	raw__ss_1__os_0__min_size_50__min_size_overlap_0_slide 1_75_Out_Channel Alignment__1	initiation	20.7023321541921	0.517558303854803
raw__ss_1__os_0__min_size_50__min_size_overlap_0	Short	75	Out_Channel Alignment	_1	raw__ss_1__os_0__min_size_50__min_size_overlap_0_slide 1_75_Out_Channel Alignment__1	initiation	20.5486990501826	0.513717476254564
raw__ss_1__os_0__min_size_50__min_size_overlap_0	Short	75	Out_Channel Alignment	_1	raw__ss_1__os_0__min_size_50__min_size_overlap_0_slide 1_75_Out_Channel Alignment__1	initiation	7.09924304228893	0.177481076057223
raw__ss_1__os_0__min_size_50__min_size_overlap_0	Short	75	Out_Channel Alignment	_1	raw__ss_1__os_0__min_size_50__min_size_overlap_0_slide 1_75_Out_Channel Alignment__1	initiation	24.8240866442656	0.620602166106641
raw__ss_1__os_0__min_size_50__min_size_overlap_0	Short	75	Out_Channel Alignment	_1	raw__ss_1__os_0__min_size_50__min_size_overlap_0_slide 1_75_Out_Channel Alignment__1	initiation	16.6190778064191	0.415476945160477
raw__ss_1__os_0__min_size_50__min_size_overlap_0	Short	75	Out_Channel Alignment	_1	raw__ss_1__os_0__min_size_50__min_size_overlap_0_slide 1_75_Out_Channel Alignment__1	initiation	19.8473730981799	0.496184327454497
raw__ss_1__os_0__min_size_50__min_size_overlap_0	Short	75	Out_Channel Alignment	_1	raw__ss_1__os_0__min_size_50__min_size_overlap_0_slide 1_75_Out_Channel Alignment__1	initiation	28.4186106293254	0.710465265733135
raw__ss_1__os_0__min_size_50__min_size_overlap_0	Short	77	Out_Channel Alignment	_1	raw__ss_1__os_0__min_size_50__min_size_overlap_0_slide 1_77_Out_Channel Alignment__1	initiation	13.1834874695229	0.329587186738073
raw__ss_1__os_0__min_size_50__min_size_overlap_0	Short	77	Out_Channel Alignment	_1	raw__ss_1__os_0__min_size_50__min_size_overlap_0_slide 1_77_Out_Channel Alignment__1	initiation	11.5007292785574	0.287518231963935
raw__ss_1__os_0__min_size_50__min_size_overlap_0	Short	77	Out_Channel Alignment	_1	raw__ss_1__os_0__min_size_50__min_size_overlap_0_slide 1_77_Out_Channel Alignment__1	initiation	26.4844799713429	0.662111999283572
raw__ss_1__os_0__min_size_50__min_size_overlap_0	Short	77	Out_Channel Alignment	_1	raw__ss_1__os_0__min_size_50__min_size_overlap_0_slide 1_77_Out_Channel Alignment__1	initiation	41.4705463929338	1.03676365982335
raw__ss_1__os_0__min_size_50__min_size_overlap_0	Short	77	Out_Channel Alignment	_1	raw__ss_1__os_0__min_size_50__min_size_overlap_0_slide 1_77_Out_Channel Alignment__1	initiation	15.3058510350733	0.382646275876832
raw__ss_1__os_0__min_size_50__min_size_overlap_0	Short	77	Out_Channel Alignment	_1	raw__ss_1__os_0__min_size_50__min_size_overlap_0_slide 1_77_Out_Channel Alignment__1	initiation	8.31871352442636	0.207967838110659
raw__ss_1__os_0__min_size_50__min_size_overlap_0	Short	77	Out_Channel Alignment	_1	raw__ss_1__os_0__min_size_50__min_size_overlap_0_slide 1_77_Out_Channel Alignment__1	initiation	20.7512367061227	0.518780917653067
raw__ss_1__os_0__min_size_50__min_size_overlap_0	Short	77	Out_Channel Alignment	_1	raw__ss_1__os_0__min_size_50__min_size_overlap_0_slide 1_77_Out_Channel Alignment__1	initiation	40.2621624870696	1.00655406217674
raw__ss_1__os_0__min_size_50__min_size_overlap_0	Short	77	Out_Channel Alignment	_1	raw__ss_1__os_0__min_size_50__min_size_overlap_0_slide 1_77_Out_Channel Alignment__1	initiation	23.1203285095505	0.578008212738763
raw__ss_1__os_0__min_size_50__min_size_overlap_0	Short	77	Out_Channel Alignment	_1	raw__ss_1__os_0__min_size_50__min_size_overlap_0_slide 1_77_Out_Channel Alignment__1	initiation	35.5636582629254	0.889091456573135
raw__ss_1__os_0__min_size_50__min_size_overlap_0	Short	77	Out_Channel Alignment	_1	raw__ss_1__os_0__min_size_50__min_size_overlap_0_slide 1_77_Out_Channel Alignment__1	initiation	57.1988390629152	1.42997097657288
raw__ss_1__os_0__min_size_50__min_size_overlap_0	Short	77	Out_Channel Alignment	_1	raw__ss_1__os_0__min_size_50__min_size_overlap_0_slide 1_77_Out_Channel Alignment__1	initiation	23.1261962767492	0.578154906918731
raw__ss_1__os_0__min_size_50__min_size_overlap_0	Short	77	Out_Channel Alignment	_1	raw__ss_1__os_0__min_size_50__min_size_overlap_0_slide 1_77_Out_Channel Alignment__1	initiation	28.4194544339965	0.710486360849912
raw__ss_1__os_0__min_size_50__min_size_overlap_0	Short	77	Out_Channel Alignment	_1	raw__ss_1__os_0__min_size_50__min_size_overlap_0_slide 1_77_Out_Channel Alignment__1	initiation	40.5323730662128	1.01330932665532
raw__ss_1__os_0__min_size_50__min_size_overlap_0	Short	77	Out_Channel Alignment	_1	raw__ss_1__os_0__min_size_50__min_size_overlap_0_slide 1_77_Out_Channel Alignment__1	initiation	14.6091141095309	0.365227852738272
raw__ss_1__os_0__min_size_50__min_size_overlap_0	Short	77	Out_Channel Alignment	_1	raw__ss_1__os_0__min_size_50__min_size_overlap_0_slide 1_77_Out_Channel Alignment__1	initiation	16.0430231066119	0.401075577665297
raw__ss_1__os_0__min_size_50__min_size_overlap_0	Short	77	Out_Channel Alignment	_1	raw__ss_1__os_0__min_size_50__min_size_overlap_0_slide 1_77_Out_Channel Alignment__1	initiation	17.8197597049208	0.445493992623021
raw__ss_1__os_0__min_size_50__min_size_overlap_0	Short	77	Out_Channel Alignment	_1	raw__ss_1__os_0__min_size_50__min_size_overlap_0_slide 1_77_Out_Channel Alignment__1	initiation	1.3820141791917	0.0345503544797924
raw__ss_1__os_0__min_size_50__min_size_overlap_0	Short	77	Out_Channel Alignment	_1	raw__ss_1__os_0__min_size_50__min_size_overlap_0_slide 1_77_Out_Channel Alignment__1	initiation	19.1893592827628	0.47973398206907
raw__ss_1__os_0__min_size_50__min_size_overlap_0	Short	77	Out_Channel Alignment	_1	raw__ss_1__os_0__min_size_50__min_size_overlap_0_slide 1_77_Out_Channel Alignment__1	initiation	18.2670299313463	0.456675748283656
raw__ss_1__os_0__min_size_50__min_size_overlap_0	Short	80	Out_Channel Alignment	_1	raw__ss_1__os_0__min_size_50__min_size_overlap_0_slide 1_80_Out_Channel Alignment__1	initiation	18.2469610239957	0.456174025599894
raw__ss_1__os_0__min_size_50__min_size_overlap_0	Short	80	Out_Channel Alignment	_1	raw__ss_1__os_0__min_size_50__min_size_overlap_0_slide 1_80_Out_Channel Alignment__1	initiation	33.9285393852485	0.848213484631211
raw__ss_1__os_0__min_size_50__min_size_overlap_0	Short	80	Out_Channel Alignment	_1	raw__ss_1__os_0__min_size_50__min_size_overlap_0_slide 1_80_Out_Channel Alignment__1	initiation	16.2332602004481	0.405831505011202
raw__ss_1__os_0__min_size_50__min_size_overlap_0	Short	80	Out_Channel Alignment	_1	raw__ss_1__os_0__min_size_50__min_size_overlap_0_slide 1_80_Out_Channel Alignment__1	initiation	19.7587601721388	0.49396900430347
raw__ss_1__os_0__min_size_50__min_size_overlap_0	Short	80	Out_Channel Alignment	_1	raw__ss_1__os_0__min_size_50__min_size_overlap_0_slide 1_80_Out_Channel Alignment__1	initiation	22.6933680909336	0.56733420227334
raw__ss_1__os_0__min_size_50__min_size_overlap_0	Short	80	Out_Channel Alignment	_1	raw__ss_1__os_0__min_size_50__min_size_overlap_0_slide 1_80_Out_Channel Alignment__1	initiation	36.0253544390105	0.900633860975262
raw__ss_1__os_0__min_size_50__min_size_overlap_0	Short	80	Out_Channel Alignment	_1	raw__ss_1__os_0__min_size_50__min_size_overlap_0_slide 1_80_Out_Channel Alignment__1	initiation	39.8929421356197	0.997323553390493
raw__ss_1__os_0__min_size_50__min_size_overlap_0	Short	80	Out_Channel Alignment	_1	raw__ss_1__os_0__min_size_50__min_size_overlap_0_slide 1_80_Out_Channel Alignment__1	initiation	22.7713208614648	0.569283021536621
raw__ss_1__os_0__min_size_50__min_size_overlap_0	Short	80	Out_Channel Alignment	_1	raw__ss_1__os_0__min_size_50__min_size_overlap_0_slide 1_80_Out_Channel Alignment__1	initiation	19.1710580447725	0.479276451119312
raw__ss_1__os_0__min_size_50__min_size_overlap_0	Short	80	Out_Channel Alignment	_1	raw__ss_1__os_0__min_size_50__min_size_overlap_0_slide 1_80_Out_Channel Alignment__1	initiation	11.0432271075616	0.276080677689041
raw__ss_1__os_0__min_size_50__min_size_overlap_0	Short	80	Out_Channel Alignment	_1	raw__ss_1__os_0__min_size_50__min_size_overlap_0_slide 1_80_Out_Channel Alignment__1	initiation	34.5969189504139	0.864922973760347
raw__ss_1__os_0__min_size_50__min_size_overlap_0	Short	80	Out_Channel Alignment	_1	raw__ss_1__os_0__min_size_50__min_size_overlap_0_slide 1_80_Out_Channel Alignment__1	initiation	24.6012016339796	0.615030040849489
raw__ss_1__os_0__min_size_50__min_size_overlap_0	Short	80	Out_Channel Alignment	_1	raw__ss_1__os_0__min_size_50__min_size_overlap_0_slide 1_80_Out_Channel Alignment__1	initiation	1.21133589773885	0.0302833974434713
raw__ss_1__os_0__min_size_50__min_size_overlap_0	Short	80	Out_Channel Alignment	_1	raw__ss_1__os_0__min_size_50__min_size_overlap_0_slide 1_80_Out_Channel Alignment__1	initiation	14.4751366507956	0.361878416269891
raw__ss_1__os_0__min_size_50__min_size_overlap_0	Short	80	Out_Channel Alignment	_1	raw__ss_1__os_0__min_size_50__min_size_overlap_0_slide 1_80_Out_Channel Alignment__1	initiation	12.8583236762817	0.321458091907043
raw__ss_1__os_0__min_size_50__min_size_overlap_0	Short	80	Out_Channel Alignment	_1	raw__ss_1__os_0__min_size_50__min_size_overlap_0_slide 1_80_Out_Channel Alignment__1	initiation	34.4943305415982	0.862358263539955
raw__ss_1__os_0__min_size_50__min_size_overlap_0	Short	80	Out_Channel Alignment	_1	raw__ss_1__os_0__min_size_50__min_size_overlap_0_slide 1_80_Out_Channel Alignment__1	initiation	32.8370655635801	0.820926639089502
raw__ss_1__os_0__min_size_50__min_size_overlap_0	Short	80	Out_Channel Alignment	_1	raw__ss_1__os_0__min_size_50__min_size_overlap_0_slide 1_80_Out_Channel Alignment__1	initiation	0.817931598304205	0.0204482899576051
raw__ss_1__os_0__min_size_50__min_size_overlap_0	Short	80	Out_Channel Alignment	_1	raw__ss_1__os_0__min_size_50__min_size_overlap_0_slide 1_80_Out_Channel Alignment__1	initiation	17.570616160855	0.439265404021375
raw__ss_1__os_0__min_size_50__min_size_overlap_0	Short	80	Out_Channel Alignment	_1	raw__ss_1__os_0__min_size_50__min_size_overlap_0_slide 1_80_Out_Channel Alignment__1	initiation	19.7663169785225	0.494157924463063
raw__ss_1__os_0__min_size_50__min_size_overlap_0	Short	80	Out_Channel Alignment	_1	raw__ss_1__os_0__min_size_50__min_size_overlap_0_slide 1_80_Out_Channel Alignment__1	initiation	23.5025582300826	0.587563955752066
raw__ss_1__os_0__min_size_50__min_size_overlap_0	Short	80	Out_Channel Alignment	_1	raw__ss_1__os_0__min_size_50__min_size_overlap_0_slide 1_80_Out_Channel Alignment__1	initiation	1.6796476061375	0.0419911901534374
raw__ss_1__os_0__min_size_50__min_size_overlap_0	Short	80	Out_Channel Alignment	_1	raw__ss_1__os_0__min_size_50__min_size_overlap_0_slide 1_80_Out_Channel Alignment__1	initiation	13.668924358298	0.341723108957449
raw__ss_1__os_0__min_size_50__min_size_overlap_0	Short	80	Out_Channel Alignment	_1	raw__ss_1__os_0__min_size_50__min_size_overlap_0_slide 1_80_Out_Channel Alignment__1	initiation	13.5263343092899	0.338158357732248
raw__ss_1__os_0__min_size_50__min_size_overlap_0	Short	80	Out_Channel Alignment	_1	raw__ss_1__os_0__min_size_50__min_size_overlap_0_slide 1_80_Out_Channel Alignment__1	initiation	10.1660730589115	0.254151826472789
raw__ss_1__os_0__min_size_50__min_size_overlap_0	Short	80	Out_Channel Alignment	_1	raw__ss_1__os_0__min_size_50__min_size_overlap_0_slide 1_80_Out_Channel Alignment__1	initiation	38.6451242764775	0.966128106911937
raw__ss_1__os_0__min_size_50__min_size_overlap_0	Short	80	Out_Channel Alignment	_1	raw__ss_1__os_0__min_size_50__min_size_overlap_0_slide 1_80_Out_Channel Alignment__1	initiation	15.1238192798915	0.378095481997288
raw__ss_1__os_0__min_size_50__min_size_overlap_0	Short	80	Out_Channel Alignment	_1	raw__ss_1__os_0__min_size_50__min_size_overlap_0_slide 1_80_Out_Channel Alignment__1	initiation	4.77437681288364	0.119359420322091
raw__ss_1__os_0__min_size_50__min_size_overlap_0	Short	80	Out_Channel Alignment	_1	raw__ss_1__os_0__min_size_50__min_size_overlap_0_slide 1_80_Out_Channel Alignment__1	initiation	13.1014671921751	0.327536679804378
raw__ss_1__os_0__min_size_50__min_size_overlap_0	Short	80	Out_Channel Alignment	_1	raw__ss_1__os_0__min_size_50__min_size_overlap_0_slide 1_80_Out_Channel Alignment__1	initiation	13.9704879915172	0.349262199787929
raw__ss_1__os_0__min_size_50__min_size_overlap_0	Short	80	Out_Channel Alignment	_1	raw__ss_1__os_0__min_size_50__min_size_overlap_0_slide 1_80_Out_Channel Alignment__1	initiation	26.8546741584919	0.671366853962298
raw__ss_1__os_0__min_size_50__min_size_overlap_0	Short	80	Out_Channel Alignment	_1	raw__ss_1__os_0__min_size_50__min_size_overlap_0_slide 1_80_Out_Channel Alignment__1	initiation	15.4090290561127	0.385225726402816
raw__ss_1__os_0__min_size_50__min_size_overlap_0	Short	80	Out_Channel Alignment	_1	raw__ss_1__os_0__min_size_50__min_size_overlap_0_slide 1_80_Out_Channel Alignment__1	initiation	18.1975525819875	0.454938814549687
raw__ss_1__os_0__min_size_50__min_size_overlap_0	Short	80	Out_Channel Alignment	_1	raw__ss_1__os_0__min_size_50__min_size_overlap_0_slide 1_80_Out_Channel Alignment__1	initiation	42.8115768076008	1.07028942019002
raw__ss_1__os_0__min_size_50__min_size_overlap_0	Short	80	Out_Channel Alignment	_1	raw__ss_1__os_0__min_size_50__min_size_overlap_0_slide 1_80_Out_Channel Alignment__1	initiation	45.2140838355696	1.13035209588924
raw__ss_1__os_0__min_size_50__min_size_overlap_0	Short	80	Out_Channel Alignment	_1	raw__ss_1__os_0__min_size_50__min_size_overlap_0_slide 1_80_Out_Channel Alignment__1	initiation	6.47298480881207	0.161824620220302
raw__ss_1__os_0__min_size_50__min_size_overlap_0	Short	80	Out_Channel Alignment	_1	raw__ss_1__os_0__min_size_50__min_size_overlap_0_slide 1_80_Out_Channel Alignment__1	initiation	21.3833114949866	0.534582787374664
raw__ss_1__os_0__min_size_50__min_size_overlap_0	Short	80	Out_Channel Alignment	_1	raw__ss_1__os_0__min_size_50__min_size_overlap_0_slide 1_80_Out_Channel Alignment__1	initiation	36.1340084562845	0.903350211407112
raw__ss_1__os_0__min_size_50__min_size_overlap_0	Short	80	Out_Channel Alignment	_1	raw__ss_1__os_0__min_size_50__min_size_overlap_0_slide 1_80_Out_Channel Alignment__1	initiation	49.4819471988666	1.23704867997167
raw__ss_1__os_0__min_size_50__min_size_overlap_0	Short	80	Out_Channel Alignment	_1	raw__ss_1__os_0__min_size_50__min_size_overlap_0_slide 1_80_Out_Channel Alignment__1	initiation	28.396158688365	0.709903967209126
raw__ss_1__os_0__min_size_50__min_size_overlap_0	Short	15	Structured Illumination_Channel Alignment	_1	raw__ss_1__os_0__min_size_50__min_size_overlap_0_slide 1_15_Structured Illumination_Channel Alignment__1	ongoing	11.2333588755015	0.280833971887539
raw__ss_1__os_0__min_size_50__min_size_overlap_0	Short	15	Structured Illumination_Channel Alignment	_1	raw__ss_1__os_0__min_size_50__min_size_overlap_0_slide 1_15_Structured Illumination_Channel Alignment__1	ongoing	26.699212009944	0.667480300248599
raw__ss_1__os_0__min_size_50__min_size_overlap_0	Short	15	Structured Illumination_Channel Alignment	_1	raw__ss_1__os_0__min_size_50__min_size_overlap_0_slide 1_15_Structured Illumination_Channel Alignment__1	ongoing	8.47288978667812	0.211822244666953
raw__ss_1__os_0__min_size_50__min_size_overlap_0	Short	15	Structured Illumination_Channel Alignment	_1	raw__ss_1__os_0__min_size_50__min_size_overlap_0_slide 1_15_Structured Illumination_Channel Alignment__1	ongoing	26.944590996653	0.673614774916325
raw__ss_1__os_0__min_size_50__min_size_overlap_0	Short	15	Structured Illumination_Channel Alignment	_1	raw__ss_1__os_0__min_size_50__min_size_overlap_0_slide 1_15_Structured Illumination_Channel Alignment__1	ongoing	38.8265538253913	0.970663845634782
raw__ss_1__os_0__min_size_50__min_size_overlap_0	Short	15	Structured Illumination_Channel Alignment	_1	raw__ss_1__os_0__min_size_50__min_size_overlap_0_slide 1_15_Structured Illumination_Channel Alignment__1	ongoing	15.3050479422761	0.382626198556901
raw__ss_1__os_0__min_size_50__min_size_overlap_0	Short	15	Structured Illumination_Channel Alignment	_1	raw__ss_1__os_0__min_size_50__min_size_overlap_0_slide 1_15_Structured Illumination_Channel Alignment__1	ongoing	35.9709691931057	0.899274229827642
raw__ss_1__os_0__min_size_50__min_size_overlap_0	Short	15	Structured Illumination_Channel Alignment	_1	raw__ss_1__os_0__min_size_50__min_size_overlap_0_slide 1_15_Structured Illumination_Channel Alignment__1	ongoing	1.06328496685441	0.0265821241713602
raw__ss_1__os_0__min_size_50__min_size_overlap_0	Short	15	Structured Illumination_Channel Alignment	_1	raw__ss_1__os_0__min_size_50__min_size_overlap_0_slide 1_15_Structured Illumination_Channel Alignment__1	ongoing	56.1215762619882	1.4030394065497
raw__ss_1__os_0__min_size_50__min_size_overlap_0	Short	15	Structured Illumination_Channel Alignment	_1	raw__ss_1__os_0__min_size_50__min_size_overlap_0_slide 1_15_Structured Illumination_Channel Alignment__1	ongoing	8.47527898425456	0.211881974606364
raw__ss_1__os_0__min_size_50__min_size_overlap_0	Short	15	Structured Illumination_Channel Alignment	_1	raw__ss_1__os_0__min_size_50__min_size_overlap_0_slide 1_15_Structured Illumination_Channel Alignment__1	ongoing	21.05442835082	0.5263607087705
raw__ss_1__os_0__min_size_50__min_size_overlap_0	Short	15	Structured Illumination_Channel Alignment	_1	raw__ss_1__os_0__min_size_50__min_size_overlap_0_slide 1_15_Structured Illumination_Channel Alignment__1	ongoing	43.8874435200058	1.09718608800014
raw__ss_1__os_0__min_size_50__min_size_overlap_0	Short	15	Structured Illumination_Channel Alignment	_1	raw__ss_1__os_0__min_size_50__min_size_overlap_0_slide 1_15_Structured Illumination_Channel Alignment__1	ongoing	12.2215849820083	0.305539624550208
raw__ss_1__os_0__min_size_50__min_size_overlap_0	Short	15	Structured Illumination_Channel Alignment	_1	raw__ss_1__os_0__min_size_50__min_size_overlap_0_slide 1_15_Structured Illumination_Channel Alignment__1	ongoing	11.4353503976117	0.285883759940293
raw__ss_1__os_0__min_size_50__min_size_overlap_0	Short	15	Structured Illumination_Channel Alignment	_1	raw__ss_1__os_0__min_size_50__min_size_overlap_0_slide 1_15_Structured Illumination_Channel Alignment__1	ongoing	24.2919820395393	0.607299550988483
raw__ss_1__os_0__min_size_50__min_size_overlap_0	Short	15	Structured Illumination_Channel Alignment	_1	raw__ss_1__os_0__min_size_50__min_size_overlap_0_slide 1_15_Structured Illumination_Channel Alignment__1	ongoing	19.8374579305029	0.495936448262572
raw__ss_1__os_0__min_size_50__min_size_overlap_0	Short	15	Structured Illumination_Channel Alignment	_1	raw__ss_1__os_0__min_size_50__min_size_overlap_0_slide 1_15_Structured Illumination_Channel Alignment__1	ongoing	2.79030774696229	0.0697576936740574
raw__ss_1__os_0__min_size_50__min_size_overlap_0	Short	15	Structured Illumination_Channel Alignment	_1	raw__ss_1__os_0__min_size_50__min_size_overlap_0_slide 1_15_Structured Illumination_Channel Alignment__1	ongoing	39.3648558642933	0.984121396607334
raw__ss_1__os_0__min_size_50__min_size_overlap_0	Short	15	Structured Illumination_Channel Alignment	_1	raw__ss_1__os_0__min_size_50__min_size_overlap_0_slide 1_15_Structured Illumination_Channel Alignment__1	ongoing	50.571525668808	1.2642881417202
raw__ss_1__os_0__min_size_50__min_size_overlap_0	Short	15	Structured Illumination_Channel Alignment	_1	raw__ss_1__os_0__min_size_50__min_size_overlap_0_slide 1_15_Structured Illumination_Channel Alignment__1	ongoing	9.61523128550116	0.240380782137529
raw__ss_1__os_0__min_size_50__min_size_overlap_0	Short	15	Structured Illumination_Channel Alignment	_1	raw__ss_1__os_0__min_size_50__min_size_overlap_0_slide 1_15_Structured Illumination_Channel Alignment__1	ongoing	32.9234727910579	0.823086819776447
raw__ss_1__os_0__min_size_50__min_size_overlap_0	Short	15	Structured Illumination_Channel Alignment	_1	raw__ss_1__os_0__min_size_50__min_size_overlap_0_slide 1_15_Structured Illumination_Channel Alignment__1	ongoing	9.59307153779436	0.239826788444859
raw__ss_1__os_0__min_size_50__min_size_overlap_0	Short	15	Structured Illumination_Channel Alignment	_1	raw__ss_1__os_0__min_size_50__min_size_overlap_0_slide 1_15_Structured Illumination_Channel Alignment__1	ongoing	21.4016935033178	0.535042337582945
raw__ss_1__os_0__min_size_50__min_size_overlap_0	Short	15	Structured Illumination_Channel Alignment	_1	raw__ss_1__os_0__min_size_50__min_size_overlap_0_slide 1_15_Structured Illumination_Channel Alignment__1	ongoing	12.918697892273	0.322967447306826
raw__ss_1__os_0__min_size_50__min_size_overlap_0	Short	15	Structured Illumination_Channel Alignment	_1	raw__ss_1__os_0__min_size_50__min_size_overlap_0_slide 1_15_Structured Illumination_Channel Alignment__1	ongoing	24.2103951495592	0.60525987873898
raw__ss_1__os_0__min_size_50__min_size_overlap_0	Short	15	Structured Illumination_Channel Alignment	_1	raw__ss_1__os_0__min_size_50__min_size_overlap_0_slide 1_15_Structured Illumination_Channel Alignment__1	ongoing	22.7944960203274	0.569862400508185
raw__ss_1__os_0__min_size_50__min_size_overlap_0	Short	15	Structured Illumination_Channel Alignment	_1	raw__ss_1__os_0__min_size_50__min_size_overlap_0_slide 1_15_Structured Illumination_Channel Alignment__1	ongoing	6.10954129346309	0.152738532336577
raw__ss_1__os_0__min_size_50__min_size_overlap_0	Short	15	Structured Illumination_Channel Alignment	_1	raw__ss_1__os_0__min_size_50__min_size_overlap_0_slide 1_15_Structured Illumination_Channel Alignment__1	ongoing	13.9754006461642	0.349385016154105
raw__ss_1__os_0__min_size_50__min_size_overlap_0	Short	15	Structured Illumination_Channel Alignment	_1	raw__ss_1__os_0__min_size_50__min_size_overlap_0_slide 1_15_Structured Illumination_Channel Alignment__1	ongoing	12.7232390744541	0.318080976861351
raw__ss_1__os_0__min_size_50__min_size_overlap_0	Short	15	Structured Illumination_Channel Alignment	_1	raw__ss_1__os_0__min_size_50__min_size_overlap_0_slide 1_15_Structured Illumination_Channel Alignment__1	ongoing	36.5018451918932	0.91254612979733
raw__ss_1__os_0__min_size_50__min_size_overlap_0	Short	15	Structured Illumination_Channel Alignment	_1	raw__ss_1__os_0__min_size_50__min_size_overlap_0_slide 1_15_Structured Illumination_Channel Alignment__1	ongoing	31.8551772899716	0.796379432249291
raw__ss_1__os_0__min_size_50__min_size_overlap_0	Short	15	Structured Illumination_Channel Alignment	_1	raw__ss_1__os_0__min_size_50__min_size_overlap_0_slide 1_15_Structured Illumination_Channel Alignment__1	ongoing	44.1162594529184	1.10290648632296
raw__ss_1__os_0__min_size_50__min_size_overlap_0	Short	15	Structured Illumination_Channel Alignment	_1	raw__ss_1__os_0__min_size_50__min_size_overlap_0_slide 1_15_Structured Illumination_Channel Alignment__1	ongoing	26.6117232448091	0.665293081120228
raw__ss_1__os_0__min_size_50__min_size_overlap_0	Short	15	Structured Illumination_Channel Alignment	_1	raw__ss_1__os_0__min_size_50__min_size_overlap_0_slide 1_15_Structured Illumination_Channel Alignment__1	ongoing	30.1695641319817	0.754239103299542
raw__ss_1__os_0__min_size_50__min_size_overlap_0	Short	15	Structured Illumination_Channel Alignment	_1	raw__ss_1__os_0__min_size_50__min_size_overlap_0_slide 1_15_Structured Illumination_Channel Alignment__1	ongoing	21.5748594269772	0.53937148567443
raw__ss_1__os_0__min_size_50__min_size_overlap_0	Short	15	Structured Illumination_Channel Alignment	_1	raw__ss_1__os_0__min_size_50__min_size_overlap_0_slide 1_15_Structured Illumination_Channel Alignment__1	ongoing	3.8779467222329	0.0969486680558226
raw__ss_1__os_0__min_size_50__min_size_overlap_0	Short	15	Structured Illumination_Channel Alignment	_1	raw__ss_1__os_0__min_size_50__min_size_overlap_0_slide 1_15_Structured Illumination_Channel Alignment__1	ongoing	31.2374127271531	0.780935318178828
raw__ss_1__os_0__min_size_50__min_size_overlap_0	Short	15	Structured Illumination_Channel Alignment	_1	raw__ss_1__os_0__min_size_50__min_size_overlap_0_slide 1_15_Structured Illumination_Channel Alignment__1	ongoing	12.8444324570726	0.321110811426816
raw__ss_1__os_0__min_size_50__min_size_overlap_0	Short	15	Structured Illumination_Channel Alignment	_1	raw__ss_1__os_0__min_size_50__min_size_overlap_0_slide 1_15_Structured Illumination_Channel Alignment__1	ongoing	21.9761522401843	0.549403806004608
raw__ss_1__os_0__min_size_50__min_size_overlap_0	Short	15	Structured Illumination_Channel Alignment	_1	raw__ss_1__os_0__min_size_50__min_size_overlap_0_slide 1_15_Structured Illumination_Channel Alignment__1	ongoing	7.44340667699843	0.186085166924961
raw__ss_1__os_0__min_size_50__min_size_overlap_0	Short	15	Structured Illumination_Channel Alignment	_1	raw__ss_1__os_0__min_size_50__min_size_overlap_0_slide 1_15_Structured Illumination_Channel Alignment__1	ongoing	53.1121492603413	1.32780373150853
raw__ss_1__os_0__min_size_50__min_size_overlap_0	Short	15	Structured Illumination_Channel Alignment	_1	raw__ss_1__os_0__min_size_50__min_size_overlap_0_slide 1_15_Structured Illumination_Channel Alignment__1	ongoing	22.5049815964305	0.562624539910763
raw__ss_1__os_0__min_size_50__min_size_overlap_0	Short	15	Structured Illumination_Channel Alignment	_1	raw__ss_1__os_0__min_size_50__min_size_overlap_0_slide 1_15_Structured Illumination_Channel Alignment__1	ongoing	16.7495113127727	0.418737782819319
raw__ss_1__os_0__min_size_50__min_size_overlap_0	Short	15	Structured Illumination_Channel Alignment	_1	raw__ss_1__os_0__min_size_50__min_size_overlap_0_slide 1_15_Structured Illumination_Channel Alignment__1	ongoing	15.7671031621199	0.394177579052998
raw__ss_1__os_0__min_size_50__min_size_overlap_0	Short	15	Structured Illumination_Channel Alignment	_1	raw__ss_1__os_0__min_size_50__min_size_overlap_0_slide 1_15_Structured Illumination_Channel Alignment__1	ongoing	17.8045128467604	0.445112821169011
raw__ss_1__os_0__min_size_50__min_size_overlap_0	Short	15	Structured Illumination_Channel Alignment	_1	raw__ss_1__os_0__min_size_50__min_size_overlap_0_slide 1_15_Structured Illumination_Channel Alignment__1	ongoing	21.5474290545759	0.538685726364399
raw__ss_1__os_0__min_size_50__min_size_overlap_0	Short	15	Structured Illumination_Channel Alignment	_1	raw__ss_1__os_0__min_size_50__min_size_overlap_0_slide 1_15_Structured Illumination_Channel Alignment__1	ongoing	14.0160813033102	0.350402032582755
raw__ss_1__os_0__min_size_50__min_size_overlap_0	Short	15	Structured Illumination_Channel Alignment	_1	raw__ss_1__os_0__min_size_50__min_size_overlap_0_slide 1_15_Structured Illumination_Channel Alignment__1	ongoing	38.4176036794516	0.960440091986289
raw__ss_1__os_0__min_size_50__min_size_overlap_0	Short	15	Structured Illumination_Channel Alignment	_1	raw__ss_1__os_0__min_size_50__min_size_overlap_0_slide 1_15_Structured Illumination_Channel Alignment__1	ongoing	22.2396059311913	0.555990148279783
raw__ss_1__os_0__min_size_50__min_size_overlap_0	Short	15	Structured Illumination_Channel Alignment	_1	raw__ss_1__os_0__min_size_50__min_size_overlap_0_slide 1_15_Structured Illumination_Channel Alignment__1	ongoing	28.52614630769	0.71315365769225
raw__ss_1__os_0__min_size_50__min_size_overlap_0	Short	15	Structured Illumination_Channel Alignment	_1	raw__ss_1__os_0__min_size_50__min_size_overlap_0_slide 1_15_Structured Illumination_Channel Alignment__1	ongoing	17.9161651672557	0.447904129181393
raw__ss_1__os_0__min_size_50__min_size_overlap_0	Short	15	Structured Illumination_Channel Alignment	_1	raw__ss_1__os_0__min_size_50__min_size_overlap_0_slide 1_15_Structured Illumination_Channel Alignment__1	ongoing	16.760769076751	0.419019226918775
raw__ss_1__os_0__min_size_50__min_size_overlap_0	Short	15	Structured Illumination_Channel Alignment	_1	raw__ss_1__os_0__min_size_50__min_size_overlap_0_slide 1_15_Structured Illumination_Channel Alignment__1	ongoing	7.44812679404572	0.186203169851143
raw__ss_1__os_0__min_size_50__min_size_overlap_0	Short	15	Structured Illumination_Channel Alignment	_1	raw__ss_1__os_0__min_size_50__min_size_overlap_0_slide 1_15_Structured Illumination_Channel Alignment__1	ongoing	9.86132895823872	0.246533223955968
raw__ss_1__os_0__min_size_50__min_size_overlap_0	Short	15	Structured Illumination_Channel Alignment	_1	raw__ss_1__os_0__min_size_50__min_size_overlap_0_slide 1_15_Structured Illumination_Channel Alignment__1	ongoing	3.95059769591506	0.0987649423978764
raw__ss_1__os_0__min_size_50__min_size_overlap_0	Short	15	Structured Illumination_Channel Alignment	_1	raw__ss_1__os_0__min_size_50__min_size_overlap_0_slide 1_15_Structured Illumination_Channel Alignment__1	ongoing	30.98083266029	0.774520816507249
raw__ss_1__os_0__min_size_50__min_size_overlap_0	Short	15	Structured Illumination_Channel Alignment	_1	raw__ss_1__os_0__min_size_50__min_size_overlap_0_slide 1_15_Structured Illumination_Channel Alignment__1	ongoing	3.42316463202075	0.0855791158005186
raw__ss_1__os_0__min_size_50__min_size_overlap_0	Short	15	Structured Illumination_Channel Alignment	_1	raw__ss_1__os_0__min_size_50__min_size_overlap_0_slide 1_15_Structured Illumination_Channel Alignment__1	ongoing	23.2609405582215	0.581523513955536
raw__ss_1__os_0__min_size_50__min_size_overlap_0	Short	15	Structured Illumination_Channel Alignment	_1	raw__ss_1__os_0__min_size_50__min_size_overlap_0_slide 1_15_Structured Illumination_Channel Alignment__1	ongoing	32.7216177249994	0.818040443124986
raw__ss_1__os_0__min_size_50__min_size_overlap_0	Short	15	Structured Illumination_Channel Alignment	_1	raw__ss_1__os_0__min_size_50__min_size_overlap_0_slide 1_15_Structured Illumination_Channel Alignment__1	ongoing	28.3084989943279	0.707712474858198
raw__ss_1__os_0__min_size_50__min_size_overlap_0	Short	15	Structured Illumination_Channel Alignment	_1	raw__ss_1__os_0__min_size_50__min_size_overlap_0_slide 1_15_Structured Illumination_Channel Alignment__1	ongoing	10.2582645371077	0.256456613427692
raw__ss_1__os_0__min_size_50__min_size_overlap_0	Short	15	Structured Illumination_Channel Alignment	_1	raw__ss_1__os_0__min_size_50__min_size_overlap_0_slide 1_15_Structured Illumination_Channel Alignment__1	ongoing	10.0038055532047	0.250095138830118
raw__ss_1__os_0__min_size_50__min_size_overlap_0	Short	15	Structured Illumination_Channel Alignment	_1	raw__ss_1__os_0__min_size_50__min_size_overlap_0_slide 1_15_Structured Illumination_Channel Alignment__1	ongoing	10.0879167318756	0.252197918296891
raw__ss_1__os_0__min_size_50__min_size_overlap_0	Short	15	Structured Illumination_Channel Alignment	_1	raw__ss_1__os_0__min_size_50__min_size_overlap_0_slide 1_15_Structured Illumination_Channel Alignment__1	ongoing	11.6077700605201	0.290194251513004
raw__ss_1__os_0__min_size_50__min_size_overlap_0	Short	15	Structured Illumination_Channel Alignment	_1	raw__ss_1__os_0__min_size_50__min_size_overlap_0_slide 1_15_Structured Illumination_Channel Alignment__1	ongoing	3.55046911565271	0.0887617278913178
raw__ss_1__os_0__min_size_50__min_size_overlap_0	Short	15	Structured Illumination_Channel Alignment	_1	raw__ss_1__os_0__min_size_50__min_size_overlap_0_slide 1_15_Structured Illumination_Channel Alignment__1	ongoing	24.8943252205356	0.622358130513391
raw__ss_1__os_0__min_size_50__min_size_overlap_0	Short	15	Structured Illumination_Channel Alignment	_1	raw__ss_1__os_0__min_size_50__min_size_overlap_0_slide 1_15_Structured Illumination_Channel Alignment__1	ongoing	12.8958301166596	0.32239575291649
raw__ss_1__os_0__min_size_50__min_size_overlap_0	Short	15	Structured Illumination_Channel Alignment	_1	raw__ss_1__os_0__min_size_50__min_size_overlap_0_slide 1_15_Structured Illumination_Channel Alignment__1	ongoing	10.1540259623598	0.253850649058996
raw__ss_1__os_0__min_size_50__min_size_overlap_0	Short	15	Structured Illumination_Channel Alignment	_1	raw__ss_1__os_0__min_size_50__min_size_overlap_0_slide 1_15_Structured Illumination_Channel Alignment__1	ongoing	9.14385161033406	0.228596290258351
raw__ss_1__os_0__min_size_50__min_size_overlap_0	Short	15	Structured Illumination_Channel Alignment	_1	raw__ss_1__os_0__min_size_50__min_size_overlap_0_slide 1_15_Structured Illumination_Channel Alignment__1	ongoing	12.0972423039208	0.302431057598021
raw__ss_1__os_0__min_size_50__min_size_overlap_0	Short	15	Structured Illumination_Channel Alignment	_1	raw__ss_1__os_0__min_size_50__min_size_overlap_0_slide 1_15_Structured Illumination_Channel Alignment__1	ongoing	23.8456818606063	0.596142046515158
raw__ss_1__os_0__min_size_50__min_size_overlap_0	Short	15	Structured Illumination_Channel Alignment	_1	raw__ss_1__os_0__min_size_50__min_size_overlap_0_slide 1_15_Structured Illumination_Channel Alignment__1	ongoing	19.7896557976198	0.494741394940495
raw__ss_1__os_0__min_size_50__min_size_overlap_0	Short	15	Structured Illumination_Channel Alignment	_1	raw__ss_1__os_0__min_size_50__min_size_overlap_0_slide 1_15_Structured Illumination_Channel Alignment__1	ongoing	13.7677272803256	0.34419318200814
raw__ss_1__os_0__min_size_50__min_size_overlap_0	Short	15	Structured Illumination_Channel Alignment	_1	raw__ss_1__os_0__min_size_50__min_size_overlap_0_slide 1_15_Structured Illumination_Channel Alignment__1	ongoing	7.14240019297682	0.17856000482442
raw__ss_1__os_0__min_size_50__min_size_overlap_0	Short	15	Structured Illumination_Channel Alignment	_1	raw__ss_1__os_0__min_size_50__min_size_overlap_0_slide 1_15_Structured Illumination_Channel Alignment__1	ongoing	31.4377951074504	0.78594487768626
raw__ss_1__os_0__min_size_50__min_size_overlap_0	Short	15	Structured Illumination_Channel Alignment	_1	raw__ss_1__os_0__min_size_50__min_size_overlap_0_slide 1_15_Structured Illumination_Channel Alignment__1	ongoing	12.9722884631741	0.324307211579353
raw__ss_1__os_0__min_size_50__min_size_overlap_0	Short	15	Structured Illumination_Channel Alignment	_1	raw__ss_1__os_0__min_size_50__min_size_overlap_0_slide 1_15_Structured Illumination_Channel Alignment__1	ongoing	23.8668251160787	0.596670627901968
raw__ss_1__os_0__min_size_50__min_size_overlap_0	Short	15	Structured Illumination_Channel Alignment	_1	raw__ss_1__os_0__min_size_50__min_size_overlap_0_slide 1_15_Structured Illumination_Channel Alignment__1	ongoing	16.4206627914966	0.410516569787416
raw__ss_1__os_0__min_size_50__min_size_overlap_0	Short	15	Structured Illumination_Channel Alignment	_1	raw__ss_1__os_0__min_size_50__min_size_overlap_0_slide 1_15_Structured Illumination_Channel Alignment__1	ongoing	7.95171207325603	0.198792801831401
raw__ss_1__os_0__min_size_50__min_size_overlap_0	Short	15	Structured Illumination_Channel Alignment	_1	raw__ss_1__os_0__min_size_50__min_size_overlap_0_slide 1_15_Structured Illumination_Channel Alignment__1	ongoing	19.3568909379396	0.48392227344849
raw__ss_1__os_0__min_size_50__min_size_overlap_0	Short	15	Structured Illumination_Channel Alignment	_1	raw__ss_1__os_0__min_size_50__min_size_overlap_0_slide 1_15_Structured Illumination_Channel Alignment__1	ongoing	34.5285650690713	0.863214126726782
raw__ss_1__os_0__min_size_50__min_size_overlap_0	Short	15	Structured Illumination_Channel Alignment	_1	raw__ss_1__os_0__min_size_50__min_size_overlap_0_slide 1_15_Structured Illumination_Channel Alignment__1	ongoing	10.9302707663519	0.273256769158797
raw__ss_1__os_0__min_size_50__min_size_overlap_0	Short	15	Structured Illumination_Channel Alignment	_1	raw__ss_1__os_0__min_size_50__min_size_overlap_0_slide 1_15_Structured Illumination_Channel Alignment__1	ongoing	13.5131411946716	0.33782852986679
raw__ss_1__os_0__min_size_50__min_size_overlap_0	Short	15	Structured Illumination_Channel Alignment	_1	raw__ss_1__os_0__min_size_50__min_size_overlap_0_slide 1_15_Structured Illumination_Channel Alignment__1	ongoing	25.7694693431384	0.644236733578461
raw__ss_1__os_0__min_size_50__min_size_overlap_0	Short	15	Structured Illumination_Channel Alignment	_1	raw__ss_1__os_0__min_size_50__min_size_overlap_0_slide 1_15_Structured Illumination_Channel Alignment__1	ongoing	8.2341888227838	0.205854720569595
raw__ss_1__os_0__min_size_50__min_size_overlap_0	Short	15	Structured Illumination_Channel Alignment	_1	raw__ss_1__os_0__min_size_50__min_size_overlap_0_slide 1_15_Structured Illumination_Channel Alignment__1	ongoing	7.81159085151539	0.195289771287885
raw__ss_1__os_0__min_size_50__min_size_overlap_0	Short	15	Structured Illumination_Channel Alignment	_1	raw__ss_1__os_0__min_size_50__min_size_overlap_0_slide 1_15_Structured Illumination_Channel Alignment__1	ongoing	22.8306499246833	0.570766248117084
raw__ss_1__os_0__min_size_50__min_size_overlap_0	Short	15	Structured Illumination_Channel Alignment	_1	raw__ss_1__os_0__min_size_50__min_size_overlap_0_slide 1_15_Structured Illumination_Channel Alignment__1	ongoing	24.8242649567585	0.620606623918962
raw__ss_1__os_0__min_size_50__min_size_overlap_0	Short	15	Structured Illumination_Channel Alignment	_1	raw__ss_1__os_0__min_size_50__min_size_overlap_0_slide 1_15_Structured Illumination_Channel Alignment__1	ongoing	1.25662011074254	0.0314155027685635
raw__ss_1__os_0__min_size_50__min_size_overlap_0	Short	15	Structured Illumination_Channel Alignment	_1	raw__ss_1__os_0__min_size_50__min_size_overlap_0_slide 1_15_Structured Illumination_Channel Alignment__1	ongoing	23.8021934339938	0.595054835849845
raw__ss_1__os_0__min_size_50__min_size_overlap_0	Short	15	Structured Illumination_Channel Alignment	_1	raw__ss_1__os_0__min_size_50__min_size_overlap_0_slide 1_15_Structured Illumination_Channel Alignment__1	ongoing	31.2952360003508	0.782380900008769
raw__ss_1__os_0__min_size_50__min_size_overlap_0	Short	15	Structured Illumination_Channel Alignment	_1	raw__ss_1__os_0__min_size_50__min_size_overlap_0_slide 1_15_Structured Illumination_Channel Alignment__1	ongoing	8.26204466401317	0.206551116600329
raw__ss_1__os_0__min_size_50__min_size_overlap_0	Short	15	Structured Illumination_Channel Alignment	_1	raw__ss_1__os_0__min_size_50__min_size_overlap_0_slide 1_15_Structured Illumination_Channel Alignment__1	ongoing	20.406421513955	0.510160537848876
raw__ss_1__os_0__min_size_50__min_size_overlap_0	Short	15	Structured Illumination_Channel Alignment	_1	raw__ss_1__os_0__min_size_50__min_size_overlap_0_slide 1_15_Structured Illumination_Channel Alignment__1	ongoing	4.96257061636883	0.124064265409221
raw__ss_1__os_0__min_size_50__min_size_overlap_0	Short	15	Structured Illumination_Channel Alignment	_1	raw__ss_1__os_0__min_size_50__min_size_overlap_0_slide 1_15_Structured Illumination_Channel Alignment__1	ongoing	3.35378702182403	0.0838446755456009
raw__ss_1__os_0__min_size_50__min_size_overlap_0	Short	15	Structured Illumination_Channel Alignment	_1	raw__ss_1__os_0__min_size_50__min_size_overlap_0_slide 1_15_Structured Illumination_Channel Alignment__1	ongoing	29.8967834823853	0.747419587059633
raw__ss_1__os_0__min_size_50__min_size_overlap_0	Short	15	Structured Illumination_Channel Alignment	_1	raw__ss_1__os_0__min_size_50__min_size_overlap_0_slide 1_15_Structured Illumination_Channel Alignment__1	ongoing	7.74638891920517	0.193659722980129
raw__ss_1__os_0__min_size_50__min_size_overlap_0	Short	15	Structured Illumination_Channel Alignment	_1	raw__ss_1__os_0__min_size_50__min_size_overlap_0_slide 1_15_Structured Illumination_Channel Alignment__1	ongoing	22.4951565837732	0.562378914594331
raw__ss_1__os_0__min_size_50__min_size_overlap_0	Short	15	Structured Illumination_Channel Alignment	_1	raw__ss_1__os_0__min_size_50__min_size_overlap_0_slide 1_15_Structured Illumination_Channel Alignment__1	ongoing	9.05319476231986	0.226329869057996
raw__ss_1__os_0__min_size_50__min_size_overlap_0	Short	15	Structured Illumination_Channel Alignment	_1	raw__ss_1__os_0__min_size_50__min_size_overlap_0_slide 1_15_Structured Illumination_Channel Alignment__1	ongoing	18.5943289166305	0.464858222915762
raw__ss_1__os_0__min_size_50__min_size_overlap_0	Short	15	Structured Illumination_Channel Alignment	_1	raw__ss_1__os_0__min_size_50__min_size_overlap_0_slide 1_15_Structured Illumination_Channel Alignment__1	ongoing	16.8757539514077	0.421893848785192
raw__ss_1__os_0__min_size_50__min_size_overlap_0	Short	15	Structured Illumination_Channel Alignment	_1	raw__ss_1__os_0__min_size_50__min_size_overlap_0_slide 1_15_Structured Illumination_Channel Alignment__1	ongoing	0.438828625338209	0.0109707156334552
raw__ss_1__os_0__min_size_50__min_size_overlap_0	Short	15	Structured Illumination_Channel Alignment	_1	raw__ss_1__os_0__min_size_50__min_size_overlap_0_slide 1_15_Structured Illumination_Channel Alignment__1	ongoing	33.1539928707419	0.828849821768548
raw__ss_1__os_0__min_size_50__min_size_overlap_0	Short	15	Structured Illumination_Channel Alignment	_1	raw__ss_1__os_0__min_size_50__min_size_overlap_0_slide 1_15_Structured Illumination_Channel Alignment__1	ongoing	16.7496385206549	0.418740963016373
raw__ss_1__os_0__min_size_50__min_size_overlap_0	Short	15	Structured Illumination_Channel Alignment	_1	raw__ss_1__os_0__min_size_50__min_size_overlap_0_slide 1_15_Structured Illumination_Channel Alignment__1	ongoing	15.7262587515609	0.393156468789023
raw__ss_1__os_0__min_size_50__min_size_overlap_0	Short	15	Structured Illumination_Channel Alignment	_1	raw__ss_1__os_0__min_size_50__min_size_overlap_0_slide 1_15_Structured Illumination_Channel Alignment__1	ongoing	10.2822170847174	0.257055427117935
raw__ss_1__os_0__min_size_50__min_size_overlap_0	Short	15	Structured Illumination_Channel Alignment	_1	raw__ss_1__os_0__min_size_50__min_size_overlap_0_slide 1_15_Structured Illumination_Channel Alignment__1	ongoing	1.75307755347204	0.0438269388368009
raw__ss_1__os_0__min_size_50__min_size_overlap_0	Short	15	Structured Illumination_Channel Alignment	_1	raw__ss_1__os_0__min_size_50__min_size_overlap_0_slide 1_15_Structured Illumination_Channel Alignment__1	ongoing	5.48694641147333	0.137173660286833
raw__ss_1__os_0__min_size_50__min_size_overlap_0	Short	15	Structured Illumination_Channel Alignment	_1	raw__ss_1__os_0__min_size_50__min_size_overlap_0_slide 1_15_Structured Illumination_Channel Alignment__1	ongoing	12.9837582815432	0.324593957038581
raw__ss_1__os_0__min_size_50__min_size_overlap_0	Short	15	Structured Illumination_Channel Alignment	_1	raw__ss_1__os_0__min_size_50__min_size_overlap_0_slide 1_15_Structured Illumination_Channel Alignment__1	ongoing	10.5865357286918	0.264663393217294
raw__ss_1__os_0__min_size_50__min_size_overlap_0	Short	15	Structured Illumination_Channel Alignment	_1	raw__ss_1__os_0__min_size_50__min_size_overlap_0_slide 1_15_Structured Illumination_Channel Alignment__1	ongoing	11.5867373201507	0.289668433003767
raw__ss_1__os_0__min_size_50__min_size_overlap_0	Short	15	Structured Illumination_Channel Alignment	_1	raw__ss_1__os_0__min_size_50__min_size_overlap_0_slide 1_15_Structured Illumination_Channel Alignment__1	ongoing	18.9539650010913	0.473849125027283
raw__ss_1__os_0__min_size_50__min_size_overlap_0	Short	15	Structured Illumination_Channel Alignment	_1	raw__ss_1__os_0__min_size_50__min_size_overlap_0_slide 1_15_Structured Illumination_Channel Alignment__1	ongoing	30.4187201546341	0.760468003865852
raw__ss_1__os_0__min_size_50__min_size_overlap_0	Short	15	Structured Illumination_Channel Alignment	_1	raw__ss_1__os_0__min_size_50__min_size_overlap_0_slide 1_15_Structured Illumination_Channel Alignment__1	ongoing	10.1135978559385	0.252839946398463
raw__ss_1__os_0__min_size_50__min_size_overlap_0	Short	15	Structured Illumination_Channel Alignment	_1	raw__ss_1__os_0__min_size_50__min_size_overlap_0_slide 1_15_Structured Illumination_Channel Alignment__1	ongoing	6.95402057767846	0.173850514441961
raw__ss_1__os_0__min_size_50__min_size_overlap_0	Short	15	Structured Illumination_Channel Alignment	_1	raw__ss_1__os_0__min_size_50__min_size_overlap_0_slide 1_15_Structured Illumination_Channel Alignment__1	ongoing	0.583300182640635	0.0145825045660159
raw__ss_1__os_0__min_size_50__min_size_overlap_0	Short	15	Structured Illumination_Channel Alignment	_1	raw__ss_1__os_0__min_size_50__min_size_overlap_0_slide 1_15_Structured Illumination_Channel Alignment__1	ongoing	8.13129907772883	0.203282476943221
raw__ss_1__os_0__min_size_50__min_size_overlap_0	Short	15	Structured Illumination_Channel Alignment	_1	raw__ss_1__os_0__min_size_50__min_size_overlap_0_slide 1_15_Structured Illumination_Channel Alignment__1	ongoing	22.7123230844036	0.567808077110089
raw__ss_1__os_0__min_size_50__min_size_overlap_0	Short	15	Structured Illumination_Channel Alignment	_1	raw__ss_1__os_0__min_size_50__min_size_overlap_0_slide 1_15_Structured Illumination_Channel Alignment__1	ongoing	29.7406641682347	0.743516604205869
raw__ss_1__os_0__min_size_50__min_size_overlap_0	Short	15	Structured Illumination_Channel Alignment	_1	raw__ss_1__os_0__min_size_50__min_size_overlap_0_slide 1_15_Structured Illumination_Channel Alignment__1	ongoing	1.00803868562327	0.0252009671405817
raw__ss_1__os_0__min_size_50__min_size_overlap_0	Short	15	Structured Illumination_Channel Alignment	_1	raw__ss_1__os_0__min_size_50__min_size_overlap_0_slide 1_15_Structured Illumination_Channel Alignment__1	ongoing	13.4027335259229	0.335068338148074
raw__ss_1__os_0__min_size_50__min_size_overlap_0	Short	15	Structured Illumination_Channel Alignment	_1	raw__ss_1__os_0__min_size_50__min_size_overlap_0_slide 1_15_Structured Illumination_Channel Alignment__1	ongoing	2.08425225803686	0.0521063064509215
raw__ss_1__os_0__min_size_50__min_size_overlap_0	Short	15	Structured Illumination_Channel Alignment	_1	raw__ss_1__os_0__min_size_50__min_size_overlap_0_slide 1_15_Structured Illumination_Channel Alignment__1	ongoing	2.10542351088796	0.052635587772199
raw__ss_1__os_0__min_size_50__min_size_overlap_0	Short	15	Structured Illumination_Channel Alignment	_1	raw__ss_1__os_0__min_size_50__min_size_overlap_0_slide 1_15_Structured Illumination_Channel Alignment__1	ongoing	19.1599559107603	0.478998897769008
raw__ss_1__os_0__min_size_50__min_size_overlap_0	Short	15	Structured Illumination_Channel Alignment	_1	raw__ss_1__os_0__min_size_50__min_size_overlap_0_slide 1_15_Structured Illumination_Channel Alignment__1	ongoing	5.46622530383167	0.136655632595792
raw__ss_1__os_0__min_size_50__min_size_overlap_0	Short	15	Structured Illumination_Channel Alignment	_1	raw__ss_1__os_0__min_size_50__min_size_overlap_0_slide 1_15_Structured Illumination_Channel Alignment__1	ongoing	24.0595664648248	0.601489161620619
raw__ss_1__os_0__min_size_50__min_size_overlap_0	Short	15	Structured Illumination_Channel Alignment	_1	raw__ss_1__os_0__min_size_50__min_size_overlap_0_slide 1_15_Structured Illumination_Channel Alignment__1	ongoing	3.7240306058446	0.0931007651461149
raw__ss_1__os_0__min_size_50__min_size_overlap_0	Short	15	Structured Illumination_Channel Alignment	_1	raw__ss_1__os_0__min_size_50__min_size_overlap_0_slide 1_15_Structured Illumination_Channel Alignment__1	ongoing	17.5668968548519	0.439172421371296
raw__ss_1__os_0__min_size_50__min_size_overlap_0	Short	15	Structured Illumination_Channel Alignment	_1	raw__ss_1__os_0__min_size_50__min_size_overlap_0_slide 1_15_Structured Illumination_Channel Alignment__1	ongoing	25.793447072187	0.644836176804674
raw__ss_1__os_0__min_size_50__min_size_overlap_0	Short	15	Structured Illumination_Channel Alignment	_1	raw__ss_1__os_0__min_size_50__min_size_overlap_0_slide 1_15_Structured Illumination_Channel Alignment__1	ongoing	26.8803300185772	0.672008250464431
raw__ss_1__os_0__min_size_50__min_size_overlap_0	Short	15	Structured Illumination_Channel Alignment	_1	raw__ss_1__os_0__min_size_50__min_size_overlap_0_slide 1_15_Structured Illumination_Channel Alignment__1	ongoing	25.0655967827022	0.626639919567555
raw__ss_1__os_0__min_size_50__min_size_overlap_0	Short	15	Structured Illumination_Channel Alignment	_1	raw__ss_1__os_0__min_size_50__min_size_overlap_0_slide 1_15_Structured Illumination_Channel Alignment__1	ongoing	14.0306697239116	0.35076674309779
raw__ss_1__os_0__min_size_50__min_size_overlap_0	Short	15	Structured Illumination_Channel Alignment	_1	raw__ss_1__os_0__min_size_50__min_size_overlap_0_slide 1_15_Structured Illumination_Channel Alignment__1	ongoing	32.9686353634727	0.824215884086818
raw__ss_1__os_0__min_size_50__min_size_overlap_0	Short	15	Structured Illumination_Channel Alignment	_1	raw__ss_1__os_0__min_size_50__min_size_overlap_0_slide 1_15_Structured Illumination_Channel Alignment__1	ongoing	26.8454260403176	0.67113565100794
raw__ss_1__os_0__min_size_50__min_size_overlap_0	Short	15	Structured Illumination_Channel Alignment	_1	raw__ss_1__os_0__min_size_50__min_size_overlap_0_slide 1_15_Structured Illumination_Channel Alignment__1	ongoing	1.00901019094131	0.0252252547735328
raw__ss_1__os_0__min_size_50__min_size_overlap_0	Short	15	Structured Illumination_Channel Alignment	_1	raw__ss_1__os_0__min_size_50__min_size_overlap_0_slide 1_15_Structured Illumination_Channel Alignment__1	ongoing	23.0920562366644	0.577301405916609
raw__ss_1__os_0__min_size_50__min_size_overlap_0	Short	15	Structured Illumination_Channel Alignment	_1	raw__ss_1__os_0__min_size_50__min_size_overlap_0_slide 1_15_Structured Illumination_Channel Alignment__1	ongoing	16.3210131682322	0.408025329205804
raw__ss_1__os_0__min_size_50__min_size_overlap_0	Short	15	Structured Illumination_Channel Alignment	_1	raw__ss_1__os_0__min_size_50__min_size_overlap_0_slide 1_15_Structured Illumination_Channel Alignment__1	ongoing	22.8044140687836	0.570110351719591
raw__ss_1__os_0__min_size_50__min_size_overlap_0	Short	15	Structured Illumination_Channel Alignment	_1	raw__ss_1__os_0__min_size_50__min_size_overlap_0_slide 1_15_Structured Illumination_Channel Alignment__1	ongoing	11.4488905340997	0.286222263352493
raw__ss_1__os_0__min_size_50__min_size_overlap_0	Short	15	Structured Illumination_Channel Alignment	_1	raw__ss_1__os_0__min_size_50__min_size_overlap_0_slide 1_15_Structured Illumination_Channel Alignment__1	ongoing	5.27529190295652	0.131882297573913
raw__ss_1__os_0__min_size_50__min_size_overlap_0	Short	15	Structured Illumination_Channel Alignment	_1	raw__ss_1__os_0__min_size_50__min_size_overlap_0_slide 1_15_Structured Illumination_Channel Alignment__1	ongoing	2.1947545686826	0.0548688642170651
raw__ss_1__os_0__min_size_50__min_size_overlap_0	Short	15	Structured Illumination_Channel Alignment	_1	raw__ss_1__os_0__min_size_50__min_size_overlap_0_slide 1_15_Structured Illumination_Channel Alignment__1	ongoing	51.53783238635	1.28844580965875
raw__ss_1__os_0__min_size_50__min_size_overlap_0	Short	15	Structured Illumination_Channel Alignment	_1	raw__ss_1__os_0__min_size_50__min_size_overlap_0_slide 1_15_Structured Illumination_Channel Alignment__1	ongoing	23.1620617666018	0.579051544165044
raw__ss_1__os_0__min_size_50__min_size_overlap_0	Short	15	Structured Illumination_Channel Alignment	_1	raw__ss_1__os_0__min_size_50__min_size_overlap_0_slide 1_15_Structured Illumination_Channel Alignment__1	ongoing	1.01551799946982	0.0253879499867456
raw__ss_1__os_0__min_size_50__min_size_overlap_0	Short	15	Structured Illumination_Channel Alignment	_1	raw__ss_1__os_0__min_size_50__min_size_overlap_0_slide 1_15_Structured Illumination_Channel Alignment__1	ongoing	27.3641686477828	0.684104216194571
raw__ss_1__os_0__min_size_50__min_size_overlap_0	Short	15	Structured Illumination_Channel Alignment	_1	raw__ss_1__os_0__min_size_50__min_size_overlap_0_slide 1_15_Structured Illumination_Channel Alignment__1	ongoing	33.0027823118542	0.825069557796355
raw__ss_1__os_0__min_size_50__min_size_overlap_0	Short	15	Structured Illumination_Channel Alignment	_1	raw__ss_1__os_0__min_size_50__min_size_overlap_0_slide 1_15_Structured Illumination_Channel Alignment__1	ongoing	8.6464729059722	0.216161822649305
raw__ss_1__os_0__min_size_50__min_size_overlap_0	Short	15	Structured Illumination_Channel Alignment	_1	raw__ss_1__os_0__min_size_50__min_size_overlap_0_slide 1_15_Structured Illumination_Channel Alignment__1	ongoing	39.6208750134396	0.990521875335991
raw__ss_1__os_0__min_size_50__min_size_overlap_0	Short	15	Structured Illumination_Channel Alignment	_1	raw__ss_1__os_0__min_size_50__min_size_overlap_0_slide 1_15_Structured Illumination_Channel Alignment__1	ongoing	13.6127996567673	0.340319991419182
raw__ss_1__os_0__min_size_50__min_size_overlap_0	Short	15	Structured Illumination_Channel Alignment	_1	raw__ss_1__os_0__min_size_50__min_size_overlap_0_slide 1_15_Structured Illumination_Channel Alignment__1	ongoing	31.4060455879819	0.785151139699547
raw__ss_1__os_0__min_size_50__min_size_overlap_0	Short	15	Structured Illumination_Channel Alignment	_1	raw__ss_1__os_0__min_size_50__min_size_overlap_0_slide 1_15_Structured Illumination_Channel Alignment__1	ongoing	34.1054101087926	0.852635252719816
raw__ss_1__os_0__min_size_50__min_size_overlap_0	Short	15	Structured Illumination_Channel Alignment	_1	raw__ss_1__os_0__min_size_50__min_size_overlap_0_slide 1_15_Structured Illumination_Channel Alignment__1	ongoing	24.7860112542942	0.619650281357355
raw__ss_1__os_0__min_size_50__min_size_overlap_0	Short	15	Structured Illumination_Channel Alignment	_1	raw__ss_1__os_0__min_size_50__min_size_overlap_0_slide 1_15_Structured Illumination_Channel Alignment__1	ongoing	16.507402582492	0.412685064562301
raw__ss_1__os_0__min_size_50__min_size_overlap_0	Short	15	Structured Illumination_Channel Alignment	_1	raw__ss_1__os_0__min_size_50__min_size_overlap_0_slide 1_15_Structured Illumination_Channel Alignment__1	ongoing	9.64752063725419	0.241188015931355
raw__ss_1__os_0__min_size_50__min_size_overlap_0	Short	15	Structured Illumination_Channel Alignment	_1	raw__ss_1__os_0__min_size_50__min_size_overlap_0_slide 1_15_Structured Illumination_Channel Alignment__1	ongoing	15.352366668458	0.38380916671145
raw__ss_1__os_0__min_size_50__min_size_overlap_0	Short	15	Structured Illumination_Channel Alignment	_1	raw__ss_1__os_0__min_size_50__min_size_overlap_0_slide 1_15_Structured Illumination_Channel Alignment__1	ongoing	17.8518160042766	0.446295400106914
raw__ss_1__os_0__min_size_50__min_size_overlap_0	Short	15	Structured Illumination_Channel Alignment	_1	raw__ss_1__os_0__min_size_50__min_size_overlap_0_slide 1_15_Structured Illumination_Channel Alignment__1	ongoing	8.87056562048	0.221764140512
raw__ss_1__os_0__min_size_50__min_size_overlap_0	Short	15	Structured Illumination_Channel Alignment	_1	raw__ss_1__os_0__min_size_50__min_size_overlap_0_slide 1_15_Structured Illumination_Channel Alignment__1	ongoing	11.0288910628208	0.275722276570521
raw__ss_1__os_0__min_size_50__min_size_overlap_0	Short	15	Structured Illumination_Channel Alignment	_1	raw__ss_1__os_0__min_size_50__min_size_overlap_0_slide 1_15_Structured Illumination_Channel Alignment__1	ongoing	21.420252711295	0.535506317782375
raw__ss_1__os_0__min_size_50__min_size_overlap_0	Short	15	Structured Illumination_Channel Alignment	_1	raw__ss_1__os_0__min_size_50__min_size_overlap_0_slide 1_15_Structured Illumination_Channel Alignment__1	ongoing	6.81397491543687	0.170349372885922
raw__ss_1__os_0__min_size_50__min_size_overlap_0	Short	15	Structured Illumination_Channel Alignment	_1	raw__ss_1__os_0__min_size_50__min_size_overlap_0_slide 1_15_Structured Illumination_Channel Alignment__1	ongoing	26.5823998416142	0.664559996040355
raw__ss_1__os_0__min_size_50__min_size_overlap_0	Short	15	Structured Illumination_Channel Alignment	_1	raw__ss_1__os_0__min_size_50__min_size_overlap_0_slide 1_15_Structured Illumination_Channel Alignment__1	ongoing	8.77424833602801	0.2193562084007
raw__ss_1__os_0__min_size_50__min_size_overlap_0	Short	15	Structured Illumination_Channel Alignment	_1	raw__ss_1__os_0__min_size_50__min_size_overlap_0_slide 1_15_Structured Illumination_Channel Alignment__1	ongoing	20.1020714355077	0.502551785887692
raw__ss_1__os_0__min_size_50__min_size_overlap_0	Short	15	Structured Illumination_Channel Alignment	_1	raw__ss_1__os_0__min_size_50__min_size_overlap_0_slide 1_15_Structured Illumination_Channel Alignment__1	ongoing	19.7167288665779	0.492918221664447
raw__ss_1__os_0__min_size_50__min_size_overlap_0	Short	15	Structured Illumination_Channel Alignment	_1	raw__ss_1__os_0__min_size_50__min_size_overlap_0_slide 1_15_Structured Illumination_Channel Alignment__1	ongoing	10.4455707515488	0.261139268788719
raw__ss_1__os_0__min_size_50__min_size_overlap_0	Short	15	Structured Illumination_Channel Alignment	_1	raw__ss_1__os_0__min_size_50__min_size_overlap_0_slide 1_15_Structured Illumination_Channel Alignment__1	ongoing	13.5945746883777	0.339864367209444
raw__ss_1__os_0__min_size_50__min_size_overlap_0	Short	15	Structured Illumination_Channel Alignment	_1	raw__ss_1__os_0__min_size_50__min_size_overlap_0_slide 1_15_Structured Illumination_Channel Alignment__1	ongoing	14.5197544783144	0.362993861957859
raw__ss_1__os_0__min_size_50__min_size_overlap_0	Short	15	Structured Illumination_Channel Alignment	_1	raw__ss_1__os_0__min_size_50__min_size_overlap_0_slide 1_15_Structured Illumination_Channel Alignment__1	ongoing	23.3264282657503	0.583160706643757
raw__ss_1__os_0__min_size_50__min_size_overlap_0	Short	15	Structured Illumination_Channel Alignment	_1	raw__ss_1__os_0__min_size_50__min_size_overlap_0_slide 1_15_Structured Illumination_Channel Alignment__1	ongoing	4.89580729734033	0.122395182433508
raw__ss_1__os_0__min_size_50__min_size_overlap_0	Short	15	Structured Illumination_Channel Alignment	_1	raw__ss_1__os_0__min_size_50__min_size_overlap_0_slide 1_15_Structured Illumination_Channel Alignment__1	ongoing	11.2294209746171	0.280735524365427
raw__ss_1__os_0__min_size_50__min_size_overlap_0	Short	15	Structured Illumination_Channel Alignment	_1	raw__ss_1__os_0__min_size_50__min_size_overlap_0_slide 1_15_Structured Illumination_Channel Alignment__1	ongoing	17.9683926041782	0.449209815104455
raw__ss_1__os_0__min_size_50__min_size_overlap_0	Short	15	Structured Illumination_Channel Alignment	_1	raw__ss_1__os_0__min_size_50__min_size_overlap_0_slide 1_15_Structured Illumination_Channel Alignment__1	ongoing	14.0375074099831	0.350937685249577
raw__ss_1__os_0__min_size_50__min_size_overlap_0	Short	15	Structured Illumination_Channel Alignment	_1	raw__ss_1__os_0__min_size_50__min_size_overlap_0_slide 1_15_Structured Illumination_Channel Alignment__1	ongoing	16.4584900285152	0.41146225071288
raw__ss_1__os_0__min_size_50__min_size_overlap_0	Short	15	Structured Illumination_Channel Alignment	_1	raw__ss_1__os_0__min_size_50__min_size_overlap_0_slide 1_15_Structured Illumination_Channel Alignment__1	ongoing	12.2360062095282	0.305900155238204
raw__ss_1__os_0__min_size_50__min_size_overlap_0	Short	15	Structured Illumination_Channel Alignment	_1	raw__ss_1__os_0__min_size_50__min_size_overlap_0_slide 1_15_Structured Illumination_Channel Alignment__1	ongoing	8.9263740948106	0.223159352370265
raw__ss_1__os_0__min_size_50__min_size_overlap_0	Short	15	Structured Illumination_Channel Alignment	_1	raw__ss_1__os_0__min_size_50__min_size_overlap_0_slide 1_15_Structured Illumination_Channel Alignment__1	ongoing	8.16235934489407	0.204058983622352
raw__ss_1__os_0__min_size_50__min_size_overlap_0	Short	15	Structured Illumination_Channel Alignment	_1	raw__ss_1__os_0__min_size_50__min_size_overlap_0_slide 1_15_Structured Illumination_Channel Alignment__1	ongoing	24.6913845088026	0.617284612720064
raw__ss_1__os_0__min_size_50__min_size_overlap_0	Short	15	Structured Illumination_Channel Alignment	_1	raw__ss_1__os_0__min_size_50__min_size_overlap_0_slide 1_15_Structured Illumination_Channel Alignment__1	ongoing	15.5465077692823	0.388662694232059
raw__ss_1__os_0__min_size_50__min_size_overlap_0	Short	15	Structured Illumination_Channel Alignment	_1	raw__ss_1__os_0__min_size_50__min_size_overlap_0_slide 1_15_Structured Illumination_Channel Alignment__1	ongoing	50.7828572671638	1.26957143167909
raw__ss_1__os_0__min_size_50__min_size_overlap_0	Short	15	Structured Illumination_Channel Alignment	_1	raw__ss_1__os_0__min_size_50__min_size_overlap_0_slide 1_15_Structured Illumination_Channel Alignment__1	ongoing	13.1918434929495	0.329796087323737
raw__ss_1__os_0__min_size_50__min_size_overlap_0	Short	15	Structured Illumination_Channel Alignment	_1	raw__ss_1__os_0__min_size_50__min_size_overlap_0_slide 1_15_Structured Illumination_Channel Alignment__1	ongoing	8.52998913053432	0.213249728263358
raw__ss_1__os_0__min_size_50__min_size_overlap_0	Short	15	Structured Illumination_Channel Alignment	_1	raw__ss_1__os_0__min_size_50__min_size_overlap_0_slide 1_15_Structured Illumination_Channel Alignment__1	ongoing	17.3250235362395	0.433125588405988
raw__ss_1__os_0__min_size_50__min_size_overlap_0	Short	15	Structured Illumination_Channel Alignment	_1	raw__ss_1__os_0__min_size_50__min_size_overlap_0_slide 1_15_Structured Illumination_Channel Alignment__1	ongoing	26.6619314476931	0.666548286192327
raw__ss_1__os_0__min_size_50__min_size_overlap_0	Short	15	Structured Illumination_Channel Alignment	_1	raw__ss_1__os_0__min_size_50__min_size_overlap_0_slide 1_15_Structured Illumination_Channel Alignment__1	ongoing	16.4820031313255	0.412050078283137
raw__ss_1__os_0__min_size_50__min_size_overlap_0	Short	15	Structured Illumination_Channel Alignment	_1	raw__ss_1__os_0__min_size_50__min_size_overlap_0_slide 1_15_Structured Illumination_Channel Alignment__1	ongoing	1.24957410632219	0.0312393526580546
raw__ss_1__os_0__min_size_50__min_size_overlap_0	Short	15	Structured Illumination_Channel Alignment	_1	raw__ss_1__os_0__min_size_50__min_size_overlap_0_slide 1_15_Structured Illumination_Channel Alignment__1	ongoing	10.8807729764458	0.272019324411146
raw__ss_1__os_0__min_size_50__min_size_overlap_0	Short	15	Structured Illumination_Channel Alignment	_1	raw__ss_1__os_0__min_size_50__min_size_overlap_0_slide 1_15_Structured Illumination_Channel Alignment__1	ongoing	3.14480476296823	0.0786201190742057
raw__ss_1__os_0__min_size_50__min_size_overlap_0	Short	15	Structured Illumination_Channel Alignment	_1	raw__ss_1__os_0__min_size_50__min_size_overlap_0_slide 1_15_Structured Illumination_Channel Alignment__1	ongoing	25.0109247321897	0.625273118304744
raw__ss_1__os_0__min_size_50__min_size_overlap_0	Short	15	Structured Illumination_Channel Alignment	_1	raw__ss_1__os_0__min_size_50__min_size_overlap_0_slide 1_15_Structured Illumination_Channel Alignment__1	ongoing	11.7302338220894	0.293255845552236
raw__ss_1__os_0__min_size_50__min_size_overlap_0	Short	15	Structured Illumination_Channel Alignment	_1	raw__ss_1__os_0__min_size_50__min_size_overlap_0_slide 1_15_Structured Illumination_Channel Alignment__1	ongoing	14.5960575589291	0.364901438973227
raw__ss_1__os_0__min_size_50__min_size_overlap_0	Short	15	Structured Illumination_Channel Alignment	_1	raw__ss_1__os_0__min_size_50__min_size_overlap_0_slide 1_15_Structured Illumination_Channel Alignment__1	ongoing	29.1095826739153	0.727739566847883
raw__ss_1__os_0__min_size_50__min_size_overlap_0	Short	15	Structured Illumination_Channel Alignment	_1	raw__ss_1__os_0__min_size_50__min_size_overlap_0_slide 1_15_Structured Illumination_Channel Alignment__1	ongoing	34.45581376045	0.861395344011251
raw__ss_1__os_0__min_size_50__min_size_overlap_0	Short	15	Structured Illumination_Channel Alignment	_1	raw__ss_1__os_0__min_size_50__min_size_overlap_0_slide 1_15_Structured Illumination_Channel Alignment__1	ongoing	16.455967769953	0.411399194248825
raw__ss_1__os_0__min_size_50__min_size_overlap_0	Short	15	Structured Illumination_Channel Alignment	_1	raw__ss_1__os_0__min_size_50__min_size_overlap_0_slide 1_15_Structured Illumination_Channel Alignment__1	ongoing	25.2139687927781	0.630349219819453
raw__ss_1__os_0__min_size_50__min_size_overlap_0	Short	15	Structured Illumination_Channel Alignment	_1	raw__ss_1__os_0__min_size_50__min_size_overlap_0_slide 1_15_Structured Illumination_Channel Alignment__1	ongoing	6.47144354154233	0.161786088538558
raw__ss_1__os_0__min_size_50__min_size_overlap_0	Short	15	Structured Illumination_Channel Alignment	_1	raw__ss_1__os_0__min_size_50__min_size_overlap_0_slide 1_15_Structured Illumination_Channel Alignment__1	ongoing	25.2075600077232	0.630189000193081
raw__ss_1__os_0__min_size_50__min_size_overlap_0	Short	15	Structured Illumination_Channel Alignment	_1	raw__ss_1__os_0__min_size_50__min_size_overlap_0_slide 1_15_Structured Illumination_Channel Alignment__1	ongoing	17.0574944102462	0.426437360256154
raw__ss_1__os_0__min_size_50__min_size_overlap_0	Short	15	Structured Illumination_Channel Alignment	_1	raw__ss_1__os_0__min_size_50__min_size_overlap_0_slide 1_15_Structured Illumination_Channel Alignment__1	ongoing	19.8091192791623	0.495227981979057
raw__ss_1__os_0__min_size_50__min_size_overlap_0	Short	15	Structured Illumination_Channel Alignment	_1	raw__ss_1__os_0__min_size_50__min_size_overlap_0_slide 1_15_Structured Illumination_Channel Alignment__1	ongoing	0.60308379230506	0.0150770948076265
raw__ss_1__os_0__min_size_50__min_size_overlap_0	Short	15	Structured Illumination_Channel Alignment	_1	raw__ss_1__os_0__min_size_50__min_size_overlap_0_slide 1_15_Structured Illumination_Channel Alignment__1	ongoing	22.0577640922252	0.551444102305629
raw__ss_1__os_0__min_size_50__min_size_overlap_0	Short	15	Structured Illumination_Channel Alignment	_1	raw__ss_1__os_0__min_size_50__min_size_overlap_0_slide 1_15_Structured Illumination_Channel Alignment__1	ongoing	32.4146431123056	0.81036607780764
raw__ss_1__os_0__min_size_50__min_size_overlap_0	Short	15	Structured Illumination_Channel Alignment	_1	raw__ss_1__os_0__min_size_50__min_size_overlap_0_slide 1_15_Structured Illumination_Channel Alignment__1	ongoing	38.8961058239961	0.972402645599903
raw__ss_1__os_0__min_size_50__min_size_overlap_0	Short	15	Structured Illumination_Channel Alignment	_1	raw__ss_1__os_0__min_size_50__min_size_overlap_0_slide 1_15_Structured Illumination_Channel Alignment__1	ongoing	22.0043495111114	0.550108737777786
raw__ss_1__os_0__min_size_50__min_size_overlap_0	Short	15	Structured Illumination_Channel Alignment	_1	raw__ss_1__os_0__min_size_50__min_size_overlap_0_slide 1_15_Structured Illumination_Channel Alignment__1	ongoing	10.807537818074	0.270188445451849
raw__ss_1__os_0__min_size_50__min_size_overlap_0	Short	15	Structured Illumination_Channel Alignment	_1	raw__ss_1__os_0__min_size_50__min_size_overlap_0_slide 1_15_Structured Illumination_Channel Alignment__1	ongoing	12.5399446794013	0.313498616985033
raw__ss_1__os_0__min_size_50__min_size_overlap_0	Short	15	Structured Illumination_Channel Alignment	_1	raw__ss_1__os_0__min_size_50__min_size_overlap_0_slide 1_15_Structured Illumination_Channel Alignment__1	ongoing	5.74208404085319	0.14355210102133
raw__ss_1__os_0__min_size_50__min_size_overlap_0	Short	15	Structured Illumination_Channel Alignment	_1	raw__ss_1__os_0__min_size_50__min_size_overlap_0_slide 1_15_Structured Illumination_Channel Alignment__1	ongoing	37.2772163642289	0.931930409105723
raw__ss_1__os_0__min_size_50__min_size_overlap_0	Short	15	Structured Illumination_Channel Alignment	_1	raw__ss_1__os_0__min_size_50__min_size_overlap_0_slide 1_15_Structured Illumination_Channel Alignment__1	ongoing	28.6405551622187	0.716013879055469
raw__ss_1__os_0__min_size_50__min_size_overlap_0	Short	15	Structured Illumination_Channel Alignment	_1	raw__ss_1__os_0__min_size_50__min_size_overlap_0_slide 1_15_Structured Illumination_Channel Alignment__1	ongoing	0.613087986035493	0.0153271996508873
raw__ss_1__os_0__min_size_50__min_size_overlap_0	Short	15	Structured Illumination_Channel Alignment	_1	raw__ss_1__os_0__min_size_50__min_size_overlap_0_slide 1_15_Structured Illumination_Channel Alignment__1	ongoing	46.6245828324221	1.16561457081055
raw__ss_1__os_0__min_size_50__min_size_overlap_0	Short	15	Structured Illumination_Channel Alignment	_1	raw__ss_1__os_0__min_size_50__min_size_overlap_0_slide 1_15_Structured Illumination_Channel Alignment__1	ongoing	38.6329224872955	0.965823062182388
raw__ss_1__os_0__min_size_50__min_size_overlap_0	Short	15	Structured Illumination_Channel Alignment	_1	raw__ss_1__os_0__min_size_50__min_size_overlap_0_slide 1_15_Structured Illumination_Channel Alignment__1	ongoing	11.9738508195254	0.299346270488134
raw__ss_1__os_0__min_size_50__min_size_overlap_0	Short	15	Structured Illumination_Channel Alignment	_1	raw__ss_1__os_0__min_size_50__min_size_overlap_0_slide 1_15_Structured Illumination_Channel Alignment__1	ongoing	1.54406988221903	0.0386017470554759
raw__ss_1__os_0__min_size_50__min_size_overlap_0	Short	15	Structured Illumination_Channel Alignment	_1	raw__ss_1__os_0__min_size_50__min_size_overlap_0_slide 1_15_Structured Illumination_Channel Alignment__1	ongoing	25.1579499704126	0.628948749260315
raw__ss_1__os_0__min_size_50__min_size_overlap_0	Short	15	Structured Illumination_Channel Alignment	_1	raw__ss_1__os_0__min_size_50__min_size_overlap_0_slide 1_15_Structured Illumination_Channel Alignment__1	ongoing	6.94080290398772	0.173520072599693
raw__ss_1__os_0__min_size_50__min_size_overlap_0	Short	15	Structured Illumination_Channel Alignment	_1	raw__ss_1__os_0__min_size_50__min_size_overlap_0_slide 1_15_Structured Illumination_Channel Alignment__1	ongoing	6.34598346723617	0.158649586680904
raw__ss_1__os_0__min_size_50__min_size_overlap_0	Short	15	Structured Illumination_Channel Alignment	_1	raw__ss_1__os_0__min_size_50__min_size_overlap_0_slide 1_15_Structured Illumination_Channel Alignment__1	ongoing	5.66220812654479	0.14155520316362
raw__ss_1__os_0__min_size_50__min_size_overlap_0	Short	15	Structured Illumination_Channel Alignment	_1	raw__ss_1__os_0__min_size_50__min_size_overlap_0_slide 1_15_Structured Illumination_Channel Alignment__1	ongoing	3.33734566965517	0.0834336417413794
raw__ss_1__os_0__min_size_50__min_size_overlap_0	Short	15	Structured Illumination_Channel Alignment	_1	raw__ss_1__os_0__min_size_50__min_size_overlap_0_slide 1_15_Structured Illumination_Channel Alignment__1	ongoing	12.7621523353468	0.31905380838367
raw__ss_1__os_0__min_size_50__min_size_overlap_0	Short	15	Structured Illumination_Channel Alignment	_1	raw__ss_1__os_0__min_size_50__min_size_overlap_0_slide 1_15_Structured Illumination_Channel Alignment__1	ongoing	24.8081976756361	0.620204941890902
raw__ss_1__os_0__min_size_50__min_size_overlap_0	Short	15	Structured Illumination_Channel Alignment	_1	raw__ss_1__os_0__min_size_50__min_size_overlap_0_slide 1_15_Structured Illumination_Channel Alignment__1	ongoing	2.89888957380744	0.072472239345186
raw__ss_1__os_0__min_size_50__min_size_overlap_0	Short	15	Structured Illumination_Channel Alignment	_1	raw__ss_1__os_0__min_size_50__min_size_overlap_0_slide 1_15_Structured Illumination_Channel Alignment__1	ongoing	0.581533713391223	0.0145383428347806
raw__ss_1__os_0__min_size_50__min_size_overlap_0	Short	15	Structured Illumination_Channel Alignment	_1	raw__ss_1__os_0__min_size_50__min_size_overlap_0_slide 1_15_Structured Illumination_Channel Alignment__1	ongoing	8.01403225863101	0.200350806465775
raw__ss_1__os_0__min_size_50__min_size_overlap_0	Short	15	Structured Illumination_Channel Alignment	_1	raw__ss_1__os_0__min_size_50__min_size_overlap_0_slide 1_15_Structured Illumination_Channel Alignment__1	ongoing	11.9528339002359	0.298820847505898
raw__ss_1__os_0__min_size_50__min_size_overlap_0	Short	15	Structured Illumination_Channel Alignment	_1	raw__ss_1__os_0__min_size_50__min_size_overlap_0_slide 1_15_Structured Illumination_Channel Alignment__1	ongoing	1.61052736303895	0.0402631840759738
raw__ss_1__os_0__min_size_50__min_size_overlap_0	Short	15	Structured Illumination_Channel Alignment	_1	raw__ss_1__os_0__min_size_50__min_size_overlap_0_slide 1_15_Structured Illumination_Channel Alignment__1	ongoing	8.9012471620764	0.22253117905191
raw__ss_1__os_0__min_size_50__min_size_overlap_0	Short	15	Structured Illumination_Channel Alignment	_1	raw__ss_1__os_0__min_size_50__min_size_overlap_0_slide 1_15_Structured Illumination_Channel Alignment__1	ongoing	31.6144629080922	0.790361572702306
raw__ss_1__os_0__min_size_50__min_size_overlap_0	Short	15	Structured Illumination_Channel Alignment	_1	raw__ss_1__os_0__min_size_50__min_size_overlap_0_slide 1_15_Structured Illumination_Channel Alignment__1	ongoing	6.89124538313527	0.172281134578382
raw__ss_1__os_0__min_size_50__min_size_overlap_0	Short	15	Structured Illumination_Channel Alignment	_1	raw__ss_1__os_0__min_size_50__min_size_overlap_0_slide 1_15_Structured Illumination_Channel Alignment__1	ongoing	24.536099423521	0.613402485588025
raw__ss_1__os_0__min_size_50__min_size_overlap_0	Short	15	Structured Illumination_Channel Alignment	_1	raw__ss_1__os_0__min_size_50__min_size_overlap_0_slide 1_15_Structured Illumination_Channel Alignment__1	ongoing	37.51675063931	0.937918765982749
raw__ss_1__os_0__min_size_50__min_size_overlap_0	Short	15	Structured Illumination_Channel Alignment	_1	raw__ss_1__os_0__min_size_50__min_size_overlap_0_slide 1_15_Structured Illumination_Channel Alignment__1	ongoing	10.9728675009966	0.274321687524916
raw__ss_1__os_0__min_size_50__min_size_overlap_0	Short	15	Structured Illumination_Channel Alignment	_1	raw__ss_1__os_0__min_size_50__min_size_overlap_0_slide 1_15_Structured Illumination_Channel Alignment__1	ongoing	13.1931629633154	0.329829074082886
raw__ss_1__os_0__min_size_50__min_size_overlap_0	Short	15	Structured Illumination_Channel Alignment	_1	raw__ss_1__os_0__min_size_50__min_size_overlap_0_slide 1_15_Structured Illumination_Channel Alignment__1	ongoing	42.7827551053145	1.06956887763286
raw__ss_1__os_0__min_size_50__min_size_overlap_0	Short	15	Structured Illumination_Channel Alignment	_1	raw__ss_1__os_0__min_size_50__min_size_overlap_0_slide 1_15_Structured Illumination_Channel Alignment__1	ongoing	56.5612198144405	1.41403049536101
raw__ss_1__os_0__min_size_50__min_size_overlap_0	Short	15	Structured Illumination_Channel Alignment	_1	raw__ss_1__os_0__min_size_50__min_size_overlap_0_slide 1_15_Structured Illumination_Channel Alignment__1	ongoing	19.4135665703523	0.485339164258806
raw__ss_1__os_0__min_size_50__min_size_overlap_0	Short	15	Structured Illumination_Channel Alignment	_1	raw__ss_1__os_0__min_size_50__min_size_overlap_0_slide 1_15_Structured Illumination_Channel Alignment__1	ongoing	11.3195222084735	0.282988055211836
raw__ss_1__os_0__min_size_50__min_size_overlap_0	Short	15	Structured Illumination_Channel Alignment	_1	raw__ss_1__os_0__min_size_50__min_size_overlap_0_slide 1_15_Structured Illumination_Channel Alignment__1	ongoing	23.4145357852893	0.585363394632234
raw__ss_1__os_0__min_size_50__min_size_overlap_0	Short	15	Structured Illumination_Channel Alignment	_1	raw__ss_1__os_0__min_size_50__min_size_overlap_0_slide 1_15_Structured Illumination_Channel Alignment__1	ongoing	32.1170731620172	0.80292682905043
raw__ss_1__os_0__min_size_50__min_size_overlap_0	Short	15	Structured Illumination_Channel Alignment	_1	raw__ss_1__os_0__min_size_50__min_size_overlap_0_slide 1_15_Structured Illumination_Channel Alignment__1	ongoing	34.7850587487494	0.869626468718736
raw__ss_1__os_0__min_size_50__min_size_overlap_0	Short	15	Structured Illumination_Channel Alignment	_1	raw__ss_1__os_0__min_size_50__min_size_overlap_0_slide 1_15_Structured Illumination_Channel Alignment__1	ongoing	53.8082919331942	1.34520729832985
raw__ss_1__os_0__min_size_50__min_size_overlap_0	Short	15	Structured Illumination_Channel Alignment	_1	raw__ss_1__os_0__min_size_50__min_size_overlap_0_slide 1_15_Structured Illumination_Channel Alignment__1	ongoing	8.17538708225852	0.204384677056463
raw__ss_1__os_0__min_size_50__min_size_overlap_0	Short	15	Structured Illumination_Channel Alignment	_1	raw__ss_1__os_0__min_size_50__min_size_overlap_0_slide 1_15_Structured Illumination_Channel Alignment__1	ongoing	0.695251653385078	0.017381291334627
raw__ss_1__os_0__min_size_50__min_size_overlap_0	Short	15	Structured Illumination_Channel Alignment	_1	raw__ss_1__os_0__min_size_50__min_size_overlap_0_slide 1_15_Structured Illumination_Channel Alignment__1	ongoing	22.429787032991	0.560744675824776
raw__ss_1__os_0__min_size_50__min_size_overlap_0	Short	15	Structured Illumination_Channel Alignment	_1	raw__ss_1__os_0__min_size_50__min_size_overlap_0_slide 1_15_Structured Illumination_Channel Alignment__1	ongoing	23.7768518178756	0.594421295446889
raw__ss_1__os_0__min_size_50__min_size_overlap_0	Short	15	Structured Illumination_Channel Alignment	_1	raw__ss_1__os_0__min_size_50__min_size_overlap_0_slide 1_15_Structured Illumination_Channel Alignment__1	ongoing	49.9640694458246	1.24910173614561
raw__ss_1__os_0__min_size_50__min_size_overlap_0	Short	15	Structured Illumination_Channel Alignment	_1	raw__ss_1__os_0__min_size_50__min_size_overlap_0_slide 1_15_Structured Illumination_Channel Alignment__1	ongoing	23.5056706780897	0.587641766952243
raw__ss_1__os_0__min_size_50__min_size_overlap_0	Short	15	Structured Illumination_Channel Alignment	_1	raw__ss_1__os_0__min_size_50__min_size_overlap_0_slide 1_15_Structured Illumination_Channel Alignment__1	ongoing	7.89249450160037	0.197312362540009
raw__ss_1__os_0__min_size_50__min_size_overlap_0	Short	15	Structured Illumination_Channel Alignment	_1	raw__ss_1__os_0__min_size_50__min_size_overlap_0_slide 1_15_Structured Illumination_Channel Alignment__1	ongoing	21.0908530323612	0.527271325809029
raw__ss_1__os_0__min_size_50__min_size_overlap_0	Short	15	Structured Illumination_Channel Alignment	_1	raw__ss_1__os_0__min_size_50__min_size_overlap_0_slide 1_15_Structured Illumination_Channel Alignment__1	ongoing	22.7371816504545	0.568429541261362
raw__ss_1__os_0__min_size_50__min_size_overlap_0	Short	15	Structured Illumination_Channel Alignment	_1	raw__ss_1__os_0__min_size_50__min_size_overlap_0_slide 1_15_Structured Illumination_Channel Alignment__1	ongoing	23.7667266502192	0.59416816625548
raw__ss_1__os_0__min_size_50__min_size_overlap_0	Short	15	Structured Illumination_Channel Alignment	_1	raw__ss_1__os_0__min_size_50__min_size_overlap_0_slide 1_15_Structured Illumination_Channel Alignment__1	ongoing	33.8108875200042	0.845272188000105
raw__ss_1__os_0__min_size_50__min_size_overlap_0	Short	15	Structured Illumination_Channel Alignment	_1	raw__ss_1__os_0__min_size_50__min_size_overlap_0_slide 1_15_Structured Illumination_Channel Alignment__1	ongoing	28.397816452105	0.709945411302624
raw__ss_1__os_0__min_size_50__min_size_overlap_0	Short	15	Structured Illumination_Channel Alignment	_1	raw__ss_1__os_0__min_size_50__min_size_overlap_0_slide 1_15_Structured Illumination_Channel Alignment__1	ongoing	11.7255915770154	0.293139789425385
raw__ss_1__os_0__min_size_50__min_size_overlap_0	Short	15	Structured Illumination_Channel Alignment	_1	raw__ss_1__os_0__min_size_50__min_size_overlap_0_slide 1_15_Structured Illumination_Channel Alignment__1	ongoing	0.167883211668534	0.00419708029171334
raw__ss_1__os_0__min_size_50__min_size_overlap_0	Short	15	Structured Illumination_Channel Alignment	_1	raw__ss_1__os_0__min_size_50__min_size_overlap_0_slide 1_15_Structured Illumination_Channel Alignment__1	ongoing	11.7722301062204	0.294305752655509
raw__ss_1__os_0__min_size_50__min_size_overlap_0	Short	15	Structured Illumination_Channel Alignment	_1	raw__ss_1__os_0__min_size_50__min_size_overlap_0_slide 1_15_Structured Illumination_Channel Alignment__1	ongoing	12.8981904487464	0.322454761218661
raw__ss_1__os_0__min_size_50__min_size_overlap_0	Short	15	Structured Illumination_Channel Alignment	_1	raw__ss_1__os_0__min_size_50__min_size_overlap_0_slide 1_15_Structured Illumination_Channel Alignment__1	ongoing	8.62407570157755	0.215601892539439
raw__ss_1__os_0__min_size_50__min_size_overlap_0	Short	15	Structured Illumination_Channel Alignment	_1	raw__ss_1__os_0__min_size_50__min_size_overlap_0_slide 1_15_Structured Illumination_Channel Alignment__1	ongoing	43.4965776710828	1.08741444177707
raw__ss_1__os_0__min_size_50__min_size_overlap_0	Short	15	Structured Illumination_Channel Alignment	_1	raw__ss_1__os_0__min_size_50__min_size_overlap_0_slide 1_15_Structured Illumination_Channel Alignment__1	ongoing	19.892044393084	0.497301109827099
raw__ss_1__os_0__min_size_50__min_size_overlap_0	Short	15	Structured Illumination_Channel Alignment	_1	raw__ss_1__os_0__min_size_50__min_size_overlap_0_slide 1_15_Structured Illumination_Channel Alignment__1	ongoing	1.19387755105457	0.0298469387763643
raw__ss_1__os_0__min_size_50__min_size_overlap_0	Short	15	Structured Illumination_Channel Alignment	_1	raw__ss_1__os_0__min_size_50__min_size_overlap_0_slide 1_15_Structured Illumination_Channel Alignment__1	ongoing	14.7320257870955	0.368300644677387
raw__ss_1__os_0__min_size_50__min_size_overlap_0	Short	15	Structured Illumination_Channel Alignment	_1	raw__ss_1__os_0__min_size_50__min_size_overlap_0_slide 1_15_Structured Illumination_Channel Alignment__1	ongoing	18.0241584604634	0.450603961511585
raw__ss_1__os_0__min_size_50__min_size_overlap_0	Short	15	Structured Illumination_Channel Alignment	_1	raw__ss_1__os_0__min_size_50__min_size_overlap_0_slide 1_15_Structured Illumination_Channel Alignment__1	ongoing	29.9014776618488	0.74753694154622
raw__ss_1__os_0__min_size_50__min_size_overlap_0	Short	15	Structured Illumination_Channel Alignment	_1	raw__ss_1__os_0__min_size_50__min_size_overlap_0_slide 1_15_Structured Illumination_Channel Alignment__1	ongoing	37.1453784439762	0.928634461099406
raw__ss_1__os_0__min_size_50__min_size_overlap_0	Short	15	Structured Illumination_Channel Alignment	_1	raw__ss_1__os_0__min_size_50__min_size_overlap_0_slide 1_15_Structured Illumination_Channel Alignment__1	ongoing	23.3955480903793	0.584888702259482
raw__ss_1__os_0__min_size_50__min_size_overlap_0	Short	15	Structured Illumination_Channel Alignment	_1	raw__ss_1__os_0__min_size_50__min_size_overlap_0_slide 1_15_Structured Illumination_Channel Alignment__1	ongoing	41.5318296986032	1.03829574246508
raw__ss_1__os_0__min_size_50__min_size_overlap_0	Short	15	Structured Illumination_Channel Alignment	_1	raw__ss_1__os_0__min_size_50__min_size_overlap_0_slide 1_15_Structured Illumination_Channel Alignment__1	ongoing	31.8347295858977	0.795868239647443
raw__ss_1__os_0__min_size_50__min_size_overlap_0	Short	15	Structured Illumination_Channel Alignment	_1	raw__ss_1__os_0__min_size_50__min_size_overlap_0_slide 1_15_Structured Illumination_Channel Alignment__1	ongoing	7.71564553763176	0.192891138440794
raw__ss_1__os_0__min_size_50__min_size_overlap_0	Short	15	Structured Illumination_Channel Alignment	_1	raw__ss_1__os_0__min_size_50__min_size_overlap_0_slide 1_15_Structured Illumination_Channel Alignment__1	ongoing	13.3392140352435	0.333480350881089
raw__ss_1__os_0__min_size_50__min_size_overlap_0	Short	15	Structured Illumination_Channel Alignment	_1	raw__ss_1__os_0__min_size_50__min_size_overlap_0_slide 1_15_Structured Illumination_Channel Alignment__1	ongoing	19.2571099995654	0.481427749989136
raw__ss_1__os_0__min_size_50__min_size_overlap_0	Short	15	Structured Illumination_Channel Alignment	_1	raw__ss_1__os_0__min_size_50__min_size_overlap_0_slide 1_15_Structured Illumination_Channel Alignment__1	ongoing	38.7063580304502	0.967658950761255
raw__ss_1__os_0__min_size_50__min_size_overlap_0	Short	15	Structured Illumination_Channel Alignment	_1	raw__ss_1__os_0__min_size_50__min_size_overlap_0_slide 1_15_Structured Illumination_Channel Alignment__1	ongoing	30.1036165553929	0.752590413884823
raw__ss_1__os_0__min_size_50__min_size_overlap_0	Short	15	Structured Illumination_Channel Alignment	_1	raw__ss_1__os_0__min_size_50__min_size_overlap_0_slide 1_15_Structured Illumination_Channel Alignment__1	ongoing	15.5918812812353	0.389797032030882
raw__ss_1__os_0__min_size_50__min_size_overlap_0	Short	15	Structured Illumination_Channel Alignment	_1	raw__ss_1__os_0__min_size_50__min_size_overlap_0_slide 1_15_Structured Illumination_Channel Alignment__1	ongoing	24.3362352756118	0.608405881890296
raw__ss_1__os_0__min_size_50__min_size_overlap_0	Short	15	Structured Illumination_Channel Alignment	_1	raw__ss_1__os_0__min_size_50__min_size_overlap_0_slide 1_15_Structured Illumination_Channel Alignment__1	ongoing	1.62006103701147	0.0405015259252867
raw__ss_1__os_0__min_size_50__min_size_overlap_0	Short	15	Structured Illumination_Channel Alignment	_1	raw__ss_1__os_0__min_size_50__min_size_overlap_0_slide 1_15_Structured Illumination_Channel Alignment__1	ongoing	14.3325834640935	0.358314586602338
raw__ss_1__os_0__min_size_50__min_size_overlap_0	Short	15	Structured Illumination_Channel Alignment	_1	raw__ss_1__os_0__min_size_50__min_size_overlap_0_slide 1_15_Structured Illumination_Channel Alignment__1	ongoing	15.2717472513164	0.381793681282909
raw__ss_1__os_0__min_size_50__min_size_overlap_0	Short	15	Structured Illumination_Channel Alignment	_1	raw__ss_1__os_0__min_size_50__min_size_overlap_0_slide 1_15_Structured Illumination_Channel Alignment__1	ongoing	36.4164073449639	0.910410183624097
raw__ss_1__os_0__min_size_50__min_size_overlap_0	Short	15	Structured Illumination_Channel Alignment	_1	raw__ss_1__os_0__min_size_50__min_size_overlap_0_slide 1_15_Structured Illumination_Channel Alignment__1	ongoing	16.84710207889	0.421177551972251
raw__ss_1__os_0__min_size_50__min_size_overlap_0	Short	15	Structured Illumination_Channel Alignment	_1	raw__ss_1__os_0__min_size_50__min_size_overlap_0_slide 1_15_Structured Illumination_Channel Alignment__1	ongoing	4.77918915967984	0.119479728991996
raw__ss_1__os_0__min_size_50__min_size_overlap_0	Short	15	Structured Illumination_Channel Alignment	_1	raw__ss_1__os_0__min_size_50__min_size_overlap_0_slide 1_15_Structured Illumination_Channel Alignment__1	ongoing	15.0838433150285	0.377096082875712
raw__ss_1__os_0__min_size_50__min_size_overlap_0	Short	15	Structured Illumination_Channel Alignment	_1	raw__ss_1__os_0__min_size_50__min_size_overlap_0_slide 1_15_Structured Illumination_Channel Alignment__1	ongoing	25.5548681349549	0.638871703373872
raw__ss_1__os_0__min_size_50__min_size_overlap_0	Short	15	Structured Illumination_Channel Alignment	_1	raw__ss_1__os_0__min_size_50__min_size_overlap_0_slide 1_15_Structured Illumination_Channel Alignment__1	ongoing	15.0942928889126	0.377357322222816
raw__ss_1__os_0__min_size_50__min_size_overlap_0	Short	15	Structured Illumination_Channel Alignment	_1	raw__ss_1__os_0__min_size_50__min_size_overlap_0_slide 1_15_Structured Illumination_Channel Alignment__1	ongoing	6.38990543466064	0.159747635866516
raw__ss_1__os_0__min_size_50__min_size_overlap_0	Short	15	Structured Illumination_Channel Alignment	_1	raw__ss_1__os_0__min_size_50__min_size_overlap_0_slide 1_15_Structured Illumination_Channel Alignment__1	ongoing	5.84134676518118	0.146033669129529
raw__ss_1__os_0__min_size_50__min_size_overlap_0	Short	15	Structured Illumination_Channel Alignment	_1	raw__ss_1__os_0__min_size_50__min_size_overlap_0_slide 1_15_Structured Illumination_Channel Alignment__1	ongoing	19.700770716612	0.4925192679153
raw__ss_1__os_0__min_size_50__min_size_overlap_0	Short	15	Structured Illumination_Channel Alignment	_1	raw__ss_1__os_0__min_size_50__min_size_overlap_0_slide 1_15_Structured Illumination_Channel Alignment__1	ongoing	18.6417318844169	0.466043297110423
raw__ss_1__os_0__min_size_50__min_size_overlap_0	Short	15	Structured Illumination_Channel Alignment	_1	raw__ss_1__os_0__min_size_50__min_size_overlap_0_slide 1_15_Structured Illumination_Channel Alignment__1	ongoing	22.0733077021475	0.551832692553688
raw__ss_1__os_0__min_size_50__min_size_overlap_0	Short	15	Structured Illumination_Channel Alignment	_1	raw__ss_1__os_0__min_size_50__min_size_overlap_0_slide 1_15_Structured Illumination_Channel Alignment__1	ongoing	16.0829621552122	0.402074053880304
raw__ss_1__os_0__min_size_50__min_size_overlap_0	Short	15	Structured Illumination_Channel Alignment	_1	raw__ss_1__os_0__min_size_50__min_size_overlap_0_slide 1_15_Structured Illumination_Channel Alignment__1	ongoing	0.890101790560283	0.0222525447640071
raw__ss_1__os_0__min_size_50__min_size_overlap_0	Short	15	Structured Illumination_Channel Alignment	_1	raw__ss_1__os_0__min_size_50__min_size_overlap_0_slide 1_15_Structured Illumination_Channel Alignment__1	ongoing	12.9226280783413	0.323065701958533
raw__ss_1__os_0__min_size_50__min_size_overlap_0	Short	15	Structured Illumination_Channel Alignment	_1	raw__ss_1__os_0__min_size_50__min_size_overlap_0_slide 1_15_Structured Illumination_Channel Alignment__1	ongoing	29.9855197042244	0.749637992605611
raw__ss_1__os_0__min_size_50__min_size_overlap_0	Short	15	Structured Illumination_Channel Alignment	_1	raw__ss_1__os_0__min_size_50__min_size_overlap_0_slide 1_15_Structured Illumination_Channel Alignment__1	ongoing	22.0553713046578	0.551384282616444
raw__ss_1__os_0__min_size_50__min_size_overlap_0	Short	15	Structured Illumination_Channel Alignment	_1	raw__ss_1__os_0__min_size_50__min_size_overlap_0_slide 1_15_Structured Illumination_Channel Alignment__1	ongoing	15.4593426314868	0.38648356578717
raw__ss_1__os_0__min_size_50__min_size_overlap_0	Short	15	Structured Illumination_Channel Alignment	_1	raw__ss_1__os_0__min_size_50__min_size_overlap_0_slide 1_15_Structured Illumination_Channel Alignment__1	ongoing	0.382800453285995	0.00957001133214987
raw__ss_1__os_0__min_size_50__min_size_overlap_0	Short	15	Structured Illumination_Channel Alignment	_1	raw__ss_1__os_0__min_size_50__min_size_overlap_0_slide 1_15_Structured Illumination_Channel Alignment__1	ongoing	7.64227998814175	0.191056999703544
raw__ss_1__os_0__min_size_50__min_size_overlap_0	Short	15	Structured Illumination_Channel Alignment	_1	raw__ss_1__os_0__min_size_50__min_size_overlap_0_slide 1_15_Structured Illumination_Channel Alignment__1	ongoing	27.6619994546232	0.691549986365581
raw__ss_1__os_0__min_size_50__min_size_overlap_0	Short	15	Structured Illumination_Channel Alignment	_1	raw__ss_1__os_0__min_size_50__min_size_overlap_0_slide 1_15_Structured Illumination_Channel Alignment__1	ongoing	23.4880472378814	0.587201180947034
raw__ss_1__os_0__min_size_50__min_size_overlap_0	Short	15	Structured Illumination_Channel Alignment	_1	raw__ss_1__os_0__min_size_50__min_size_overlap_0_slide 1_15_Structured Illumination_Channel Alignment__1	ongoing	31.9815940278524	0.79953985069631
raw__ss_1__os_0__min_size_50__min_size_overlap_0	Short	15	Structured Illumination_Channel Alignment	_1	raw__ss_1__os_0__min_size_50__min_size_overlap_0_slide 1_15_Structured Illumination_Channel Alignment__1	ongoing	33.9599746593555	0.848999366483887
raw__ss_1__os_0__min_size_50__min_size_overlap_0	Short	15	Structured Illumination_Channel Alignment	_1	raw__ss_1__os_0__min_size_50__min_size_overlap_0_slide 1_15_Structured Illumination_Channel Alignment__1	ongoing	35.3566662054588	0.883916655136469
raw__ss_1__os_0__min_size_50__min_size_overlap_0	Short	15	Structured Illumination_Channel Alignment	_1	raw__ss_1__os_0__min_size_50__min_size_overlap_0_slide 1_15_Structured Illumination_Channel Alignment__1	ongoing	10.9208931848494	0.273022329621235
raw__ss_1__os_0__min_size_50__min_size_overlap_0	Short	15	Structured Illumination_Channel Alignment	_1	raw__ss_1__os_0__min_size_50__min_size_overlap_0_slide 1_15_Structured Illumination_Channel Alignment__1	ongoing	40.9855963455743	1.02463990863936
raw__ss_1__os_0__min_size_50__min_size_overlap_0	Short	15	Structured Illumination_Channel Alignment	_1	raw__ss_1__os_0__min_size_50__min_size_overlap_0_slide 1_15_Structured Illumination_Channel Alignment__1	ongoing	14.4237143218104	0.360592858045259
raw__ss_1__os_0__min_size_50__min_size_overlap_0	Short	15	Structured Illumination_Channel Alignment	_1	raw__ss_1__os_0__min_size_50__min_size_overlap_0_slide 1_15_Structured Illumination_Channel Alignment__1	ongoing	15.9853195097488	0.39963298774372
raw__ss_1__os_0__min_size_50__min_size_overlap_0	Short	15	Structured Illumination_Channel Alignment	_1	raw__ss_1__os_0__min_size_50__min_size_overlap_0_slide 1_15_Structured Illumination_Channel Alignment__1	ongoing	26.0893947605806	0.652234869014515
raw__ss_1__os_0__min_size_50__min_size_overlap_0	Short	15	Structured Illumination_Channel Alignment	_1	raw__ss_1__os_0__min_size_50__min_size_overlap_0_slide 1_15_Structured Illumination_Channel Alignment__1	ongoing	1.63953286048183	0.0409883215120458
raw__ss_1__os_0__min_size_50__min_size_overlap_0	Short	15	Structured Illumination_Channel Alignment	_1	raw__ss_1__os_0__min_size_50__min_size_overlap_0_slide 1_15_Structured Illumination_Channel Alignment__1	ongoing	8.16717483053886	0.204179370763472
raw__ss_1__os_0__min_size_50__min_size_overlap_0	Short	15	Structured Illumination_Channel Alignment	_1	raw__ss_1__os_0__min_size_50__min_size_overlap_0_slide 1_15_Structured Illumination_Channel Alignment__1	ongoing	4.62775720089536	0.115693930022384
raw__ss_1__os_0__min_size_50__min_size_overlap_0	Short	15	Structured Illumination_Channel Alignment	_1	raw__ss_1__os_0__min_size_50__min_size_overlap_0_slide 1_15_Structured Illumination_Channel Alignment__1	ongoing	14.664498988241	0.366612474706025
raw__ss_1__os_0__min_size_50__min_size_overlap_0	Short	15	Structured Illumination_Channel Alignment	_1	raw__ss_1__os_0__min_size_50__min_size_overlap_0_slide 1_15_Structured Illumination_Channel Alignment__1	ongoing	7.68707224670854	0.192176806167714
raw__ss_1__os_0__min_size_50__min_size_overlap_0	Short	15	Structured Illumination_Channel Alignment	_1	raw__ss_1__os_0__min_size_50__min_size_overlap_0_slide 1_15_Structured Illumination_Channel Alignment__1	ongoing	15.0015710910714	0.375039277276784
raw__ss_1__os_0__min_size_50__min_size_overlap_0	Short	15	Structured Illumination_Channel Alignment	_1	raw__ss_1__os_0__min_size_50__min_size_overlap_0_slide 1_15_Structured Illumination_Channel Alignment__1	ongoing	16.1499521740698	0.403748804351746
raw__ss_1__os_0__min_size_50__min_size_overlap_0	Short	15	Structured Illumination_Channel Alignment	_1	raw__ss_1__os_0__min_size_50__min_size_overlap_0_slide 1_15_Structured Illumination_Channel Alignment__1	ongoing	12.1707083481326	0.304267708703316
raw__ss_1__os_0__min_size_50__min_size_overlap_0	Short	15	Structured Illumination_Channel Alignment	_1	raw__ss_1__os_0__min_size_50__min_size_overlap_0_slide 1_15_Structured Illumination_Channel Alignment__1	ongoing	1.53728748119588	0.038432187029897
raw__ss_1__os_0__min_size_50__min_size_overlap_0	Short	15	Structured Illumination_Channel Alignment	_1	raw__ss_1__os_0__min_size_50__min_size_overlap_0_slide 1_15_Structured Illumination_Channel Alignment__1	ongoing	19.5105638890789	0.487764097226974
raw__ss_1__os_0__min_size_50__min_size_overlap_0	Short	15	Structured Illumination_Channel Alignment	_1	raw__ss_1__os_0__min_size_50__min_size_overlap_0_slide 1_15_Structured Illumination_Channel Alignment__1	ongoing	27.6010633150468	0.690026582876169
raw__ss_1__os_0__min_size_50__min_size_overlap_0	Short	15	Structured Illumination_Channel Alignment	_1	raw__ss_1__os_0__min_size_50__min_size_overlap_0_slide 1_15_Structured Illumination_Channel Alignment__1	ongoing	31.9543699797813	0.798859249494534
raw__ss_1__os_0__min_size_50__min_size_overlap_0	Short	15	Structured Illumination_Channel Alignment	_1	raw__ss_1__os_0__min_size_50__min_size_overlap_0_slide 1_15_Structured Illumination_Channel Alignment__1	ongoing	35.1718800227253	0.879297000568133
raw__ss_1__os_0__min_size_50__min_size_overlap_0	Short	15	Structured Illumination_Channel Alignment	_1	raw__ss_1__os_0__min_size_50__min_size_overlap_0_slide 1_15_Structured Illumination_Channel Alignment__1	ongoing	20.3498026879401	0.508745067198502
raw__ss_1__os_0__min_size_50__min_size_overlap_0	Short	15	Structured Illumination_Channel Alignment	_1	raw__ss_1__os_0__min_size_50__min_size_overlap_0_slide 1_15_Structured Illumination_Channel Alignment__1	ongoing	17.7301838665795	0.443254596664488
raw__ss_1__os_0__min_size_50__min_size_overlap_0	Short	15	Structured Illumination_Channel Alignment	_1	raw__ss_1__os_0__min_size_50__min_size_overlap_0_slide 1_15_Structured Illumination_Channel Alignment__1	ongoing	29.0092188342273	0.725230470855682
raw__ss_1__os_0__min_size_50__min_size_overlap_0	Short	15	Structured Illumination_Channel Alignment	_1	raw__ss_1__os_0__min_size_50__min_size_overlap_0_slide 1_15_Structured Illumination_Channel Alignment__1	ongoing	21.3593627104491	0.533984067761227
raw__ss_1__os_0__min_size_50__min_size_overlap_0	Short	15	Structured Illumination_Channel Alignment	_1	raw__ss_1__os_0__min_size_50__min_size_overlap_0_slide 1_15_Structured Illumination_Channel Alignment__1	ongoing	45.7833960400845	1.14458490100211
raw__ss_1__os_0__min_size_50__min_size_overlap_0	Short	15	Structured Illumination_Channel Alignment	_1	raw__ss_1__os_0__min_size_50__min_size_overlap_0_slide 1_15_Structured Illumination_Channel Alignment__1	ongoing	15.9784593475082	0.399461483687705
raw__ss_1__os_0__min_size_50__min_size_overlap_0	Short	15	Structured Illumination_Channel Alignment	_1	raw__ss_1__os_0__min_size_50__min_size_overlap_0_slide 1_15_Structured Illumination_Channel Alignment__1	ongoing	19.8858345771806	0.497145864429516
raw__ss_1__os_0__min_size_50__min_size_overlap_0	Short	15	Structured Illumination_Channel Alignment	_1	raw__ss_1__os_0__min_size_50__min_size_overlap_0_slide 1_15_Structured Illumination_Channel Alignment__1	ongoing	18.4455922075192	0.46113980518798
raw__ss_1__os_0__min_size_50__min_size_overlap_0	Short	15	Structured Illumination_Channel Alignment	_1	raw__ss_1__os_0__min_size_50__min_size_overlap_0_slide 1_15_Structured Illumination_Channel Alignment__1	ongoing	40.3874424511885	1.00968606127971
raw__ss_1__os_0__min_size_50__min_size_overlap_0	Short	15	Structured Illumination_Channel Alignment	_1	raw__ss_1__os_0__min_size_50__min_size_overlap_0_slide 1_15_Structured Illumination_Channel Alignment__1	ongoing	41.2519307884094	1.03129826971024
raw__ss_1__os_0__min_size_50__min_size_overlap_0	Short	15	Structured Illumination_Channel Alignment	_1	raw__ss_1__os_0__min_size_50__min_size_overlap_0_slide 1_15_Structured Illumination_Channel Alignment__1	ongoing	11.5848119069421	0.289620297673552
raw__ss_1__os_0__min_size_50__min_size_overlap_0	Short	15	Structured Illumination_Channel Alignment	_1	raw__ss_1__os_0__min_size_50__min_size_overlap_0_slide 1_15_Structured Illumination_Channel Alignment__1	ongoing	28.8439709193846	0.721099272984616
raw__ss_1__os_0__min_size_50__min_size_overlap_0	Short	15	Structured Illumination_Channel Alignment	_1	raw__ss_1__os_0__min_size_50__min_size_overlap_0_slide 1_15_Structured Illumination_Channel Alignment__1	ongoing	25.0218343194249	0.625545857985621
raw__ss_1__os_0__min_size_50__min_size_overlap_0	Short	15	Structured Illumination_Channel Alignment	_1	raw__ss_1__os_0__min_size_50__min_size_overlap_0_slide 1_15_Structured Illumination_Channel Alignment__1	ongoing	32.6538783697114	0.816346959242784
raw__ss_1__os_0__min_size_50__min_size_overlap_0	Short	15	Structured Illumination_Channel Alignment	_1	raw__ss_1__os_0__min_size_50__min_size_overlap_0_slide 1_15_Structured Illumination_Channel Alignment__1	ongoing	22.0071301061751	0.550178252654378
raw__ss_1__os_0__min_size_50__min_size_overlap_0	Short	15	Structured Illumination_Channel Alignment	_1	raw__ss_1__os_0__min_size_50__min_size_overlap_0_slide 1_15_Structured Illumination_Channel Alignment__1	ongoing	55.6084044838305	1.39021011209576
raw__ss_1__os_0__min_size_50__min_size_overlap_0	Short	15	Structured Illumination_Channel Alignment	_1	raw__ss_1__os_0__min_size_50__min_size_overlap_0_slide 1_15_Structured Illumination_Channel Alignment__1	ongoing	21.3584086434119	0.533960216085299
raw__ss_1__os_0__min_size_50__min_size_overlap_0	Short	15	Structured Illumination_Channel Alignment	_1	raw__ss_1__os_0__min_size_50__min_size_overlap_0_slide 1_15_Structured Illumination_Channel Alignment__1	ongoing	4.94463835504948	0.123615958876237
raw__ss_1__os_0__min_size_50__min_size_overlap_0	Short	15	Structured Illumination_Channel Alignment	_1	raw__ss_1__os_0__min_size_50__min_size_overlap_0_slide 1_15_Structured Illumination_Channel Alignment__1	ongoing	30.2311679345389	0.755779198363472
raw__ss_1__os_0__min_size_50__min_size_overlap_0	Short	15	Structured Illumination_Channel Alignment	_1	raw__ss_1__os_0__min_size_50__min_size_overlap_0_slide 1_15_Structured Illumination_Channel Alignment__1	ongoing	13.4102736758014	0.335256841895034
raw__ss_1__os_0__min_size_50__min_size_overlap_0	Short	15	Structured Illumination_Channel Alignment	_1	raw__ss_1__os_0__min_size_50__min_size_overlap_0_slide 1_15_Structured Illumination_Channel Alignment__1	ongoing	15.8681754961663	0.396704387404158
raw__ss_1__os_0__min_size_50__min_size_overlap_0	Short	15	Structured Illumination_Channel Alignment	_1	raw__ss_1__os_0__min_size_50__min_size_overlap_0_slide 1_15_Structured Illumination_Channel Alignment__1	ongoing	13.126211004188	0.3281552751047
raw__ss_1__os_0__min_size_50__min_size_overlap_0	Short	15	Structured Illumination_Channel Alignment	_1	raw__ss_1__os_0__min_size_50__min_size_overlap_0_slide 1_15_Structured Illumination_Channel Alignment__1	ongoing	9.64259555616159	0.24106488890404
raw__ss_1__os_0__min_size_50__min_size_overlap_0	Short	15	Structured Illumination_Channel Alignment	_1	raw__ss_1__os_0__min_size_50__min_size_overlap_0_slide 1_15_Structured Illumination_Channel Alignment__1	ongoing	0.677396590144594	0.0169349147536149
raw__ss_1__os_0__min_size_50__min_size_overlap_0	Short	15	Structured Illumination_Channel Alignment	_1	raw__ss_1__os_0__min_size_50__min_size_overlap_0_slide 1_15_Structured Illumination_Channel Alignment__1	ongoing	33.3567805653824	0.83391951413456
raw__ss_1__os_0__min_size_50__min_size_overlap_0	Short	15	Structured Illumination_Channel Alignment	_1	raw__ss_1__os_0__min_size_50__min_size_overlap_0_slide 1_15_Structured Illumination_Channel Alignment__1	ongoing	25.8106273570102	0.645265683925256
raw__ss_1__os_0__min_size_50__min_size_overlap_0	Short	15	Structured Illumination_Channel Alignment	_1	raw__ss_1__os_0__min_size_50__min_size_overlap_0_slide 1_15_Structured Illumination_Channel Alignment__1	ongoing	26.0114023355924	0.650285058389811
raw__ss_1__os_0__min_size_50__min_size_overlap_0	Short	15	Structured Illumination_Channel Alignment	_1	raw__ss_1__os_0__min_size_50__min_size_overlap_0_slide 1_15_Structured Illumination_Channel Alignment__1	ongoing	37.8268846317165	0.945672115792913
raw__ss_1__os_0__min_size_50__min_size_overlap_0	Short	15	Structured Illumination_Channel Alignment	_1	raw__ss_1__os_0__min_size_50__min_size_overlap_0_slide 1_15_Structured Illumination_Channel Alignment__1	ongoing	3.48541296128997	0.0871353240322492
raw__ss_1__os_0__min_size_50__min_size_overlap_0	Short	15	Structured Illumination_Channel Alignment	_1	raw__ss_1__os_0__min_size_50__min_size_overlap_0_slide 1_15_Structured Illumination_Channel Alignment__1	ongoing	12.6909477767476	0.317273694418691
raw__ss_1__os_0__min_size_50__min_size_overlap_0	Short	15	Structured Illumination_Channel Alignment	_1	raw__ss_1__os_0__min_size_50__min_size_overlap_0_slide 1_15_Structured Illumination_Channel Alignment__1	ongoing	12.2287134713789	0.305717836784471
raw__ss_1__os_0__min_size_50__min_size_overlap_0	Short	15	Structured Illumination_Channel Alignment	_1	raw__ss_1__os_0__min_size_50__min_size_overlap_0_slide 1_15_Structured Illumination_Channel Alignment__1	ongoing	1.91376906366873	0.0478442265917184
raw__ss_1__os_0__min_size_50__min_size_overlap_0	Short	15	Structured Illumination_Channel Alignment	_1	raw__ss_1__os_0__min_size_50__min_size_overlap_0_slide 1_15_Structured Illumination_Channel Alignment__1	ongoing	54.3755942596631	1.35938985649158
raw__ss_1__os_0__min_size_50__min_size_overlap_0	Short	15	Structured Illumination_Channel Alignment	_1	raw__ss_1__os_0__min_size_50__min_size_overlap_0_slide 1_15_Structured Illumination_Channel Alignment__1	ongoing	0.679772557357085	0.0169943139339271
raw__ss_1__os_0__min_size_50__min_size_overlap_0	Short	15	Structured Illumination_Channel Alignment	_1	raw__ss_1__os_0__min_size_50__min_size_overlap_0_slide 1_15_Structured Illumination_Channel Alignment__1	ongoing	11.8232833827942	0.295582084569855
raw__ss_1__os_0__min_size_50__min_size_overlap_0	Short	15	Structured Illumination_Channel Alignment	_1	raw__ss_1__os_0__min_size_50__min_size_overlap_0_slide 1_15_Structured Illumination_Channel Alignment__1	ongoing	10.9407251930589	0.273518129826472
raw__ss_1__os_0__min_size_50__min_size_overlap_0	Short	15	Structured Illumination_Channel Alignment	_1	raw__ss_1__os_0__min_size_50__min_size_overlap_0_slide 1_15_Structured Illumination_Channel Alignment__1	ongoing	21.8517127466398	0.546292818665995
raw__ss_1__os_0__min_size_50__min_size_overlap_0	Short	15	Structured Illumination_Channel Alignment	_1	raw__ss_1__os_0__min_size_50__min_size_overlap_0_slide 1_15_Structured Illumination_Channel Alignment__1	ongoing	13.5577859064498	0.338944647661244
raw__ss_1__os_0__min_size_50__min_size_overlap_0	Short	15	Structured Illumination_Channel Alignment	_1	raw__ss_1__os_0__min_size_50__min_size_overlap_0_slide 1_15_Structured Illumination_Channel Alignment__1	ongoing	25.1069742735109	0.627674356837774
raw__ss_1__os_0__min_size_50__min_size_overlap_0	Short	15	Structured Illumination_Channel Alignment	_1	raw__ss_1__os_0__min_size_50__min_size_overlap_0_slide 1_15_Structured Illumination_Channel Alignment__1	ongoing	52.5146656895365	1.31286664223841
raw__ss_1__os_0__min_size_50__min_size_overlap_0	Short	15	Structured Illumination_Channel Alignment	_1	raw__ss_1__os_0__min_size_50__min_size_overlap_0_slide 1_15_Structured Illumination_Channel Alignment__1	ongoing	37.1882561604899	0.929706404012247
raw__ss_1__os_0__min_size_50__min_size_overlap_0	Short	15	Structured Illumination_Channel Alignment	_1	raw__ss_1__os_0__min_size_50__min_size_overlap_0_slide 1_15_Structured Illumination_Channel Alignment__1	ongoing	8.24187087938805	0.206046771984701
raw__ss_1__os_0__min_size_50__min_size_overlap_0	Short	15	Structured Illumination_Channel Alignment	_1	raw__ss_1__os_0__min_size_50__min_size_overlap_0_slide 1_15_Structured Illumination_Channel Alignment__1	ongoing	2.50987250779086	0.0627468126947715
raw__ss_1__os_0__min_size_50__min_size_overlap_0	Short	15	Structured Illumination_Channel Alignment	_1	raw__ss_1__os_0__min_size_50__min_size_overlap_0_slide 1_15_Structured Illumination_Channel Alignment__1	ongoing	49.7500907017598	1.243752267544
raw__ss_1__os_0__min_size_50__min_size_overlap_0	Short	15	Structured Illumination_Channel Alignment	_1	raw__ss_1__os_0__min_size_50__min_size_overlap_0_slide 1_15_Structured Illumination_Channel Alignment__1	ongoing	46.1650511469105	1.15412627867276
raw__ss_1__os_0__min_size_50__min_size_overlap_0	Short	15	Structured Illumination_Channel Alignment	_1	raw__ss_1__os_0__min_size_50__min_size_overlap_0_slide 1_15_Structured Illumination_Channel Alignment__1	ongoing	19.3196132280137	0.482990330700342
raw__ss_1__os_0__min_size_50__min_size_overlap_0	Short	15	Structured Illumination_Channel Alignment	_1	raw__ss_1__os_0__min_size_50__min_size_overlap_0_slide 1_15_Structured Illumination_Channel Alignment__1	ongoing	17.1925707075608	0.42981426768902
raw__ss_1__os_0__min_size_50__min_size_overlap_0	Short	15	Structured Illumination_Channel Alignment	_1	raw__ss_1__os_0__min_size_50__min_size_overlap_0_slide 1_15_Structured Illumination_Channel Alignment__1	ongoing	39.6948500434285	0.992371251085713
raw__ss_1__os_0__min_size_50__min_size_overlap_0	Short	15	Structured Illumination_Channel Alignment	_1	raw__ss_1__os_0__min_size_50__min_size_overlap_0_slide 1_15_Structured Illumination_Channel Alignment__1	ongoing	13.5420574562727	0.338551436406818
raw__ss_1__os_0__min_size_50__min_size_overlap_0	Short	15	Structured Illumination_Channel Alignment	_1	raw__ss_1__os_0__min_size_50__min_size_overlap_0_slide 1_15_Structured Illumination_Channel Alignment__1	ongoing	21.685697504527	0.542142437613174
raw__ss_1__os_0__min_size_50__min_size_overlap_0	Short	15	Structured Illumination_Channel Alignment	_1	raw__ss_1__os_0__min_size_50__min_size_overlap_0_slide 1_15_Structured Illumination_Channel Alignment__1	ongoing	10.9566276615414	0.273915691538535
raw__ss_1__os_0__min_size_50__min_size_overlap_0	Short	15	Structured Illumination_Channel Alignment	_1	raw__ss_1__os_0__min_size_50__min_size_overlap_0_slide 1_15_Structured Illumination_Channel Alignment__1	ongoing	5.14307817731919	0.12857695443298
raw__ss_1__os_0__min_size_50__min_size_overlap_0	Short	15	Structured Illumination_Channel Alignment	_1	raw__ss_1__os_0__min_size_50__min_size_overlap_0_slide 1_15_Structured Illumination_Channel Alignment__1	ongoing	17.2070011283808	0.430175028209519
raw__ss_1__os_0__min_size_50__min_size_overlap_0	Short	15	Structured Illumination_Channel Alignment	_1	raw__ss_1__os_0__min_size_50__min_size_overlap_0_slide 1_15_Structured Illumination_Channel Alignment__1	ongoing	32.2551720667711	0.806379301669279
raw__ss_1__os_0__min_size_50__min_size_overlap_0	Short	15	Structured Illumination_Channel Alignment	_1	raw__ss_1__os_0__min_size_50__min_size_overlap_0_slide 1_15_Structured Illumination_Channel Alignment__1	ongoing	25.0290283885876	0.62572570971469
raw__ss_1__os_0__min_size_50__min_size_overlap_0	Short	15	Structured Illumination_Channel Alignment	_1	raw__ss_1__os_0__min_size_50__min_size_overlap_0_slide 1_15_Structured Illumination_Channel Alignment__1	ongoing	36.9619781386486	0.924049453466215
raw__ss_1__os_0__min_size_50__min_size_overlap_0	Short	15	Structured Illumination_Channel Alignment	_1	raw__ss_1__os_0__min_size_50__min_size_overlap_0_slide 1_15_Structured Illumination_Channel Alignment__1	ongoing	13.669527094965	0.341738177374125
raw__ss_1__os_0__min_size_50__min_size_overlap_0	Short	15	Structured Illumination_Channel Alignment	_1	raw__ss_1__os_0__min_size_50__min_size_overlap_0_slide 1_15_Structured Illumination_Channel Alignment__1	ongoing	0.965305477301951	0.0241326369325488
raw__ss_1__os_0__min_size_50__min_size_overlap_0	Short	15	Structured Illumination_Channel Alignment	_1	raw__ss_1__os_0__min_size_50__min_size_overlap_0_slide 1_15_Structured Illumination_Channel Alignment__1	ongoing	45.156471000682	1.12891177501705
raw__ss_1__os_0__min_size_50__min_size_overlap_0	Short	15	Structured Illumination_Channel Alignment	_1	raw__ss_1__os_0__min_size_50__min_size_overlap_0_slide 1_15_Structured Illumination_Channel Alignment__1	ongoing	10.9662122843761	0.274155307109404
raw__ss_1__os_0__min_size_50__min_size_overlap_0	Short	15	Structured Illumination_Channel Alignment	_1	raw__ss_1__os_0__min_size_50__min_size_overlap_0_slide 1_15_Structured Illumination_Channel Alignment__1	ongoing	10.4023105293105	0.260057763232762
raw__ss_1__os_0__min_size_50__min_size_overlap_0	Short	15	Structured Illumination_Channel Alignment	_1	raw__ss_1__os_0__min_size_50__min_size_overlap_0_slide 1_15_Structured Illumination_Channel Alignment__1	ongoing	0.412229870772581	0.0103057467693145
raw__ss_1__os_0__min_size_50__min_size_overlap_0	Short	15	Structured Illumination_Channel Alignment	_1	raw__ss_1__os_0__min_size_50__min_size_overlap_0_slide 1_15_Structured Illumination_Channel Alignment__1	ongoing	22.5316635374879	0.563291588437198
raw__ss_1__os_0__min_size_50__min_size_overlap_0	Short	15	Structured Illumination_Channel Alignment	_1	raw__ss_1__os_0__min_size_50__min_size_overlap_0_slide 1_15_Structured Illumination_Channel Alignment__1	ongoing	2.43279054522485	0.0608197636306211
raw__ss_1__os_0__min_size_50__min_size_overlap_0	Short	15	Structured Illumination_Channel Alignment	_1	raw__ss_1__os_0__min_size_50__min_size_overlap_0_slide 1_15_Structured Illumination_Channel Alignment__1	ongoing	6.6734525557353	0.166836313893382
raw__ss_1__os_0__min_size_50__min_size_overlap_0	Short	15	Structured Illumination_Channel Alignment	_1	raw__ss_1__os_0__min_size_50__min_size_overlap_0_slide 1_15_Structured Illumination_Channel Alignment__1	ongoing	4.430270559912	0.1107567639978
raw__ss_1__os_0__min_size_50__min_size_overlap_0	Short	15	Structured Illumination_Channel Alignment	_1	raw__ss_1__os_0__min_size_50__min_size_overlap_0_slide 1_15_Structured Illumination_Channel Alignment__1	ongoing	51.226878334333	1.28067195835832
raw__ss_1__os_0__min_size_50__min_size_overlap_0	Short	15	Structured Illumination_Channel Alignment	_1	raw__ss_1__os_0__min_size_50__min_size_overlap_0_slide 1_15_Structured Illumination_Channel Alignment__1	ongoing	26.0864081182273	0.652160202955682
raw__ss_1__os_0__min_size_50__min_size_overlap_0	Short	15	Structured Illumination_Channel Alignment	_1	raw__ss_1__os_0__min_size_50__min_size_overlap_0_slide 1_15_Structured Illumination_Channel Alignment__1	ongoing	31.0129191174985	0.775322977937463
raw__ss_1__os_0__min_size_50__min_size_overlap_0	Short	15	Structured Illumination_Channel Alignment	_1	raw__ss_1__os_0__min_size_50__min_size_overlap_0_slide 1_15_Structured Illumination_Channel Alignment__1	ongoing	25.6080501107921	0.640201252769803
raw__ss_1__os_0__min_size_50__min_size_overlap_0	Short	15	Structured Illumination_Channel Alignment	_1	raw__ss_1__os_0__min_size_50__min_size_overlap_0_slide 1_15_Structured Illumination_Channel Alignment__1	ongoing	17.2355166189433	0.430887915473583
raw__ss_1__os_0__min_size_50__min_size_overlap_0	Short	15	Structured Illumination_Channel Alignment	_1	raw__ss_1__os_0__min_size_50__min_size_overlap_0_slide 1_15_Structured Illumination_Channel Alignment__1	ongoing	37.3014865022183	0.932537162555458
raw__ss_1__os_0__min_size_50__min_size_overlap_0	Short	15	Structured Illumination_Channel Alignment	_1	raw__ss_1__os_0__min_size_50__min_size_overlap_0_slide 1_15_Structured Illumination_Channel Alignment__1	ongoing	34.2494606778975	0.856236516947437
raw__ss_1__os_0__min_size_50__min_size_overlap_0	Short	15	Structured Illumination_Channel Alignment	_1	raw__ss_1__os_0__min_size_50__min_size_overlap_0_slide 1_15_Structured Illumination_Channel Alignment__1	ongoing	4.44813632070987	0.111203408017747
raw__ss_1__os_0__min_size_50__min_size_overlap_0	Short	15	Structured Illumination_Channel Alignment	_1	raw__ss_1__os_0__min_size_50__min_size_overlap_0_slide 1_15_Structured Illumination_Channel Alignment__1	ongoing	21.600454404386	0.540011360109649
raw__ss_1__os_0__min_size_50__min_size_overlap_0	Short	15	Structured Illumination_Channel Alignment	_1	raw__ss_1__os_0__min_size_50__min_size_overlap_0_slide 1_15_Structured Illumination_Channel Alignment__1	ongoing	8.10886458725355	0.202721614681339
raw__ss_1__os_0__min_size_50__min_size_overlap_0	Short	15	Structured Illumination_Channel Alignment	_1	raw__ss_1__os_0__min_size_50__min_size_overlap_0_slide 1_15_Structured Illumination_Channel Alignment__1	ongoing	40.2513037413314	1.00628259353329
raw__ss_1__os_0__min_size_50__min_size_overlap_0	Short	15	Structured Illumination_Channel Alignment	_1	raw__ss_1__os_0__min_size_50__min_size_overlap_0_slide 1_15_Structured Illumination_Channel Alignment__1	ongoing	28.6065998500195	0.715164996250489
raw__ss_1__os_0__min_size_50__min_size_overlap_0	Short	15	Structured Illumination_Channel Alignment	_1	raw__ss_1__os_0__min_size_50__min_size_overlap_0_slide 1_15_Structured Illumination_Channel Alignment__1	ongoing	5.9552159179573	0.148880397948933
raw__ss_1__os_0__min_size_50__min_size_overlap_0	Short	15	Structured Illumination_Channel Alignment	_1	raw__ss_1__os_0__min_size_50__min_size_overlap_0_slide 1_15_Structured Illumination_Channel Alignment__1	ongoing	53.8363587744815	1.34590896936204
raw__ss_1__os_0__min_size_50__min_size_overlap_0	Short	15	Structured Illumination_Channel Alignment	_1	raw__ss_1__os_0__min_size_50__min_size_overlap_0_slide 1_15_Structured Illumination_Channel Alignment__1	ongoing	52.0073830412212	1.30018457603053
raw__ss_1__os_0__min_size_50__min_size_overlap_0	Short	15	Structured Illumination_Channel Alignment	_1	raw__ss_1__os_0__min_size_50__min_size_overlap_0_slide 1_15_Structured Illumination_Channel Alignment__1	ongoing	32.398577026311	0.809964425657774
raw__ss_1__os_0__min_size_50__min_size_overlap_0	Short	15	Structured Illumination_Channel Alignment	_1	raw__ss_1__os_0__min_size_50__min_size_overlap_0_slide 1_15_Structured Illumination_Channel Alignment__1	ongoing	37.0382918269073	0.925957295672682
raw__ss_1__os_0__min_size_50__min_size_overlap_0	Short	15	Structured Illumination_Channel Alignment	_1	raw__ss_1__os_0__min_size_50__min_size_overlap_0_slide 1_15_Structured Illumination_Channel Alignment__1	ongoing	15.9533705391746	0.398834263479364
raw__ss_1__os_0__min_size_50__min_size_overlap_0	Short	15	Structured Illumination_Channel Alignment	_1	raw__ss_1__os_0__min_size_50__min_size_overlap_0_slide 1_15_Structured Illumination_Channel Alignment__1	ongoing	24.7168947859643	0.617922369649106
raw__ss_1__os_0__min_size_50__min_size_overlap_0	Short	15	Structured Illumination_Channel Alignment	_1	raw__ss_1__os_0__min_size_50__min_size_overlap_0_slide 1_15_Structured Illumination_Channel Alignment__1	ongoing	47.9237710013679	1.1980942750342
raw__ss_1__os_0__min_size_50__min_size_overlap_0	Short	15	Structured Illumination_Channel Alignment	_1	raw__ss_1__os_0__min_size_50__min_size_overlap_0_slide 1_15_Structured Illumination_Channel Alignment__1	ongoing	48.0175853070113	1.20043963267528
raw__ss_1__os_0__min_size_50__min_size_overlap_0	Short	15	Structured Illumination_Channel Alignment	_1	raw__ss_1__os_0__min_size_50__min_size_overlap_0_slide 1_15_Structured Illumination_Channel Alignment__1	ongoing	33.6764748363354	0.841911870908386
raw__ss_1__os_0__min_size_50__min_size_overlap_0	Short	15	Structured Illumination_Channel Alignment	_1	raw__ss_1__os_0__min_size_50__min_size_overlap_0_slide 1_15_Structured Illumination_Channel Alignment__1	ongoing	17.3813749709323	0.434534374273308
raw__ss_1__os_0__min_size_50__min_size_overlap_0	Short	15	Structured Illumination_Channel Alignment	_1	raw__ss_1__os_0__min_size_50__min_size_overlap_0_slide 1_15_Structured Illumination_Channel Alignment__1	ongoing	12.144560241622	0.303614006040549
raw__ss_1__os_0__min_size_50__min_size_overlap_0	Short	15	Structured Illumination_Channel Alignment	_1	raw__ss_1__os_0__min_size_50__min_size_overlap_0_slide 1_15_Structured Illumination_Channel Alignment__1	ongoing	37.4862976105169	0.937157440262923
raw__ss_1__os_0__min_size_50__min_size_overlap_0	Short	15	Structured Illumination_Channel Alignment	_1	raw__ss_1__os_0__min_size_50__min_size_overlap_0_slide 1_15_Structured Illumination_Channel Alignment__1	ongoing	14.0235896922546	0.350589742306364
raw__ss_1__os_0__min_size_50__min_size_overlap_0	Short	15	Structured Illumination_Channel Alignment	_1	raw__ss_1__os_0__min_size_50__min_size_overlap_0_slide 1_15_Structured Illumination_Channel Alignment__1	ongoing	14.6259866303646	0.365649665759114
raw__ss_1__os_0__min_size_50__min_size_overlap_0	Short	15	Structured Illumination_Channel Alignment	_1	raw__ss_1__os_0__min_size_50__min_size_overlap_0_slide 1_15_Structured Illumination_Channel Alignment__1	ongoing	39.6687179940943	0.991717949852358
raw__ss_1__os_0__min_size_50__min_size_overlap_0	Short	15	Structured Illumination_Channel Alignment	_1	raw__ss_1__os_0__min_size_50__min_size_overlap_0_slide 1_15_Structured Illumination_Channel Alignment__1	ongoing	2.67416653063836	0.066854163265959
raw__ss_1__os_0__min_size_50__min_size_overlap_0	Short	15	Structured Illumination_Channel Alignment	_1	raw__ss_1__os_0__min_size_50__min_size_overlap_0_slide 1_15_Structured Illumination_Channel Alignment__1	ongoing	15.217751131064	0.380443778276601
raw__ss_1__os_0__min_size_50__min_size_overlap_0	Short	15	Structured Illumination_Channel Alignment	_1	raw__ss_1__os_0__min_size_50__min_size_overlap_0_slide 1_15_Structured Illumination_Channel Alignment__1	ongoing	0.649082347217924	0.0162270586804481
raw__ss_1__os_0__min_size_50__min_size_overlap_0	Short	15	Structured Illumination_Channel Alignment	_1	raw__ss_1__os_0__min_size_50__min_size_overlap_0_slide 1_15_Structured Illumination_Channel Alignment__1	ongoing	8.87941263936517	0.221985315984129
raw__ss_1__os_0__min_size_50__min_size_overlap_0	Short	15	Structured Illumination_Channel Alignment	_1	raw__ss_1__os_0__min_size_50__min_size_overlap_0_slide 1_15_Structured Illumination_Channel Alignment__1	ongoing	43.3885740647825	1.08471435161956
raw__ss_1__os_0__min_size_50__min_size_overlap_0	Short	15	Structured Illumination_Channel Alignment	_1	raw__ss_1__os_0__min_size_50__min_size_overlap_0_slide 1_15_Structured Illumination_Channel Alignment__1	ongoing	18.9537465477506	0.473843663693764
raw__ss_1__os_0__min_size_50__min_size_overlap_0	Short	15	Structured Illumination_Channel Alignment	_1	raw__ss_1__os_0__min_size_50__min_size_overlap_0_slide 1_15_Structured Illumination_Channel Alignment__1	ongoing	51.5289284576854	1.28822321144213
raw__ss_1__os_0__min_size_50__min_size_overlap_0	Short	15	Structured Illumination_Channel Alignment	_1	raw__ss_1__os_0__min_size_50__min_size_overlap_0_slide 1_15_Structured Illumination_Channel Alignment__1	ongoing	13.021153917909	0.325528847947724
raw__ss_1__os_0__min_size_50__min_size_overlap_0	Short	15	Structured Illumination_Channel Alignment	_1	raw__ss_1__os_0__min_size_50__min_size_overlap_0_slide 1_15_Structured Illumination_Channel Alignment__1	ongoing	3.14365943783493	0.0785914859458734
raw__ss_1__os_0__min_size_50__min_size_overlap_0	Short	15	Structured Illumination_Channel Alignment	_1	raw__ss_1__os_0__min_size_50__min_size_overlap_0_slide 1_15_Structured Illumination_Channel Alignment__1	ongoing	21.277491724806	0.531937293120151
raw__ss_1__os_0__min_size_50__min_size_overlap_0	Short	15	Structured Illumination_Channel Alignment	_1	raw__ss_1__os_0__min_size_50__min_size_overlap_0_slide 1_15_Structured Illumination_Channel Alignment__1	ongoing	17.623188283886	0.44057970709715
raw__ss_1__os_0__min_size_50__min_size_overlap_0	Short	15	Structured Illumination_Channel Alignment	_1	raw__ss_1__os_0__min_size_50__min_size_overlap_0_slide 1_15_Structured Illumination_Channel Alignment__1	ongoing	23.325814918915	0.583145372972876
raw__ss_1__os_0__min_size_50__min_size_overlap_0	Short	15	Structured Illumination_Channel Alignment	_1	raw__ss_1__os_0__min_size_50__min_size_overlap_0_slide 1_15_Structured Illumination_Channel Alignment__1	ongoing	43.445173793441	1.08612934483603
raw__ss_1__os_0__min_size_50__min_size_overlap_0	Short	15	Structured Illumination_Channel Alignment	_1	raw__ss_1__os_0__min_size_50__min_size_overlap_0_slide 1_15_Structured Illumination_Channel Alignment__1	ongoing	17.2015730482629	0.430039326206574
raw__ss_1__os_0__min_size_50__min_size_overlap_0	Short	15	Structured Illumination_Channel Alignment	_1	raw__ss_1__os_0__min_size_50__min_size_overlap_0_slide 1_15_Structured Illumination_Channel Alignment__1	ongoing	13.8901203110883	0.347253007777208
raw__ss_1__os_0__min_size_50__min_size_overlap_0	Short	15	Structured Illumination_Channel Alignment	_1	raw__ss_1__os_0__min_size_50__min_size_overlap_0_slide 1_15_Structured Illumination_Channel Alignment__1	ongoing	8.65726266905608	0.216431566726402
raw__ss_1__os_0__min_size_50__min_size_overlap_0	Short	15	Structured Illumination_Channel Alignment	_1	raw__ss_1__os_0__min_size_50__min_size_overlap_0_slide 1_15_Structured Illumination_Channel Alignment__1	ongoing	10.8510613153928	0.27127653288482
raw__ss_1__os_0__min_size_50__min_size_overlap_0	Short	15	Structured Illumination_Channel Alignment	_1	raw__ss_1__os_0__min_size_50__min_size_overlap_0_slide 1_15_Structured Illumination_Channel Alignment__1	ongoing	10.3921799258255	0.259804498145638
raw__ss_1__os_0__min_size_50__min_size_overlap_0	Short	15	Structured Illumination_Channel Alignment	_1	raw__ss_1__os_0__min_size_50__min_size_overlap_0_slide 1_15_Structured Illumination_Channel Alignment__1	ongoing	32.916411742914	0.82291029357285
raw__ss_1__os_0__min_size_50__min_size_overlap_0	Short	15	Structured Illumination_Channel Alignment	_1	raw__ss_1__os_0__min_size_50__min_size_overlap_0_slide 1_15_Structured Illumination_Channel Alignment__1	ongoing	13.7784045850903	0.344460114627259
raw__ss_1__os_0__min_size_50__min_size_overlap_0	Short	15	Structured Illumination_Channel Alignment	_1	raw__ss_1__os_0__min_size_50__min_size_overlap_0_slide 1_15_Structured Illumination_Channel Alignment__1	ongoing	42.1053055297834	1.05263263824458
raw__ss_1__os_0__min_size_50__min_size_overlap_0	Short	15	Structured Illumination_Channel Alignment	_1	raw__ss_1__os_0__min_size_50__min_size_overlap_0_slide 1_15_Structured Illumination_Channel Alignment__1	ongoing	7.37813663348839	0.18445341583721
raw__ss_1__os_0__min_size_50__min_size_overlap_0	Short	15	Structured Illumination_Channel Alignment	_1	raw__ss_1__os_0__min_size_50__min_size_overlap_0_slide 1_15_Structured Illumination_Channel Alignment__1	ongoing	23.5162393160964	0.587905982902409
raw__ss_1__os_0__min_size_50__min_size_overlap_0	Short	15	Structured Illumination_Channel Alignment	_1	raw__ss_1__os_0__min_size_50__min_size_overlap_0_slide 1_15_Structured Illumination_Channel Alignment__1	ongoing	15.9763890095491	0.399409725238726
raw__ss_1__os_0__min_size_50__min_size_overlap_0	Short	15	Structured Illumination_Channel Alignment	_1	raw__ss_1__os_0__min_size_50__min_size_overlap_0_slide 1_15_Structured Illumination_Channel Alignment__1	ongoing	15.9237640623355	0.398094101558389
raw__ss_1__os_0__min_size_50__min_size_overlap_0	Short	15	Structured Illumination_Channel Alignment	_1	raw__ss_1__os_0__min_size_50__min_size_overlap_0_slide 1_15_Structured Illumination_Channel Alignment__1	ongoing	17.5481294999419	0.438703237498547
raw__ss_1__os_0__min_size_50__min_size_overlap_0	Short	15	Structured Illumination_Channel Alignment	_1	raw__ss_1__os_0__min_size_50__min_size_overlap_0_slide 1_15_Structured Illumination_Channel Alignment__1	ongoing	7.76202278219388	0.194050569554847
raw__ss_1__os_0__min_size_50__min_size_overlap_0	Short	15	Structured Illumination_Channel Alignment	_1	raw__ss_1__os_0__min_size_50__min_size_overlap_0_slide 1_15_Structured Illumination_Channel Alignment__1	ongoing	29.4126767580261	0.735316918950652
raw__ss_1__os_0__min_size_50__min_size_overlap_0	Short	15	Structured Illumination_Channel Alignment	_1	raw__ss_1__os_0__min_size_50__min_size_overlap_0_slide 1_15_Structured Illumination_Channel Alignment__1	ongoing	19.3780301835181	0.484450754587953
raw__ss_1__os_0__min_size_50__min_size_overlap_0	Short	15	Structured Illumination_Channel Alignment	_1	raw__ss_1__os_0__min_size_50__min_size_overlap_0_slide 1_15_Structured Illumination_Channel Alignment__1	ongoing	14.8856257817036	0.372140644542589
raw__ss_1__os_0__min_size_50__min_size_overlap_0	Short	15	Structured Illumination_Channel Alignment	_1	raw__ss_1__os_0__min_size_50__min_size_overlap_0_slide 1_15_Structured Illumination_Channel Alignment__1	ongoing	17.6925202799641	0.442313006999102
raw__ss_1__os_0__min_size_50__min_size_overlap_0	Short	15	Structured Illumination_Channel Alignment	_1	raw__ss_1__os_0__min_size_50__min_size_overlap_0_slide 1_15_Structured Illumination_Channel Alignment__1	ongoing	7.54689702511816	0.188672425627954
raw__ss_1__os_0__min_size_50__min_size_overlap_0	Short	15	Structured Illumination_Channel Alignment	_1	raw__ss_1__os_0__min_size_50__min_size_overlap_0_slide 1_15_Structured Illumination_Channel Alignment__1	ongoing	11.4276228395698	0.285690570989244
raw__ss_1__os_0__min_size_50__min_size_overlap_0	Short	15	Structured Illumination_Channel Alignment	_1	raw__ss_1__os_0__min_size_50__min_size_overlap_0_slide 1_15_Structured Illumination_Channel Alignment__1	ongoing	29.3687878867917	0.734219697169792
raw__ss_1__os_0__min_size_50__min_size_overlap_0	Short	15	Structured Illumination_Channel Alignment	_1	raw__ss_1__os_0__min_size_50__min_size_overlap_0_slide 1_15_Structured Illumination_Channel Alignment__1	ongoing	21.4981633470124	0.537454083675309
raw__ss_1__os_0__min_size_50__min_size_overlap_0	Short	15	Structured Illumination_Channel Alignment	_1	raw__ss_1__os_0__min_size_50__min_size_overlap_0_slide 1_15_Structured Illumination_Channel Alignment__1	ongoing	17.7562193014492	0.443905482536231
raw__ss_1__os_0__min_size_50__min_size_overlap_0	Short	15	Structured Illumination_Channel Alignment	_1	raw__ss_1__os_0__min_size_50__min_size_overlap_0_slide 1_15_Structured Illumination_Channel Alignment__1	ongoing	20.1370812436283	0.503427031090707
raw__ss_1__os_0__min_size_50__min_size_overlap_0	Short	15	Structured Illumination_Channel Alignment	_1	raw__ss_1__os_0__min_size_50__min_size_overlap_0_slide 1_15_Structured Illumination_Channel Alignment__1	ongoing	28.1100414610403	0.702751036526008
raw__ss_1__os_0__min_size_50__min_size_overlap_0	Short	15	Structured Illumination_Channel Alignment	_1	raw__ss_1__os_0__min_size_50__min_size_overlap_0_slide 1_15_Structured Illumination_Channel Alignment__1	ongoing	14.865371817125	0.371634295428124
raw__ss_1__os_0__min_size_50__min_size_overlap_0	Short	15	Structured Illumination_Channel Alignment	_1	raw__ss_1__os_0__min_size_50__min_size_overlap_0_slide 1_15_Structured Illumination_Channel Alignment__1	ongoing	30.4051008790023	0.760127521975057
raw__ss_1__os_0__min_size_50__min_size_overlap_0	Short	15	Structured Illumination_Channel Alignment	_1	raw__ss_1__os_0__min_size_50__min_size_overlap_0_slide 1_15_Structured Illumination_Channel Alignment__1	ongoing	34.4603219672942	0.861508049182355
raw__ss_1__os_0__min_size_50__min_size_overlap_0	Short	15	Structured Illumination_Channel Alignment	_1	raw__ss_1__os_0__min_size_50__min_size_overlap_0_slide 1_15_Structured Illumination_Channel Alignment__1	ongoing	28.8145582660663	0.720363956651657
raw__ss_1__os_0__min_size_50__min_size_overlap_0	Short	15	Structured Illumination_Channel Alignment	_1	raw__ss_1__os_0__min_size_50__min_size_overlap_0_slide 1_15_Structured Illumination_Channel Alignment__1	ongoing	20.5219878683101	0.513049696707752
raw__ss_1__os_0__min_size_50__min_size_overlap_0	Short	15	Structured Illumination_Channel Alignment	_1	raw__ss_1__os_0__min_size_50__min_size_overlap_0_slide 1_15_Structured Illumination_Channel Alignment__1	ongoing	7.49317108051445	0.187329277012861
raw__ss_1__os_0__min_size_50__min_size_overlap_0	Short	15	Structured Illumination_Channel Alignment	_1	raw__ss_1__os_0__min_size_50__min_size_overlap_0_slide 1_15_Structured Illumination_Channel Alignment__1	ongoing	53.4333813715509	1.33583453428877
raw__ss_1__os_0__min_size_50__min_size_overlap_0	Short	15	Structured Illumination_Channel Alignment	_1	raw__ss_1__os_0__min_size_50__min_size_overlap_0_slide 1_15_Structured Illumination_Channel Alignment__1	ongoing	20.6041461757079	0.515103654392697
raw__ss_1__os_0__min_size_50__min_size_overlap_0	Short	15	Structured Illumination_Channel Alignment	_1	raw__ss_1__os_0__min_size_50__min_size_overlap_0_slide 1_15_Structured Illumination_Channel Alignment__1	ongoing	20.6695843501183	0.516739608752957
raw__ss_1__os_0__min_size_50__min_size_overlap_0	Short	15	Structured Illumination_Channel Alignment	_1	raw__ss_1__os_0__min_size_50__min_size_overlap_0_slide 1_15_Structured Illumination_Channel Alignment__1	ongoing	11.1290769844693	0.278226924611732
raw__ss_1__os_0__min_size_50__min_size_overlap_0	Short	15	Structured Illumination_Channel Alignment	_1	raw__ss_1__os_0__min_size_50__min_size_overlap_0_slide 1_15_Structured Illumination_Channel Alignment__1	ongoing	0.458215698094482	0.011455392452362
raw__ss_1__os_0__min_size_50__min_size_overlap_0	Short	15	Structured Illumination_Channel Alignment	_1	raw__ss_1__os_0__min_size_50__min_size_overlap_0_slide 1_15_Structured Illumination_Channel Alignment__1	ongoing	28.2926228926682	0.707315572316705
raw__ss_1__os_0__min_size_50__min_size_overlap_0	Short	15	Structured Illumination_Channel Alignment	_1	raw__ss_1__os_0__min_size_50__min_size_overlap_0_slide 1_15_Structured Illumination_Channel Alignment__1	ongoing	30.6390873509436	0.76597718377359
raw__ss_1__os_0__min_size_50__min_size_overlap_0	Short	15	Structured Illumination_Channel Alignment	_1	raw__ss_1__os_0__min_size_50__min_size_overlap_0_slide 1_15_Structured Illumination_Channel Alignment__1	ongoing	20.9355794466582	0.523389486166455
raw__ss_1__os_0__min_size_50__min_size_overlap_0	Short	15	Structured Illumination_Channel Alignment	_1	raw__ss_1__os_0__min_size_50__min_size_overlap_0_slide 1_15_Structured Illumination_Channel Alignment__1	ongoing	6.72434488571061	0.168108622142765
raw__ss_1__os_0__min_size_50__min_size_overlap_0	Short	15	Structured Illumination_Channel Alignment	_1	raw__ss_1__os_0__min_size_50__min_size_overlap_0_slide 1_15_Structured Illumination_Channel Alignment__1	ongoing	24.3602314595938	0.609005786489845
raw__ss_1__os_0__min_size_50__min_size_overlap_0	Short	15	Structured Illumination_Channel Alignment	_1	raw__ss_1__os_0__min_size_50__min_size_overlap_0_slide 1_15_Structured Illumination_Channel Alignment__1	ongoing	63.672837534382	1.59182093835955
raw__ss_1__os_0__min_size_50__min_size_overlap_0	Short	15	Structured Illumination_Channel Alignment	_1	raw__ss_1__os_0__min_size_50__min_size_overlap_0_slide 1_15_Structured Illumination_Channel Alignment__1	ongoing	29.4977361676897	0.737443404192244
raw__ss_1__os_0__min_size_50__min_size_overlap_0	Short	15	Structured Illumination_Channel Alignment	_1	raw__ss_1__os_0__min_size_50__min_size_overlap_0_slide 1_15_Structured Illumination_Channel Alignment__1	ongoing	22.1077548681213	0.552693871703032
raw__ss_1__os_0__min_size_50__min_size_overlap_0	Short	15	Structured Illumination_Channel Alignment	_1	raw__ss_1__os_0__min_size_50__min_size_overlap_0_slide 1_15_Structured Illumination_Channel Alignment__1	ongoing	14.4910900047263	0.362277250118158
raw__ss_1__os_0__min_size_50__min_size_overlap_0	Short	15	Structured Illumination_Channel Alignment	_1	raw__ss_1__os_0__min_size_50__min_size_overlap_0_slide 1_15_Structured Illumination_Channel Alignment__1	ongoing	23.6956778285142	0.592391945712856
raw__ss_1__os_0__min_size_50__min_size_overlap_0	Short	15	Structured Illumination_Channel Alignment	_1	raw__ss_1__os_0__min_size_50__min_size_overlap_0_slide 1_15_Structured Illumination_Channel Alignment__1	ongoing	34.4612146124733	0.861530365311833
raw__ss_1__os_0__min_size_50__min_size_overlap_0	Short	15	Structured Illumination_Channel Alignment	_1	raw__ss_1__os_0__min_size_50__min_size_overlap_0_slide 1_15_Structured Illumination_Channel Alignment__1	ongoing	15.2593685671292	0.381484214178231
raw__ss_1__os_0__min_size_50__min_size_overlap_0	Short	15	Structured Illumination_Channel Alignment	_1	raw__ss_1__os_0__min_size_50__min_size_overlap_0_slide 1_15_Structured Illumination_Channel Alignment__1	ongoing	10.4570776989426	0.261426942473566
raw__ss_1__os_0__min_size_50__min_size_overlap_0	Short	15	Structured Illumination_Channel Alignment	_1	raw__ss_1__os_0__min_size_50__min_size_overlap_0_slide 1_15_Structured Illumination_Channel Alignment__1	ongoing	25.7891298571534	0.644728246428835
raw__ss_1__os_0__min_size_50__min_size_overlap_0	Short	15	Structured Illumination_Channel Alignment	_1	raw__ss_1__os_0__min_size_50__min_size_overlap_0_slide 1_15_Structured Illumination_Channel Alignment__1	ongoing	9.19667722965511	0.229916930741378
raw__ss_1__os_0__min_size_50__min_size_overlap_0	Short	15	Structured Illumination_Channel Alignment	_1	raw__ss_1__os_0__min_size_50__min_size_overlap_0_slide 1_15_Structured Illumination_Channel Alignment__1	ongoing	11.2584923854676	0.281462309636689
raw__ss_1__os_0__min_size_50__min_size_overlap_0	Short	15	Structured Illumination_Channel Alignment	_1	raw__ss_1__os_0__min_size_50__min_size_overlap_0_slide 1_15_Structured Illumination_Channel Alignment__1	ongoing	18.2177397846785	0.455443494616962
raw__ss_1__os_0__min_size_50__min_size_overlap_0	Short	15	Structured Illumination_Channel Alignment	_1	raw__ss_1__os_0__min_size_50__min_size_overlap_0_slide 1_15_Structured Illumination_Channel Alignment__1	ongoing	19.9960114660974	0.499900286652436
raw__ss_1__os_0__min_size_50__min_size_overlap_0	Short	15	Structured Illumination_Channel Alignment	_1	raw__ss_1__os_0__min_size_50__min_size_overlap_0_slide 1_15_Structured Illumination_Channel Alignment__1	ongoing	10.2991020936945	0.257477552342362
raw__ss_1__os_0__min_size_50__min_size_overlap_0	Short	15	Structured Illumination_Channel Alignment	_1	raw__ss_1__os_0__min_size_50__min_size_overlap_0_slide 1_15_Structured Illumination_Channel Alignment__1	ongoing	8.80554052573381	0.220138513143345
raw__ss_1__os_0__min_size_50__min_size_overlap_0	Short	15	Structured Illumination_Channel Alignment	_1	raw__ss_1__os_0__min_size_50__min_size_overlap_0_slide 1_15_Structured Illumination_Channel Alignment__1	ongoing	12.1561716425683	0.303904291064208
raw__ss_1__os_0__min_size_50__min_size_overlap_0	Short	15	Structured Illumination_Channel Alignment	_1	raw__ss_1__os_0__min_size_50__min_size_overlap_0_slide 1_15_Structured Illumination_Channel Alignment__1	ongoing	30.1616684860344	0.754041712150861
raw__ss_1__os_0__min_size_50__min_size_overlap_0	Short	15	Structured Illumination_Channel Alignment	_1	raw__ss_1__os_0__min_size_50__min_size_overlap_0_slide 1_15_Structured Illumination_Channel Alignment__1	ongoing	41.3415536256706	1.03353884064177
raw__ss_1__os_0__min_size_50__min_size_overlap_0	Short	15	Structured Illumination_Channel Alignment	_1	raw__ss_1__os_0__min_size_50__min_size_overlap_0_slide 1_15_Structured Illumination_Channel Alignment__1	ongoing	17.4530742933092	0.43632685733273
raw__ss_1__os_0__min_size_50__min_size_overlap_0	Short	15	Structured Illumination_Channel Alignment	_1	raw__ss_1__os_0__min_size_50__min_size_overlap_0_slide 1_15_Structured Illumination_Channel Alignment__1	ongoing	10.6064467513421	0.265161168783552
raw__ss_1__os_0__min_size_50__min_size_overlap_0	Short	15	Structured Illumination_Channel Alignment	_1	raw__ss_1__os_0__min_size_50__min_size_overlap_0_slide 1_15_Structured Illumination_Channel Alignment__1	ongoing	33.1481812310956	0.82870453077739
raw__ss_1__os_0__min_size_50__min_size_overlap_0	Short	15	Structured Illumination_Channel Alignment	_1	raw__ss_1__os_0__min_size_50__min_size_overlap_0_slide 1_15_Structured Illumination_Channel Alignment__1	ongoing	15.8103803221156	0.39525950805289
raw__ss_1__os_0__min_size_50__min_size_overlap_0	Short	15	Structured Illumination_Channel Alignment	_1	raw__ss_1__os_0__min_size_50__min_size_overlap_0_slide 1_15_Structured Illumination_Channel Alignment__1	ongoing	39.470897612769	0.986772440319226
raw__ss_1__os_0__min_size_50__min_size_overlap_0	Short	15	Structured Illumination_Channel Alignment	_1	raw__ss_1__os_0__min_size_50__min_size_overlap_0_slide 1_15_Structured Illumination_Channel Alignment__1	ongoing	27.063835033192	0.6765958758298
raw__ss_1__os_0__min_size_50__min_size_overlap_0	Short	15	Structured Illumination_Channel Alignment	_1	raw__ss_1__os_0__min_size_50__min_size_overlap_0_slide 1_15_Structured Illumination_Channel Alignment__1	ongoing	14.8139925886724	0.37034981471681
raw__ss_1__os_0__min_size_50__min_size_overlap_0	Short	15	Structured Illumination_Channel Alignment	_1	raw__ss_1__os_0__min_size_50__min_size_overlap_0_slide 1_15_Structured Illumination_Channel Alignment__1	ongoing	26.6067012409895	0.665167531024737
raw__ss_1__os_0__min_size_50__min_size_overlap_0	Short	15	Structured Illumination_Channel Alignment	_1	raw__ss_1__os_0__min_size_50__min_size_overlap_0_slide 1_15_Structured Illumination_Channel Alignment__1	ongoing	12.5878033931059	0.314695084827648
raw__ss_1__os_0__min_size_50__min_size_overlap_0	Short	15	Structured Illumination_Channel Alignment	_1	raw__ss_1__os_0__min_size_50__min_size_overlap_0_slide 1_15_Structured Illumination_Channel Alignment__1	ongoing	49.2364198449588	1.23091049612397
raw__ss_1__os_0__min_size_50__min_size_overlap_0	Short	15	Structured Illumination_Channel Alignment	_1	raw__ss_1__os_0__min_size_50__min_size_overlap_0_slide 1_15_Structured Illumination_Channel Alignment__1	ongoing	46.7782921881455	1.16945730470364
raw__ss_1__os_0__min_size_50__min_size_overlap_0	Short	15	Structured Illumination_Channel Alignment	_1	raw__ss_1__os_0__min_size_50__min_size_overlap_0_slide 1_15_Structured Illumination_Channel Alignment__1	ongoing	20.8179846130749	0.520449615326873
raw__ss_1__os_0__min_size_50__min_size_overlap_0	Short	15	Structured Illumination_Channel Alignment	_1	raw__ss_1__os_0__min_size_50__min_size_overlap_0_slide 1_15_Structured Illumination_Channel Alignment__1	ongoing	23.9762166422558	0.599405416056396
raw__ss_1__os_0__min_size_50__min_size_overlap_0	Short	15	Structured Illumination_Channel Alignment	_1	raw__ss_1__os_0__min_size_50__min_size_overlap_0_slide 1_15_Structured Illumination_Channel Alignment__1	ongoing	23.3782612169845	0.584456530424612
raw__ss_1__os_0__min_size_50__min_size_overlap_0	Short	15	Structured Illumination_Channel Alignment	_1	raw__ss_1__os_0__min_size_50__min_size_overlap_0_slide 1_15_Structured Illumination_Channel Alignment__1	ongoing	4.70233496685487	0.117558374171372
raw__ss_1__os_0__min_size_50__min_size_overlap_0	Short	15	Structured Illumination_Channel Alignment	_1	raw__ss_1__os_0__min_size_50__min_size_overlap_0_slide 1_15_Structured Illumination_Channel Alignment__1	ongoing	22.9830407152593	0.574576017881483
raw__ss_1__os_0__min_size_50__min_size_overlap_0	Short	15	Structured Illumination_Channel Alignment	_1	raw__ss_1__os_0__min_size_50__min_size_overlap_0_slide 1_15_Structured Illumination_Channel Alignment__1	ongoing	12.3229958432388	0.308074896080971
raw__ss_1__os_0__min_size_50__min_size_overlap_0	Short	15	Structured Illumination_Channel Alignment	_1	raw__ss_1__os_0__min_size_50__min_size_overlap_0_slide 1_15_Structured Illumination_Channel Alignment__1	ongoing	42.8474619203713	1.07118654800928
raw__ss_1__os_0__min_size_50__min_size_overlap_0	Short	15	Structured Illumination_Channel Alignment	_1	raw__ss_1__os_0__min_size_50__min_size_overlap_0_slide 1_15_Structured Illumination_Channel Alignment__1	ongoing	9.63693134966416	0.240923283741604
raw__ss_1__os_0__min_size_50__min_size_overlap_0	Short	15	Structured Illumination_Channel Alignment	_1	raw__ss_1__os_0__min_size_50__min_size_overlap_0_slide 1_15_Structured Illumination_Channel Alignment__1	ongoing	4.11997623481096	0.102999405870274
raw__ss_1__os_0__min_size_50__min_size_overlap_0	Short	15	Structured Illumination_Channel Alignment	_1	raw__ss_1__os_0__min_size_50__min_size_overlap_0_slide 1_15_Structured Illumination_Channel Alignment__1	ongoing	19.3277873895734	0.483194684739336
raw__ss_1__os_0__min_size_50__min_size_overlap_0	Short	15	Structured Illumination_Channel Alignment	_1	raw__ss_1__os_0__min_size_50__min_size_overlap_0_slide 1_15_Structured Illumination_Channel Alignment__1	ongoing	13.7981517596646	0.344953793991614
raw__ss_1__os_0__min_size_50__min_size_overlap_0	Short	15	Structured Illumination_Channel Alignment	_1	raw__ss_1__os_0__min_size_50__min_size_overlap_0_slide 1_15_Structured Illumination_Channel Alignment__1	ongoing	28.3514510400632	0.70878627600158
raw__ss_1__os_0__min_size_50__min_size_overlap_0	Short	15	Structured Illumination_Channel Alignment	_1	raw__ss_1__os_0__min_size_50__min_size_overlap_0_slide 1_15_Structured Illumination_Channel Alignment__1	ongoing	38.8671492759576	0.971678731898939
raw__ss_1__os_0__min_size_50__min_size_overlap_0	Short	15	Structured Illumination_Channel Alignment	_1	raw__ss_1__os_0__min_size_50__min_size_overlap_0_slide 1_15_Structured Illumination_Channel Alignment__1	ongoing	23.1643912907405	0.579109782268512
raw__ss_1__os_0__min_size_50__min_size_overlap_0	Short	15	Structured Illumination_Channel Alignment	_1	raw__ss_1__os_0__min_size_50__min_size_overlap_0_slide 1_15_Structured Illumination_Channel Alignment__1	ongoing	10.1339416234147	0.253348540585368
raw__ss_1__os_0__min_size_50__min_size_overlap_0	Short	15	Structured Illumination_Channel Alignment	_1	raw__ss_1__os_0__min_size_50__min_size_overlap_0_slide 1_15_Structured Illumination_Channel Alignment__1	ongoing	18.9358436948578	0.473396092371444
raw__ss_1__os_0__min_size_50__min_size_overlap_0	Short	15	Structured Illumination_Channel Alignment	_1	raw__ss_1__os_0__min_size_50__min_size_overlap_0_slide 1_15_Structured Illumination_Channel Alignment__1	ongoing	26.7591511582997	0.668978778957493
raw__ss_1__os_0__min_size_50__min_size_overlap_0	Short	15	Structured Illumination_Channel Alignment	_1	raw__ss_1__os_0__min_size_50__min_size_overlap_0_slide 1_15_Structured Illumination_Channel Alignment__1	ongoing	26.1804901768604	0.654512254421509
raw__ss_1__os_0__min_size_50__min_size_overlap_0	Short	15	Structured Illumination_Channel Alignment	_1	raw__ss_1__os_0__min_size_50__min_size_overlap_0_slide 1_15_Structured Illumination_Channel Alignment__1	ongoing	31.9356238046696	0.798390595116739
raw__ss_1__os_0__min_size_50__min_size_overlap_0	Short	15	Structured Illumination_Channel Alignment	_1	raw__ss_1__os_0__min_size_50__min_size_overlap_0_slide 1_15_Structured Illumination_Channel Alignment__1	ongoing	9.33054485092227	0.233263621273057
raw__ss_1__os_0__min_size_50__min_size_overlap_0	Short	15	Structured Illumination_Channel Alignment	_1	raw__ss_1__os_0__min_size_50__min_size_overlap_0_slide 1_15_Structured Illumination_Channel Alignment__1	ongoing	42.4903062034487	1.06225765508622
raw__ss_1__os_0__min_size_50__min_size_overlap_0	Short	15	Structured Illumination_Channel Alignment	_1	raw__ss_1__os_0__min_size_50__min_size_overlap_0_slide 1_15_Structured Illumination_Channel Alignment__1	ongoing	42.0620814343489	1.05155203585872
raw__ss_1__os_0__min_size_50__min_size_overlap_0	Short	15	Structured Illumination_Channel Alignment	_1	raw__ss_1__os_0__min_size_50__min_size_overlap_0_slide 1_15_Structured Illumination_Channel Alignment__1	ongoing	32.111337187737	0.802783429693426
raw__ss_1__os_0__min_size_50__min_size_overlap_0	Short	15	Structured Illumination_Channel Alignment	_1	raw__ss_1__os_0__min_size_50__min_size_overlap_0_slide 1_15_Structured Illumination_Channel Alignment__1	ongoing	32.2433415216621	0.806083538041552
raw__ss_1__os_0__min_size_50__min_size_overlap_0	Short	15	Structured Illumination_Channel Alignment	_1	raw__ss_1__os_0__min_size_50__min_size_overlap_0_slide 1_15_Structured Illumination_Channel Alignment__1	ongoing	4.86533667482874	0.121633416870719
raw__ss_1__os_0__min_size_50__min_size_overlap_0	Short	15	Structured Illumination_Channel Alignment	_1	raw__ss_1__os_0__min_size_50__min_size_overlap_0_slide 1_15_Structured Illumination_Channel Alignment__1	ongoing	27.3960035306913	0.684900088267282
raw__ss_1__os_0__min_size_50__min_size_overlap_0	Short	15	Structured Illumination_Channel Alignment	_1	raw__ss_1__os_0__min_size_50__min_size_overlap_0_slide 1_15_Structured Illumination_Channel Alignment__1	ongoing	13.7527656159015	0.343819140397537
raw__ss_1__os_0__min_size_50__min_size_overlap_0	Short	15	Structured Illumination_Channel Alignment	_1	raw__ss_1__os_0__min_size_50__min_size_overlap_0_slide 1_15_Structured Illumination_Channel Alignment__1	ongoing	8.38955528974276	0.209738882243569
raw__ss_1__os_0__min_size_50__min_size_overlap_0	Short	15	Structured Illumination_Channel Alignment	_1	raw__ss_1__os_0__min_size_50__min_size_overlap_0_slide 1_15_Structured Illumination_Channel Alignment__1	ongoing	11.2355952520939	0.280889881302348
raw__ss_1__os_0__min_size_50__min_size_overlap_0	Short	15	Structured Illumination_Channel Alignment	_1	raw__ss_1__os_0__min_size_50__min_size_overlap_0_slide 1_15_Structured Illumination_Channel Alignment__1	ongoing	20.207707495427	0.505192687385675
raw__ss_1__os_0__min_size_50__min_size_overlap_0	Short	15	Structured Illumination_Channel Alignment	_1	raw__ss_1__os_0__min_size_50__min_size_overlap_0_slide 1_15_Structured Illumination_Channel Alignment__1	ongoing	16.8431385286223	0.421078463215558
raw__ss_1__os_0__min_size_50__min_size_overlap_0	Short	15	Structured Illumination_Channel Alignment	_1	raw__ss_1__os_0__min_size_50__min_size_overlap_0_slide 1_15_Structured Illumination_Channel Alignment__1	ongoing	31.820519404441	0.795512985111026
raw__ss_1__os_0__min_size_50__min_size_overlap_0	Short	15	Structured Illumination_Channel Alignment	_1	raw__ss_1__os_0__min_size_50__min_size_overlap_0_slide 1_15_Structured Illumination_Channel Alignment__1	ongoing	35.9986292899021	0.899965732247552
raw__ss_1__os_0__min_size_50__min_size_overlap_0	Short	15	Structured Illumination_Channel Alignment	_1	raw__ss_1__os_0__min_size_50__min_size_overlap_0_slide 1_15_Structured Illumination_Channel Alignment__1	ongoing	12.0251829311654	0.300629573279135
raw__ss_1__os_0__min_size_50__min_size_overlap_0	Short	15	Structured Illumination_Channel Alignment	_1	raw__ss_1__os_0__min_size_50__min_size_overlap_0_slide 1_15_Structured Illumination_Channel Alignment__1	ongoing	7.89743824653855	0.197435956163464
raw__ss_1__os_0__min_size_50__min_size_overlap_0	Short	15	Structured Illumination_Channel Alignment	_1	raw__ss_1__os_0__min_size_50__min_size_overlap_0_slide 1_15_Structured Illumination_Channel Alignment__1	ongoing	9.22085533491366	0.230521383372841
raw__ss_1__os_0__min_size_50__min_size_overlap_0	Short	15	Structured Illumination_Channel Alignment	_1	raw__ss_1__os_0__min_size_50__min_size_overlap_0_slide 1_15_Structured Illumination_Channel Alignment__1	ongoing	18.1468039305472	0.45367009826368
raw__ss_1__os_0__min_size_50__min_size_overlap_0	Short	15	Structured Illumination_Channel Alignment	_1	raw__ss_1__os_0__min_size_50__min_size_overlap_0_slide 1_15_Structured Illumination_Channel Alignment__1	ongoing	15.4068819879809	0.385172049699524
raw__ss_1__os_0__min_size_50__min_size_overlap_0	Short	15	Structured Illumination_Channel Alignment	_1	raw__ss_1__os_0__min_size_50__min_size_overlap_0_slide 1_15_Structured Illumination_Channel Alignment__1	ongoing	43.2049354782044	1.08012338695511
raw__ss_1__os_0__min_size_50__min_size_overlap_0	Short	15	Structured Illumination_Channel Alignment	_1	raw__ss_1__os_0__min_size_50__min_size_overlap_0_slide 1_15_Structured Illumination_Channel Alignment__1	ongoing	5.15850645072022	0.128962661268006
raw__ss_1__os_0__min_size_50__min_size_overlap_0	Short	15	Structured Illumination_Channel Alignment	_1	raw__ss_1__os_0__min_size_50__min_size_overlap_0_slide 1_15_Structured Illumination_Channel Alignment__1	ongoing	8.20417601357475	0.205104400339369
raw__ss_1__os_0__min_size_50__min_size_overlap_0	Short	15	Structured Illumination_Channel Alignment	_1	raw__ss_1__os_0__min_size_50__min_size_overlap_0_slide 1_15_Structured Illumination_Channel Alignment__1	ongoing	33.202847869309	0.830071196732726
raw__ss_1__os_0__min_size_50__min_size_overlap_0	Short	15	Structured Illumination_Channel Alignment	_1	raw__ss_1__os_0__min_size_50__min_size_overlap_0_slide 1_15_Structured Illumination_Channel Alignment__1	ongoing	38.5216039032585	0.963040097581463
raw__ss_1__os_0__min_size_50__min_size_overlap_0	Short	15	Structured Illumination_Channel Alignment	_1	raw__ss_1__os_0__min_size_50__min_size_overlap_0_slide 1_15_Structured Illumination_Channel Alignment__1	ongoing	33.9311393205405	0.848278483013512
raw__ss_1__os_0__min_size_50__min_size_overlap_0	Short	15	Structured Illumination_Channel Alignment	_1	raw__ss_1__os_0__min_size_50__min_size_overlap_0_slide 1_15_Structured Illumination_Channel Alignment__1	ongoing	17.9326175955174	0.448315439887934
raw__ss_1__os_0__min_size_50__min_size_overlap_0	Short	15	Structured Illumination_Channel Alignment	_1	raw__ss_1__os_0__min_size_50__min_size_overlap_0_slide 1_15_Structured Illumination_Channel Alignment__1	ongoing	9.48738883333223	0.237184720833306
raw__ss_1__os_0__min_size_50__min_size_overlap_0	Short	15	Structured Illumination_Channel Alignment	_1	raw__ss_1__os_0__min_size_50__min_size_overlap_0_slide 1_15_Structured Illumination_Channel Alignment__1	ongoing	24.5087875574191	0.612719688935479
raw__ss_1__os_0__min_size_50__min_size_overlap_0	Short	15	Structured Illumination_Channel Alignment	_1	raw__ss_1__os_0__min_size_50__min_size_overlap_0_slide 1_15_Structured Illumination_Channel Alignment__1	ongoing	31.8423892406166	0.796059731015414
raw__ss_1__os_0__min_size_50__min_size_overlap_0	Short	15	Structured Illumination_Channel Alignment	_1	raw__ss_1__os_0__min_size_50__min_size_overlap_0_slide 1_15_Structured Illumination_Channel Alignment__1	ongoing	27.4431182710233	0.686077956775582
raw__ss_1__os_0__min_size_50__min_size_overlap_0	Short	15	Structured Illumination_Channel Alignment	_1	raw__ss_1__os_0__min_size_50__min_size_overlap_0_slide 1_15_Structured Illumination_Channel Alignment__1	ongoing	20.8544004747995	0.521360011869988
raw__ss_1__os_0__min_size_50__min_size_overlap_0	Short	15	Structured Illumination_Channel Alignment	_1	raw__ss_1__os_0__min_size_50__min_size_overlap_0_slide 1_15_Structured Illumination_Channel Alignment__1	ongoing	41.0235903172984	1.02558975793246
raw__ss_1__os_0__min_size_50__min_size_overlap_0	Short	15	Structured Illumination_Channel Alignment	_1	raw__ss_1__os_0__min_size_50__min_size_overlap_0_slide 1_15_Structured Illumination_Channel Alignment__1	ongoing	20.4080036210568	0.51020009052642
raw__ss_1__os_0__min_size_50__min_size_overlap_0	Short	15	Structured Illumination_Channel Alignment	_1	raw__ss_1__os_0__min_size_50__min_size_overlap_0_slide 1_15_Structured Illumination_Channel Alignment__1	ongoing	10.9456625518376	0.27364156379594
raw__ss_1__os_0__min_size_50__min_size_overlap_0	Short	15	Structured Illumination_Channel Alignment	_1	raw__ss_1__os_0__min_size_50__min_size_overlap_0_slide 1_15_Structured Illumination_Channel Alignment__1	ongoing	18.6425671604304	0.466064179010761
raw__ss_1__os_0__min_size_50__min_size_overlap_0	Short	15	Structured Illumination_Channel Alignment	_1	raw__ss_1__os_0__min_size_50__min_size_overlap_0_slide 1_15_Structured Illumination_Channel Alignment__1	ongoing	18.0023577341209	0.450058943353023
raw__ss_1__os_0__min_size_50__min_size_overlap_0	Short	15	Structured Illumination_Channel Alignment	_1	raw__ss_1__os_0__min_size_50__min_size_overlap_0_slide 1_15_Structured Illumination_Channel Alignment__1	ongoing	3.03926142359418	0.0759815355898545
raw__ss_1__os_0__min_size_50__min_size_overlap_0	Short	15	Structured Illumination_Channel Alignment	_1	raw__ss_1__os_0__min_size_50__min_size_overlap_0_slide 1_15_Structured Illumination_Channel Alignment__1	ongoing	13.9105045626756	0.347762614066889
raw__ss_1__os_0__min_size_50__min_size_overlap_0	Short	15	Structured Illumination_Channel Alignment	_1	raw__ss_1__os_0__min_size_50__min_size_overlap_0_slide 1_15_Structured Illumination_Channel Alignment__1	ongoing	1.94369446474937	0.0485923616187342
raw__ss_1__os_0__min_size_50__min_size_overlap_0	Short	15	Structured Illumination_Channel Alignment	_1	raw__ss_1__os_0__min_size_50__min_size_overlap_0_slide 1_15_Structured Illumination_Channel Alignment__1	ongoing	8.54318467787901	0.213579616946975
raw__ss_1__os_0__min_size_50__min_size_overlap_0	Short	15	Structured Illumination_Channel Alignment	_1	raw__ss_1__os_0__min_size_50__min_size_overlap_0_slide 1_15_Structured Illumination_Channel Alignment__1	ongoing	22.3623447278207	0.559058618195517
raw__ss_1__os_0__min_size_50__min_size_overlap_0	Short	15	Structured Illumination_Channel Alignment	_1	raw__ss_1__os_0__min_size_50__min_size_overlap_0_slide 1_15_Structured Illumination_Channel Alignment__1	ongoing	2.08705532619381	0.0521763831548453
raw__ss_1__os_0__min_size_50__min_size_overlap_0	Short	15	Structured Illumination_Channel Alignment	_1	raw__ss_1__os_0__min_size_50__min_size_overlap_0_slide 1_15_Structured Illumination_Channel Alignment__1	ongoing	53.4336491119149	1.33584122779787
raw__ss_1__os_0__min_size_50__min_size_overlap_0	Short	15	Structured Illumination_Channel Alignment	_1	raw__ss_1__os_0__min_size_50__min_size_overlap_0_slide 1_15_Structured Illumination_Channel Alignment__1	ongoing	3.96994417903911	0.0992486044759778
[truncated: 9,190 more rows]
