# Supplementary material for: Spatial mapping of DNA synthesis reveals dynamics and geometry of human replication nanostructures
Source: EMBO J. 2025 Oct 7;44(23):7263–94. doi: 10.1038/s44318-025-00574-2 (PMC12669658; doi:10.1038/s44318-025-00574-2)
Supplement: Supplementary file 9 — Source data Fig. 6 [file 44318_2025_574_MOESM9_ESM.zip › Figure 6/6D/6D_init_term_prop.csv]

segmentation	cond	image	alter	image_alter	initiation_prop	termination_prop
raw__ss_1__os_0__min_size_50__min_size_overlap_0	24h_dox	24	Out	24_Out	0.19496855345912	0.0440251572327044
raw__ss_1__os_0__min_size_50__min_size_overlap_0	24h_dox	30	Out	30_Out	0.122015915119363	0.0450928381962865
raw__ss_1__os_0__min_size_50__min_size_overlap_0	24h_dox	35	Out	35_Out	0.196850393700787	0.05249343832021
raw__ss_1__os_0__min_size_50__min_size_overlap_0	24h_dox	42	Out	42_Out	0.195348837209302	0.0325581395348837
raw__ss_1__os_0__min_size_50__min_size_overlap_0	24h_dox	49	Out	49_Out	0.154150197628458	0.0316205533596838
raw__ss_1__os_0__min_size_50__min_size_overlap_0	24h_dox	49	Out	49_Out	0.141891891891892	0.0698198198198198
raw__ss_1__os_0__min_size_50__min_size_overlap_0	24h_dox	54	Out	54_Out	0.0618336886993603	0.168443496801706
raw__ss_1__os_0__min_size_50__min_size_overlap_0	24h_dox	64	Out	64_Out	0.159533073929961	0.046692607003891
raw__ss_1__os_0__min_size_50__min_size_overlap_0	24h_dox	67	Out	67_Out	0.134146341463415	0.0853658536585366
raw__ss_1__os_0__min_size_50__min_size_overlap_0	24h_dox	72	Out	72_Out	0.196319018404908	0.0766871165644172
raw__ss_1__os_0__min_size_50__min_size_overlap_0	24h_dox	75	Out	75_Out	0.198895027624309	0.0497237569060773
raw__ss_1__os_0__min_size_50__min_size_overlap_0	24h_dox	78	Out	78_Out	0.132	0.06
raw__ss_1__os_0__min_size_50__min_size_overlap_0	24h_dox	78	Out	78_Out	0.163069544364508	0.0863309352517986
raw__ss_1__os_0__min_size_50__min_size_overlap_0	24h_dox	81	Out	81_Out	0.12111801242236	0.130434782608696
raw__ss_1__os_0__min_size_50__min_size_overlap_0	24h_dox	85	Out	85_Out	0.124735729386892	0.06553911205074
raw__ss_1__os_0__min_size_50__min_size_overlap_0	no_dox	105	Out	105_Out	0.32	0.02
raw__ss_1__os_0__min_size_50__min_size_overlap_0	no_dox	108	Out	108_Out	0.247191011235955	0.0224719101123595
raw__ss_1__os_0__min_size_50__min_size_overlap_0	no_dox	112	Out	112_Out	0.209486166007905	0.0573122529644269
raw__ss_1__os_0__min_size_50__min_size_overlap_0	no_dox	116	Out	116_Out	0.238615664845173	0.0364298724954463
raw__ss_1__os_0__min_size_50__min_size_overlap_0	no_dox	116	Out	116_Out	0.22247191011236	0.0337078651685393
raw__ss_1__os_0__min_size_50__min_size_overlap_0	no_dox	119	Out	119_Out	0.237037037037037	0.0407407407407407
raw__ss_1__os_0__min_size_50__min_size_overlap_0	no_dox	122	Out	122_Out	0.233415233415233	0.0368550368550369
raw__ss_1__os_0__min_size_50__min_size_overlap_0	no_dox	125	Out	125_Out	0.218241042345277	0.0293159609120521
raw__ss_1__os_0__min_size_50__min_size_overlap_0	no_dox	128	Out	128_Out	0.220532319391635	0.0570342205323194
raw__ss_1__os_0__min_size_50__min_size_overlap_0	no_dox	131	Out	131_Out	0.27007299270073	0.0218978102189781
raw__ss_1__os_0__min_size_50__min_size_overlap_0	no_dox	138	Out	138_Out	0.255639097744361	0.0451127819548872
raw__ss_1__os_0__min_size_50__min_size_overlap_0	no_dox	141	Out	141_Out	0.236486486486486	0.0878378378378378
raw__ss_1__os_0__min_size_50__min_size_overlap_0	no_dox	145	Out	145_Out	0.163865546218487	0.0252100840336134
raw__ss_1__os_0__min_size_50__min_size_overlap_0	no_dox	94	Out	94_Out	0.259946949602122	0.013262599469496
