# Supplementary material for: Spatial mapping of DNA synthesis reveals dynamics and geometry of human replication nanostructures
Source: EMBO J. 2025 Oct 7;44(23):7263–94. doi: 10.1038/s44318-025-00574-2 (PMC12669658; doi:10.1038/s44318-025-00574-2)
Supplement: Supplementary file 10 — Source data Fig. 7 [file 44318_2025_574_MOESM10_ESM.zip]

Archive with 52 entries (46 files):
- Figure 7/
- __MACOSX/._Figure 7
- Figure 7/.DS_Store
- __MACOSX/Figure 7/._.DS_Store
- Figure 7/7D/
- __MACOSX/Figure 7/._7D
- Figure 7/7C/
- __MACOSX/Figure 7/._7C
- Figure 7/7B/
- __MACOSX/Figure 7/._7B
- Figure 7/7D/7D_event_types.csv
- __MACOSX/Figure 7/7D/._7D_event_types.csv
- Figure 7/7C/7C_datapoints.csv
- __MACOSX/Figure 7/7C/._7C_datapoints.csv
- Figure 7/7B/4h/
- __MACOSX/Figure 7/7B/._4h
- Figure 7/7B/.DS_Store
- __MACOSX/Figure 7/7B/._.DS_Store
- Figure 7/7B/8h/
- __MACOSX/Figure 7/7B/._8h
- Figure 7/7B/4h/Image 95_max.png
- __MACOSX/Figure 7/7B/4h/._Image 95_max.png
- Figure 7/7B/4h/Image 101_max.png
- __MACOSX/Figure 7/7B/4h/._Image 101_max.png
- Figure 7/7B/4h/Image 101A_max.png
- __MACOSX/Figure 7/7B/4h/._Image 101A_max.png
- Figure 7/7B/4h/Image 113_max.png
- __MACOSX/Figure 7/7B/4h/._Image 113_max.png
- Figure 7/7B/4h/Image 95_single_slice.tif
- __MACOSX/Figure 7/7B/4h/._Image 95_single_slice.tif
- Figure 7/7B/4h/Image 101_single_slice.tif
- __MACOSX/Figure 7/7B/4h/._Image 101_single_slice.tif
- Figure 7/7B/4h/Image 101a_single_slice.tif
- __MACOSX/Figure 7/7B/4h/._Image 101a_single_slice.tif
- Figure 7/7B/4h/Image 113_single_slice.tif
- __MACOSX/Figure 7/7B/4h/._Image 113_single_slice.tif
- Figure 7/7B/8h/Image 15_max.png
- __MACOSX/Figure 7/7B/8h/._Image 15_max.png
- Figure 7/7B/8h/Image 20_max.png
- __MACOSX/Figure 7/7B/8h/._Image 20_max.png
- Figure 7/7B/8h/Image 32_max.png
- __MACOSX/Figure 7/7B/8h/._Image 32_max.png
- Figure 7/7B/8h/Image 38_max.png
- __MACOSX/Figure 7/7B/8h/._Image 38_max.png
- Figure 7/7B/8h/Image 15_single_slice.tif
- __MACOSX/Figure 7/7B/8h/._Image 15_single_slice.tif
- Figure 7/7B/8h/Image 20_single_slice.tif
- __MACOSX/Figure 7/7B/8h/._Image 20_single_slice.tif
- Figure 7/7B/8h/Image 32_single_slice.tif
- __MACOSX/Figure 7/7B/8h/._Image 32_single_slice.tif
- Figure 7/7B/8h/Image 38_single_slice.tif
- __MACOSX/Figure 7/7B/8h/._Image 38_single_slice.tif
