# Supplementary material for: Spatial mapping of DNA synthesis reveals dynamics and geometry of human replication nanostructures
Source: EMBO J. 2025 Oct 7;44(23):7263–94. doi: 10.1038/s44318-025-00574-2 (PMC12669658; doi:10.1038/s44318-025-00574-2)
Supplement: Supplementary file 10 — Source data Fig. 7 [file 44318_2025_574_MOESM10_ESM.zip › Figure 7/7D/7D_event_types.csv]

path	initiation	ongoing	termination	total	segmentation	cond	image	alter	image_alter	event_type	count
raw__ss_1__os_0__min_size_50__min_size_overlap_0/8h_mock/Image 12_Out/	24	197	33	254	raw__ss_1__os_0__min_size_50__min_size_overlap_0	8h_mock	Image 12	Out	Image 12__Out	perc_initiation	9.448818897637794
raw__ss_1__os_0__min_size_50__min_size_overlap_0/8h_mock/Image 12_Out/	24	197	33	254	raw__ss_1__os_0__min_size_50__min_size_overlap_0	8h_mock	Image 12	Out	Image 12__Out	perc_termination	12.992125984251967
raw__ss_1__os_0__min_size_50__min_size_overlap_0/8h_mock/Image 15_Out/	15	246	39	300	raw__ss_1__os_0__min_size_50__min_size_overlap_0	8h_mock	Image 15	Out	Image 15__Out	perc_initiation	5
raw__ss_1__os_0__min_size_50__min_size_overlap_0/8h_mock/Image 15_Out/	15	246	39	300	raw__ss_1__os_0__min_size_50__min_size_overlap_0	8h_mock	Image 15	Out	Image 15__Out	perc_termination	13
raw__ss_1__os_0__min_size_50__min_size_overlap_0/8h_mock/Image 20_Out/	23	174	23	220	raw__ss_1__os_0__min_size_50__min_size_overlap_0	8h_mock	Image 20	Out	Image 20__Out	perc_initiation	10.454545454545453
raw__ss_1__os_0__min_size_50__min_size_overlap_0/8h_mock/Image 20_Out/	23	174	23	220	raw__ss_1__os_0__min_size_50__min_size_overlap_0	8h_mock	Image 20	Out	Image 20__Out	perc_termination	10.454545454545453
raw__ss_1__os_0__min_size_50__min_size_overlap_0/8h_mock/Image 24_Out/	21	288	66	375	raw__ss_1__os_0__min_size_50__min_size_overlap_0	8h_mock	Image 24	Out	Image 24__Out	perc_initiation	5.6000000000000005
raw__ss_1__os_0__min_size_50__min_size_overlap_0/8h_mock/Image 24_Out/	21	288	66	375	raw__ss_1__os_0__min_size_50__min_size_overlap_0	8h_mock	Image 24	Out	Image 24__Out	perc_termination	17.599999999999998
raw__ss_1__os_0__min_size_50__min_size_overlap_0/8h_mock/Image 28_Out/	33	340	44	417	raw__ss_1__os_0__min_size_50__min_size_overlap_0	8h_mock	Image 28	Out	Image 28__Out	perc_initiation	7.913669064748201
raw__ss_1__os_0__min_size_50__min_size_overlap_0/8h_mock/Image 28_Out/	33	340	44	417	raw__ss_1__os_0__min_size_50__min_size_overlap_0	8h_mock	Image 28	Out	Image 28__Out	perc_termination	10.551558752997602
raw__ss_1__os_0__min_size_50__min_size_overlap_0/8h_mock/Image 32_Out/	26	176	27	229	raw__ss_1__os_0__min_size_50__min_size_overlap_0	8h_mock	Image 32	Out	Image 32__Out	perc_initiation	11.353711790393014
raw__ss_1__os_0__min_size_50__min_size_overlap_0/8h_mock/Image 32_Out/	26	176	27	229	raw__ss_1__os_0__min_size_50__min_size_overlap_0	8h_mock	Image 32	Out	Image 32__Out	perc_termination	11.790393013100436
raw__ss_1__os_0__min_size_50__min_size_overlap_0/8h_mock/Image 35_Out/	21	159	16	196	raw__ss_1__os_0__min_size_50__min_size_overlap_0	8h_mock	Image 35	Out	Image 35__Out	perc_initiation	10.714285714285714
raw__ss_1__os_0__min_size_50__min_size_overlap_0/8h_mock/Image 35_Out/	21	159	16	196	raw__ss_1__os_0__min_size_50__min_size_overlap_0	8h_mock	Image 35	Out	Image 35__Out	perc_termination	8.16326530612245
raw__ss_1__os_0__min_size_50__min_size_overlap_0/8h_mock/Image 38_Out/	20	142	13	175	raw__ss_1__os_0__min_size_50__min_size_overlap_0	8h_mock	Image 38	Out	Image 38__Out	perc_initiation	11.428571428571429
raw__ss_1__os_0__min_size_50__min_size_overlap_0/8h_mock/Image 38_Out/	20	142	13	175	raw__ss_1__os_0__min_size_50__min_size_overlap_0	8h_mock	Image 38	Out	Image 38__Out	perc_termination	7.428571428571429
raw__ss_1__os_0__min_size_50__min_size_overlap_0/8h_mock/Image 3_Out/	29	361	44	434	raw__ss_1__os_0__min_size_50__min_size_overlap_0	8h_mock	Image 3	Out	Image 3__Out	perc_initiation	6.682027649769585
raw__ss_1__os_0__min_size_50__min_size_overlap_0/8h_mock/Image 3_Out/	29	361	44	434	raw__ss_1__os_0__min_size_50__min_size_overlap_0	8h_mock	Image 3	Out	Image 3__Out	perc_termination	10.138248847926267
raw__ss_1__os_0__min_size_50__min_size_overlap_0/8h_mock/Image 41_Out/	6	158	18	182	raw__ss_1__os_0__min_size_50__min_size_overlap_0	8h_mock	Image 41	Out	Image 41__Out	perc_initiation	3.296703296703297
raw__ss_1__os_0__min_size_50__min_size_overlap_0/8h_mock/Image 41_Out/	6	158	18	182	raw__ss_1__os_0__min_size_50__min_size_overlap_0	8h_mock	Image 41	Out	Image 41__Out	perc_termination	9.89010989010989
raw__ss_1__os_0__min_size_50__min_size_overlap_0/8h_mock/Image 45_Out/	14	178	40	232	raw__ss_1__os_0__min_size_50__min_size_overlap_0	8h_mock	Image 45	Out	Image 45__Out	perc_initiation	6.0344827586206895
raw__ss_1__os_0__min_size_50__min_size_overlap_0/8h_mock/Image 45_Out/	14	178	40	232	raw__ss_1__os_0__min_size_50__min_size_overlap_0	8h_mock	Image 45	Out	Image 45__Out	perc_termination	17.24137931034483
raw__ss_1__os_0__min_size_50__min_size_overlap_0/8h_mock/Image 6_Out/	33	249	44	326	raw__ss_1__os_0__min_size_50__min_size_overlap_0	8h_mock	Image 6	Out	Image 6__Out	perc_initiation	10.122699386503067
raw__ss_1__os_0__min_size_50__min_size_overlap_0/8h_mock/Image 6_Out/	33	249	44	326	raw__ss_1__os_0__min_size_50__min_size_overlap_0	8h_mock	Image 6	Out	Image 6__Out	perc_termination	13.496932515337424
raw__ss_1__os_0__min_size_50__min_size_overlap_0/8h_mock/Image 9_Out/	3	104	28	135	raw__ss_1__os_0__min_size_50__min_size_overlap_0	8h_mock	Image 9	Out	Image 9__Out	perc_initiation	2.2222222222222223
raw__ss_1__os_0__min_size_50__min_size_overlap_0/8h_mock/Image 9_Out/	3	104	28	135	raw__ss_1__os_0__min_size_50__min_size_overlap_0	8h_mock	Image 9	Out	Image 9__Out	perc_termination	20.74074074074074
raw__ss_1__os_0__min_size_50__min_size_overlap_0/8h_HU/Image 48_Out/	25	59	3	87	raw__ss_1__os_0__min_size_50__min_size_overlap_0	8h_HU	Image 48	Out	Image 48__Out	perc_initiation	28.735632183908045
raw__ss_1__os_0__min_size_50__min_size_overlap_0/8h_HU/Image 48_Out/	25	59	3	87	raw__ss_1__os_0__min_size_50__min_size_overlap_0	8h_HU	Image 48	Out	Image 48__Out	perc_termination	3.4482758620689653
raw__ss_1__os_0__min_size_50__min_size_overlap_0/8h_HU/Image 51_Out/	15	88	11	114	raw__ss_1__os_0__min_size_50__min_size_overlap_0	8h_HU	Image 51	Out	Image 51__Out	perc_initiation	13.157894736842104
raw__ss_1__os_0__min_size_50__min_size_overlap_0/8h_HU/Image 51_Out/	15	88	11	114	raw__ss_1__os_0__min_size_50__min_size_overlap_0	8h_HU	Image 51	Out	Image 51__Out	perc_termination	9.649122807017543
raw__ss_1__os_0__min_size_50__min_size_overlap_0/8h_HU/Image 54_Out/	31	192	9	232	raw__ss_1__os_0__min_size_50__min_size_overlap_0	8h_HU	Image 54	Out	Image 54__Out	perc_initiation	13.36206896551724
raw__ss_1__os_0__min_size_50__min_size_overlap_0/8h_HU/Image 54_Out/	31	192	9	232	raw__ss_1__os_0__min_size_50__min_size_overlap_0	8h_HU	Image 54	Out	Image 54__Out	perc_termination	3.8793103448275863
raw__ss_1__os_0__min_size_50__min_size_overlap_0/8h_HU/Image 57_Out/	38	127	10	175	raw__ss_1__os_0__min_size_50__min_size_overlap_0	8h_HU	Image 57	Out	Image 57__Out	perc_initiation	21.714285714285715
raw__ss_1__os_0__min_size_50__min_size_overlap_0/8h_HU/Image 57_Out/	38	127	10	175	raw__ss_1__os_0__min_size_50__min_size_overlap_0	8h_HU	Image 57	Out	Image 57__Out	perc_termination	5.714285714285714
raw__ss_1__os_0__min_size_50__min_size_overlap_0/8h_HU/Image 60_Out/	28	119	11	158	raw__ss_1__os_0__min_size_50__min_size_overlap_0	8h_HU	Image 60	Out	Image 60__Out	perc_initiation	17.72151898734177
raw__ss_1__os_0__min_size_50__min_size_overlap_0/8h_HU/Image 60_Out/	28	119	11	158	raw__ss_1__os_0__min_size_50__min_size_overlap_0	8h_HU	Image 60	Out	Image 60__Out	perc_termination	6.962025316455696
raw__ss_1__os_0__min_size_50__min_size_overlap_0/8h_HU/Image 63_Out/	32	123	13	168	raw__ss_1__os_0__min_size_50__min_size_overlap_0	8h_HU	Image 63	Out	Image 63__Out	perc_initiation	19.047619047619047
raw__ss_1__os_0__min_size_50__min_size_overlap_0/8h_HU/Image 63_Out/	32	123	13	168	raw__ss_1__os_0__min_size_50__min_size_overlap_0	8h_HU	Image 63	Out	Image 63__Out	perc_termination	7.738095238095238
raw__ss_1__os_0__min_size_50__min_size_overlap_0/8h_HU/Image 66_Out/	45	221	40	306	raw__ss_1__os_0__min_size_50__min_size_overlap_0	8h_HU	Image 66	Out	Image 66__Out	perc_initiation	14.705882352941178
raw__ss_1__os_0__min_size_50__min_size_overlap_0/8h_HU/Image 66_Out/	45	221	40	306	raw__ss_1__os_0__min_size_50__min_size_overlap_0	8h_HU	Image 66	Out	Image 66__Out	perc_termination	13.071895424836603
raw__ss_1__os_0__min_size_50__min_size_overlap_0/8h_HU/Image 69_Out/	12	33	3	48	raw__ss_1__os_0__min_size_50__min_size_overlap_0	8h_HU	Image 69	Out	Image 69__Out	perc_initiation	25
raw__ss_1__os_0__min_size_50__min_size_overlap_0/8h_HU/Image 69_Out/	12	33	3	48	raw__ss_1__os_0__min_size_50__min_size_overlap_0	8h_HU	Image 69	Out	Image 69__Out	perc_termination	6.25
raw__ss_1__os_0__min_size_50__min_size_overlap_0/8h_HU/Image 72_Out/	29	87	5	121	raw__ss_1__os_0__min_size_50__min_size_overlap_0	8h_HU	Image 72	Out	Image 72__Out	perc_initiation	23.96694214876033
raw__ss_1__os_0__min_size_50__min_size_overlap_0/8h_HU/Image 72_Out/	29	87	5	121	raw__ss_1__os_0__min_size_50__min_size_overlap_0	8h_HU	Image 72	Out	Image 72__Out	perc_termination	4.132231404958678
raw__ss_1__os_0__min_size_50__min_size_overlap_0/8h_HU/Image 75_Out/	30	85	9	124	raw__ss_1__os_0__min_size_50__min_size_overlap_0	8h_HU	Image 75	Out	Image 75__Out	perc_initiation	24.193548387096776
raw__ss_1__os_0__min_size_50__min_size_overlap_0/8h_HU/Image 75_Out/	30	85	9	124	raw__ss_1__os_0__min_size_50__min_size_overlap_0	8h_HU	Image 75	Out	Image 75__Out	perc_termination	7.258064516129033
raw__ss_1__os_0__min_size_50__min_size_overlap_0/8h_HU/Image 78_Out/	21	58	4	83	raw__ss_1__os_0__min_size_50__min_size_overlap_0	8h_HU	Image 78	Out	Image 78__Out	perc_initiation	25.301204819277107
raw__ss_1__os_0__min_size_50__min_size_overlap_0/8h_HU/Image 78_Out/	21	58	4	83	raw__ss_1__os_0__min_size_50__min_size_overlap_0	8h_HU	Image 78	Out	Image 78__Out	perc_termination	4.819277108433735
raw__ss_1__os_0__min_size_50__min_size_overlap_0/8h_HU/Image 82_Out/	37	169	11	217	raw__ss_1__os_0__min_size_50__min_size_overlap_0	8h_HU	Image 82	Out	Image 82__Out	perc_initiation	17.050691244239633
raw__ss_1__os_0__min_size_50__min_size_overlap_0/8h_HU/Image 82_Out/	37	169	11	217	raw__ss_1__os_0__min_size_50__min_size_overlap_0	8h_HU	Image 82	Out	Image 82__Out	perc_termination	5.0691244239631335
raw__ss_1__os_0__min_size_50__min_size_overlap_0/4h_mock/Image 101_Out/	28	174	29	231	raw__ss_1__os_0__min_size_50__min_size_overlap_0	4h_mock	Image 101	Out	Image 101__Out	perc_initiation	12.121212121212121
raw__ss_1__os_0__min_size_50__min_size_overlap_0/4h_mock/Image 101_Out/	28	174	29	231	raw__ss_1__os_0__min_size_50__min_size_overlap_0	4h_mock	Image 101	Out	Image 101__Out	perc_termination	12.554112554112553
raw__ss_1__os_0__min_size_50__min_size_overlap_0/4h_mock/Image 104_Out/	11	110	27	148	raw__ss_1__os_0__min_size_50__min_size_overlap_0	4h_mock	Image 104	Out	Image 104__Out	perc_initiation	7.4324324324324325
raw__ss_1__os_0__min_size_50__min_size_overlap_0/4h_mock/Image 104_Out/	11	110	27	148	raw__ss_1__os_0__min_size_50__min_size_overlap_0	4h_mock	Image 104	Out	Image 104__Out	perc_termination	18.243243243243242
raw__ss_1__os_0__min_size_50__min_size_overlap_0/4h_mock/Image 107_Out/	18	150	21	189	raw__ss_1__os_0__min_size_50__min_size_overlap_0	4h_mock	Image 107	Out	Image 107__Out	perc_initiation	9.523809523809524
raw__ss_1__os_0__min_size_50__min_size_overlap_0/4h_mock/Image 107_Out/	18	150	21	189	raw__ss_1__os_0__min_size_50__min_size_overlap_0	4h_mock	Image 107	Out	Image 107__Out	perc_termination	11.11111111111111
raw__ss_1__os_0__min_size_50__min_size_overlap_0/4h_mock/Image 110_Out/	22	209	49	280	raw__ss_1__os_0__min_size_50__min_size_overlap_0	4h_mock	Image 110	Out	Image 110__Out	perc_initiation	7.857142857142857
raw__ss_1__os_0__min_size_50__min_size_overlap_0/4h_mock/Image 110_Out/	22	209	49	280	raw__ss_1__os_0__min_size_50__min_size_overlap_0	4h_mock	Image 110	Out	Image 110__Out	perc_termination	17.5
raw__ss_1__os_0__min_size_50__min_size_overlap_0/4h_mock/Image 113_Out/	32	221	40	293	raw__ss_1__os_0__min_size_50__min_size_overlap_0	4h_mock	Image 113	Out	Image 113__Out	perc_initiation	10.921501706484642
raw__ss_1__os_0__min_size_50__min_size_overlap_0/4h_mock/Image 113_Out/	32	221	40	293	raw__ss_1__os_0__min_size_50__min_size_overlap_0	4h_mock	Image 113	Out	Image 113__Out	perc_termination	13.651877133105803
raw__ss_1__os_0__min_size_50__min_size_overlap_0/4h_mock/Image 85_Out/	29	320	67	416	raw__ss_1__os_0__min_size_50__min_size_overlap_0	4h_mock	Image 85	Out	Image 85__Out	perc_initiation	6.971153846153847
raw__ss_1__os_0__min_size_50__min_size_overlap_0/4h_mock/Image 85_Out/	29	320	67	416	raw__ss_1__os_0__min_size_50__min_size_overlap_0	4h_mock	Image 85	Out	Image 85__Out	perc_termination	16.105769230769234
raw__ss_1__os_0__min_size_50__min_size_overlap_0/4h_mock/Image 88_Out/	24	277	43	344	raw__ss_1__os_0__min_size_50__min_size_overlap_0	4h_mock	Image 88	Out	Image 88__Out	perc_initiation	6.976744186046512
raw__ss_1__os_0__min_size_50__min_size_overlap_0/4h_mock/Image 88_Out/	24	277	43	344	raw__ss_1__os_0__min_size_50__min_size_overlap_0	4h_mock	Image 88	Out	Image 88__Out	perc_termination	12.5
raw__ss_1__os_0__min_size_50__min_size_overlap_0/4h_mock/Image 91_Out/	45	253	68	366	raw__ss_1__os_0__min_size_50__min_size_overlap_0	4h_mock	Image 91	Out	Image 91__Out	perc_initiation	12.295081967213115
raw__ss_1__os_0__min_size_50__min_size_overlap_0/4h_mock/Image 91_Out/	45	253	68	366	raw__ss_1__os_0__min_size_50__min_size_overlap_0	4h_mock	Image 91	Out	Image 91__Out	perc_termination	18.579234972677597
raw__ss_1__os_0__min_size_50__min_size_overlap_0/4h_mock/Image 95_Out/	43	240	22	305	raw__ss_1__os_0__min_size_50__min_size_overlap_0	4h_mock	Image 95	Out	Image 95__Out	perc_initiation	14.098360655737704
raw__ss_1__os_0__min_size_50__min_size_overlap_0/4h_mock/Image 95_Out/	43	240	22	305	raw__ss_1__os_0__min_size_50__min_size_overlap_0	4h_mock	Image 95	Out	Image 95__Out	perc_termination	7.213114754098362
raw__ss_1__os_0__min_size_50__min_size_overlap_0/4h_mock/Image 98_Out/	6	96	24	126	raw__ss_1__os_0__min_size_50__min_size_overlap_0	4h_mock	Image 98	Out	Image 98__Out	perc_initiation	4.761904761904762
raw__ss_1__os_0__min_size_50__min_size_overlap_0/4h_mock/Image 98_Out/	6	96	24	126	raw__ss_1__os_0__min_size_50__min_size_overlap_0	4h_mock	Image 98	Out	Image 98__Out	perc_termination	19.047619047619047
raw__ss_1__os_0__min_size_50__min_size_overlap_0/4h_HU/Image 119_Out/	31	277	17	325	raw__ss_1__os_0__min_size_50__min_size_overlap_0	4h_HU	Image 119	Out	Image 119__Out	perc_initiation	9.538461538461538
raw__ss_1__os_0__min_size_50__min_size_overlap_0/4h_HU/Image 119_Out/	31	277	17	325	raw__ss_1__os_0__min_size_50__min_size_overlap_0	4h_HU	Image 119	Out	Image 119__Out	perc_termination	5.230769230769231
raw__ss_1__os_0__min_size_50__min_size_overlap_0/4h_HU/Image 122_Out/	26	161	9	196	raw__ss_1__os_0__min_size_50__min_size_overlap_0	4h_HU	Image 122	Out	Image 122__Out	perc_initiation	13.26530612244898
raw__ss_1__os_0__min_size_50__min_size_overlap_0/4h_HU/Image 122_Out/	26	161	9	196	raw__ss_1__os_0__min_size_50__min_size_overlap_0	4h_HU	Image 122	Out	Image 122__Out	perc_termination	4.591836734693878
raw__ss_1__os_0__min_size_50__min_size_overlap_0/4h_HU/Image 125_Out/	37	273	27	337	raw__ss_1__os_0__min_size_50__min_size_overlap_0	4h_HU	Image 125	Out	Image 125__Out	perc_initiation	10.979228486646884
raw__ss_1__os_0__min_size_50__min_size_overlap_0/4h_HU/Image 125_Out/	37	273	27	337	raw__ss_1__os_0__min_size_50__min_size_overlap_0	4h_HU	Image 125	Out	Image 125__Out	perc_termination	8.011869436201781
raw__ss_1__os_0__min_size_50__min_size_overlap_0/4h_HU/Image 128_Out/	29	228	20	277	raw__ss_1__os_0__min_size_50__min_size_overlap_0	4h_HU	Image 128	Out	Image 128__Out	perc_initiation	10.469314079422382
raw__ss_1__os_0__min_size_50__min_size_overlap_0/4h_HU/Image 128_Out/	29	228	20	277	raw__ss_1__os_0__min_size_50__min_size_overlap_0	4h_HU	Image 128	Out	Image 128__Out	perc_termination	7.2202166064981945
raw__ss_1__os_0__min_size_50__min_size_overlap_0/4h_HU/Image 131_Out/	22	119	15	156	raw__ss_1__os_0__min_size_50__min_size_overlap_0	4h_HU	Image 131	Out	Image 131__Out	perc_initiation	14.102564102564102
raw__ss_1__os_0__min_size_50__min_size_overlap_0/4h_HU/Image 131_Out/	22	119	15	156	raw__ss_1__os_0__min_size_50__min_size_overlap_0	4h_HU	Image 131	Out	Image 131__Out	perc_termination	9.615384615384617
raw__ss_1__os_0__min_size_50__min_size_overlap_0/4h_HU/Image 134_Out/	11	116	8	135	raw__ss_1__os_0__min_size_50__min_size_overlap_0	4h_HU	Image 134	Out	Image 134__Out	perc_initiation	8.148148148148149
raw__ss_1__os_0__min_size_50__min_size_overlap_0/4h_HU/Image 134_Out/	11	116	8	135	raw__ss_1__os_0__min_size_50__min_size_overlap_0	4h_HU	Image 134	Out	Image 134__Out	perc_termination	5.9259259259259265
raw__ss_1__os_0__min_size_50__min_size_overlap_0/4h_HU/Image 137_Out/	30	117	15	162	raw__ss_1__os_0__min_size_50__min_size_overlap_0	4h_HU	Image 137	Out	Image 137__Out	perc_initiation	18.51851851851852
raw__ss_1__os_0__min_size_50__min_size_overlap_0/4h_HU/Image 137_Out/	30	117	15	162	raw__ss_1__os_0__min_size_50__min_size_overlap_0	4h_HU	Image 137	Out	Image 137__Out	perc_termination	9.25925925925926
raw__ss_1__os_0__min_size_50__min_size_overlap_0/4h_HU/Image 140_Out/	33	177	21	231	raw__ss_1__os_0__min_size_50__min_size_overlap_0	4h_HU	Image 140	Out	Image 140__Out	perc_initiation	14.285714285714285
raw__ss_1__os_0__min_size_50__min_size_overlap_0/4h_HU/Image 140_Out/	33	177	21	231	raw__ss_1__os_0__min_size_50__min_size_overlap_0	4h_HU	Image 140	Out	Image 140__Out	perc_termination	9.090909090909092
raw__ss_1__os_0__min_size_50__min_size_overlap_0/4h_HU/Image 144_Out/	19	152	10	181	raw__ss_1__os_0__min_size_50__min_size_overlap_0	4h_HU	Image 144	Out	Image 144__Out	perc_initiation	10.497237569060774
raw__ss_1__os_0__min_size_50__min_size_overlap_0/4h_HU/Image 144_Out/	19	152	10	181	raw__ss_1__os_0__min_size_50__min_size_overlap_0	4h_HU	Image 144	Out	Image 144__Out	perc_termination	5.524861878453039
raw__ss_1__os_0__min_size_50__min_size_overlap_0/4h_HU/Image 147_Out/	37	182	16	235	raw__ss_1__os_0__min_size_50__min_size_overlap_0	4h_HU	Image 147	Out	Image 147__Out	perc_initiation	15.74468085106383
raw__ss_1__os_0__min_size_50__min_size_overlap_0/4h_HU/Image 147_Out/	37	182	16	235	raw__ss_1__os_0__min_size_50__min_size_overlap_0	4h_HU	Image 147	Out	Image 147__Out	perc_termination	6.808510638297872
raw__ss_1__os_0__min_size_50__min_size_overlap_0/4h_HU/Image 150_Out/	36	140	14	190	raw__ss_1__os_0__min_size_50__min_size_overlap_0	4h_HU	Image 150	Out	Image 150__Out	perc_initiation	18.947368421052634
raw__ss_1__os_0__min_size_50__min_size_overlap_0/4h_HU/Image 150_Out/	36	140	14	190	raw__ss_1__os_0__min_size_50__min_size_overlap_0	4h_HU	Image 150	Out	Image 150__Out	perc_termination	7.368421052631578
raw__ss_1__os_0__min_size_50__min_size_overlap_0/4h_HU/Image 153_Out/	20	159	8	187	raw__ss_1__os_0__min_size_50__min_size_overlap_0	4h_HU	Image 153	Out	Image 153__Out	perc_initiation	10.695187165775401
raw__ss_1__os_0__min_size_50__min_size_overlap_0/4h_HU/Image 153_Out/	20	159	8	187	raw__ss_1__os_0__min_size_50__min_size_overlap_0	4h_HU	Image 153	Out	Image 153__Out	perc_termination	4.27807486631016
