# Supplementary material for: Spatial mapping of DNA synthesis reveals dynamics and geometry of human replication nanostructures
Source: EMBO J. 2025 Oct 7;44(23):7263–94. doi: 10.1038/s44318-025-00574-2 (PMC12669658; doi:10.1038/s44318-025-00574-2)
Supplement: Supplementary file 10 — Source data Fig. 7 [file 44318_2025_574_MOESM10_ESM.zip › Figure 7/7C/7C_datapoints.csv]

level	region_type	frequency	path	segmentation	cond	image	alter	image_alter_mask	channel	cond_channel
101_Out dUTP	crowded	344	raw__ss_1__os_0__min_size_50__min_size_overlap_0/slide 5/Image 101_Out/tables/ALL_REGIONS__004_segmented_regions_555_dye.csv.gz	raw__ss_1__os_0__min_size_50__min_size_overlap_0	4h -HU	101	Out	101_Out	dUTP	4h -HU dUTP
101_Out dUTP	dual color event	216	raw__ss_1__os_0__min_size_50__min_size_overlap_0/slide 5/Image 101_Out/tables/ALL_REGIONS__004_segmented_regions_555_dye.csv.gz	raw__ss_1__os_0__min_size_50__min_size_overlap_0	4h -HU	101	Out	101_Out	dUTP	4h -HU dUTP
101_Out dUTP	crowded	344	raw__ss_1__os_0__min_size_50__min_size_overlap_0/slide 5/Image 101_Out/tables/ALL_REGIONS__004_segmented_regions_555_dye.csv.gz	raw__ss_1__os_0__min_size_50__min_size_overlap_0	4h -HU	101	Out	101_Out	dUTP	4h -HU dUTP
101_Out dUTP	dual color event	216	raw__ss_1__os_0__min_size_50__min_size_overlap_0/slide 5/Image 101_Out/tables/ALL_REGIONS__004_segmented_regions_555_dye.csv.gz	raw__ss_1__os_0__min_size_50__min_size_overlap_0	4h -HU	101	Out	101_Out	dUTP	4h -HU dUTP
101_Out EdU	crowded	304	raw__ss_1__os_0__min_size_50__min_size_overlap_0/slide 5/Image 101_Out/tables/ALL_REGIONS__004_segmented_regions_647_dye.csv.gz	raw__ss_1__os_0__min_size_50__min_size_overlap_0	4h -HU	101	Out	101_Out	EdU	4h -HU EdU
101_Out EdU	dual color event	250	raw__ss_1__os_0__min_size_50__min_size_overlap_0/slide 5/Image 101_Out/tables/ALL_REGIONS__004_segmented_regions_647_dye.csv.gz	raw__ss_1__os_0__min_size_50__min_size_overlap_0	4h -HU	101	Out	101_Out	EdU	4h -HU EdU
101_Out EdU	crowded	304	raw__ss_1__os_0__min_size_50__min_size_overlap_0/slide 5/Image 101_Out/tables/ALL_REGIONS__004_segmented_regions_647_dye.csv.gz	raw__ss_1__os_0__min_size_50__min_size_overlap_0	4h -HU	101	Out	101_Out	EdU	4h -HU EdU
101_Out EdU	dual color event	250	raw__ss_1__os_0__min_size_50__min_size_overlap_0/slide 5/Image 101_Out/tables/ALL_REGIONS__004_segmented_regions_647_dye.csv.gz	raw__ss_1__os_0__min_size_50__min_size_overlap_0	4h -HU	101	Out	101_Out	EdU	4h -HU EdU
104_Out dUTP	crowded	341	raw__ss_1__os_0__min_size_50__min_size_overlap_0/slide 5/Image 104_Out/tables/ALL_REGIONS__004_segmented_regions_555_dye.csv.gz	raw__ss_1__os_0__min_size_50__min_size_overlap_0	4h -HU	104	Out	104_Out	dUTP	4h -HU dUTP
104_Out dUTP	dual color event	222	raw__ss_1__os_0__min_size_50__min_size_overlap_0/slide 5/Image 104_Out/tables/ALL_REGIONS__004_segmented_regions_555_dye.csv.gz	raw__ss_1__os_0__min_size_50__min_size_overlap_0	4h -HU	104	Out	104_Out	dUTP	4h -HU dUTP
104_Out dUTP	crowded	341	raw__ss_1__os_0__min_size_50__min_size_overlap_0/slide 5/Image 104_Out/tables/ALL_REGIONS__004_segmented_regions_555_dye.csv.gz	raw__ss_1__os_0__min_size_50__min_size_overlap_0	4h -HU	104	Out	104_Out	dUTP	4h -HU dUTP
104_Out dUTP	dual color event	222	raw__ss_1__os_0__min_size_50__min_size_overlap_0/slide 5/Image 104_Out/tables/ALL_REGIONS__004_segmented_regions_555_dye.csv.gz	raw__ss_1__os_0__min_size_50__min_size_overlap_0	4h -HU	104	Out	104_Out	dUTP	4h -HU dUTP
104_Out EdU	crowded	580	raw__ss_1__os_0__min_size_50__min_size_overlap_0/slide 5/Image 104_Out/tables/ALL_REGIONS__004_segmented_regions_647_dye.csv.gz	raw__ss_1__os_0__min_size_50__min_size_overlap_0	4h -HU	104	Out	104_Out	EdU	4h -HU EdU
104_Out EdU	dual color event	255	raw__ss_1__os_0__min_size_50__min_size_overlap_0/slide 5/Image 104_Out/tables/ALL_REGIONS__004_segmented_regions_647_dye.csv.gz	raw__ss_1__os_0__min_size_50__min_size_overlap_0	4h -HU	104	Out	104_Out	EdU	4h -HU EdU
104_Out EdU	crowded	580	raw__ss_1__os_0__min_size_50__min_size_overlap_0/slide 5/Image 104_Out/tables/ALL_REGIONS__004_segmented_regions_647_dye.csv.gz	raw__ss_1__os_0__min_size_50__min_size_overlap_0	4h -HU	104	Out	104_Out	EdU	4h -HU EdU
104_Out EdU	dual color event	255	raw__ss_1__os_0__min_size_50__min_size_overlap_0/slide 5/Image 104_Out/tables/ALL_REGIONS__004_segmented_regions_647_dye.csv.gz	raw__ss_1__os_0__min_size_50__min_size_overlap_0	4h -HU	104	Out	104_Out	EdU	4h -HU EdU
107_Out dUTP	crowded	470	raw__ss_1__os_0__min_size_50__min_size_overlap_0/slide 5/Image 107_Out/tables/ALL_REGIONS__004_segmented_regions_555_dye.csv.gz	raw__ss_1__os_0__min_size_50__min_size_overlap_0	4h -HU	107	Out	107_Out	dUTP	4h -HU dUTP
107_Out dUTP	dual color event	170	raw__ss_1__os_0__min_size_50__min_size_overlap_0/slide 5/Image 107_Out/tables/ALL_REGIONS__004_segmented_regions_555_dye.csv.gz	raw__ss_1__os_0__min_size_50__min_size_overlap_0	4h -HU	107	Out	107_Out	dUTP	4h -HU dUTP
107_Out dUTP	crowded	470	raw__ss_1__os_0__min_size_50__min_size_overlap_0/slide 5/Image 107_Out/tables/ALL_REGIONS__004_segmented_regions_555_dye.csv.gz	raw__ss_1__os_0__min_size_50__min_size_overlap_0	4h -HU	107	Out	107_Out	dUTP	4h -HU dUTP
107_Out dUTP	dual color event	170	raw__ss_1__os_0__min_size_50__min_size_overlap_0/slide 5/Image 107_Out/tables/ALL_REGIONS__004_segmented_regions_555_dye.csv.gz	raw__ss_1__os_0__min_size_50__min_size_overlap_0	4h -HU	107	Out	107_Out	dUTP	4h -HU dUTP
107_Out EdU	crowded	182	raw__ss_1__os_0__min_size_50__min_size_overlap_0/slide 5/Image 107_Out/tables/ALL_REGIONS__004_segmented_regions_647_dye.csv.gz	raw__ss_1__os_0__min_size_50__min_size_overlap_0	4h -HU	107	Out	107_Out	EdU	4h -HU EdU
107_Out EdU	dual color event	337	raw__ss_1__os_0__min_size_50__min_size_overlap_0/slide 5/Image 107_Out/tables/ALL_REGIONS__004_segmented_regions_647_dye.csv.gz	raw__ss_1__os_0__min_size_50__min_size_overlap_0	4h -HU	107	Out	107_Out	EdU	4h -HU EdU
107_Out EdU	crowded	182	raw__ss_1__os_0__min_size_50__min_size_overlap_0/slide 5/Image 107_Out/tables/ALL_REGIONS__004_segmented_regions_647_dye.csv.gz	raw__ss_1__os_0__min_size_50__min_size_overlap_0	4h -HU	107	Out	107_Out	EdU	4h -HU EdU
107_Out EdU	dual color event	337	raw__ss_1__os_0__min_size_50__min_size_overlap_0/slide 5/Image 107_Out/tables/ALL_REGIONS__004_segmented_regions_647_dye.csv.gz	raw__ss_1__os_0__min_size_50__min_size_overlap_0	4h -HU	107	Out	107_Out	EdU	4h -HU EdU
110_Out dUTP	crowded	328	raw__ss_1__os_0__min_size_50__min_size_overlap_0/slide 5/Image 110_Out/tables/ALL_REGIONS__004_segmented_regions_555_dye.csv.gz	raw__ss_1__os_0__min_size_50__min_size_overlap_0	4h -HU	110	Out	110_Out	dUTP	4h -HU dUTP
110_Out dUTP	dual color event	390	raw__ss_1__os_0__min_size_50__min_size_overlap_0/slide 5/Image 110_Out/tables/ALL_REGIONS__004_segmented_regions_555_dye.csv.gz	raw__ss_1__os_0__min_size_50__min_size_overlap_0	4h -HU	110	Out	110_Out	dUTP	4h -HU dUTP
110_Out dUTP	crowded	328	raw__ss_1__os_0__min_size_50__min_size_overlap_0/slide 5/Image 110_Out/tables/ALL_REGIONS__004_segmented_regions_555_dye.csv.gz	raw__ss_1__os_0__min_size_50__min_size_overlap_0	4h -HU	110	Out	110_Out	dUTP	4h -HU dUTP
110_Out dUTP	dual color event	390	raw__ss_1__os_0__min_size_50__min_size_overlap_0/slide 5/Image 110_Out/tables/ALL_REGIONS__004_segmented_regions_555_dye.csv.gz	raw__ss_1__os_0__min_size_50__min_size_overlap_0	4h -HU	110	Out	110_Out	dUTP	4h -HU dUTP
110_Out EdU	crowded	240	raw__ss_1__os_0__min_size_50__min_size_overlap_0/slide 5/Image 110_Out/tables/ALL_REGIONS__004_segmented_regions_647_dye.csv.gz	raw__ss_1__os_0__min_size_50__min_size_overlap_0	4h -HU	110	Out	110_Out	EdU	4h -HU EdU
110_Out EdU	dual color event	317	raw__ss_1__os_0__min_size_50__min_size_overlap_0/slide 5/Image 110_Out/tables/ALL_REGIONS__004_segmented_regions_647_dye.csv.gz	raw__ss_1__os_0__min_size_50__min_size_overlap_0	4h -HU	110	Out	110_Out	EdU	4h -HU EdU
110_Out EdU	crowded	240	raw__ss_1__os_0__min_size_50__min_size_overlap_0/slide 5/Image 110_Out/tables/ALL_REGIONS__004_segmented_regions_647_dye.csv.gz	raw__ss_1__os_0__min_size_50__min_size_overlap_0	4h -HU	110	Out	110_Out	EdU	4h -HU EdU
110_Out EdU	dual color event	317	raw__ss_1__os_0__min_size_50__min_size_overlap_0/slide 5/Image 110_Out/tables/ALL_REGIONS__004_segmented_regions_647_dye.csv.gz	raw__ss_1__os_0__min_size_50__min_size_overlap_0	4h -HU	110	Out	110_Out	EdU	4h -HU EdU
113_Out dUTP	crowded	210	raw__ss_1__os_0__min_size_50__min_size_overlap_0/slide 5/Image 113_Out/tables/ALL_REGIONS__004_segmented_regions_555_dye.csv.gz	raw__ss_1__os_0__min_size_50__min_size_overlap_0	4h -HU	113	Out	113_Out	dUTP	4h -HU dUTP
113_Out dUTP	dual color event	167	raw__ss_1__os_0__min_size_50__min_size_overlap_0/slide 5/Image 113_Out/tables/ALL_REGIONS__004_segmented_regions_555_dye.csv.gz	raw__ss_1__os_0__min_size_50__min_size_overlap_0	4h -HU	113	Out	113_Out	dUTP	4h -HU dUTP
113_Out dUTP	crowded	210	raw__ss_1__os_0__min_size_50__min_size_overlap_0/slide 5/Image 113_Out/tables/ALL_REGIONS__004_segmented_regions_555_dye.csv.gz	raw__ss_1__os_0__min_size_50__min_size_overlap_0	4h -HU	113	Out	113_Out	dUTP	4h -HU dUTP
113_Out dUTP	dual color event	167	raw__ss_1__os_0__min_size_50__min_size_overlap_0/slide 5/Image 113_Out/tables/ALL_REGIONS__004_segmented_regions_555_dye.csv.gz	raw__ss_1__os_0__min_size_50__min_size_overlap_0	4h -HU	113	Out	113_Out	dUTP	4h -HU dUTP
113_Out EdU	crowded	440	raw__ss_1__os_0__min_size_50__min_size_overlap_0/slide 5/Image 113_Out/tables/ALL_REGIONS__004_segmented_regions_647_dye.csv.gz	raw__ss_1__os_0__min_size_50__min_size_overlap_0	4h -HU	113	Out	113_Out	EdU	4h -HU EdU
113_Out EdU	dual color event	286	raw__ss_1__os_0__min_size_50__min_size_overlap_0/slide 5/Image 113_Out/tables/ALL_REGIONS__004_segmented_regions_647_dye.csv.gz	raw__ss_1__os_0__min_size_50__min_size_overlap_0	4h -HU	113	Out	113_Out	EdU	4h -HU EdU
113_Out EdU	crowded	440	raw__ss_1__os_0__min_size_50__min_size_overlap_0/slide 5/Image 113_Out/tables/ALL_REGIONS__004_segmented_regions_647_dye.csv.gz	raw__ss_1__os_0__min_size_50__min_size_overlap_0	4h -HU	113	Out	113_Out	EdU	4h -HU EdU
113_Out EdU	dual color event	286	raw__ss_1__os_0__min_size_50__min_size_overlap_0/slide 5/Image 113_Out/tables/ALL_REGIONS__004_segmented_regions_647_dye.csv.gz	raw__ss_1__os_0__min_size_50__min_size_overlap_0	4h -HU	113	Out	113_Out	EdU	4h -HU EdU
12_Out dUTP	crowded	337	raw__ss_1__os_0__min_size_50__min_size_overlap_0/slide 3/Image 12_Out/tables/ALL_REGIONS__004_segmented_regions_555_dye.csv.gz	raw__ss_1__os_0__min_size_50__min_size_overlap_0	8h -HU	12	Out	12_Out	dUTP	8h -HU dUTP
12_Out dUTP	dual color event	443	raw__ss_1__os_0__min_size_50__min_size_overlap_0/slide 3/Image 12_Out/tables/ALL_REGIONS__004_segmented_regions_555_dye.csv.gz	raw__ss_1__os_0__min_size_50__min_size_overlap_0	8h -HU	12	Out	12_Out	dUTP	8h -HU dUTP
12_Out dUTP	crowded	337	raw__ss_1__os_0__min_size_50__min_size_overlap_0/slide 3/Image 12_Out/tables/ALL_REGIONS__004_segmented_regions_555_dye.csv.gz	raw__ss_1__os_0__min_size_50__min_size_overlap_0	8h -HU	12	Out	12_Out	dUTP	8h -HU dUTP
12_Out dUTP	dual color event	443	raw__ss_1__os_0__min_size_50__min_size_overlap_0/slide 3/Image 12_Out/tables/ALL_REGIONS__004_segmented_regions_555_dye.csv.gz	raw__ss_1__os_0__min_size_50__min_size_overlap_0	8h -HU	12	Out	12_Out	dUTP	8h -HU dUTP
12_Out EdU	crowded	799	raw__ss_1__os_0__min_size_50__min_size_overlap_0/slide 3/Image 12_Out/tables/ALL_REGIONS__004_segmented_regions_647_dye.csv.gz	raw__ss_1__os_0__min_size_50__min_size_overlap_0	8h -HU	12	Out	12_Out	EdU	8h -HU EdU
12_Out EdU	dual color event	274	raw__ss_1__os_0__min_size_50__min_size_overlap_0/slide 3/Image 12_Out/tables/ALL_REGIONS__004_segmented_regions_647_dye.csv.gz	raw__ss_1__os_0__min_size_50__min_size_overlap_0	8h -HU	12	Out	12_Out	EdU	8h -HU EdU
12_Out EdU	crowded	799	raw__ss_1__os_0__min_size_50__min_size_overlap_0/slide 3/Image 12_Out/tables/ALL_REGIONS__004_segmented_regions_647_dye.csv.gz	raw__ss_1__os_0__min_size_50__min_size_overlap_0	8h -HU	12	Out	12_Out	EdU	8h -HU EdU
12_Out EdU	dual color event	274	raw__ss_1__os_0__min_size_50__min_size_overlap_0/slide 3/Image 12_Out/tables/ALL_REGIONS__004_segmented_regions_647_dye.csv.gz	raw__ss_1__os_0__min_size_50__min_size_overlap_0	8h -HU	12	Out	12_Out	EdU	8h -HU EdU
15_Out dUTP	crowded	649	raw__ss_1__os_0__min_size_50__min_size_overlap_0/slide 3/Image 15_Out/tables/ALL_REGIONS__004_segmented_regions_555_dye.csv.gz	raw__ss_1__os_0__min_size_50__min_size_overlap_0	8h -HU	15	Out	15_Out	dUTP	8h -HU dUTP
15_Out dUTP	dual color event	215	raw__ss_1__os_0__min_size_50__min_size_overlap_0/slide 3/Image 15_Out/tables/ALL_REGIONS__004_segmented_regions_555_dye.csv.gz	raw__ss_1__os_0__min_size_50__min_size_overlap_0	8h -HU	15	Out	15_Out	dUTP	8h -HU dUTP
15_Out dUTP	crowded	649	raw__ss_1__os_0__min_size_50__min_size_overlap_0/slide 3/Image 15_Out/tables/ALL_REGIONS__004_segmented_regions_555_dye.csv.gz	raw__ss_1__os_0__min_size_50__min_size_overlap_0	8h -HU	15	Out	15_Out	dUTP	8h -HU dUTP
15_Out dUTP	dual color event	215	raw__ss_1__os_0__min_size_50__min_size_overlap_0/slide 3/Image 15_Out/tables/ALL_REGIONS__004_segmented_regions_555_dye.csv.gz	raw__ss_1__os_0__min_size_50__min_size_overlap_0	8h -HU	15	Out	15_Out	dUTP	8h -HU dUTP
15_Out EdU	crowded	678	raw__ss_1__os_0__min_size_50__min_size_overlap_0/slide 3/Image 15_Out/tables/ALL_REGIONS__004_segmented_regions_647_dye.csv.gz	raw__ss_1__os_0__min_size_50__min_size_overlap_0	8h -HU	15	Out	15_Out	EdU	8h -HU EdU
15_Out EdU	dual color event	318	raw__ss_1__os_0__min_size_50__min_size_overlap_0/slide 3/Image 15_Out/tables/ALL_REGIONS__004_segmented_regions_647_dye.csv.gz	raw__ss_1__os_0__min_size_50__min_size_overlap_0	8h -HU	15	Out	15_Out	EdU	8h -HU EdU
15_Out EdU	crowded	678	raw__ss_1__os_0__min_size_50__min_size_overlap_0/slide 3/Image 15_Out/tables/ALL_REGIONS__004_segmented_regions_647_dye.csv.gz	raw__ss_1__os_0__min_size_50__min_size_overlap_0	8h -HU	15	Out	15_Out	EdU	8h -HU EdU
15_Out EdU	dual color event	318	raw__ss_1__os_0__min_size_50__min_size_overlap_0/slide 3/Image 15_Out/tables/ALL_REGIONS__004_segmented_regions_647_dye.csv.gz	raw__ss_1__os_0__min_size_50__min_size_overlap_0	8h -HU	15	Out	15_Out	EdU	8h -HU EdU
20_Out dUTP	crowded	491	raw__ss_1__os_0__min_size_50__min_size_overlap_0/slide 3/Image 20_Out/tables/ALL_REGIONS__004_segmented_regions_555_dye.csv.gz	raw__ss_1__os_0__min_size_50__min_size_overlap_0	8h -HU	20	Out	20_Out	dUTP	8h -HU dUTP
20_Out dUTP	dual color event	211	raw__ss_1__os_0__min_size_50__min_size_overlap_0/slide 3/Image 20_Out/tables/ALL_REGIONS__004_segmented_regions_555_dye.csv.gz	raw__ss_1__os_0__min_size_50__min_size_overlap_0	8h -HU	20	Out	20_Out	dUTP	8h -HU dUTP
20_Out dUTP	crowded	491	raw__ss_1__os_0__min_size_50__min_size_overlap_0/slide 3/Image 20_Out/tables/ALL_REGIONS__004_segmented_regions_555_dye.csv.gz	raw__ss_1__os_0__min_size_50__min_size_overlap_0	8h -HU	20	Out	20_Out	dUTP	8h -HU dUTP
20_Out dUTP	dual color event	211	raw__ss_1__os_0__min_size_50__min_size_overlap_0/slide 3/Image 20_Out/tables/ALL_REGIONS__004_segmented_regions_555_dye.csv.gz	raw__ss_1__os_0__min_size_50__min_size_overlap_0	8h -HU	20	Out	20_Out	dUTP	8h -HU dUTP
20_Out EdU	crowded	478	raw__ss_1__os_0__min_size_50__min_size_overlap_0/slide 3/Image 20_Out/tables/ALL_REGIONS__004_segmented_regions_647_dye.csv.gz	raw__ss_1__os_0__min_size_50__min_size_overlap_0	8h -HU	20	Out	20_Out	EdU	8h -HU EdU
20_Out EdU	dual color event	235	raw__ss_1__os_0__min_size_50__min_size_overlap_0/slide 3/Image 20_Out/tables/ALL_REGIONS__004_segmented_regions_647_dye.csv.gz	raw__ss_1__os_0__min_size_50__min_size_overlap_0	8h -HU	20	Out	20_Out	EdU	8h -HU EdU
20_Out EdU	crowded	478	raw__ss_1__os_0__min_size_50__min_size_overlap_0/slide 3/Image 20_Out/tables/ALL_REGIONS__004_segmented_regions_647_dye.csv.gz	raw__ss_1__os_0__min_size_50__min_size_overlap_0	8h -HU	20	Out	20_Out	EdU	8h -HU EdU
20_Out EdU	dual color event	235	raw__ss_1__os_0__min_size_50__min_size_overlap_0/slide 3/Image 20_Out/tables/ALL_REGIONS__004_segmented_regions_647_dye.csv.gz	raw__ss_1__os_0__min_size_50__min_size_overlap_0	8h -HU	20	Out	20_Out	EdU	8h -HU EdU
24_Out dUTP	crowded	612	raw__ss_1__os_0__min_size_50__min_size_overlap_0/slide 3/Image 24_Out/tables/ALL_REGIONS__004_segmented_regions_555_dye.csv.gz	raw__ss_1__os_0__min_size_50__min_size_overlap_0	8h -HU	24	Out	24_Out	dUTP	8h -HU dUTP
24_Out dUTP	dual color event	332	raw__ss_1__os_0__min_size_50__min_size_overlap_0/slide 3/Image 24_Out/tables/ALL_REGIONS__004_segmented_regions_555_dye.csv.gz	raw__ss_1__os_0__min_size_50__min_size_overlap_0	8h -HU	24	Out	24_Out	dUTP	8h -HU dUTP
24_Out dUTP	crowded	612	raw__ss_1__os_0__min_size_50__min_size_overlap_0/slide 3/Image 24_Out/tables/ALL_REGIONS__004_segmented_regions_555_dye.csv.gz	raw__ss_1__os_0__min_size_50__min_size_overlap_0	8h -HU	24	Out	24_Out	dUTP	8h -HU dUTP
24_Out dUTP	dual color event	332	raw__ss_1__os_0__min_size_50__min_size_overlap_0/slide 3/Image 24_Out/tables/ALL_REGIONS__004_segmented_regions_555_dye.csv.gz	raw__ss_1__os_0__min_size_50__min_size_overlap_0	8h -HU	24	Out	24_Out	dUTP	8h -HU dUTP
24_Out EdU	crowded	677	raw__ss_1__os_0__min_size_50__min_size_overlap_0/slide 3/Image 24_Out/tables/ALL_REGIONS__004_segmented_regions_647_dye.csv.gz	raw__ss_1__os_0__min_size_50__min_size_overlap_0	8h -HU	24	Out	24_Out	EdU	8h -HU EdU
24_Out EdU	dual color event	483	raw__ss_1__os_0__min_size_50__min_size_overlap_0/slide 3/Image 24_Out/tables/ALL_REGIONS__004_segmented_regions_647_dye.csv.gz	raw__ss_1__os_0__min_size_50__min_size_overlap_0	8h -HU	24	Out	24_Out	EdU	8h -HU EdU
24_Out EdU	crowded	677	raw__ss_1__os_0__min_size_50__min_size_overlap_0/slide 3/Image 24_Out/tables/ALL_REGIONS__004_segmented_regions_647_dye.csv.gz	raw__ss_1__os_0__min_size_50__min_size_overlap_0	8h -HU	24	Out	24_Out	EdU	8h -HU EdU
24_Out EdU	dual color event	483	raw__ss_1__os_0__min_size_50__min_size_overlap_0/slide 3/Image 24_Out/tables/ALL_REGIONS__004_segmented_regions_647_dye.csv.gz	raw__ss_1__os_0__min_size_50__min_size_overlap_0	8h -HU	24	Out	24_Out	EdU	8h -HU EdU
28_Out dUTP	crowded	639	raw__ss_1__os_0__min_size_50__min_size_overlap_0/slide 3/Image 28_Out/tables/ALL_REGIONS__004_segmented_regions_555_dye.csv.gz	raw__ss_1__os_0__min_size_50__min_size_overlap_0	8h -HU	28	Out	28_Out	dUTP	8h -HU dUTP
28_Out dUTP	dual color event	376	raw__ss_1__os_0__min_size_50__min_size_overlap_0/slide 3/Image 28_Out/tables/ALL_REGIONS__004_segmented_regions_555_dye.csv.gz	raw__ss_1__os_0__min_size_50__min_size_overlap_0	8h -HU	28	Out	28_Out	dUTP	8h -HU dUTP
28_Out dUTP	crowded	639	raw__ss_1__os_0__min_size_50__min_size_overlap_0/slide 3/Image 28_Out/tables/ALL_REGIONS__004_segmented_regions_555_dye.csv.gz	raw__ss_1__os_0__min_size_50__min_size_overlap_0	8h -HU	28	Out	28_Out	dUTP	8h -HU dUTP
28_Out dUTP	dual color event	376	raw__ss_1__os_0__min_size_50__min_size_overlap_0/slide 3/Image 28_Out/tables/ALL_REGIONS__004_segmented_regions_555_dye.csv.gz	raw__ss_1__os_0__min_size_50__min_size_overlap_0	8h -HU	28	Out	28_Out	dUTP	8h -HU dUTP
28_Out EdU	crowded	642	raw__ss_1__os_0__min_size_50__min_size_overlap_0/slide 3/Image 28_Out/tables/ALL_REGIONS__004_segmented_regions_647_dye.csv.gz	raw__ss_1__os_0__min_size_50__min_size_overlap_0	8h -HU	28	Out	28_Out	EdU	8h -HU EdU
28_Out EdU	dual color event	383	raw__ss_1__os_0__min_size_50__min_size_overlap_0/slide 3/Image 28_Out/tables/ALL_REGIONS__004_segmented_regions_647_dye.csv.gz	raw__ss_1__os_0__min_size_50__min_size_overlap_0	8h -HU	28	Out	28_Out	EdU	8h -HU EdU
28_Out EdU	crowded	642	raw__ss_1__os_0__min_size_50__min_size_overlap_0/slide 3/Image 28_Out/tables/ALL_REGIONS__004_segmented_regions_647_dye.csv.gz	raw__ss_1__os_0__min_size_50__min_size_overlap_0	8h -HU	28	Out	28_Out	EdU	8h -HU EdU
28_Out EdU	dual color event	383	raw__ss_1__os_0__min_size_50__min_size_overlap_0/slide 3/Image 28_Out/tables/ALL_REGIONS__004_segmented_regions_647_dye.csv.gz	raw__ss_1__os_0__min_size_50__min_size_overlap_0	8h -HU	28	Out	28_Out	EdU	8h -HU EdU
3_Out dUTP	crowded	981	raw__ss_1__os_0__min_size_50__min_size_overlap_0/slide 3/Image 3_Out/tables/ALL_REGIONS__004_segmented_regions_555_dye.csv.gz	raw__ss_1__os_0__min_size_50__min_size_overlap_0	8h -HU	3	Out	3_Out	dUTP	8h -HU dUTP
3_Out dUTP	dual color event	369	raw__ss_1__os_0__min_size_50__min_size_overlap_0/slide 3/Image 3_Out/tables/ALL_REGIONS__004_segmented_regions_555_dye.csv.gz	raw__ss_1__os_0__min_size_50__min_size_overlap_0	8h -HU	3	Out	3_Out	dUTP	8h -HU dUTP
3_Out dUTP	crowded	981	raw__ss_1__os_0__min_size_50__min_size_overlap_0/slide 3/Image 3_Out/tables/ALL_REGIONS__004_segmented_regions_555_dye.csv.gz	raw__ss_1__os_0__min_size_50__min_size_overlap_0	8h -HU	3	Out	3_Out	dUTP	8h -HU dUTP
3_Out dUTP	dual color event	369	raw__ss_1__os_0__min_size_50__min_size_overlap_0/slide 3/Image 3_Out/tables/ALL_REGIONS__004_segmented_regions_555_dye.csv.gz	raw__ss_1__os_0__min_size_50__min_size_overlap_0	8h -HU	3	Out	3_Out	dUTP	8h -HU dUTP
3_Out EdU	crowded	938	raw__ss_1__os_0__min_size_50__min_size_overlap_0/slide 3/Image 3_Out/tables/ALL_REGIONS__004_segmented_regions_647_dye.csv.gz	raw__ss_1__os_0__min_size_50__min_size_overlap_0	8h -HU	3	Out	3_Out	EdU	8h -HU EdU
3_Out EdU	dual color event	425	raw__ss_1__os_0__min_size_50__min_size_overlap_0/slide 3/Image 3_Out/tables/ALL_REGIONS__004_segmented_regions_647_dye.csv.gz	raw__ss_1__os_0__min_size_50__min_size_overlap_0	8h -HU	3	Out	3_Out	EdU	8h -HU EdU
3_Out EdU	crowded	938	raw__ss_1__os_0__min_size_50__min_size_overlap_0/slide 3/Image 3_Out/tables/ALL_REGIONS__004_segmented_regions_647_dye.csv.gz	raw__ss_1__os_0__min_size_50__min_size_overlap_0	8h -HU	3	Out	3_Out	EdU	8h -HU EdU
3_Out EdU	dual color event	425	raw__ss_1__os_0__min_size_50__min_size_overlap_0/slide 3/Image 3_Out/tables/ALL_REGIONS__004_segmented_regions_647_dye.csv.gz	raw__ss_1__os_0__min_size_50__min_size_overlap_0	8h -HU	3	Out	3_Out	EdU	8h -HU EdU
32_Out dUTP	crowded	548	raw__ss_1__os_0__min_size_50__min_size_overlap_0/slide 3/Image 32_Out/tables/ALL_REGIONS__004_segmented_regions_555_dye.csv.gz	raw__ss_1__os_0__min_size_50__min_size_overlap_0	8h -HU	32	Out	32_Out	dUTP	8h -HU dUTP
32_Out dUTP	dual color event	227	raw__ss_1__os_0__min_size_50__min_size_overlap_0/slide 3/Image 32_Out/tables/ALL_REGIONS__004_segmented_regions_555_dye.csv.gz	raw__ss_1__os_0__min_size_50__min_size_overlap_0	8h -HU	32	Out	32_Out	dUTP	8h -HU dUTP
32_Out dUTP	crowded	548	raw__ss_1__os_0__min_size_50__min_size_overlap_0/slide 3/Image 32_Out/tables/ALL_REGIONS__004_segmented_regions_555_dye.csv.gz	raw__ss_1__os_0__min_size_50__min_size_overlap_0	8h -HU	32	Out	32_Out	dUTP	8h -HU dUTP
32_Out dUTP	dual color event	227	raw__ss_1__os_0__min_size_50__min_size_overlap_0/slide 3/Image 32_Out/tables/ALL_REGIONS__004_segmented_regions_555_dye.csv.gz	raw__ss_1__os_0__min_size_50__min_size_overlap_0	8h -HU	32	Out	32_Out	dUTP	8h -HU dUTP
32_Out EdU	crowded	423	raw__ss_1__os_0__min_size_50__min_size_overlap_0/slide 3/Image 32_Out/tables/ALL_REGIONS__004_segmented_regions_647_dye.csv.gz	raw__ss_1__os_0__min_size_50__min_size_overlap_0	8h -HU	32	Out	32_Out	EdU	8h -HU EdU
32_Out EdU	dual color event	204	raw__ss_1__os_0__min_size_50__min_size_overlap_0/slide 3/Image 32_Out/tables/ALL_REGIONS__004_segmented_regions_647_dye.csv.gz	raw__ss_1__os_0__min_size_50__min_size_overlap_0	8h -HU	32	Out	32_Out	EdU	8h -HU EdU
32_Out EdU	crowded	423	raw__ss_1__os_0__min_size_50__min_size_overlap_0/slide 3/Image 32_Out/tables/ALL_REGIONS__004_segmented_regions_647_dye.csv.gz	raw__ss_1__os_0__min_size_50__min_size_overlap_0	8h -HU	32	Out	32_Out	EdU	8h -HU EdU
32_Out EdU	dual color event	204	raw__ss_1__os_0__min_size_50__min_size_overlap_0/slide 3/Image 32_Out/tables/ALL_REGIONS__004_segmented_regions_647_dye.csv.gz	raw__ss_1__os_0__min_size_50__min_size_overlap_0	8h -HU	32	Out	32_Out	EdU	8h -HU EdU
35_Out dUTP	crowded	363	raw__ss_1__os_0__min_size_50__min_size_overlap_0/slide 3/Image 35_Out/tables/ALL_REGIONS__004_segmented_regions_555_dye.csv.gz	raw__ss_1__os_0__min_size_50__min_size_overlap_0	8h -HU	35	Out	35_Out	dUTP	8h -HU dUTP
35_Out dUTP	dual color event	166	raw__ss_1__os_0__min_size_50__min_size_overlap_0/slide 3/Image 35_Out/tables/ALL_REGIONS__004_segmented_regions_555_dye.csv.gz	raw__ss_1__os_0__min_size_50__min_size_overlap_0	8h -HU	35	Out	35_Out	dUTP	8h -HU dUTP
35_Out dUTP	crowded	363	raw__ss_1__os_0__min_size_50__min_size_overlap_0/slide 3/Image 35_Out/tables/ALL_REGIONS__004_segmented_regions_555_dye.csv.gz	raw__ss_1__os_0__min_size_50__min_size_overlap_0	8h -HU	35	Out	35_Out	dUTP	8h -HU dUTP
35_Out dUTP	dual color event	166	raw__ss_1__os_0__min_size_50__min_size_overlap_0/slide 3/Image 35_Out/tables/ALL_REGIONS__004_segmented_regions_555_dye.csv.gz	raw__ss_1__os_0__min_size_50__min_size_overlap_0	8h -HU	35	Out	35_Out	dUTP	8h -HU dUTP
35_Out EdU	crowded	406	raw__ss_1__os_0__min_size_50__min_size_overlap_0/slide 3/Image 35_Out/tables/ALL_REGIONS__004_segmented_regions_647_dye.csv.gz	raw__ss_1__os_0__min_size_50__min_size_overlap_0	8h -HU	35	Out	35_Out	EdU	8h -HU EdU
35_Out EdU	dual color event	217	raw__ss_1__os_0__min_size_50__min_size_overlap_0/slide 3/Image 35_Out/tables/ALL_REGIONS__004_segmented_regions_647_dye.csv.gz	raw__ss_1__os_0__min_size_50__min_size_overlap_0	8h -HU	35	Out	35_Out	EdU	8h -HU EdU
35_Out EdU	crowded	406	raw__ss_1__os_0__min_size_50__min_size_overlap_0/slide 3/Image 35_Out/tables/ALL_REGIONS__004_segmented_regions_647_dye.csv.gz	raw__ss_1__os_0__min_size_50__min_size_overlap_0	8h -HU	35	Out	35_Out	EdU	8h -HU EdU
35_Out EdU	dual color event	217	raw__ss_1__os_0__min_size_50__min_size_overlap_0/slide 3/Image 35_Out/tables/ALL_REGIONS__004_segmented_regions_647_dye.csv.gz	raw__ss_1__os_0__min_size_50__min_size_overlap_0	8h -HU	35	Out	35_Out	EdU	8h -HU EdU
38_Out dUTP	crowded	417	raw__ss_1__os_0__min_size_50__min_size_overlap_0/slide 3/Image 38_Out/tables/ALL_REGIONS__004_segmented_regions_555_dye.csv.gz	raw__ss_1__os_0__min_size_50__min_size_overlap_0	8h -HU	38	Out	38_Out	dUTP	8h -HU dUTP
38_Out dUTP	dual color event	260	raw__ss_1__os_0__min_size_50__min_size_overlap_0/slide 3/Image 38_Out/tables/ALL_REGIONS__004_segmented_regions_555_dye.csv.gz	raw__ss_1__os_0__min_size_50__min_size_overlap_0	8h -HU	38	Out	38_Out	dUTP	8h -HU dUTP
38_Out dUTP	crowded	417	raw__ss_1__os_0__min_size_50__min_size_overlap_0/slide 3/Image 38_Out/tables/ALL_REGIONS__004_segmented_regions_555_dye.csv.gz	raw__ss_1__os_0__min_size_50__min_size_overlap_0	8h -HU	38	Out	38_Out	dUTP	8h -HU dUTP
38_Out dUTP	dual color event	260	raw__ss_1__os_0__min_size_50__min_size_overlap_0/slide 3/Image 38_Out/tables/ALL_REGIONS__004_segmented_regions_555_dye.csv.gz	raw__ss_1__os_0__min_size_50__min_size_overlap_0	8h -HU	38	Out	38_Out	dUTP	8h -HU dUTP
38_Out EdU	crowded	405	raw__ss_1__os_0__min_size_50__min_size_overlap_0/slide 3/Image 38_Out/tables/ALL_REGIONS__004_segmented_regions_647_dye.csv.gz	raw__ss_1__os_0__min_size_50__min_size_overlap_0	8h -HU	38	Out	38_Out	EdU	8h -HU EdU
38_Out EdU	dual color event	191	raw__ss_1__os_0__min_size_50__min_size_overlap_0/slide 3/Image 38_Out/tables/ALL_REGIONS__004_segmented_regions_647_dye.csv.gz	raw__ss_1__os_0__min_size_50__min_size_overlap_0	8h -HU	38	Out	38_Out	EdU	8h -HU EdU
38_Out EdU	crowded	405	raw__ss_1__os_0__min_size_50__min_size_overlap_0/slide 3/Image 38_Out/tables/ALL_REGIONS__004_segmented_regions_647_dye.csv.gz	raw__ss_1__os_0__min_size_50__min_size_overlap_0	8h -HU	38	Out	38_Out	EdU	8h -HU EdU
38_Out EdU	dual color event	191	raw__ss_1__os_0__min_size_50__min_size_overlap_0/slide 3/Image 38_Out/tables/ALL_REGIONS__004_segmented_regions_647_dye.csv.gz	raw__ss_1__os_0__min_size_50__min_size_overlap_0	8h -HU	38	Out	38_Out	EdU	8h -HU EdU
41_Out dUTP	crowded	201	raw__ss_1__os_0__min_size_50__min_size_overlap_0/slide 3/Image 41_Out/tables/ALL_REGIONS__004_segmented_regions_555_dye.csv.gz	raw__ss_1__os_0__min_size_50__min_size_overlap_0	8h -HU	41	Out	41_Out	dUTP	8h -HU dUTP
41_Out dUTP	dual color event	164	raw__ss_1__os_0__min_size_50__min_size_overlap_0/slide 3/Image 41_Out/tables/ALL_REGIONS__004_segmented_regions_555_dye.csv.gz	raw__ss_1__os_0__min_size_50__min_size_overlap_0	8h -HU	41	Out	41_Out	dUTP	8h -HU dUTP
41_Out dUTP	crowded	201	raw__ss_1__os_0__min_size_50__min_size_overlap_0/slide 3/Image 41_Out/tables/ALL_REGIONS__004_segmented_regions_555_dye.csv.gz	raw__ss_1__os_0__min_size_50__min_size_overlap_0	8h -HU	41	Out	41_Out	dUTP	8h -HU dUTP
41_Out dUTP	dual color event	164	raw__ss_1__os_0__min_size_50__min_size_overlap_0/slide 3/Image 41_Out/tables/ALL_REGIONS__004_segmented_regions_555_dye.csv.gz	raw__ss_1__os_0__min_size_50__min_size_overlap_0	8h -HU	41	Out	41_Out	dUTP	8h -HU dUTP
41_Out EdU	crowded	235	raw__ss_1__os_0__min_size_50__min_size_overlap_0/slide 3/Image 41_Out/tables/ALL_REGIONS__004_segmented_regions_647_dye.csv.gz	raw__ss_1__os_0__min_size_50__min_size_overlap_0	8h -HU	41	Out	41_Out	EdU	8h -HU EdU
41_Out EdU	dual color event	155	raw__ss_1__os_0__min_size_50__min_size_overlap_0/slide 3/Image 41_Out/tables/ALL_REGIONS__004_segmented_regions_647_dye.csv.gz	raw__ss_1__os_0__min_size_50__min_size_overlap_0	8h -HU	41	Out	41_Out	EdU	8h -HU EdU
41_Out EdU	crowded	235	raw__ss_1__os_0__min_size_50__min_size_overlap_0/slide 3/Image 41_Out/tables/ALL_REGIONS__004_segmented_regions_647_dye.csv.gz	raw__ss_1__os_0__min_size_50__min_size_overlap_0	8h -HU	41	Out	41_Out	EdU	8h -HU EdU
41_Out EdU	dual color event	155	raw__ss_1__os_0__min_size_50__min_size_overlap_0/slide 3/Image 41_Out/tables/ALL_REGIONS__004_segmented_regions_647_dye.csv.gz	raw__ss_1__os_0__min_size_50__min_size_overlap_0	8h -HU	41	Out	41_Out	EdU	8h -HU EdU
45_Out dUTP	crowded	350	raw__ss_1__os_0__min_size_50__min_size_overlap_0/slide 3/Image 45_Out/tables/ALL_REGIONS__004_segmented_regions_555_dye.csv.gz	raw__ss_1__os_0__min_size_50__min_size_overlap_0	8h -HU	45	Out	45_Out	dUTP	8h -HU dUTP
45_Out dUTP	dual color event	227	raw__ss_1__os_0__min_size_50__min_size_overlap_0/slide 3/Image 45_Out/tables/ALL_REGIONS__004_segmented_regions_555_dye.csv.gz	raw__ss_1__os_0__min_size_50__min_size_overlap_0	8h -HU	45	Out	45_Out	dUTP	8h -HU dUTP
45_Out dUTP	crowded	350	raw__ss_1__os_0__min_size_50__min_size_overlap_0/slide 3/Image 45_Out/tables/ALL_REGIONS__004_segmented_regions_555_dye.csv.gz	raw__ss_1__os_0__min_size_50__min_size_overlap_0	8h -HU	45	Out	45_Out	dUTP	8h -HU dUTP
45_Out dUTP	dual color event	227	raw__ss_1__os_0__min_size_50__min_size_overlap_0/slide 3/Image 45_Out/tables/ALL_REGIONS__004_segmented_regions_555_dye.csv.gz	raw__ss_1__os_0__min_size_50__min_size_overlap_0	8h -HU	45	Out	45_Out	dUTP	8h -HU dUTP
45_Out EdU	crowded	379	raw__ss_1__os_0__min_size_50__min_size_overlap_0/slide 3/Image 45_Out/tables/ALL_REGIONS__004_segmented_regions_647_dye.csv.gz	raw__ss_1__os_0__min_size_50__min_size_overlap_0	8h -HU	45	Out	45_Out	EdU	8h -HU EdU
45_Out EdU	dual color event	271	raw__ss_1__os_0__min_size_50__min_size_overlap_0/slide 3/Image 45_Out/tables/ALL_REGIONS__004_segmented_regions_647_dye.csv.gz	raw__ss_1__os_0__min_size_50__min_size_overlap_0	8h -HU	45	Out	45_Out	EdU	8h -HU EdU
45_Out EdU	crowded	379	raw__ss_1__os_0__min_size_50__min_size_overlap_0/slide 3/Image 45_Out/tables/ALL_REGIONS__004_segmented_regions_647_dye.csv.gz	raw__ss_1__os_0__min_size_50__min_size_overlap_0	8h -HU	45	Out	45_Out	EdU	8h -HU EdU
45_Out EdU	dual color event	271	raw__ss_1__os_0__min_size_50__min_size_overlap_0/slide 3/Image 45_Out/tables/ALL_REGIONS__004_segmented_regions_647_dye.csv.gz	raw__ss_1__os_0__min_size_50__min_size_overlap_0	8h -HU	45	Out	45_Out	EdU	8h -HU EdU
6_Out dUTP	crowded	651	raw__ss_1__os_0__min_size_50__min_size_overlap_0/slide 3/Image 6_Out/tables/ALL_REGIONS__004_segmented_regions_555_dye.csv.gz	raw__ss_1__os_0__min_size_50__min_size_overlap_0	8h -HU	6	Out	6_Out	dUTP	8h -HU dUTP
6_Out dUTP	dual color event	219	raw__ss_1__os_0__min_size_50__min_size_overlap_0/slide 3/Image 6_Out/tables/ALL_REGIONS__004_segmented_regions_555_dye.csv.gz	raw__ss_1__os_0__min_size_50__min_size_overlap_0	8h -HU	6	Out	6_Out	dUTP	8h -HU dUTP
6_Out dUTP	crowded	651	raw__ss_1__os_0__min_size_50__min_size_overlap_0/slide 3/Image 6_Out/tables/ALL_REGIONS__004_segmented_regions_555_dye.csv.gz	raw__ss_1__os_0__min_size_50__min_size_overlap_0	8h -HU	6	Out	6_Out	dUTP	8h -HU dUTP
6_Out dUTP	dual color event	219	raw__ss_1__os_0__min_size_50__min_size_overlap_0/slide 3/Image 6_Out/tables/ALL_REGIONS__004_segmented_regions_555_dye.csv.gz	raw__ss_1__os_0__min_size_50__min_size_overlap_0	8h -HU	6	Out	6_Out	dUTP	8h -HU dUTP
6_Out EdU	crowded	704	raw__ss_1__os_0__min_size_50__min_size_overlap_0/slide 3/Image 6_Out/tables/ALL_REGIONS__004_segmented_regions_647_dye.csv.gz	raw__ss_1__os_0__min_size_50__min_size_overlap_0	8h -HU	6	Out	6_Out	EdU	8h -HU EdU
6_Out EdU	dual color event	188	raw__ss_1__os_0__min_size_50__min_size_overlap_0/slide 3/Image 6_Out/tables/ALL_REGIONS__004_segmented_regions_647_dye.csv.gz	raw__ss_1__os_0__min_size_50__min_size_overlap_0	8h -HU	6	Out	6_Out	EdU	8h -HU EdU
6_Out EdU	crowded	704	raw__ss_1__os_0__min_size_50__min_size_overlap_0/slide 3/Image 6_Out/tables/ALL_REGIONS__004_segmented_regions_647_dye.csv.gz	raw__ss_1__os_0__min_size_50__min_size_overlap_0	8h -HU	6	Out	6_Out	EdU	8h -HU EdU
6_Out EdU	dual color event	188	raw__ss_1__os_0__min_size_50__min_size_overlap_0/slide 3/Image 6_Out/tables/ALL_REGIONS__004_segmented_regions_647_dye.csv.gz	raw__ss_1__os_0__min_size_50__min_size_overlap_0	8h -HU	6	Out	6_Out	EdU	8h -HU EdU
85_Out dUTP	crowded	398	raw__ss_1__os_0__min_size_50__min_size_overlap_0/slide 5/Image 85_Out/tables/ALL_REGIONS__004_segmented_regions_555_dye.csv.gz	raw__ss_1__os_0__min_size_50__min_size_overlap_0	4h -HU	85	Out	85_Out	dUTP	4h -HU dUTP
85_Out dUTP	dual color event	433	raw__ss_1__os_0__min_size_50__min_size_overlap_0/slide 5/Image 85_Out/tables/ALL_REGIONS__004_segmented_regions_555_dye.csv.gz	raw__ss_1__os_0__min_size_50__min_size_overlap_0	4h -HU	85	Out	85_Out	dUTP	4h -HU dUTP
85_Out dUTP	crowded	398	raw__ss_1__os_0__min_size_50__min_size_overlap_0/slide 5/Image 85_Out/tables/ALL_REGIONS__004_segmented_regions_555_dye.csv.gz	raw__ss_1__os_0__min_size_50__min_size_overlap_0	4h -HU	85	Out	85_Out	dUTP	4h -HU dUTP
85_Out dUTP	dual color event	433	raw__ss_1__os_0__min_size_50__min_size_overlap_0/slide 5/Image 85_Out/tables/ALL_REGIONS__004_segmented_regions_555_dye.csv.gz	raw__ss_1__os_0__min_size_50__min_size_overlap_0	4h -HU	85	Out	85_Out	dUTP	4h -HU dUTP
85_Out EdU	crowded	403	raw__ss_1__os_0__min_size_50__min_size_overlap_0/slide 5/Image 85_Out/tables/ALL_REGIONS__004_segmented_regions_647_dye.csv.gz	raw__ss_1__os_0__min_size_50__min_size_overlap_0	4h -HU	85	Out	85_Out	EdU	4h -HU EdU
85_Out EdU	dual color event	212	raw__ss_1__os_0__min_size_50__min_size_overlap_0/slide 5/Image 85_Out/tables/ALL_REGIONS__004_segmented_regions_647_dye.csv.gz	raw__ss_1__os_0__min_size_50__min_size_overlap_0	4h -HU	85	Out	85_Out	EdU	4h -HU EdU
85_Out EdU	crowded	403	raw__ss_1__os_0__min_size_50__min_size_overlap_0/slide 5/Image 85_Out/tables/ALL_REGIONS__004_segmented_regions_647_dye.csv.gz	raw__ss_1__os_0__min_size_50__min_size_overlap_0	4h -HU	85	Out	85_Out	EdU	4h -HU EdU
85_Out EdU	dual color event	212	raw__ss_1__os_0__min_size_50__min_size_overlap_0/slide 5/Image 85_Out/tables/ALL_REGIONS__004_segmented_regions_647_dye.csv.gz	raw__ss_1__os_0__min_size_50__min_size_overlap_0	4h -HU	85	Out	85_Out	EdU	4h -HU EdU
88_Out dUTP	crowded	487	raw__ss_1__os_0__min_size_50__min_size_overlap_0/slide 5/Image 88_Out/tables/ALL_REGIONS__004_segmented_regions_555_dye.csv.gz	raw__ss_1__os_0__min_size_50__min_size_overlap_0	4h -HU	88	Out	88_Out	dUTP	4h -HU dUTP
88_Out dUTP	dual color event	353	raw__ss_1__os_0__min_size_50__min_size_overlap_0/slide 5/Image 88_Out/tables/ALL_REGIONS__004_segmented_regions_555_dye.csv.gz	raw__ss_1__os_0__min_size_50__min_size_overlap_0	4h -HU	88	Out	88_Out	dUTP	4h -HU dUTP
88_Out dUTP	crowded	487	raw__ss_1__os_0__min_size_50__min_size_overlap_0/slide 5/Image 88_Out/tables/ALL_REGIONS__004_segmented_regions_555_dye.csv.gz	raw__ss_1__os_0__min_size_50__min_size_overlap_0	4h -HU	88	Out	88_Out	dUTP	4h -HU dUTP
88_Out dUTP	dual color event	353	raw__ss_1__os_0__min_size_50__min_size_overlap_0/slide 5/Image 88_Out/tables/ALL_REGIONS__004_segmented_regions_555_dye.csv.gz	raw__ss_1__os_0__min_size_50__min_size_overlap_0	4h -HU	88	Out	88_Out	dUTP	4h -HU dUTP
88_Out EdU	crowded	603	raw__ss_1__os_0__min_size_50__min_size_overlap_0/slide 5/Image 88_Out/tables/ALL_REGIONS__004_segmented_regions_647_dye.csv.gz	raw__ss_1__os_0__min_size_50__min_size_overlap_0	4h -HU	88	Out	88_Out	EdU	4h -HU EdU
88_Out EdU	dual color event	390	raw__ss_1__os_0__min_size_50__min_size_overlap_0/slide 5/Image 88_Out/tables/ALL_REGIONS__004_segmented_regions_647_dye.csv.gz	raw__ss_1__os_0__min_size_50__min_size_overlap_0	4h -HU	88	Out	88_Out	EdU	4h -HU EdU
88_Out EdU	crowded	603	raw__ss_1__os_0__min_size_50__min_size_overlap_0/slide 5/Image 88_Out/tables/ALL_REGIONS__004_segmented_regions_647_dye.csv.gz	raw__ss_1__os_0__min_size_50__min_size_overlap_0	4h -HU	88	Out	88_Out	EdU	4h -HU EdU
88_Out EdU	dual color event	390	raw__ss_1__os_0__min_size_50__min_size_overlap_0/slide 5/Image 88_Out/tables/ALL_REGIONS__004_segmented_regions_647_dye.csv.gz	raw__ss_1__os_0__min_size_50__min_size_overlap_0	4h -HU	88	Out	88_Out	EdU	4h -HU EdU
9_Out dUTP	crowded	515	raw__ss_1__os_0__min_size_50__min_size_overlap_0/slide 3/Image 9_Out/tables/ALL_REGIONS__004_segmented_regions_555_dye.csv.gz	raw__ss_1__os_0__min_size_50__min_size_overlap_0	8h -HU	9	Out	9_Out	dUTP	8h -HU dUTP
9_Out dUTP	dual color event	142	raw__ss_1__os_0__min_size_50__min_size_overlap_0/slide 3/Image 9_Out/tables/ALL_REGIONS__004_segmented_regions_555_dye.csv.gz	raw__ss_1__os_0__min_size_50__min_size_overlap_0	8h -HU	9	Out	9_Out	dUTP	8h -HU dUTP
9_Out dUTP	crowded	515	raw__ss_1__os_0__min_size_50__min_size_overlap_0/slide 3/Image 9_Out/tables/ALL_REGIONS__004_segmented_regions_555_dye.csv.gz	raw__ss_1__os_0__min_size_50__min_size_overlap_0	8h -HU	9	Out	9_Out	dUTP	8h -HU dUTP
9_Out dUTP	dual color event	142	raw__ss_1__os_0__min_size_50__min_size_overlap_0/slide 3/Image 9_Out/tables/ALL_REGIONS__004_segmented_regions_555_dye.csv.gz	raw__ss_1__os_0__min_size_50__min_size_overlap_0	8h -HU	9	Out	9_Out	dUTP	8h -HU dUTP
9_Out EdU	crowded	551	raw__ss_1__os_0__min_size_50__min_size_overlap_0/slide 3/Image 9_Out/tables/ALL_REGIONS__004_segmented_regions_647_dye.csv.gz	raw__ss_1__os_0__min_size_50__min_size_overlap_0	8h -HU	9	Out	9_Out	EdU	8h -HU EdU
9_Out EdU	dual color event	177	raw__ss_1__os_0__min_size_50__min_size_overlap_0/slide 3/Image 9_Out/tables/ALL_REGIONS__004_segmented_regions_647_dye.csv.gz	raw__ss_1__os_0__min_size_50__min_size_overlap_0	8h -HU	9	Out	9_Out	EdU	8h -HU EdU
9_Out EdU	crowded	551	raw__ss_1__os_0__min_size_50__min_size_overlap_0/slide 3/Image 9_Out/tables/ALL_REGIONS__004_segmented_regions_647_dye.csv.gz	raw__ss_1__os_0__min_size_50__min_size_overlap_0	8h -HU	9	Out	9_Out	EdU	8h -HU EdU
9_Out EdU	dual color event	177	raw__ss_1__os_0__min_size_50__min_size_overlap_0/slide 3/Image 9_Out/tables/ALL_REGIONS__004_segmented_regions_647_dye.csv.gz	raw__ss_1__os_0__min_size_50__min_size_overlap_0	8h -HU	9	Out	9_Out	EdU	8h -HU EdU
91_Out dUTP	crowded	422	raw__ss_1__os_0__min_size_50__min_size_overlap_0/slide 5/Image 91_Out/tables/ALL_REGIONS__004_segmented_regions_555_dye.csv.gz	raw__ss_1__os_0__min_size_50__min_size_overlap_0	4h -HU	91	Out	91_Out	dUTP	4h -HU dUTP
91_Out dUTP	dual color event	309	raw__ss_1__os_0__min_size_50__min_size_overlap_0/slide 5/Image 91_Out/tables/ALL_REGIONS__004_segmented_regions_555_dye.csv.gz	raw__ss_1__os_0__min_size_50__min_size_overlap_0	4h -HU	91	Out	91_Out	dUTP	4h -HU dUTP
91_Out dUTP	crowded	422	raw__ss_1__os_0__min_size_50__min_size_overlap_0/slide 5/Image 91_Out/tables/ALL_REGIONS__004_segmented_regions_555_dye.csv.gz	raw__ss_1__os_0__min_size_50__min_size_overlap_0	4h -HU	91	Out	91_Out	dUTP	4h -HU dUTP
91_Out dUTP	dual color event	309	raw__ss_1__os_0__min_size_50__min_size_overlap_0/slide 5/Image 91_Out/tables/ALL_REGIONS__004_segmented_regions_555_dye.csv.gz	raw__ss_1__os_0__min_size_50__min_size_overlap_0	4h -HU	91	Out	91_Out	dUTP	4h -HU dUTP
91_Out EdU	crowded	507	raw__ss_1__os_0__min_size_50__min_size_overlap_0/slide 5/Image 91_Out/tables/ALL_REGIONS__004_segmented_regions_647_dye.csv.gz	raw__ss_1__os_0__min_size_50__min_size_overlap_0	4h -HU	91	Out	91_Out	EdU	4h -HU EdU
91_Out EdU	dual color event	243	raw__ss_1__os_0__min_size_50__min_size_overlap_0/slide 5/Image 91_Out/tables/ALL_REGIONS__004_segmented_regions_647_dye.csv.gz	raw__ss_1__os_0__min_size_50__min_size_overlap_0	4h -HU	91	Out	91_Out	EdU	4h -HU EdU
91_Out EdU	crowded	507	raw__ss_1__os_0__min_size_50__min_size_overlap_0/slide 5/Image 91_Out/tables/ALL_REGIONS__004_segmented_regions_647_dye.csv.gz	raw__ss_1__os_0__min_size_50__min_size_overlap_0	4h -HU	91	Out	91_Out	EdU	4h -HU EdU
91_Out EdU	dual color event	243	raw__ss_1__os_0__min_size_50__min_size_overlap_0/slide 5/Image 91_Out/tables/ALL_REGIONS__004_segmented_regions_647_dye.csv.gz	raw__ss_1__os_0__min_size_50__min_size_overlap_0	4h -HU	91	Out	91_Out	EdU	4h -HU EdU
95_Out dUTP	crowded	250	raw__ss_1__os_0__min_size_50__min_size_overlap_0/slide 5/Image 95_Out/tables/ALL_REGIONS__004_segmented_regions_555_dye.csv.gz	raw__ss_1__os_0__min_size_50__min_size_overlap_0	4h -HU	95	Out	95_Out	dUTP	4h -HU dUTP
95_Out dUTP	dual color event	158	raw__ss_1__os_0__min_size_50__min_size_overlap_0/slide 5/Image 95_Out/tables/ALL_REGIONS__004_segmented_regions_555_dye.csv.gz	raw__ss_1__os_0__min_size_50__min_size_overlap_0	4h -HU	95	Out	95_Out	dUTP	4h -HU dUTP
95_Out dUTP	crowded	250	raw__ss_1__os_0__min_size_50__min_size_overlap_0/slide 5/Image 95_Out/tables/ALL_REGIONS__004_segmented_regions_555_dye.csv.gz	raw__ss_1__os_0__min_size_50__min_size_overlap_0	4h -HU	95	Out	95_Out	dUTP	4h -HU dUTP
95_Out dUTP	dual color event	158	raw__ss_1__os_0__min_size_50__min_size_overlap_0/slide 5/Image 95_Out/tables/ALL_REGIONS__004_segmented_regions_555_dye.csv.gz	raw__ss_1__os_0__min_size_50__min_size_overlap_0	4h -HU	95	Out	95_Out	dUTP	4h -HU dUTP
95_Out EdU	crowded	307	raw__ss_1__os_0__min_size_50__min_size_overlap_0/slide 5/Image 95_Out/tables/ALL_REGIONS__004_segmented_regions_647_dye.csv.gz	raw__ss_1__os_0__min_size_50__min_size_overlap_0	4h -HU	95	Out	95_Out	EdU	4h -HU EdU
95_Out EdU	dual color event	182	raw__ss_1__os_0__min_size_50__min_size_overlap_0/slide 5/Image 95_Out/tables/ALL_REGIONS__004_segmented_regions_647_dye.csv.gz	raw__ss_1__os_0__min_size_50__min_size_overlap_0	4h -HU	95	Out	95_Out	EdU	4h -HU EdU
95_Out EdU	crowded	307	raw__ss_1__os_0__min_size_50__min_size_overlap_0/slide 5/Image 95_Out/tables/ALL_REGIONS__004_segmented_regions_647_dye.csv.gz	raw__ss_1__os_0__min_size_50__min_size_overlap_0	4h -HU	95	Out	95_Out	EdU	4h -HU EdU
95_Out EdU	dual color event	182	raw__ss_1__os_0__min_size_50__min_size_overlap_0/slide 5/Image 95_Out/tables/ALL_REGIONS__004_segmented_regions_647_dye.csv.gz	raw__ss_1__os_0__min_size_50__min_size_overlap_0	4h -HU	95	Out	95_Out	EdU	4h -HU EdU
98_Out dUTP	crowded	166	raw__ss_1__os_0__min_size_50__min_size_overlap_0/slide 5/Image 98_Out/tables/ALL_REGIONS__004_segmented_regions_555_dye.csv.gz	raw__ss_1__os_0__min_size_50__min_size_overlap_0	4h -HU	98	Out	98_Out	dUTP	4h -HU dUTP
98_Out dUTP	dual color event	162	raw__ss_1__os_0__min_size_50__min_size_overlap_0/slide 5/Image 98_Out/tables/ALL_REGIONS__004_segmented_regions_555_dye.csv.gz	raw__ss_1__os_0__min_size_50__min_size_overlap_0	4h -HU	98	Out	98_Out	dUTP	4h -HU dUTP
98_Out dUTP	crowded	166	raw__ss_1__os_0__min_size_50__min_size_overlap_0/slide 5/Image 98_Out/tables/ALL_REGIONS__004_segmented_regions_555_dye.csv.gz	raw__ss_1__os_0__min_size_50__min_size_overlap_0	4h -HU	98	Out	98_Out	dUTP	4h -HU dUTP
98_Out dUTP	dual color event	162	raw__ss_1__os_0__min_size_50__min_size_overlap_0/slide 5/Image 98_Out/tables/ALL_REGIONS__004_segmented_regions_555_dye.csv.gz	raw__ss_1__os_0__min_size_50__min_size_overlap_0	4h -HU	98	Out	98_Out	dUTP	4h -HU dUTP
98_Out EdU	crowded	234	raw__ss_1__os_0__min_size_50__min_size_overlap_0/slide 5/Image 98_Out/tables/ALL_REGIONS__004_segmented_regions_647_dye.csv.gz	raw__ss_1__os_0__min_size_50__min_size_overlap_0	4h -HU	98	Out	98_Out	EdU	4h -HU EdU
98_Out EdU	dual color event	260	raw__ss_1__os_0__min_size_50__min_size_overlap_0/slide 5/Image 98_Out/tables/ALL_REGIONS__004_segmented_regions_647_dye.csv.gz	raw__ss_1__os_0__min_size_50__min_size_overlap_0	4h -HU	98	Out	98_Out	EdU	4h -HU EdU
98_Out EdU	crowded	234	raw__ss_1__os_0__min_size_50__min_size_overlap_0/slide 5/Image 98_Out/tables/ALL_REGIONS__004_segmented_regions_647_dye.csv.gz	raw__ss_1__os_0__min_size_50__min_size_overlap_0	4h -HU	98	Out	98_Out	EdU	4h -HU EdU
98_Out EdU	dual color event	260	raw__ss_1__os_0__min_size_50__min_size_overlap_0/slide 5/Image 98_Out/tables/ALL_REGIONS__004_segmented_regions_647_dye.csv.gz	raw__ss_1__os_0__min_size_50__min_size_overlap_0	4h -HU	98	Out	98_Out	EdU	4h -HU EdU
