# Supplementary material for: Spatial mapping of DNA synthesis reveals dynamics and geometry of human replication nanostructures
Source: EMBO J. 2025 Oct 7;44(23):7263–94. doi: 10.1038/s44318-025-00574-2 (PMC12669658; doi:10.1038/s44318-025-00574-2)
Supplement: Supplementary file 11 — Source data Fig. 8 [file 44318_2025_574_MOESM11_ESM.zip]

Archive with 50 entries (40 files):
- Figure 8/
- __MACOSX/._Figure 8
- Figure 8/.DS_Store
- __MACOSX/Figure 8/._.DS_Store
- Figure 8/8I/
- __MACOSX/Figure 8/._8I
- Figure 8/8G/
- __MACOSX/Figure 8/._8G
- Figure 8/8F/
- __MACOSX/Figure 8/._8F
- Figure 8/8A/
- __MACOSX/Figure 8/._8A
- Figure 8/8H/
- __MACOSX/Figure 8/._8H
- Figure 8/8D/
- __MACOSX/Figure 8/._8D
- Figure 8/8C/
- __MACOSX/Figure 8/._8C
- Figure 8/8B/
- __MACOSX/Figure 8/._8B
- Figure 8/8E/
- __MACOSX/Figure 8/._8E
- Figure 8/8I/8I_angle_init.csv
- __MACOSX/Figure 8/8I/._8I_angle_init.csv
- Figure 8/8G/8G_rel_overlap_perc_ongoing.csv
- __MACOSX/Figure 8/8G/._8G_rel_overlap_perc_ongoing.csv
- Figure 8/8F/8F_centroid_dist_ongoing.csv
- __MACOSX/Figure 8/8F/._8F_centroid_dist_ongoing.csv
- Figure 8/8A/Rif1 esiRNA.bmp
- __MACOSX/Figure 8/8A/._Rif1 esiRNA.bmp
- Figure 8/8A/ Ctrl esiRNA.bmp
- __MACOSX/Figure 8/8A/._ Ctrl esiRNA.bmp
- Figure 8/8H/ctrl.bmp
- __MACOSX/Figure 8/8H/._ctrl.bmp
- Figure 8/8H/ctrl2.bmp
- __MACOSX/Figure 8/8H/._ctrl2.bmp
- Figure 8/8H/rif1.bmp
- __MACOSX/Figure 8/8H/._rif1.bmp
- Figure 8/8H/rif1a.bmp
- __MACOSX/Figure 8/8H/._rif1a.bmp
- Figure 8/8D/8D_number_ongoing_forks.csv
- __MACOSX/Figure 8/8D/._8D_number_ongoing_forks.csv
- Figure 8/8C/8C_dist_to_rim.csv
- __MACOSX/Figure 8/8C/._8C_dist_to_rim.csv
- Figure 8/8B/rif1 mutant.bmp
- __MACOSX/Figure 8/8B/._rif1 mutant.bmp
- Figure 8/8B/wt.bmp
- __MACOSX/Figure 8/8B/._wt.bmp
- Figure 8/8E/8E_volume_ongoing.csv
- __MACOSX/Figure 8/8E/._8E_volume_ongoing.csv
