# Supplementary material for: Spatial mapping of DNA synthesis reveals dynamics and geometry of human replication nanostructures
Source: EMBO J. 2025 Oct 7;44(23):7263–94. doi: 10.1038/s44318-025-00574-2 (PMC12669658; doi:10.1038/s44318-025-00574-2)
Supplement: Supplementary file 11 — Source data Fig. 8 [file 44318_2025_574_MOESM11_ESM.zip › Figure 8/8I/8I_angle_init.csv]

segmentation	blur	cond	image	event_type	angle_median
raw	ss_1	RIF1 WT	Image 101_Out_Channel Alignment__Mask_1	Initiation events	84.7647254735967
raw	ss_1	RIF1 WT	Image 104_Out_Channel Alignment__Mask_1	Initiation events	85.7204332988205
raw	ss_1	RIF1 WT	Image 107_Out_Channel Alignment__Mask_1	Initiation events	58.0267299167035
raw	ss_1	RIF1 WT	Image 110_Out_Channel Alignment__Mask_1	Initiation events	80.9486485971438
raw	ss_1	RIF1 WT	Image 113_Out_Channel Alignment__Mask_1	Initiation events	84.2797140506805
raw	ss_1	RIF1 WT	Image 116_Out_Channel Alignment__Mask_1	Initiation events	72.7960578642124
raw	ss_1	RIF1 WT	Image 119_Out_Channel Alignment__Mask_1	Initiation events	88.1837672855689
raw	ss_1	RIF1 WT	Image 119_Out_Channel Alignment__Mask_2	Initiation events	111.353841897425
raw	ss_1	RIF1 WT	Image 77_Out_Channel Alignment__Mask_1	Initiation events	91.8625279048106
raw	ss_1	RIF1 WT	Image 80_Out_Channel Alignment__Mask_1	Initiation events	97.4630377001156
raw	ss_1	RIF1 WT	Image 83_Out_Channel Alignment__Mask_1	Initiation events	91.8326665977129
raw	ss_1	RIF1 WT	Image 89_Out_Channel Alignment__Mask_1	Initiation events	90.8351904960926
raw	ss_1	RIF1 WT	Image 89_Out_Channel Alignment__Mask_2	Initiation events	74.6768075354928
raw	ss_1	RIF1 WT	Image 92_Out_Channel Alignment__Mask_1	Initiation events	81.5055712311701
raw	ss_1	RIF1 WT	Image 98_Out_Channel Alignment__Mask_1	Initiation events	76.7130327995781
raw	ss_1	RIF1 WT	Image 98_Out_Channel Alignment__Mask_2	Initiation events	73.1204116299669
raw	ss_1	RIF1 -/-	Image 41_Out_Channel Alignment__Mask_1	Initiation events	97.8366035265268
raw	ss_1	RIF1 -/-	Image 41_Out_Channel Alignment__Mask_2	Initiation events	116.056773972758
raw	ss_1	RIF1 -/-	Image 44_Out_Channel Alignment__Mask_1	Initiation events	83.1496300248847
raw	ss_1	RIF1 -/-	Image 47_Out_Channel Alignment__Mask_1	Initiation events	107.43698536408
raw	ss_1	RIF1 -/-	Image 50_Out_Channel Alignment__Mask_1	Initiation events	105.756626822732
raw	ss_1	RIF1 -/-	Image 53_Out_Channel Alignment__Mask_1	Initiation events	112.994915337034
raw	ss_1	RIF1 -/-	Image 56_Out_Channel Alignment__Mask_1	Initiation events	109.368473446468
raw	ss_1	RIF1 -/-	Image 56_Out_Channel Alignment__Mask_2	Initiation events	107.027775003918
raw	ss_1	RIF1 -/-	Image 59_Out_Channel Alignment__Mask_1	Initiation events	103.109091447745
raw	ss_1	RIF1 -/-	Image 59_Out_Channel Alignment__Mask_2	Initiation events	135.618264096709
raw	ss_1	RIF1 -/-	Image 65_Out_Channel Alignment__Mask_1	Initiation events	81.3360949664542
raw	ss_1	RIF1 -/-	Image 68_Out_Channel Alignment__Mask_1	Initiation events	98.1613877438592
raw	ss_1	RIF1 -/-	Image 68_Out_Channel Alignment__Mask_2	Initiation events	95.5466911606968
raw	ss_1	RIF1 -/-	Image 71_Out_Channel Alignment__Mask_1	Initiation events	74.7818064014322
raw	ss_1	RIF1 -/-	Image 74_Out_Channel Alignment__Mask_1	Initiation events	87.9524975765856
