# Supplementary material for: Spatial mapping of DNA synthesis reveals dynamics and geometry of human replication nanostructures
Source: EMBO J. 2025 Oct 7;44(23):7263–94. doi: 10.1038/s44318-025-00574-2 (PMC12669658; doi:10.1038/s44318-025-00574-2)
Supplement: Supplementary file 11 — Source data Fig. 8 [file 44318_2025_574_MOESM11_ESM.zip › Figure 8/8G/8G_rel_overlap_perc_ongoing.csv]

path	cond	image	alter	Ratio_of_overlap_vs_total_mean	Ratio_of_overlap_vs_total_median	Ratio_of_overlap_vs_total_sd
raw__ss_1__os_0__min_size_50__min_size_overlap_0/slide 5_rifko/Image 41_Out_Channel Alignment__Mask_1/overlap_tables/two_channel_ongoing__EdU_vs_dUTP_106_overlap_measurements.csv.gz	Rif1 -/-	Image 41__Mask_1	Out_Channel Alignment	0.236184353579156	23.1512059154466	0.113780946976746
raw__ss_1__os_0__min_size_50__min_size_overlap_0/slide 5_rifko/Image 41_Out_Channel Alignment__Mask_2/overlap_tables/two_channel_ongoing__EdU_vs_dUTP_106_overlap_measurements.csv.gz	Rif1 -/-	Image 41__Mask_2	Out_Channel Alignment	0.257001549453448	25.6126280533278	0.141305112540155
raw__ss_1__os_0__min_size_50__min_size_overlap_0/slide 5_rifko/Image 44_Out_Channel Alignment__Mask_1/overlap_tables/two_channel_ongoing__EdU_vs_dUTP_106_overlap_measurements.csv.gz	Rif1 -/-	Image 44__Mask_1	Out_Channel Alignment	0.245882602013415	23.3661278988053	0.128752659940875
raw__ss_1__os_0__min_size_50__min_size_overlap_0/slide 5_rifko/Image 47_Out_Channel Alignment__Mask_1/overlap_tables/two_channel_ongoing__EdU_vs_dUTP_106_overlap_measurements.csv.gz	Rif1 -/-	Image 47__Mask_1	Out_Channel Alignment	0.23126715025398	22.3801714072408	0.122423377562905
raw__ss_1__os_0__min_size_50__min_size_overlap_0/slide 5_rifko/Image 50_Out_Channel Alignment__Mask_1/overlap_tables/two_channel_ongoing__EdU_vs_dUTP_106_overlap_measurements.csv.gz	Rif1 -/-	Image 50__Mask_1	Out_Channel Alignment	0.34204791042707	35.4988399071926	0.152866896436878
raw__ss_1__os_0__min_size_50__min_size_overlap_0/slide 5_rifko/Image 53_Out_Channel Alignment__Mask_1/overlap_tables/two_channel_ongoing__EdU_vs_dUTP_106_overlap_measurements.csv.gz	Rif1 -/-	Image 53__Mask_1	Out_Channel Alignment	0.284673675131516	28.0734994330062	0.143949734302119
raw__ss_1__os_0__min_size_50__min_size_overlap_0/slide 5_rifko/Image 56_Out_Channel Alignment__Mask_1/overlap_tables/two_channel_ongoing__EdU_vs_dUTP_106_overlap_measurements.csv.gz	Rif1 -/-	Image 56__Mask_1	Out_Channel Alignment	0.260312289093255	25.085649029311	0.144360921473729
raw__ss_1__os_0__min_size_50__min_size_overlap_0/slide 5_rifko/Image 56_Out_Channel Alignment__Mask_2/overlap_tables/two_channel_ongoing__EdU_vs_dUTP_106_overlap_measurements.csv.gz	Rif1 -/-	Image 56__Mask_2	Out_Channel Alignment	0.227034782551923	21.9149436090226	0.140382190331182
raw__ss_1__os_0__min_size_50__min_size_overlap_0/slide 5_rifko/Image 59_Out_Channel Alignment__Mask_1/overlap_tables/two_channel_ongoing__EdU_vs_dUTP_106_overlap_measurements.csv.gz	Rif1 -/-	Image 59__Mask_1	Out_Channel Alignment	0.308464051702668	29.4822338653115	0.156443918602235
raw__ss_1__os_0__min_size_50__min_size_overlap_0/slide 5_rifko/Image 59_Out_Channel Alignment__Mask_2/overlap_tables/two_channel_ongoing__EdU_vs_dUTP_106_overlap_measurements.csv.gz	Rif1 -/-	Image 59__Mask_2	Out_Channel Alignment	0.101503404185034	8.12791472351766	0.0716321532162232
raw__ss_1__os_0__min_size_50__min_size_overlap_0/slide 5_rifko/Image 65_Out_Channel Alignment__Mask_1/overlap_tables/two_channel_ongoing__EdU_vs_dUTP_106_overlap_measurements.csv.gz	Rif1 -/-	Image 65__Mask_1	Out_Channel Alignment	0.161708649897376	13.1778475883419	0.131393776062521
raw__ss_1__os_0__min_size_50__min_size_overlap_0/slide 5_rifko/Image 68_Out_Channel Alignment__Mask_1/overlap_tables/two_channel_ongoing__EdU_vs_dUTP_106_overlap_measurements.csv.gz	Rif1 -/-	Image 68__Mask_1	Out_Channel Alignment	0.210906139903915	19.9021034300819	0.133388482247249
raw__ss_1__os_0__min_size_50__min_size_overlap_0/slide 5_rifko/Image 68_Out_Channel Alignment__Mask_2/overlap_tables/two_channel_ongoing__EdU_vs_dUTP_106_overlap_measurements.csv.gz	Rif1 -/-	Image 68__Mask_2	Out_Channel Alignment	0.204689642333558	19.8130841121495	0.127676178699217
raw__ss_1__os_0__min_size_50__min_size_overlap_0/slide 5_rifko/Image 71_Out_Channel Alignment__Mask_1/overlap_tables/two_channel_ongoing__EdU_vs_dUTP_106_overlap_measurements.csv.gz	Rif1 -/-	Image 71__Mask_1	Out_Channel Alignment	0.215398625763723	20.8852005532503	0.125051329005219
raw__ss_1__os_0__min_size_50__min_size_overlap_0/slide 5_rifko/Image 74_Out_Channel Alignment__Mask_1/overlap_tables/two_channel_ongoing__EdU_vs_dUTP_106_overlap_measurements.csv.gz	Rif1 -/-	Image 74__Mask_1	Out_Channel Alignment	0.236769643293163	23.3263097602508	0.125990421037256
raw__ss_1__os_0__min_size_50__min_size_overlap_0/slide 6_RPEWT/Image 101_Out_Channel Alignment__Mask_1/overlap_tables/two_channel_ongoing__EdU_vs_dUTP_106_overlap_measurements.csv.gz	Rif1 +/+	Image 101__Mask_1	Out_Channel Alignment	0.23239279735	23.2198435149618	0.116414637339921
raw__ss_1__os_0__min_size_50__min_size_overlap_0/slide 6_RPEWT/Image 104_Out_Channel Alignment__Mask_1/overlap_tables/two_channel_ongoing__EdU_vs_dUTP_106_overlap_measurements.csv.gz	Rif1 +/+	Image 104__Mask_1	Out_Channel Alignment	0.18556831638463	18.6285714285714	0.105445457985682
raw__ss_1__os_0__min_size_50__min_size_overlap_0/slide 6_RPEWT/Image 107_Out_Channel Alignment__Mask_1/overlap_tables/two_channel_ongoing__EdU_vs_dUTP_106_overlap_measurements.csv.gz	Rif1 +/+	Image 107__Mask_1	Out_Channel Alignment	0.228880690942712	21.5832710978342	0.103926761952751
raw__ss_1__os_0__min_size_50__min_size_overlap_0/slide 6_RPEWT/Image 110_Out_Channel Alignment__Mask_1/overlap_tables/two_channel_ongoing__EdU_vs_dUTP_106_overlap_measurements.csv.gz	Rif1 +/+	Image 110__Mask_1	Out_Channel Alignment	0.199544056687793	18.0412371134021	0.131156241532575
raw__ss_1__os_0__min_size_50__min_size_overlap_0/slide 6_RPEWT/Image 113_Out_Channel Alignment__Mask_1/overlap_tables/two_channel_ongoing__EdU_vs_dUTP_106_overlap_measurements.csv.gz	Rif1 +/+	Image 113__Mask_1	Out_Channel Alignment	0.167398639127692	14.5978982826304	0.116215050614744
raw__ss_1__os_0__min_size_50__min_size_overlap_0/slide 6_RPEWT/Image 116_Out_Channel Alignment__Mask_1/overlap_tables/two_channel_ongoing__EdU_vs_dUTP_106_overlap_measurements.csv.gz	Rif1 +/+	Image 116__Mask_1	Out_Channel Alignment	0.201914710269156	18.8576609247507	0.1209001006572
raw__ss_1__os_0__min_size_50__min_size_overlap_0/slide 6_RPEWT/Image 119_Out_Channel Alignment__Mask_1/overlap_tables/two_channel_ongoing__EdU_vs_dUTP_106_overlap_measurements.csv.gz	Rif1 +/+	Image 119__Mask_1	Out_Channel Alignment	0.234609515191418	22.1008601205424	0.139125367847178
raw__ss_1__os_0__min_size_50__min_size_overlap_0/slide 6_RPEWT/Image 119_Out_Channel Alignment__Mask_2/overlap_tables/two_channel_ongoing__EdU_vs_dUTP_106_overlap_measurements.csv.gz	Rif1 +/+	Image 119__Mask_2	Out_Channel Alignment	0.21113550969885	20.4381739886034	0.13924768598977
raw__ss_1__os_0__min_size_50__min_size_overlap_0/slide 6_RPEWT/Image 77_Out_Channel Alignment__Mask_1/overlap_tables/two_channel_ongoing__EdU_vs_dUTP_106_overlap_measurements.csv.gz	Rif1 +/+	Image 77__Mask_1	Out_Channel Alignment	0.291097068787221	29.774897680764	0.133049923418841
raw__ss_1__os_0__min_size_50__min_size_overlap_0/slide 6_RPEWT/Image 80_Out_Channel Alignment__Mask_1/overlap_tables/two_channel_ongoing__EdU_vs_dUTP_106_overlap_measurements.csv.gz	Rif1 +/+	Image 80__Mask_1	Out_Channel Alignment	0.281909981017835	28.9233836652479	0.151487347088347
raw__ss_1__os_0__min_size_50__min_size_overlap_0/slide 6_RPEWT/Image 83_Out_Channel Alignment__Mask_1/overlap_tables/two_channel_ongoing__EdU_vs_dUTP_106_overlap_measurements.csv.gz	Rif1 +/+	Image 83__Mask_1	Out_Channel Alignment	0.303686166181372	30.572878897752	0.14709802326227
raw__ss_1__os_0__min_size_50__min_size_overlap_0/slide 6_RPEWT/Image 89_Out_Channel Alignment__Mask_1/overlap_tables/two_channel_ongoing__EdU_vs_dUTP_106_overlap_measurements.csv.gz	Rif1 +/+	Image 89__Mask_1	Out_Channel Alignment	0.248806836014041	25.7803615527257	0.131968982533706
raw__ss_1__os_0__min_size_50__min_size_overlap_0/slide 6_RPEWT/Image 89_Out_Channel Alignment__Mask_2/overlap_tables/two_channel_ongoing__EdU_vs_dUTP_106_overlap_measurements.csv.gz	Rif1 +/+	Image 89__Mask_2	Out_Channel Alignment	0.206801636373811	19.7236180904523	0.115157834131695
raw__ss_1__os_0__min_size_50__min_size_overlap_0/slide 6_RPEWT/Image 92_Out_Channel Alignment__Mask_1/overlap_tables/two_channel_ongoing__EdU_vs_dUTP_106_overlap_measurements.csv.gz	Rif1 +/+	Image 92__Mask_1	Out_Channel Alignment	0.263581601453742	26.4035560429725	0.134444223185909
raw__ss_1__os_0__min_size_50__min_size_overlap_0/slide 6_RPEWT/Image 95_Out_Channel Alignment__Mask_1/overlap_tables/two_channel_ongoing__EdU_vs_dUTP_106_overlap_measurements.csv.gz	Rif1 +/+	Image 95__Mask_1	Out_Channel Alignment	0.353634992796556	37.557375329885	0.195798799105921
raw__ss_1__os_0__min_size_50__min_size_overlap_0/slide 6_RPEWT/Image 98_Out_Channel Alignment__Mask_1/overlap_tables/two_channel_ongoing__EdU_vs_dUTP_106_overlap_measurements.csv.gz	Rif1 +/+	Image 98__Mask_1	Out_Channel Alignment	0.253052525886651	24.1339902775493	0.137789677071774
raw__ss_1__os_0__min_size_50__min_size_overlap_0/slide 6_RPEWT/Image 98_Out_Channel Alignment__Mask_2/overlap_tables/two_channel_ongoing__EdU_vs_dUTP_106_overlap_measurements.csv.gz	Rif1 +/+	Image 98__Mask_2	Out_Channel Alignment	0.204837465445168	18.5943364039577	0.138285490613677
