# Supplementary material for: Spatial mapping of DNA synthesis reveals dynamics and geometry of human replication nanostructures
Source: EMBO J. 2025 Oct 7;44(23):7263–94. doi: 10.1038/s44318-025-00574-2 (PMC12669658; doi:10.1038/s44318-025-00574-2)
Supplement: Supplementary file 11 — Source data Fig. 8 [file 44318_2025_574_MOESM11_ESM.zip › Figure 8/8F/8F_centroid_dist_ongoing.csv]

path	cond	image	alter	Distance_between_channel_centroid_mean	Distance_between_channel_centroid_median	Distance_between_channel_centroid_sd
raw__ss_1__os_0__min_size_50__min_size_overlap_0/slide 5_rifko/Image 41_Out_Channel Alignment__Mask_1/overlap_tables/two_channel_ongoing__EdU_vs_dUTP_106_overlap_measurements.csv.gz	Rif1 -/-	Image 41__Mask_1	Out_Channel Alignment	4.28932308447437	4.26953835672136	1.74486616280761
raw__ss_1__os_0__min_size_50__min_size_overlap_0/slide 5_rifko/Image 41_Out_Channel Alignment__Mask_2/overlap_tables/two_channel_ongoing__EdU_vs_dUTP_106_overlap_measurements.csv.gz	Rif1 -/-	Image 41__Mask_2	Out_Channel Alignment	3.72108193779019	3.48802058538486	1.70406765765789
raw__ss_1__os_0__min_size_50__min_size_overlap_0/slide 5_rifko/Image 44_Out_Channel Alignment__Mask_1/overlap_tables/two_channel_ongoing__EdU_vs_dUTP_106_overlap_measurements.csv.gz	Rif1 -/-	Image 44__Mask_1	Out_Channel Alignment	4.99390023545001	4.93549403832488	1.98748854256791
raw__ss_1__os_0__min_size_50__min_size_overlap_0/slide 5_rifko/Image 47_Out_Channel Alignment__Mask_1/overlap_tables/two_channel_ongoing__EdU_vs_dUTP_106_overlap_measurements.csv.gz	Rif1 -/-	Image 47__Mask_1	Out_Channel Alignment	4.76984715284364	4.58566686545447	2.01134472602722
raw__ss_1__os_0__min_size_50__min_size_overlap_0/slide 5_rifko/Image 50_Out_Channel Alignment__Mask_1/overlap_tables/two_channel_ongoing__EdU_vs_dUTP_106_overlap_measurements.csv.gz	Rif1 -/-	Image 50__Mask_1	Out_Channel Alignment	3.75042646078808	3.6571214759762	1.79891013631794
raw__ss_1__os_0__min_size_50__min_size_overlap_0/slide 5_rifko/Image 53_Out_Channel Alignment__Mask_1/overlap_tables/two_channel_ongoing__EdU_vs_dUTP_106_overlap_measurements.csv.gz	Rif1 -/-	Image 53__Mask_1	Out_Channel Alignment	4.42657932461806	4.19137178162949	2.14213221653933
raw__ss_1__os_0__min_size_50__min_size_overlap_0/slide 5_rifko/Image 56_Out_Channel Alignment__Mask_1/overlap_tables/two_channel_ongoing__EdU_vs_dUTP_106_overlap_measurements.csv.gz	Rif1 -/-	Image 56__Mask_1	Out_Channel Alignment	4.5824946849141	4.37684665265414	2.17695872239157
raw__ss_1__os_0__min_size_50__min_size_overlap_0/slide 5_rifko/Image 56_Out_Channel Alignment__Mask_2/overlap_tables/two_channel_ongoing__EdU_vs_dUTP_106_overlap_measurements.csv.gz	Rif1 -/-	Image 56__Mask_2	Out_Channel Alignment	4.59254735678157	4.33402379590864	2.17784741630239
raw__ss_1__os_0__min_size_50__min_size_overlap_0/slide 5_rifko/Image 59_Out_Channel Alignment__Mask_1/overlap_tables/two_channel_ongoing__EdU_vs_dUTP_106_overlap_measurements.csv.gz	Rif1 -/-	Image 59__Mask_1	Out_Channel Alignment	4.53307372962275	4.29769308816798	1.73147816090066
raw__ss_1__os_0__min_size_50__min_size_overlap_0/slide 5_rifko/Image 59_Out_Channel Alignment__Mask_2/overlap_tables/two_channel_ongoing__EdU_vs_dUTP_106_overlap_measurements.csv.gz	Rif1 -/-	Image 59__Mask_2	Out_Channel Alignment	3.17286326183166	2.89766464815653	1.61120597411577
raw__ss_1__os_0__min_size_50__min_size_overlap_0/slide 5_rifko/Image 65_Out_Channel Alignment__Mask_1/overlap_tables/two_channel_ongoing__EdU_vs_dUTP_106_overlap_measurements.csv.gz	Rif1 -/-	Image 65__Mask_1	Out_Channel Alignment	6.68400202081693	6.33708136959303	2.25171891381428
raw__ss_1__os_0__min_size_50__min_size_overlap_0/slide 5_rifko/Image 68_Out_Channel Alignment__Mask_1/overlap_tables/two_channel_ongoing__EdU_vs_dUTP_106_overlap_measurements.csv.gz	Rif1 -/-	Image 68__Mask_1	Out_Channel Alignment	5.52536873237155	5.3947116113716	2.24819541806722
raw__ss_1__os_0__min_size_50__min_size_overlap_0/slide 5_rifko/Image 68_Out_Channel Alignment__Mask_2/overlap_tables/two_channel_ongoing__EdU_vs_dUTP_106_overlap_measurements.csv.gz	Rif1 -/-	Image 68__Mask_2	Out_Channel Alignment	5.57202259659443	5.328897108213	2.37031835097247
raw__ss_1__os_0__min_size_50__min_size_overlap_0/slide 5_rifko/Image 71_Out_Channel Alignment__Mask_1/overlap_tables/two_channel_ongoing__EdU_vs_dUTP_106_overlap_measurements.csv.gz	Rif1 -/-	Image 71__Mask_1	Out_Channel Alignment	5.70296634556252	5.60507264290415	2.42846194130628
raw__ss_1__os_0__min_size_50__min_size_overlap_0/slide 5_rifko/Image 74_Out_Channel Alignment__Mask_1/overlap_tables/two_channel_ongoing__EdU_vs_dUTP_106_overlap_measurements.csv.gz	Rif1 -/-	Image 74__Mask_1	Out_Channel Alignment	5.34682663301154	5.19974442944433	2.09456570983059
raw__ss_1__os_0__min_size_50__min_size_overlap_0/slide 6_RPEWT/Image 101_Out_Channel Alignment__Mask_1/overlap_tables/two_channel_ongoing__EdU_vs_dUTP_106_overlap_measurements.csv.gz	Rif1 +/+	Image 101__Mask_1	Out_Channel Alignment	6.2159179622764	6.25951746117836	2.22536863382421
raw__ss_1__os_0__min_size_50__min_size_overlap_0/slide 6_RPEWT/Image 104_Out_Channel Alignment__Mask_1/overlap_tables/two_channel_ongoing__EdU_vs_dUTP_106_overlap_measurements.csv.gz	Rif1 +/+	Image 104__Mask_1	Out_Channel Alignment	6.84107687513042	6.93785566763498	2.21010332072524
raw__ss_1__os_0__min_size_50__min_size_overlap_0/slide 6_RPEWT/Image 107_Out_Channel Alignment__Mask_1/overlap_tables/two_channel_ongoing__EdU_vs_dUTP_106_overlap_measurements.csv.gz	Rif1 +/+	Image 107__Mask_1	Out_Channel Alignment	5.87640175145404	6.27462222278157	2.21039630379293
raw__ss_1__os_0__min_size_50__min_size_overlap_0/slide 6_RPEWT/Image 110_Out_Channel Alignment__Mask_1/overlap_tables/two_channel_ongoing__EdU_vs_dUTP_106_overlap_measurements.csv.gz	Rif1 +/+	Image 110__Mask_1	Out_Channel Alignment	5.84270292889371	5.66339126172469	2.3877859677959
raw__ss_1__os_0__min_size_50__min_size_overlap_0/slide 6_RPEWT/Image 113_Out_Channel Alignment__Mask_1/overlap_tables/two_channel_ongoing__EdU_vs_dUTP_106_overlap_measurements.csv.gz	Rif1 +/+	Image 113__Mask_1	Out_Channel Alignment	6.36474955429411	6.16253937449244	2.56921843531854
raw__ss_1__os_0__min_size_50__min_size_overlap_0/slide 6_RPEWT/Image 116_Out_Channel Alignment__Mask_1/overlap_tables/two_channel_ongoing__EdU_vs_dUTP_106_overlap_measurements.csv.gz	Rif1 +/+	Image 116__Mask_1	Out_Channel Alignment	6.66250536050354	6.76553745648385	2.31104022692055
raw__ss_1__os_0__min_size_50__min_size_overlap_0/slide 6_RPEWT/Image 119_Out_Channel Alignment__Mask_1/overlap_tables/two_channel_ongoing__EdU_vs_dUTP_106_overlap_measurements.csv.gz	Rif1 +/+	Image 119__Mask_1	Out_Channel Alignment	6.01993829084488	5.63286817783825	2.72685593070315
raw__ss_1__os_0__min_size_50__min_size_overlap_0/slide 6_RPEWT/Image 119_Out_Channel Alignment__Mask_2/overlap_tables/two_channel_ongoing__EdU_vs_dUTP_106_overlap_measurements.csv.gz	Rif1 +/+	Image 119__Mask_2	Out_Channel Alignment	5.3384832874382	4.89536831619338	2.61013274187895
raw__ss_1__os_0__min_size_50__min_size_overlap_0/slide 6_RPEWT/Image 77_Out_Channel Alignment__Mask_1/overlap_tables/two_channel_ongoing__EdU_vs_dUTP_106_overlap_measurements.csv.gz	Rif1 +/+	Image 77__Mask_1	Out_Channel Alignment	4.86983014314464	4.67913465288392	1.83492571737568
raw__ss_1__os_0__min_size_50__min_size_overlap_0/slide 6_RPEWT/Image 80_Out_Channel Alignment__Mask_1/overlap_tables/two_channel_ongoing__EdU_vs_dUTP_106_overlap_measurements.csv.gz	Rif1 +/+	Image 80__Mask_1	Out_Channel Alignment	5.03605953719904	4.79208856955888	2.23000302221999
raw__ss_1__os_0__min_size_50__min_size_overlap_0/slide 6_RPEWT/Image 83_Out_Channel Alignment__Mask_1/overlap_tables/two_channel_ongoing__EdU_vs_dUTP_106_overlap_measurements.csv.gz	Rif1 +/+	Image 83__Mask_1	Out_Channel Alignment	5.41899206314847	5.23999640006267	2.16167084148139
raw__ss_1__os_0__min_size_50__min_size_overlap_0/slide 6_RPEWT/Image 89_Out_Channel Alignment__Mask_1/overlap_tables/two_channel_ongoing__EdU_vs_dUTP_106_overlap_measurements.csv.gz	Rif1 +/+	Image 89__Mask_1	Out_Channel Alignment	5.09711427304414	4.85338244833571	2.38193324972388
raw__ss_1__os_0__min_size_50__min_size_overlap_0/slide 6_RPEWT/Image 89_Out_Channel Alignment__Mask_2/overlap_tables/two_channel_ongoing__EdU_vs_dUTP_106_overlap_measurements.csv.gz	Rif1 +/+	Image 89__Mask_2	Out_Channel Alignment	6.14056235808099	6.10898571661298	2.19060056016341
raw__ss_1__os_0__min_size_50__min_size_overlap_0/slide 6_RPEWT/Image 92_Out_Channel Alignment__Mask_1/overlap_tables/two_channel_ongoing__EdU_vs_dUTP_106_overlap_measurements.csv.gz	Rif1 +/+	Image 92__Mask_1	Out_Channel Alignment	5.17489879451853	4.81151984664493	2.07266847445282
raw__ss_1__os_0__min_size_50__min_size_overlap_0/slide 6_RPEWT/Image 95_Out_Channel Alignment__Mask_1/overlap_tables/two_channel_ongoing__EdU_vs_dUTP_106_overlap_measurements.csv.gz	Rif1 +/+	Image 95__Mask_1	Out_Channel Alignment	5.72632011884859	5.72726743712463	2.05993241204013
raw__ss_1__os_0__min_size_50__min_size_overlap_0/slide 6_RPEWT/Image 98_Out_Channel Alignment__Mask_1/overlap_tables/two_channel_ongoing__EdU_vs_dUTP_106_overlap_measurements.csv.gz	Rif1 +/+	Image 98__Mask_1	Out_Channel Alignment	5.83316399372628	5.76900161642156	2.05540532673352
raw__ss_1__os_0__min_size_50__min_size_overlap_0/slide 6_RPEWT/Image 98_Out_Channel Alignment__Mask_2/overlap_tables/two_channel_ongoing__EdU_vs_dUTP_106_overlap_measurements.csv.gz	Rif1 +/+	Image 98__Mask_2	Out_Channel Alignment	6.39543925762777	6.23373494006809	2.33519969918477
