# Supplementary material for: Spatial mapping of DNA synthesis reveals dynamics and geometry of human replication nanostructures
Source: EMBO J. 2025 Oct 7;44(23):7263–94. doi: 10.1038/s44318-025-00574-2 (PMC12669658; doi:10.1038/s44318-025-00574-2)
Supplement: Supplementary file 11 — Source data Fig. 8 [file 44318_2025_574_MOESM11_ESM.zip › Figure 8/8D/8D_number_ongoing_forks.csv]

image "ongoing_count" "cond"
Image 41__Mask_1__Out_Channel Alignment 120 "Rif1 -/-"
Image 41__Mask_2__Out_Channel Alignment 834 "Rif1 -/-"
Image 44__Mask_1__Out_Channel Alignment 261 "Rif1 -/-"
Image 47__Mask_1__Out_Channel Alignment 624 "Rif1 -/-"
Image 50__Mask_1__Out_Channel Alignment 261 "Rif1 -/-"
Image 53__Mask_1__Out_Channel Alignment 572 "Rif1 -/-"
Image 56__Mask_1__Out_Channel Alignment 143 "Rif1 -/-"
Image 56__Mask_2__Out_Channel Alignment 548 "Rif1 -/-"
Image 59__Mask_1__Out_Channel Alignment 92 "Rif1 -/-"
Image 59__Mask_2__Out_Channel Alignment 81 "Rif1 -/-"
Image 65__Mask_1__Out_Channel Alignment 90 "Rif1 -/-"
Image 68__Mask_1__Out_Channel Alignment 220 "Rif1 -/-"
Image 68__Mask_2__Out_Channel Alignment 439 "Rif1 -/-"
Image 71__Mask_1__Out_Channel Alignment 317 "Rif1 -/-"
Image 74__Mask_1__Out_Channel Alignment 600 "Rif1 -/-"
Image 101__Mask_1__Out_Channel Alignment 240 "Rif1 +/+"
Image 104__Mask_1__Out_Channel Alignment 157 "Rif1 +/+"
Image 107__Mask_1__Out_Channel Alignment 155 "Rif1 +/+"
Image 110__Mask_1__Out_Channel Alignment 381 "Rif1 +/+"
Image 113__Mask_1__Out_Channel Alignment 420 "Rif1 +/+"
Image 116__Mask_1__Out_Channel Alignment 151 "Rif1 +/+"
Image 119__Mask_1__Out_Channel Alignment 414 "Rif1 +/+"
Image 119__Mask_2__Out_Channel Alignment 410 "Rif1 +/+"
Image 77__Mask_1__Out_Channel Alignment 223 "Rif1 +/+"
Image 80__Mask_1__Out_Channel Alignment 266 "Rif1 +/+"
Image 83__Mask_1__Out_Channel Alignment 161 "Rif1 +/+"
Image 89__Mask_1__Out_Channel Alignment 238 "Rif1 +/+"
Image 89__Mask_2__Out_Channel Alignment 197 "Rif1 +/+"
Image 92__Mask_1__Out_Channel Alignment 166 "Rif1 +/+"
Image 95__Mask_1__Out_Channel Alignment 8 "Rif1 +/+"
Image 98__Mask_1__Out_Channel Alignment 190 "Rif1 +/+"
Image 98__Mask_2__Out_Channel Alignment 99 "Rif1 +/+"
