# Supplementary material for: Spatial mapping of DNA synthesis reveals dynamics and geometry of human replication nanostructures
Source: EMBO J. 2025 Oct 7;44(23):7263–94. doi: 10.1038/s44318-025-00574-2 (PMC12669658; doi:10.1038/s44318-025-00574-2)
Supplement: Supplementary file 11 — Source data Fig. 8 [file 44318_2025_574_MOESM11_ESM.zip › Figure 8/8C/8C_dist_to_rim.csv]

path	INDEX	core_dist	rim_dist	segmentation	cond	image	alter	image_alter	channel
raw__ss_1__os_0__min_size_50__min_size_overlap_0/slide 5_rifko/Image 41_Out_Channel Alignment__Mask_1/tables/007_dist_to_core_and_rim_EdU.csv.gz	1	4.60835086134101	0.657344006456806	raw__ss_1__os_0__min_size_50__min_size_overlap_0	RIF1 -/-	Image 41__Mask_1	Out_Channel Alignment	Image 41__Mask_1__Out_Channel Alignment	EdU
raw__ss_1__os_0__min_size_50__min_size_overlap_0/slide 5_rifko/Image 41_Out_Channel Alignment__Mask_1/tables/007_dist_to_core_and_rim_EdU.csv.gz	2	4.21322569380876	0.980450662742567	raw__ss_1__os_0__min_size_50__min_size_overlap_0	RIF1 -/-	Image 41__Mask_1	Out_Channel Alignment	Image 41__Mask_1__Out_Channel Alignment	EdU
raw__ss_1__os_0__min_size_50__min_size_overlap_0/slide 5_rifko/Image 41_Out_Channel Alignment__Mask_1/tables/007_dist_to_core_and_rim_EdU.csv.gz	3	4.27504518203441	1.01615395238874	raw__ss_1__os_0__min_size_50__min_size_overlap_0	RIF1 -/-	Image 41__Mask_1	Out_Channel Alignment	Image 41__Mask_1__Out_Channel Alignment	EdU
raw__ss_1__os_0__min_size_50__min_size_overlap_0/slide 5_rifko/Image 41_Out_Channel Alignment__Mask_1/tables/007_dist_to_core_and_rim_EdU.csv.gz	4	2.96165928350101	2.13789466230493	raw__ss_1__os_0__min_size_50__min_size_overlap_0	RIF1 -/-	Image 41__Mask_1	Out_Channel Alignment	Image 41__Mask_1__Out_Channel Alignment	EdU
raw__ss_1__os_0__min_size_50__min_size_overlap_0/slide 5_rifko/Image 41_Out_Channel Alignment__Mask_1/tables/007_dist_to_core_and_rim_EdU.csv.gz	5	4.77114355774968	0.640092053810249	raw__ss_1__os_0__min_size_50__min_size_overlap_0	RIF1 -/-	Image 41__Mask_1	Out_Channel Alignment	Image 41__Mask_1__Out_Channel Alignment	EdU
raw__ss_1__os_0__min_size_50__min_size_overlap_0/slide 5_rifko/Image 41_Out_Channel Alignment__Mask_1/tables/007_dist_to_core_and_rim_EdU.csv.gz	6	3.34296700369908	1.98616668196676	raw__ss_1__os_0__min_size_50__min_size_overlap_0	RIF1 -/-	Image 41__Mask_1	Out_Channel Alignment	Image 41__Mask_1__Out_Channel Alignment	EdU
raw__ss_1__os_0__min_size_50__min_size_overlap_0/slide 5_rifko/Image 41_Out_Channel Alignment__Mask_1/tables/007_dist_to_core_and_rim_EdU.csv.gz	7	2.54048440980202	2.58408076908673	raw__ss_1__os_0__min_size_50__min_size_overlap_0	RIF1 -/-	Image 41__Mask_1	Out_Channel Alignment	Image 41__Mask_1__Out_Channel Alignment	EdU
raw__ss_1__os_0__min_size_50__min_size_overlap_0/slide 5_rifko/Image 41_Out_Channel Alignment__Mask_1/tables/007_dist_to_core_and_rim_EdU.csv.gz	8	4.5572987771439	0.782189377628559	raw__ss_1__os_0__min_size_50__min_size_overlap_0	RIF1 -/-	Image 41__Mask_1	Out_Channel Alignment	Image 41__Mask_1__Out_Channel Alignment	EdU
raw__ss_1__os_0__min_size_50__min_size_overlap_0/slide 5_rifko/Image 41_Out_Channel Alignment__Mask_1/tables/007_dist_to_core_and_rim_EdU.csv.gz	9	2.39691653637881	2.69853568382746	raw__ss_1__os_0__min_size_50__min_size_overlap_0	RIF1 -/-	Image 41__Mask_1	Out_Channel Alignment	Image 41__Mask_1__Out_Channel Alignment	EdU
raw__ss_1__os_0__min_size_50__min_size_overlap_0/slide 5_rifko/Image 41_Out_Channel Alignment__Mask_1/tables/007_dist_to_core_and_rim_EdU.csv.gz	10	5.32228087304898	0.567828653845808	raw__ss_1__os_0__min_size_50__min_size_overlap_0	RIF1 -/-	Image 41__Mask_1	Out_Channel Alignment	Image 41__Mask_1__Out_Channel Alignment	EdU
raw__ss_1__os_0__min_size_50__min_size_overlap_0/slide 5_rifko/Image 41_Out_Channel Alignment__Mask_1/tables/007_dist_to_core_and_rim_EdU.csv.gz	11	3.59456876804471	2.12551133248998	raw__ss_1__os_0__min_size_50__min_size_overlap_0	RIF1 -/-	Image 41__Mask_1	Out_Channel Alignment	Image 41__Mask_1__Out_Channel Alignment	EdU
raw__ss_1__os_0__min_size_50__min_size_overlap_0/slide 5_rifko/Image 41_Out_Channel Alignment__Mask_1/tables/007_dist_to_core_and_rim_EdU.csv.gz	12	2.84700243652363	2.38536988314409	raw__ss_1__os_0__min_size_50__min_size_overlap_0	RIF1 -/-	Image 41__Mask_1	Out_Channel Alignment	Image 41__Mask_1__Out_Channel Alignment	EdU
raw__ss_1__os_0__min_size_50__min_size_overlap_0/slide 5_rifko/Image 41_Out_Channel Alignment__Mask_1/tables/007_dist_to_core_and_rim_EdU.csv.gz	13	3.26284681635104	2.46375316072433	raw__ss_1__os_0__min_size_50__min_size_overlap_0	RIF1 -/-	Image 41__Mask_1	Out_Channel Alignment	Image 41__Mask_1__Out_Channel Alignment	EdU
raw__ss_1__os_0__min_size_50__min_size_overlap_0/slide 5_rifko/Image 41_Out_Channel Alignment__Mask_1/tables/007_dist_to_core_and_rim_EdU.csv.gz	14	5.27584889460983	0.59079066520179	raw__ss_1__os_0__min_size_50__min_size_overlap_0	RIF1 -/-	Image 41__Mask_1	Out_Channel Alignment	Image 41__Mask_1__Out_Channel Alignment	EdU
raw__ss_1__os_0__min_size_50__min_size_overlap_0/slide 5_rifko/Image 41_Out_Channel Alignment__Mask_1/tables/007_dist_to_core_and_rim_EdU.csv.gz	15	3.89388014540511	2.07135155982746	raw__ss_1__os_0__min_size_50__min_size_overlap_0	RIF1 -/-	Image 41__Mask_1	Out_Channel Alignment	Image 41__Mask_1__Out_Channel Alignment	EdU
raw__ss_1__os_0__min_size_50__min_size_overlap_0/slide 5_rifko/Image 41_Out_Channel Alignment__Mask_1/tables/007_dist_to_core_and_rim_EdU.csv.gz	16	2.13132093909954	3.27945541234973	raw__ss_1__os_0__min_size_50__min_size_overlap_0	RIF1 -/-	Image 41__Mask_1	Out_Channel Alignment	Image 41__Mask_1__Out_Channel Alignment	EdU
raw__ss_1__os_0__min_size_50__min_size_overlap_0/slide 5_rifko/Image 41_Out_Channel Alignment__Mask_1/tables/007_dist_to_core_and_rim_EdU.csv.gz	17	2.3315136525128	3.18213127630372	raw__ss_1__os_0__min_size_50__min_size_overlap_0	RIF1 -/-	Image 41__Mask_1	Out_Channel Alignment	Image 41__Mask_1__Out_Channel Alignment	EdU
raw__ss_1__os_0__min_size_50__min_size_overlap_0/slide 5_rifko/Image 41_Out_Channel Alignment__Mask_1/tables/007_dist_to_core_and_rim_EdU.csv.gz	18	2.62277403167344	3.02616705744095	raw__ss_1__os_0__min_size_50__min_size_overlap_0	RIF1 -/-	Image 41__Mask_1	Out_Channel Alignment	Image 41__Mask_1__Out_Channel Alignment	EdU
raw__ss_1__os_0__min_size_50__min_size_overlap_0/slide 5_rifko/Image 41_Out_Channel Alignment__Mask_1/tables/007_dist_to_core_and_rim_EdU.csv.gz	19	4.34333276351612	1.59231733926047	raw__ss_1__os_0__min_size_50__min_size_overlap_0	RIF1 -/-	Image 41__Mask_1	Out_Channel Alignment	Image 41__Mask_1__Out_Channel Alignment	EdU
raw__ss_1__os_0__min_size_50__min_size_overlap_0/slide 5_rifko/Image 41_Out_Channel Alignment__Mask_1/tables/007_dist_to_core_and_rim_EdU.csv.gz	20	1.66735045642799	3.48032154218182	raw__ss_1__os_0__min_size_50__min_size_overlap_0	RIF1 -/-	Image 41__Mask_1	Out_Channel Alignment	Image 41__Mask_1__Out_Channel Alignment	EdU
raw__ss_1__os_0__min_size_50__min_size_overlap_0/slide 5_rifko/Image 41_Out_Channel Alignment__Mask_1/tables/007_dist_to_core_and_rim_EdU.csv.gz	21	4.15059034723988	1.74427490663916	raw__ss_1__os_0__min_size_50__min_size_overlap_0	RIF1 -/-	Image 41__Mask_1	Out_Channel Alignment	Image 41__Mask_1__Out_Channel Alignment	EdU
raw__ss_1__os_0__min_size_50__min_size_overlap_0/slide 5_rifko/Image 41_Out_Channel Alignment__Mask_1/tables/007_dist_to_core_and_rim_EdU.csv.gz	22	4.93653567665276	0.78017874428551	raw__ss_1__os_0__min_size_50__min_size_overlap_0	RIF1 -/-	Image 41__Mask_1	Out_Channel Alignment	Image 41__Mask_1__Out_Channel Alignment	EdU
raw__ss_1__os_0__min_size_50__min_size_overlap_0/slide 5_rifko/Image 41_Out_Channel Alignment__Mask_1/tables/007_dist_to_core_and_rim_EdU.csv.gz	23	4.17104654223167	1.69664988206342	raw__ss_1__os_0__min_size_50__min_size_overlap_0	RIF1 -/-	Image 41__Mask_1	Out_Channel Alignment	Image 41__Mask_1__Out_Channel Alignment	EdU
raw__ss_1__os_0__min_size_50__min_size_overlap_0/slide 5_rifko/Image 41_Out_Channel Alignment__Mask_1/tables/007_dist_to_core_and_rim_EdU.csv.gz	24	2.13485741199891	3.4207727036661	raw__ss_1__os_0__min_size_50__min_size_overlap_0	RIF1 -/-	Image 41__Mask_1	Out_Channel Alignment	Image 41__Mask_1__Out_Channel Alignment	EdU
raw__ss_1__os_0__min_size_50__min_size_overlap_0/slide 5_rifko/Image 41_Out_Channel Alignment__Mask_1/tables/007_dist_to_core_and_rim_EdU.csv.gz	25	1.54639941592762	3.65866121841816	raw__ss_1__os_0__min_size_50__min_size_overlap_0	RIF1 -/-	Image 41__Mask_1	Out_Channel Alignment	Image 41__Mask_1__Out_Channel Alignment	EdU
raw__ss_1__os_0__min_size_50__min_size_overlap_0/slide 5_rifko/Image 41_Out_Channel Alignment__Mask_1/tables/007_dist_to_core_and_rim_EdU.csv.gz	26	1.50839012033953	3.66495535196298	raw__ss_1__os_0__min_size_50__min_size_overlap_0	RIF1 -/-	Image 41__Mask_1	Out_Channel Alignment	Image 41__Mask_1__Out_Channel Alignment	EdU
raw__ss_1__os_0__min_size_50__min_size_overlap_0/slide 5_rifko/Image 41_Out_Channel Alignment__Mask_1/tables/007_dist_to_core_and_rim_EdU.csv.gz	27	1.42956138657089	3.78203199159286	raw__ss_1__os_0__min_size_50__min_size_overlap_0	RIF1 -/-	Image 41__Mask_1	Out_Channel Alignment	Image 41__Mask_1__Out_Channel Alignment	EdU
raw__ss_1__os_0__min_size_50__min_size_overlap_0/slide 5_rifko/Image 41_Out_Channel Alignment__Mask_1/tables/007_dist_to_core_and_rim_EdU.csv.gz	28	4.639575799755	0.994839999339908	raw__ss_1__os_0__min_size_50__min_size_overlap_0	RIF1 -/-	Image 41__Mask_1	Out_Channel Alignment	Image 41__Mask_1__Out_Channel Alignment	EdU
raw__ss_1__os_0__min_size_50__min_size_overlap_0/slide 5_rifko/Image 41_Out_Channel Alignment__Mask_1/tables/007_dist_to_core_and_rim_EdU.csv.gz	29	1.96107058336499	3.36024090040837	raw__ss_1__os_0__min_size_50__min_size_overlap_0	RIF1 -/-	Image 41__Mask_1	Out_Channel Alignment	Image 41__Mask_1__Out_Channel Alignment	EdU
raw__ss_1__os_0__min_size_50__min_size_overlap_0/slide 5_rifko/Image 41_Out_Channel Alignment__Mask_1/tables/007_dist_to_core_and_rim_EdU.csv.gz	30	1.38660024678211	3.96565664842965	raw__ss_1__os_0__min_size_50__min_size_overlap_0	RIF1 -/-	Image 41__Mask_1	Out_Channel Alignment	Image 41__Mask_1__Out_Channel Alignment	EdU
raw__ss_1__os_0__min_size_50__min_size_overlap_0/slide 5_rifko/Image 41_Out_Channel Alignment__Mask_1/tables/007_dist_to_core_and_rim_EdU.csv.gz	31	1.1727002530481	3.95097239305873	raw__ss_1__os_0__min_size_50__min_size_overlap_0	RIF1 -/-	Image 41__Mask_1	Out_Channel Alignment	Image 41__Mask_1__Out_Channel Alignment	EdU
raw__ss_1__os_0__min_size_50__min_size_overlap_0/slide 5_rifko/Image 41_Out_Channel Alignment__Mask_1/tables/007_dist_to_core_and_rim_EdU.csv.gz	32	1.10257041669864	4.0220592932983	raw__ss_1__os_0__min_size_50__min_size_overlap_0	RIF1 -/-	Image 41__Mask_1	Out_Channel Alignment	Image 41__Mask_1__Out_Channel Alignment	EdU
raw__ss_1__os_0__min_size_50__min_size_overlap_0/slide 5_rifko/Image 41_Out_Channel Alignment__Mask_1/tables/007_dist_to_core_and_rim_EdU.csv.gz	33	1.77437099274717	3.83105988588422	raw__ss_1__os_0__min_size_50__min_size_overlap_0	RIF1 -/-	Image 41__Mask_1	Out_Channel Alignment	Image 41__Mask_1__Out_Channel Alignment	EdU
raw__ss_1__os_0__min_size_50__min_size_overlap_0/slide 5_rifko/Image 41_Out_Channel Alignment__Mask_1/tables/007_dist_to_core_and_rim_EdU.csv.gz	34	4.75373673116002	0.813910892138325	raw__ss_1__os_0__min_size_50__min_size_overlap_0	RIF1 -/-	Image 41__Mask_1	Out_Channel Alignment	Image 41__Mask_1__Out_Channel Alignment	EdU
raw__ss_1__os_0__min_size_50__min_size_overlap_0/slide 5_rifko/Image 41_Out_Channel Alignment__Mask_1/tables/007_dist_to_core_and_rim_EdU.csv.gz	35	2.43483572470541	2.87282574951297	raw__ss_1__os_0__min_size_50__min_size_overlap_0	RIF1 -/-	Image 41__Mask_1	Out_Channel Alignment	Image 41__Mask_1__Out_Channel Alignment	EdU
raw__ss_1__os_0__min_size_50__min_size_overlap_0/slide 5_rifko/Image 41_Out_Channel Alignment__Mask_1/tables/007_dist_to_core_and_rim_EdU.csv.gz	36	1.70556529592552	3.62585693259465	raw__ss_1__os_0__min_size_50__min_size_overlap_0	RIF1 -/-	Image 41__Mask_1	Out_Channel Alignment	Image 41__Mask_1__Out_Channel Alignment	EdU
raw__ss_1__os_0__min_size_50__min_size_overlap_0/slide 5_rifko/Image 41_Out_Channel Alignment__Mask_1/tables/007_dist_to_core_and_rim_EdU.csv.gz	37	3.85073757594252	2.03859316659782	raw__ss_1__os_0__min_size_50__min_size_overlap_0	RIF1 -/-	Image 41__Mask_1	Out_Channel Alignment	Image 41__Mask_1__Out_Channel Alignment	EdU
raw__ss_1__os_0__min_size_50__min_size_overlap_0/slide 5_rifko/Image 41_Out_Channel Alignment__Mask_1/tables/007_dist_to_core_and_rim_EdU.csv.gz	38	0.794554030469641	4.41419967185697	raw__ss_1__os_0__min_size_50__min_size_overlap_0	RIF1 -/-	Image 41__Mask_1	Out_Channel Alignment	Image 41__Mask_1__Out_Channel Alignment	EdU
raw__ss_1__os_0__min_size_50__min_size_overlap_0/slide 5_rifko/Image 41_Out_Channel Alignment__Mask_1/tables/007_dist_to_core_and_rim_EdU.csv.gz	39	0.945470626662904	4.25785036208206	raw__ss_1__os_0__min_size_50__min_size_overlap_0	RIF1 -/-	Image 41__Mask_1	Out_Channel Alignment	Image 41__Mask_1__Out_Channel Alignment	EdU
raw__ss_1__os_0__min_size_50__min_size_overlap_0/slide 5_rifko/Image 41_Out_Channel Alignment__Mask_1/tables/007_dist_to_core_and_rim_EdU.csv.gz	40	2.2258609177231	3.08381223297094	raw__ss_1__os_0__min_size_50__min_size_overlap_0	RIF1 -/-	Image 41__Mask_1	Out_Channel Alignment	Image 41__Mask_1__Out_Channel Alignment	EdU
raw__ss_1__os_0__min_size_50__min_size_overlap_0/slide 5_rifko/Image 41_Out_Channel Alignment__Mask_1/tables/007_dist_to_core_and_rim_EdU.csv.gz	41	0.670111052095569	4.46480490262721	raw__ss_1__os_0__min_size_50__min_size_overlap_0	RIF1 -/-	Image 41__Mask_1	Out_Channel Alignment	Image 41__Mask_1__Out_Channel Alignment	EdU
raw__ss_1__os_0__min_size_50__min_size_overlap_0/slide 5_rifko/Image 41_Out_Channel Alignment__Mask_1/tables/007_dist_to_core_and_rim_EdU.csv.gz	42	1.89504280139967	3.97945873820401	raw__ss_1__os_0__min_size_50__min_size_overlap_0	RIF1 -/-	Image 41__Mask_1	Out_Channel Alignment	Image 41__Mask_1__Out_Channel Alignment	EdU
raw__ss_1__os_0__min_size_50__min_size_overlap_0/slide 5_rifko/Image 41_Out_Channel Alignment__Mask_1/tables/007_dist_to_core_and_rim_EdU.csv.gz	43	0.537696033441058	4.66572038468622	raw__ss_1__os_0__min_size_50__min_size_overlap_0	RIF1 -/-	Image 41__Mask_1	Out_Channel Alignment	Image 41__Mask_1__Out_Channel Alignment	EdU
raw__ss_1__os_0__min_size_50__min_size_overlap_0/slide 5_rifko/Image 41_Out_Channel Alignment__Mask_1/tables/007_dist_to_core_and_rim_EdU.csv.gz	44	1.64549738992757	4.30365260107901	raw__ss_1__os_0__min_size_50__min_size_overlap_0	RIF1 -/-	Image 41__Mask_1	Out_Channel Alignment	Image 41__Mask_1__Out_Channel Alignment	EdU
raw__ss_1__os_0__min_size_50__min_size_overlap_0/slide 5_rifko/Image 41_Out_Channel Alignment__Mask_1/tables/007_dist_to_core_and_rim_EdU.csv.gz	45	1.93342745422537	4.05116116773442	raw__ss_1__os_0__min_size_50__min_size_overlap_0	RIF1 -/-	Image 41__Mask_1	Out_Channel Alignment	Image 41__Mask_1__Out_Channel Alignment	EdU
raw__ss_1__os_0__min_size_50__min_size_overlap_0/slide 5_rifko/Image 41_Out_Channel Alignment__Mask_1/tables/007_dist_to_core_and_rim_EdU.csv.gz	46	2.38935000732322	3.58455862674647	raw__ss_1__os_0__min_size_50__min_size_overlap_0	RIF1 -/-	Image 41__Mask_1	Out_Channel Alignment	Image 41__Mask_1__Out_Channel Alignment	EdU
raw__ss_1__os_0__min_size_50__min_size_overlap_0/slide 5_rifko/Image 41_Out_Channel Alignment__Mask_1/tables/007_dist_to_core_and_rim_EdU.csv.gz	47	2.57778875035543	2.58559194456848	raw__ss_1__os_0__min_size_50__min_size_overlap_0	RIF1 -/-	Image 41__Mask_1	Out_Channel Alignment	Image 41__Mask_1__Out_Channel Alignment	EdU
raw__ss_1__os_0__min_size_50__min_size_overlap_0/slide 5_rifko/Image 41_Out_Channel Alignment__Mask_1/tables/007_dist_to_core_and_rim_EdU.csv.gz	48	2.14818696230853	3.74700872431403	raw__ss_1__os_0__min_size_50__min_size_overlap_0	RIF1 -/-	Image 41__Mask_1	Out_Channel Alignment	Image 41__Mask_1__Out_Channel Alignment	EdU
raw__ss_1__os_0__min_size_50__min_size_overlap_0/slide 5_rifko/Image 41_Out_Channel Alignment__Mask_1/tables/007_dist_to_core_and_rim_EdU.csv.gz	49	2.08681346594202	3.05027929999429	raw__ss_1__os_0__min_size_50__min_size_overlap_0	RIF1 -/-	Image 41__Mask_1	Out_Channel Alignment	Image 41__Mask_1__Out_Channel Alignment	EdU
raw__ss_1__os_0__min_size_50__min_size_overlap_0/slide 5_rifko/Image 41_Out_Channel Alignment__Mask_1/tables/007_dist_to_core_and_rim_EdU.csv.gz	50	2.71487313129799	2.40996338492476	raw__ss_1__os_0__min_size_50__min_size_overlap_0	RIF1 -/-	Image 41__Mask_1	Out_Channel Alignment	Image 41__Mask_1__Out_Channel Alignment	EdU
raw__ss_1__os_0__min_size_50__min_size_overlap_0/slide 5_rifko/Image 41_Out_Channel Alignment__Mask_1/tables/007_dist_to_core_and_rim_EdU.csv.gz	51	3.03203644374989	2.0992267554995	raw__ss_1__os_0__min_size_50__min_size_overlap_0	RIF1 -/-	Image 41__Mask_1	Out_Channel Alignment	Image 41__Mask_1__Out_Channel Alignment	EdU
raw__ss_1__os_0__min_size_50__min_size_overlap_0/slide 5_rifko/Image 41_Out_Channel Alignment__Mask_1/tables/007_dist_to_core_and_rim_EdU.csv.gz	52	4.18705681065993	0.946460970945283	raw__ss_1__os_0__min_size_50__min_size_overlap_0	RIF1 -/-	Image 41__Mask_1	Out_Channel Alignment	Image 41__Mask_1__Out_Channel Alignment	EdU
raw__ss_1__os_0__min_size_50__min_size_overlap_0/slide 5_rifko/Image 41_Out_Channel Alignment__Mask_1/tables/007_dist_to_core_and_rim_EdU.csv.gz	53	4.45583165285314	0.682394830085572	raw__ss_1__os_0__min_size_50__min_size_overlap_0	RIF1 -/-	Image 41__Mask_1	Out_Channel Alignment	Image 41__Mask_1__Out_Channel Alignment	EdU
raw__ss_1__os_0__min_size_50__min_size_overlap_0/slide 5_rifko/Image 41_Out_Channel Alignment__Mask_1/tables/007_dist_to_core_and_rim_EdU.csv.gz	54	0.993677452704548	4.18946230672395	raw__ss_1__os_0__min_size_50__min_size_overlap_0	RIF1 -/-	Image 41__Mask_1	Out_Channel Alignment	Image 41__Mask_1__Out_Channel Alignment	EdU
raw__ss_1__os_0__min_size_50__min_size_overlap_0/slide 5_rifko/Image 41_Out_Channel Alignment__Mask_1/tables/007_dist_to_core_and_rim_EdU.csv.gz	55	2.31889605137522	2.79341767991152	raw__ss_1__os_0__min_size_50__min_size_overlap_0	RIF1 -/-	Image 41__Mask_1	Out_Channel Alignment	Image 41__Mask_1__Out_Channel Alignment	EdU
raw__ss_1__os_0__min_size_50__min_size_overlap_0/slide 5_rifko/Image 41_Out_Channel Alignment__Mask_1/tables/007_dist_to_core_and_rim_EdU.csv.gz	56	0.595179382726212	4.83195619351959	raw__ss_1__os_0__min_size_50__min_size_overlap_0	RIF1 -/-	Image 41__Mask_1	Out_Channel Alignment	Image 41__Mask_1__Out_Channel Alignment	EdU
raw__ss_1__os_0__min_size_50__min_size_overlap_0/slide 5_rifko/Image 41_Out_Channel Alignment__Mask_1/tables/007_dist_to_core_and_rim_EdU.csv.gz	57	3.9784646593383	0.672925749897987	raw__ss_1__os_0__min_size_50__min_size_overlap_0	RIF1 -/-	Image 41__Mask_1	Out_Channel Alignment	Image 41__Mask_1__Out_Channel Alignment	EdU
raw__ss_1__os_0__min_size_50__min_size_overlap_0/slide 5_rifko/Image 41_Out_Channel Alignment__Mask_1/tables/007_dist_to_core_and_rim_EdU.csv.gz	58	1.97663092522344	3.0770130126612	raw__ss_1__os_0__min_size_50__min_size_overlap_0	RIF1 -/-	Image 41__Mask_1	Out_Channel Alignment	Image 41__Mask_1__Out_Channel Alignment	EdU
raw__ss_1__os_0__min_size_50__min_size_overlap_0/slide 5_rifko/Image 41_Out_Channel Alignment__Mask_1/tables/007_dist_to_core_and_rim_EdU.csv.gz	59	0.570324879549393	5.12387847642925	raw__ss_1__os_0__min_size_50__min_size_overlap_0	RIF1 -/-	Image 41__Mask_1	Out_Channel Alignment	Image 41__Mask_1__Out_Channel Alignment	EdU
raw__ss_1__os_0__min_size_50__min_size_overlap_0/slide 5_rifko/Image 41_Out_Channel Alignment__Mask_1/tables/007_dist_to_core_and_rim_EdU.csv.gz	60	0.605268320726213	4.96351541573545	raw__ss_1__os_0__min_size_50__min_size_overlap_0	RIF1 -/-	Image 41__Mask_1	Out_Channel Alignment	Image 41__Mask_1__Out_Channel Alignment	EdU
raw__ss_1__os_0__min_size_50__min_size_overlap_0/slide 5_rifko/Image 41_Out_Channel Alignment__Mask_1/tables/007_dist_to_core_and_rim_EdU.csv.gz	61	0.725463601112989	4.89397102939319	raw__ss_1__os_0__min_size_50__min_size_overlap_0	RIF1 -/-	Image 41__Mask_1	Out_Channel Alignment	Image 41__Mask_1__Out_Channel Alignment	EdU
raw__ss_1__os_0__min_size_50__min_size_overlap_0/slide 5_rifko/Image 41_Out_Channel Alignment__Mask_1/tables/007_dist_to_core_and_rim_EdU.csv.gz	62	4.69382603352485	0.439033416063399	raw__ss_1__os_0__min_size_50__min_size_overlap_0	RIF1 -/-	Image 41__Mask_1	Out_Channel Alignment	Image 41__Mask_1__Out_Channel Alignment	EdU
raw__ss_1__os_0__min_size_50__min_size_overlap_0/slide 5_rifko/Image 41_Out_Channel Alignment__Mask_1/tables/007_dist_to_core_and_rim_EdU.csv.gz	63	3.92856228350665	0.613751935278805	raw__ss_1__os_0__min_size_50__min_size_overlap_0	RIF1 -/-	Image 41__Mask_1	Out_Channel Alignment	Image 41__Mask_1__Out_Channel Alignment	EdU
raw__ss_1__os_0__min_size_50__min_size_overlap_0/slide 5_rifko/Image 41_Out_Channel Alignment__Mask_1/tables/007_dist_to_core_and_rim_EdU.csv.gz	64	4.07078733428992	0.440269580410677	raw__ss_1__os_0__min_size_50__min_size_overlap_0	RIF1 -/-	Image 41__Mask_1	Out_Channel Alignment	Image 41__Mask_1__Out_Channel Alignment	EdU
raw__ss_1__os_0__min_size_50__min_size_overlap_0/slide 5_rifko/Image 41_Out_Channel Alignment__Mask_1/tables/007_dist_to_core_and_rim_EdU.csv.gz	65	4.71088888039162	0.410308535523377	raw__ss_1__os_0__min_size_50__min_size_overlap_0	RIF1 -/-	Image 41__Mask_1	Out_Channel Alignment	Image 41__Mask_1__Out_Channel Alignment	EdU
raw__ss_1__os_0__min_size_50__min_size_overlap_0/slide 5_rifko/Image 41_Out_Channel Alignment__Mask_1/tables/007_dist_to_core_and_rim_EdU.csv.gz	66	1.26812560844514	4.31164775854265	raw__ss_1__os_0__min_size_50__min_size_overlap_0	RIF1 -/-	Image 41__Mask_1	Out_Channel Alignment	Image 41__Mask_1__Out_Channel Alignment	EdU
raw__ss_1__os_0__min_size_50__min_size_overlap_0/slide 5_rifko/Image 41_Out_Channel Alignment__Mask_1/tables/007_dist_to_core_and_rim_EdU.csv.gz	67	1.69713500693471	3.67906143866512	raw__ss_1__os_0__min_size_50__min_size_overlap_0	RIF1 -/-	Image 41__Mask_1	Out_Channel Alignment	Image 41__Mask_1__Out_Channel Alignment	EdU
raw__ss_1__os_0__min_size_50__min_size_overlap_0/slide 5_rifko/Image 41_Out_Channel Alignment__Mask_1/tables/007_dist_to_core_and_rim_EdU.csv.gz	68	3.78617572989075	0.552573431751306	raw__ss_1__os_0__min_size_50__min_size_overlap_0	RIF1 -/-	Image 41__Mask_1	Out_Channel Alignment	Image 41__Mask_1__Out_Channel Alignment	EdU
raw__ss_1__os_0__min_size_50__min_size_overlap_0/slide 5_rifko/Image 41_Out_Channel Alignment__Mask_1/tables/007_dist_to_core_and_rim_EdU.csv.gz	69	1.48546056631029	3.78426139971784	raw__ss_1__os_0__min_size_50__min_size_overlap_0	RIF1 -/-	Image 41__Mask_1	Out_Channel Alignment	Image 41__Mask_1__Out_Channel Alignment	EdU
raw__ss_1__os_0__min_size_50__min_size_overlap_0/slide 5_rifko/Image 41_Out_Channel Alignment__Mask_1/tables/007_dist_to_core_and_rim_EdU.csv.gz	70	1.20145137246589	4.02606258499661	raw__ss_1__os_0__min_size_50__min_size_overlap_0	RIF1 -/-	Image 41__Mask_1	Out_Channel Alignment	Image 41__Mask_1__Out_Channel Alignment	EdU
raw__ss_1__os_0__min_size_50__min_size_overlap_0/slide 5_rifko/Image 41_Out_Channel Alignment__Mask_1/tables/007_dist_to_core_and_rim_EdU.csv.gz	71	2.89802229252106	2.45931516959509	raw__ss_1__os_0__min_size_50__min_size_overlap_0	RIF1 -/-	Image 41__Mask_1	Out_Channel Alignment	Image 41__Mask_1__Out_Channel Alignment	EdU
raw__ss_1__os_0__min_size_50__min_size_overlap_0/slide 5_rifko/Image 41_Out_Channel Alignment__Mask_1/tables/007_dist_to_core_and_rim_EdU.csv.gz	72	0.498519844869975	5.56299903502422	raw__ss_1__os_0__min_size_50__min_size_overlap_0	RIF1 -/-	Image 41__Mask_1	Out_Channel Alignment	Image 41__Mask_1__Out_Channel Alignment	EdU
raw__ss_1__os_0__min_size_50__min_size_overlap_0/slide 5_rifko/Image 41_Out_Channel Alignment__Mask_1/tables/007_dist_to_core_and_rim_EdU.csv.gz	73	0.95000465166268	4.25469426479153	raw__ss_1__os_0__min_size_50__min_size_overlap_0	RIF1 -/-	Image 41__Mask_1	Out_Channel Alignment	Image 41__Mask_1__Out_Channel Alignment	EdU
raw__ss_1__os_0__min_size_50__min_size_overlap_0/slide 5_rifko/Image 41_Out_Channel Alignment__Mask_1/tables/007_dist_to_core_and_rim_EdU.csv.gz	74	0.860829632183403	4.38203761019728	raw__ss_1__os_0__min_size_50__min_size_overlap_0	RIF1 -/-	Image 41__Mask_1	Out_Channel Alignment	Image 41__Mask_1__Out_Channel Alignment	EdU
raw__ss_1__os_0__min_size_50__min_size_overlap_0/slide 5_rifko/Image 41_Out_Channel Alignment__Mask_1/tables/007_dist_to_core_and_rim_EdU.csv.gz	75	0.748390106517627	4.4939466509443	raw__ss_1__os_0__min_size_50__min_size_overlap_0	RIF1 -/-	Image 41__Mask_1	Out_Channel Alignment	Image 41__Mask_1__Out_Channel Alignment	EdU
raw__ss_1__os_0__min_size_50__min_size_overlap_0/slide 5_rifko/Image 41_Out_Channel Alignment__Mask_1/tables/007_dist_to_core_and_rim_EdU.csv.gz	76	0.575658045762271	4.72899408651209	raw__ss_1__os_0__min_size_50__min_size_overlap_0	RIF1 -/-	Image 41__Mask_1	Out_Channel Alignment	Image 41__Mask_1__Out_Channel Alignment	EdU
raw__ss_1__os_0__min_size_50__min_size_overlap_0/slide 5_rifko/Image 41_Out_Channel Alignment__Mask_1/tables/007_dist_to_core_and_rim_EdU.csv.gz	77	2.33738149475562	2.07627130445667	raw__ss_1__os_0__min_size_50__min_size_overlap_0	RIF1 -/-	Image 41__Mask_1	Out_Channel Alignment	Image 41__Mask_1__Out_Channel Alignment	EdU
raw__ss_1__os_0__min_size_50__min_size_overlap_0/slide 5_rifko/Image 41_Out_Channel Alignment__Mask_1/tables/007_dist_to_core_and_rim_EdU.csv.gz	78	1.43174657374146	4.53481089278719	raw__ss_1__os_0__min_size_50__min_size_overlap_0	RIF1 -/-	Image 41__Mask_1	Out_Channel Alignment	Image 41__Mask_1__Out_Channel Alignment	EdU
raw__ss_1__os_0__min_size_50__min_size_overlap_0/slide 5_rifko/Image 41_Out_Channel Alignment__Mask_1/tables/007_dist_to_core_and_rim_EdU.csv.gz	79	3.40284830861657	2.1635676461234	raw__ss_1__os_0__min_size_50__min_size_overlap_0	RIF1 -/-	Image 41__Mask_1	Out_Channel Alignment	Image 41__Mask_1__Out_Channel Alignment	EdU
raw__ss_1__os_0__min_size_50__min_size_overlap_0/slide 5_rifko/Image 41_Out_Channel Alignment__Mask_1/tables/007_dist_to_core_and_rim_EdU.csv.gz	80	1.50416042878132	4.46789978261937	raw__ss_1__os_0__min_size_50__min_size_overlap_0	RIF1 -/-	Image 41__Mask_1	Out_Channel Alignment	Image 41__Mask_1__Out_Channel Alignment	EdU
raw__ss_1__os_0__min_size_50__min_size_overlap_0/slide 5_rifko/Image 41_Out_Channel Alignment__Mask_1/tables/007_dist_to_core_and_rim_EdU.csv.gz	81	2.12862025912736	3.76184241184138	raw__ss_1__os_0__min_size_50__min_size_overlap_0	RIF1 -/-	Image 41__Mask_1	Out_Channel Alignment	Image 41__Mask_1__Out_Channel Alignment	EdU
raw__ss_1__os_0__min_size_50__min_size_overlap_0/slide 5_rifko/Image 41_Out_Channel Alignment__Mask_1/tables/007_dist_to_core_and_rim_EdU.csv.gz	82	2.00974559676622	3.93902233503693	raw__ss_1__os_0__min_size_50__min_size_overlap_0	RIF1 -/-	Image 41__Mask_1	Out_Channel Alignment	Image 41__Mask_1__Out_Channel Alignment	EdU
raw__ss_1__os_0__min_size_50__min_size_overlap_0/slide 5_rifko/Image 41_Out_Channel Alignment__Mask_1/tables/007_dist_to_core_and_rim_EdU.csv.gz	83	2.00735300390966	2.30964477839788	raw__ss_1__os_0__min_size_50__min_size_overlap_0	RIF1 -/-	Image 41__Mask_1	Out_Channel Alignment	Image 41__Mask_1__Out_Channel Alignment	EdU
raw__ss_1__os_0__min_size_50__min_size_overlap_0/slide 5_rifko/Image 41_Out_Channel Alignment__Mask_1/tables/007_dist_to_core_and_rim_EdU.csv.gz	84	0.627415832555787	4.2635588255244	raw__ss_1__os_0__min_size_50__min_size_overlap_0	RIF1 -/-	Image 41__Mask_1	Out_Channel Alignment	Image 41__Mask_1__Out_Channel Alignment	EdU
raw__ss_1__os_0__min_size_50__min_size_overlap_0/slide 5_rifko/Image 41_Out_Channel Alignment__Mask_1/tables/007_dist_to_core_and_rim_EdU.csv.gz	85	3.73081307936648	1.85534225827862	raw__ss_1__os_0__min_size_50__min_size_overlap_0	RIF1 -/-	Image 41__Mask_1	Out_Channel Alignment	Image 41__Mask_1__Out_Channel Alignment	EdU
raw__ss_1__os_0__min_size_50__min_size_overlap_0/slide 5_rifko/Image 41_Out_Channel Alignment__Mask_1/tables/007_dist_to_core_and_rim_EdU.csv.gz	86	2.50024064933861	3.37534557547218	raw__ss_1__os_0__min_size_50__min_size_overlap_0	RIF1 -/-	Image 41__Mask_1	Out_Channel Alignment	Image 41__Mask_1__Out_Channel Alignment	EdU
raw__ss_1__os_0__min_size_50__min_size_overlap_0/slide 5_rifko/Image 41_Out_Channel Alignment__Mask_1/tables/007_dist_to_core_and_rim_EdU.csv.gz	87	0.128466850497081	4.82778438166157	raw__ss_1__os_0__min_size_50__min_size_overlap_0	RIF1 -/-	Image 41__Mask_1	Out_Channel Alignment	Image 41__Mask_1__Out_Channel Alignment	EdU
raw__ss_1__os_0__min_size_50__min_size_overlap_0/slide 5_rifko/Image 41_Out_Channel Alignment__Mask_1/tables/007_dist_to_core_and_rim_EdU.csv.gz	88	2.71820625703411	3.20136585709506	raw__ss_1__os_0__min_size_50__min_size_overlap_0	RIF1 -/-	Image 41__Mask_1	Out_Channel Alignment	Image 41__Mask_1__Out_Channel Alignment	EdU
raw__ss_1__os_0__min_size_50__min_size_overlap_0/slide 5_rifko/Image 41_Out_Channel Alignment__Mask_1/tables/007_dist_to_core_and_rim_EdU.csv.gz	89	0.162823378001445	4.82841005441607	raw__ss_1__os_0__min_size_50__min_size_overlap_0	RIF1 -/-	Image 41__Mask_1	Out_Channel Alignment	Image 41__Mask_1__Out_Channel Alignment	EdU
raw__ss_1__os_0__min_size_50__min_size_overlap_0/slide 5_rifko/Image 41_Out_Channel Alignment__Mask_1/tables/007_dist_to_core_and_rim_EdU.csv.gz	90	2.92668025100206	2.93086805446463	raw__ss_1__os_0__min_size_50__min_size_overlap_0	RIF1 -/-	Image 41__Mask_1	Out_Channel Alignment	Image 41__Mask_1__Out_Channel Alignment	EdU
raw__ss_1__os_0__min_size_50__min_size_overlap_0/slide 5_rifko/Image 41_Out_Channel Alignment__Mask_1/tables/007_dist_to_core_and_rim_EdU.csv.gz	91	0.35896853044021	4.71327103967887	raw__ss_1__os_0__min_size_50__min_size_overlap_0	RIF1 -/-	Image 41__Mask_1	Out_Channel Alignment	Image 41__Mask_1__Out_Channel Alignment	EdU
raw__ss_1__os_0__min_size_50__min_size_overlap_0/slide 5_rifko/Image 41_Out_Channel Alignment__Mask_1/tables/007_dist_to_core_and_rim_EdU.csv.gz	92	3.10277047718834	2.78310921210865	raw__ss_1__os_0__min_size_50__min_size_overlap_0	RIF1 -/-	Image 41__Mask_1	Out_Channel Alignment	Image 41__Mask_1__Out_Channel Alignment	EdU
raw__ss_1__os_0__min_size_50__min_size_overlap_0/slide 5_rifko/Image 41_Out_Channel Alignment__Mask_1/tables/007_dist_to_core_and_rim_EdU.csv.gz	93	0.654288524564058	4.42607718571205	raw__ss_1__os_0__min_size_50__min_size_overlap_0	RIF1 -/-	Image 41__Mask_1	Out_Channel Alignment	Image 41__Mask_1__Out_Channel Alignment	EdU
raw__ss_1__os_0__min_size_50__min_size_overlap_0/slide 5_rifko/Image 41_Out_Channel Alignment__Mask_1/tables/007_dist_to_core_and_rim_EdU.csv.gz	94	3.16827510718418	2.77641555842879	raw__ss_1__os_0__min_size_50__min_size_overlap_0	RIF1 -/-	Image 41__Mask_1	Out_Channel Alignment	Image 41__Mask_1__Out_Channel Alignment	EdU
raw__ss_1__os_0__min_size_50__min_size_overlap_0/slide 5_rifko/Image 41_Out_Channel Alignment__Mask_1/tables/007_dist_to_core_and_rim_EdU.csv.gz	95	0.557031581955203	4.3315048640923	raw__ss_1__os_0__min_size_50__min_size_overlap_0	RIF1 -/-	Image 41__Mask_1	Out_Channel Alignment	Image 41__Mask_1__Out_Channel Alignment	EdU
raw__ss_1__os_0__min_size_50__min_size_overlap_0/slide 5_rifko/Image 41_Out_Channel Alignment__Mask_1/tables/007_dist_to_core_and_rim_EdU.csv.gz	96	3.40976081930107	2.49522167593657	raw__ss_1__os_0__min_size_50__min_size_overlap_0	RIF1 -/-	Image 41__Mask_1	Out_Channel Alignment	Image 41__Mask_1__Out_Channel Alignment	EdU
raw__ss_1__os_0__min_size_50__min_size_overlap_0/slide 5_rifko/Image 41_Out_Channel Alignment__Mask_1/tables/007_dist_to_core_and_rim_EdU.csv.gz	97	1.09473554628921	4.17534507284069	raw__ss_1__os_0__min_size_50__min_size_overlap_0	RIF1 -/-	Image 41__Mask_1	Out_Channel Alignment	Image 41__Mask_1__Out_Channel Alignment	EdU
raw__ss_1__os_0__min_size_50__min_size_overlap_0/slide 5_rifko/Image 41_Out_Channel Alignment__Mask_1/tables/007_dist_to_core_and_rim_EdU.csv.gz	98	3.54315241803144	2.39790875100204	raw__ss_1__os_0__min_size_50__min_size_overlap_0	RIF1 -/-	Image 41__Mask_1	Out_Channel Alignment	Image 41__Mask_1__Out_Channel Alignment	EdU
raw__ss_1__os_0__min_size_50__min_size_overlap_0/slide 5_rifko/Image 41_Out_Channel Alignment__Mask_1/tables/007_dist_to_core_and_rim_EdU.csv.gz	100	1.90206703441184	3.77849586998304	raw__ss_1__os_0__min_size_50__min_size_overlap_0	RIF1 -/-	Image 41__Mask_1	Out_Channel Alignment	Image 41__Mask_1__Out_Channel Alignment	EdU
raw__ss_1__os_0__min_size_50__min_size_overlap_0/slide 5_rifko/Image 41_Out_Channel Alignment__Mask_1/tables/007_dist_to_core_and_rim_EdU.csv.gz	101	1.72648593952829	3.8653692733857	raw__ss_1__os_0__min_size_50__min_size_overlap_0	RIF1 -/-	Image 41__Mask_1	Out_Channel Alignment	Image 41__Mask_1__Out_Channel Alignment	EdU
raw__ss_1__os_0__min_size_50__min_size_overlap_0/slide 5_rifko/Image 41_Out_Channel Alignment__Mask_1/tables/007_dist_to_core_and_rim_EdU.csv.gz	102	4.18227270676511	1.69535925105634	raw__ss_1__os_0__min_size_50__min_size_overlap_0	RIF1 -/-	Image 41__Mask_1	Out_Channel Alignment	Image 41__Mask_1__Out_Channel Alignment	EdU
raw__ss_1__os_0__min_size_50__min_size_overlap_0/slide 5_rifko/Image 41_Out_Channel Alignment__Mask_1/tables/007_dist_to_core_and_rim_EdU.csv.gz	103	4.57678863370163	1.27228603950094	raw__ss_1__os_0__min_size_50__min_size_overlap_0	RIF1 -/-	Image 41__Mask_1	Out_Channel Alignment	Image 41__Mask_1__Out_Channel Alignment	EdU
raw__ss_1__os_0__min_size_50__min_size_overlap_0/slide 5_rifko/Image 41_Out_Channel Alignment__Mask_1/tables/007_dist_to_core_and_rim_EdU.csv.gz	104	3.60398740159775	2.4094925250757	raw__ss_1__os_0__min_size_50__min_size_overlap_0	RIF1 -/-	Image 41__Mask_1	Out_Channel Alignment	Image 41__Mask_1__Out_Channel Alignment	EdU
raw__ss_1__os_0__min_size_50__min_size_overlap_0/slide 5_rifko/Image 41_Out_Channel Alignment__Mask_1/tables/007_dist_to_core_and_rim_EdU.csv.gz	105	4.60660960362383	1.31820066051256	raw__ss_1__os_0__min_size_50__min_size_overlap_0	RIF1 -/-	Image 41__Mask_1	Out_Channel Alignment	Image 41__Mask_1__Out_Channel Alignment	EdU
raw__ss_1__os_0__min_size_50__min_size_overlap_0/slide 5_rifko/Image 41_Out_Channel Alignment__Mask_1/tables/007_dist_to_core_and_rim_EdU.csv.gz	106	0.84035157159803	3.76333526026595	raw__ss_1__os_0__min_size_50__min_size_overlap_0	RIF1 -/-	Image 41__Mask_1	Out_Channel Alignment	Image 41__Mask_1__Out_Channel Alignment	EdU
raw__ss_1__os_0__min_size_50__min_size_overlap_0/slide 5_rifko/Image 41_Out_Channel Alignment__Mask_1/tables/007_dist_to_core_and_rim_EdU.csv.gz	107	5.19213010115222	0.637664111864318	raw__ss_1__os_0__min_size_50__min_size_overlap_0	RIF1 -/-	Image 41__Mask_1	Out_Channel Alignment	Image 41__Mask_1__Out_Channel Alignment	EdU
raw__ss_1__os_0__min_size_50__min_size_overlap_0/slide 5_rifko/Image 41_Out_Channel Alignment__Mask_1/tables/007_dist_to_core_and_rim_EdU.csv.gz	108	0.655054632736978	3.83018136159382	raw__ss_1__os_0__min_size_50__min_size_overlap_0	RIF1 -/-	Image 41__Mask_1	Out_Channel Alignment	Image 41__Mask_1__Out_Channel Alignment	EdU
raw__ss_1__os_0__min_size_50__min_size_overlap_0/slide 5_rifko/Image 41_Out_Channel Alignment__Mask_1/tables/007_dist_to_core_and_rim_EdU.csv.gz	109	2.52380390316629	0.514685639113796	raw__ss_1__os_0__min_size_50__min_size_overlap_0	RIF1 -/-	Image 41__Mask_1	Out_Channel Alignment	Image 41__Mask_1__Out_Channel Alignment	EdU
raw__ss_1__os_0__min_size_50__min_size_overlap_0/slide 5_rifko/Image 41_Out_Channel Alignment__Mask_1/tables/007_dist_to_core_and_rim_EdU.csv.gz	110	5.22748046535385	0.63938184842931	raw__ss_1__os_0__min_size_50__min_size_overlap_0	RIF1 -/-	Image 41__Mask_1	Out_Channel Alignment	Image 41__Mask_1__Out_Channel Alignment	EdU
raw__ss_1__os_0__min_size_50__min_size_overlap_0/slide 5_rifko/Image 41_Out_Channel Alignment__Mask_1/tables/007_dist_to_core_and_rim_EdU.csv.gz	111	5.40457071100813	0.486731899822654	raw__ss_1__os_0__min_size_50__min_size_overlap_0	RIF1 -/-	Image 41__Mask_1	Out_Channel Alignment	Image 41__Mask_1__Out_Channel Alignment	EdU
raw__ss_1__os_0__min_size_50__min_size_overlap_0/slide 5_rifko/Image 41_Out_Channel Alignment__Mask_1/tables/007_dist_to_core_and_rim_EdU.csv.gz	112	5.3152436173783	0.608771860500055	raw__ss_1__os_0__min_size_50__min_size_overlap_0	RIF1 -/-	Image 41__Mask_1	Out_Channel Alignment	Image 41__Mask_1__Out_Channel Alignment	EdU
raw__ss_1__os_0__min_size_50__min_size_overlap_0/slide 5_rifko/Image 41_Out_Channel Alignment__Mask_1/tables/007_dist_to_core_and_rim_EdU.csv.gz	113	1.98373384677241	3.09119500461942	raw__ss_1__os_0__min_size_50__min_size_overlap_0	RIF1 -/-	Image 41__Mask_1	Out_Channel Alignment	Image 41__Mask_1__Out_Channel Alignment	EdU
raw__ss_1__os_0__min_size_50__min_size_overlap_0/slide 5_rifko/Image 41_Out_Channel Alignment__Mask_1/tables/007_dist_to_core_and_rim_EdU.csv.gz	114	5.13126679601068	0.832277090616731	raw__ss_1__os_0__min_size_50__min_size_overlap_0	RIF1 -/-	Image 41__Mask_1	Out_Channel Alignment	Image 41__Mask_1__Out_Channel Alignment	EdU
raw__ss_1__os_0__min_size_50__min_size_overlap_0/slide 5_rifko/Image 41_Out_Channel Alignment__Mask_1/tables/007_dist_to_core_and_rim_EdU.csv.gz	115	2.42611450371229	0.615615057961177	raw__ss_1__os_0__min_size_50__min_size_overlap_0	RIF1 -/-	Image 41__Mask_1	Out_Channel Alignment	Image 41__Mask_1__Out_Channel Alignment	EdU
raw__ss_1__os_0__min_size_50__min_size_overlap_0/slide 5_rifko/Image 41_Out_Channel Alignment__Mask_1/tables/007_dist_to_core_and_rim_EdU.csv.gz	116	0.70753949146727	2.39471256049659	raw__ss_1__os_0__min_size_50__min_size_overlap_0	RIF1 -/-	Image 41__Mask_1	Out_Channel Alignment	Image 41__Mask_1__Out_Channel Alignment	EdU
raw__ss_1__os_0__min_size_50__min_size_overlap_0/slide 5_rifko/Image 41_Out_Channel Alignment__Mask_1/tables/007_dist_to_core_and_rim_EdU.csv.gz	117	2.37766836129019	2.6888818258533	raw__ss_1__os_0__min_size_50__min_size_overlap_0	RIF1 -/-	Image 41__Mask_1	Out_Channel Alignment	Image 41__Mask_1__Out_Channel Alignment	EdU
raw__ss_1__os_0__min_size_50__min_size_overlap_0/slide 5_rifko/Image 41_Out_Channel Alignment__Mask_1/tables/007_dist_to_core_and_rim_EdU.csv.gz	118	5.5192792175426	0.454224756402275	raw__ss_1__os_0__min_size_50__min_size_overlap_0	RIF1 -/-	Image 41__Mask_1	Out_Channel Alignment	Image 41__Mask_1__Out_Channel Alignment	EdU
raw__ss_1__os_0__min_size_50__min_size_overlap_0/slide 5_rifko/Image 41_Out_Channel Alignment__Mask_1/tables/007_dist_to_core_and_rim_EdU.csv.gz	119	2.41682678657076	2.25341192531148	raw__ss_1__os_0__min_size_50__min_size_overlap_0	RIF1 -/-	Image 41__Mask_1	Out_Channel Alignment	Image 41__Mask_1__Out_Channel Alignment	EdU
raw__ss_1__os_0__min_size_50__min_size_overlap_0/slide 5_rifko/Image 41_Out_Channel Alignment__Mask_1/tables/007_dist_to_core_and_rim_EdU.csv.gz	120	5.67932973073294	0.324755504722745	raw__ss_1__os_0__min_size_50__min_size_overlap_0	RIF1 -/-	Image 41__Mask_1	Out_Channel Alignment	Image 41__Mask_1__Out_Channel Alignment	EdU
raw__ss_1__os_0__min_size_50__min_size_overlap_0/slide 5_rifko/Image 41_Out_Channel Alignment__Mask_1/tables/007_dist_to_core_and_rim_EdU.csv.gz	121	3.51172886836703	1.6383536892462	raw__ss_1__os_0__min_size_50__min_size_overlap_0	RIF1 -/-	Image 41__Mask_1	Out_Channel Alignment	Image 41__Mask_1__Out_Channel Alignment	EdU
raw__ss_1__os_0__min_size_50__min_size_overlap_0/slide 5_rifko/Image 41_Out_Channel Alignment__Mask_1/tables/007_dist_to_core_and_rim_EdU.csv.gz	122	3.6746332902597	1.56952817651941	raw__ss_1__os_0__min_size_50__min_size_overlap_0	RIF1 -/-	Image 41__Mask_1	Out_Channel Alignment	Image 41__Mask_1__Out_Channel Alignment	EdU
raw__ss_1__os_0__min_size_50__min_size_overlap_0/slide 5_rifko/Image 41_Out_Channel Alignment__Mask_1/tables/007_dist_to_core_and_rim_EdU.csv.gz	123	4.09729270686912	1.0440582003715	raw__ss_1__os_0__min_size_50__min_size_overlap_0	RIF1 -/-	Image 41__Mask_1	Out_Channel Alignment	Image 41__Mask_1__Out_Channel Alignment	EdU
raw__ss_1__os_0__min_size_50__min_size_overlap_0/slide 5_rifko/Image 41_Out_Channel Alignment__Mask_1/tables/007_dist_to_core_and_rim_EdU.csv.gz	124	2.60934119197571	0.984076270390949	raw__ss_1__os_0__min_size_50__min_size_overlap_0	RIF1 -/-	Image 41__Mask_1	Out_Channel Alignment	Image 41__Mask_1__Out_Channel Alignment	EdU
raw__ss_1__os_0__min_size_50__min_size_overlap_0/slide 5_rifko/Image 41_Out_Channel Alignment__Mask_1/tables/007_dist_to_core_and_rim_EdU.csv.gz	125	2.81321473480808	0.614253864248871	raw__ss_1__os_0__min_size_50__min_size_overlap_0	RIF1 -/-	Image 41__Mask_1	Out_Channel Alignment	Image 41__Mask_1__Out_Channel Alignment	EdU
raw__ss_1__os_0__min_size_50__min_size_overlap_0/slide 5_rifko/Image 41_Out_Channel Alignment__Mask_1/tables/007_dist_to_core_and_rim_EdU.csv.gz	126	3.04557094063759	0.506176720019767	raw__ss_1__os_0__min_size_50__min_size_overlap_0	RIF1 -/-	Image 41__Mask_1	Out_Channel Alignment	Image 41__Mask_1__Out_Channel Alignment	EdU
raw__ss_1__os_0__min_size_50__min_size_overlap_0/slide 5_rifko/Image 41_Out_Channel Alignment__Mask_1/tables/007_dist_to_core_and_rim_EdU.csv.gz	127	3.69225635704911	1.82193774425468	raw__ss_1__os_0__min_size_50__min_size_overlap_0	RIF1 -/-	Image 41__Mask_1	Out_Channel Alignment	Image 41__Mask_1__Out_Channel Alignment	EdU
raw__ss_1__os_0__min_size_50__min_size_overlap_0/slide 5_rifko/Image 41_Out_Channel Alignment__Mask_1/tables/007_dist_to_core_and_rim_EdU.csv.gz	128	2.73236590538593	2.36902102726681	raw__ss_1__os_0__min_size_50__min_size_overlap_0	RIF1 -/-	Image 41__Mask_1	Out_Channel Alignment	Image 41__Mask_1__Out_Channel Alignment	EdU
raw__ss_1__os_0__min_size_50__min_size_overlap_0/slide 5_rifko/Image 41_Out_Channel Alignment__Mask_1/tables/007_dist_to_core_and_rim_EdU.csv.gz	129	4.5961299980769	0.764875529389274	raw__ss_1__os_0__min_size_50__min_size_overlap_0	RIF1 -/-	Image 41__Mask_1	Out_Channel Alignment	Image 41__Mask_1__Out_Channel Alignment	EdU
raw__ss_1__os_0__min_size_50__min_size_overlap_0/slide 5_rifko/Image 41_Out_Channel Alignment__Mask_1/tables/007_dist_to_core_and_rim_EdU.csv.gz	130	5.08952780028368	0.805787901540604	raw__ss_1__os_0__min_size_50__min_size_overlap_0	RIF1 -/-	Image 41__Mask_1	Out_Channel Alignment	Image 41__Mask_1__Out_Channel Alignment	EdU
raw__ss_1__os_0__min_size_50__min_size_overlap_0/slide 5_rifko/Image 41_Out_Channel Alignment__Mask_1/tables/007_dist_to_core_and_rim_EdU.csv.gz	131	0.553713821809375	4.76158946963147	raw__ss_1__os_0__min_size_50__min_size_overlap_0	RIF1 -/-	Image 41__Mask_1	Out_Channel Alignment	Image 41__Mask_1__Out_Channel Alignment	EdU
raw__ss_1__os_0__min_size_50__min_size_overlap_0/slide 5_rifko/Image 41_Out_Channel Alignment__Mask_1/tables/007_dist_to_core_and_rim_EdU.csv.gz	132	4.3174886474353	0.77808991824473	raw__ss_1__os_0__min_size_50__min_size_overlap_0	RIF1 -/-	Image 41__Mask_1	Out_Channel Alignment	Image 41__Mask_1__Out_Channel Alignment	EdU
raw__ss_1__os_0__min_size_50__min_size_overlap_0/slide 5_rifko/Image 41_Out_Channel Alignment__Mask_1/tables/007_dist_to_core_and_rim_EdU.csv.gz	133	5.53269345691297	0.382608750207153	raw__ss_1__os_0__min_size_50__min_size_overlap_0	RIF1 -/-	Image 41__Mask_1	Out_Channel Alignment	Image 41__Mask_1__Out_Channel Alignment	EdU
raw__ss_1__os_0__min_size_50__min_size_overlap_0/slide 5_rifko/Image 41_Out_Channel Alignment__Mask_1/tables/007_dist_to_core_and_rim_EdU.csv.gz	134	2.36647497084492	2.74608690627315	raw__ss_1__os_0__min_size_50__min_size_overlap_0	RIF1 -/-	Image 41__Mask_1	Out_Channel Alignment	Image 41__Mask_1__Out_Channel Alignment	EdU
raw__ss_1__os_0__min_size_50__min_size_overlap_0/slide 5_rifko/Image 41_Out_Channel Alignment__Mask_1/tables/007_dist_to_core_and_rim_EdU.csv.gz	135	3.66626647735804	2.25402788341364	raw__ss_1__os_0__min_size_50__min_size_overlap_0	RIF1 -/-	Image 41__Mask_1	Out_Channel Alignment	Image 41__Mask_1__Out_Channel Alignment	EdU
raw__ss_1__os_0__min_size_50__min_size_overlap_0/slide 5_rifko/Image 41_Out_Channel Alignment__Mask_1/tables/007_dist_to_core_and_rim_EdU.csv.gz	136	4.34417812122555	0.87342379510623	raw__ss_1__os_0__min_size_50__min_size_overlap_0	RIF1 -/-	Image 41__Mask_1	Out_Channel Alignment	Image 41__Mask_1__Out_Channel Alignment	EdU
raw__ss_1__os_0__min_size_50__min_size_overlap_0/slide 5_rifko/Image 41_Out_Channel Alignment__Mask_1/tables/007_dist_to_core_and_rim_EdU.csv.gz	137	2.09130452254356	3.8869932750486	raw__ss_1__os_0__min_size_50__min_size_overlap_0	RIF1 -/-	Image 41__Mask_1	Out_Channel Alignment	Image 41__Mask_1__Out_Channel Alignment	EdU
raw__ss_1__os_0__min_size_50__min_size_overlap_0/slide 5_rifko/Image 41_Out_Channel Alignment__Mask_1/tables/007_dist_to_core_and_rim_EdU.csv.gz	138	4.54535129269898	0.638706403685945	raw__ss_1__os_0__min_size_50__min_size_overlap_0	RIF1 -/-	Image 41__Mask_1	Out_Channel Alignment	Image 41__Mask_1__Out_Channel Alignment	EdU
raw__ss_1__os_0__min_size_50__min_size_overlap_0/slide 5_rifko/Image 41_Out_Channel Alignment__Mask_1/tables/007_dist_to_core_and_rim_EdU.csv.gz	139	0.474031704604074	4.7709081662016	raw__ss_1__os_0__min_size_50__min_size_overlap_0	RIF1 -/-	Image 41__Mask_1	Out_Channel Alignment	Image 41__Mask_1__Out_Channel Alignment	EdU
raw__ss_1__os_0__min_size_50__min_size_overlap_0/slide 5_rifko/Image 41_Out_Channel Alignment__Mask_1/tables/007_dist_to_core_and_rim_EdU.csv.gz	140	2.11089023175286	2.94637780860087	raw__ss_1__os_0__min_size_50__min_size_overlap_0	RIF1 -/-	Image 41__Mask_1	Out_Channel Alignment	Image 41__Mask_1__Out_Channel Alignment	EdU
raw__ss_1__os_0__min_size_50__min_size_overlap_0/slide 5_rifko/Image 41_Out_Channel Alignment__Mask_1/tables/007_dist_to_core_and_rim_EdU.csv.gz	141	1.81615956849686	4.09232810146138	raw__ss_1__os_0__min_size_50__min_size_overlap_0	RIF1 -/-	Image 41__Mask_1	Out_Channel Alignment	Image 41__Mask_1__Out_Channel Alignment	EdU
raw__ss_1__os_0__min_size_50__min_size_overlap_0/slide 5_rifko/Image 41_Out_Channel Alignment__Mask_1/tables/007_dist_to_core_and_rim_EdU.csv.gz	142	4.81004741975843	1.0275478270307	raw__ss_1__os_0__min_size_50__min_size_overlap_0	RIF1 -/-	Image 41__Mask_1	Out_Channel Alignment	Image 41__Mask_1__Out_Channel Alignment	EdU
raw__ss_1__os_0__min_size_50__min_size_overlap_0/slide 5_rifko/Image 41_Out_Channel Alignment__Mask_1/tables/007_dist_to_core_and_rim_EdU.csv.gz	143	5.20152134702291	0.715715038777135	raw__ss_1__os_0__min_size_50__min_size_overlap_0	RIF1 -/-	Image 41__Mask_1	Out_Channel Alignment	Image 41__Mask_1__Out_Channel Alignment	EdU
raw__ss_1__os_0__min_size_50__min_size_overlap_0/slide 5_rifko/Image 41_Out_Channel Alignment__Mask_1/tables/007_dist_to_core_and_rim_EdU.csv.gz	144	4.47940694769393	0.639693196057582	raw__ss_1__os_0__min_size_50__min_size_overlap_0	RIF1 -/-	Image 41__Mask_1	Out_Channel Alignment	Image 41__Mask_1__Out_Channel Alignment	EdU
raw__ss_1__os_0__min_size_50__min_size_overlap_0/slide 5_rifko/Image 41_Out_Channel Alignment__Mask_1/tables/007_dist_to_core_and_rim_EdU.csv.gz	145	3.2051036097039	1.89915330990065	raw__ss_1__os_0__min_size_50__min_size_overlap_0	RIF1 -/-	Image 41__Mask_1	Out_Channel Alignment	Image 41__Mask_1__Out_Channel Alignment	EdU
raw__ss_1__os_0__min_size_50__min_size_overlap_0/slide 5_rifko/Image 41_Out_Channel Alignment__Mask_1/tables/007_dist_to_core_and_rim_EdU.csv.gz	146	4.73596516248887	0.595657510760215	raw__ss_1__os_0__min_size_50__min_size_overlap_0	RIF1 -/-	Image 41__Mask_1	Out_Channel Alignment	Image 41__Mask_1__Out_Channel Alignment	EdU
raw__ss_1__os_0__min_size_50__min_size_overlap_0/slide 5_rifko/Image 41_Out_Channel Alignment__Mask_1/tables/007_dist_to_core_and_rim_EdU.csv.gz	147	1.01033459081345	4.07425608737181	raw__ss_1__os_0__min_size_50__min_size_overlap_0	RIF1 -/-	Image 41__Mask_1	Out_Channel Alignment	Image 41__Mask_1__Out_Channel Alignment	EdU
raw__ss_1__os_0__min_size_50__min_size_overlap_0/slide 5_rifko/Image 41_Out_Channel Alignment__Mask_1/tables/007_dist_to_core_and_rim_EdU.csv.gz	148	1.71921348560433	3.68726449571036	raw__ss_1__os_0__min_size_50__min_size_overlap_0	RIF1 -/-	Image 41__Mask_1	Out_Channel Alignment	Image 41__Mask_1__Out_Channel Alignment	EdU
raw__ss_1__os_0__min_size_50__min_size_overlap_0/slide 5_rifko/Image 41_Out_Channel Alignment__Mask_1/tables/007_dist_to_core_and_rim_EdU.csv.gz	149	0.16348957775386	5.2036770053652	raw__ss_1__os_0__min_size_50__min_size_overlap_0	RIF1 -/-	Image 41__Mask_1	Out_Channel Alignment	Image 41__Mask_1__Out_Channel Alignment	EdU
raw__ss_1__os_0__min_size_50__min_size_overlap_0/slide 5_rifko/Image 41_Out_Channel Alignment__Mask_1/tables/007_dist_to_core_and_rim_EdU.csv.gz	150	4.84395311830583	1.05716217815689	raw__ss_1__os_0__min_size_50__min_size_overlap_0	RIF1 -/-	Image 41__Mask_1	Out_Channel Alignment	Image 41__Mask_1__Out_Channel Alignment	EdU
raw__ss_1__os_0__min_size_50__min_size_overlap_0/slide 5_rifko/Image 41_Out_Channel Alignment__Mask_1/tables/007_dist_to_core_and_rim_EdU.csv.gz	151	2.75800781451025	1.19281683497792	raw__ss_1__os_0__min_size_50__min_size_overlap_0	RIF1 -/-	Image 41__Mask_1	Out_Channel Alignment	Image 41__Mask_1__Out_Channel Alignment	EdU
raw__ss_1__os_0__min_size_50__min_size_overlap_0/slide 5_rifko/Image 41_Out_Channel Alignment__Mask_1/tables/007_dist_to_core_and_rim_EdU.csv.gz	152	3.10322149944732	2.15194074509051	raw__ss_1__os_0__min_size_50__min_size_overlap_0	RIF1 -/-	Image 41__Mask_1	Out_Channel Alignment	Image 41__Mask_1__Out_Channel Alignment	EdU
raw__ss_1__os_0__min_size_50__min_size_overlap_0/slide 5_rifko/Image 41_Out_Channel Alignment__Mask_1/tables/007_dist_to_core_and_rim_EdU.csv.gz	153	0.283394853047679	5.55264805624016	raw__ss_1__os_0__min_size_50__min_size_overlap_0	RIF1 -/-	Image 41__Mask_1	Out_Channel Alignment	Image 41__Mask_1__Out_Channel Alignment	EdU
raw__ss_1__os_0__min_size_50__min_size_overlap_0/slide 5_rifko/Image 41_Out_Channel Alignment__Mask_1/tables/007_dist_to_core_and_rim_EdU.csv.gz	154	4.12294595497177	0.467931862665926	raw__ss_1__os_0__min_size_50__min_size_overlap_0	RIF1 -/-	Image 41__Mask_1	Out_Channel Alignment	Image 41__Mask_1__Out_Channel Alignment	EdU
raw__ss_1__os_0__min_size_50__min_size_overlap_0/slide 5_rifko/Image 41_Out_Channel Alignment__Mask_1/tables/007_dist_to_core_and_rim_EdU.csv.gz	155	1.59711436563037	3.48748209635182	raw__ss_1__os_0__min_size_50__min_size_overlap_0	RIF1 -/-	Image 41__Mask_1	Out_Channel Alignment	Image 41__Mask_1__Out_Channel Alignment	EdU
raw__ss_1__os_0__min_size_50__min_size_overlap_0/slide 5_rifko/Image 41_Out_Channel Alignment__Mask_1/tables/007_dist_to_core_and_rim_EdU.csv.gz	156	5.06935087079291	0.848361143932456	raw__ss_1__os_0__min_size_50__min_size_overlap_0	RIF1 -/-	Image 41__Mask_1	Out_Channel Alignment	Image 41__Mask_1__Out_Channel Alignment	EdU
raw__ss_1__os_0__min_size_50__min_size_overlap_0/slide 5_rifko/Image 41_Out_Channel Alignment__Mask_1/tables/007_dist_to_core_and_rim_EdU.csv.gz	157	4.57281029902812	1.36193801484696	raw__ss_1__os_0__min_size_50__min_size_overlap_0	RIF1 -/-	Image 41__Mask_1	Out_Channel Alignment	Image 41__Mask_1__Out_Channel Alignment	EdU
raw__ss_1__os_0__min_size_50__min_size_overlap_0/slide 5_rifko/Image 41_Out_Channel Alignment__Mask_1/tables/007_dist_to_core_and_rim_EdU.csv.gz	160	0.136941491944379	4.76677966515108	raw__ss_1__os_0__min_size_50__min_size_overlap_0	RIF1 -/-	Image 41__Mask_1	Out_Channel Alignment	Image 41__Mask_1__Out_Channel Alignment	EdU
raw__ss_1__os_0__min_size_50__min_size_overlap_0/slide 5_rifko/Image 41_Out_Channel Alignment__Mask_1/tables/007_dist_to_core_and_rim_EdU.csv.gz	161	4.07365918531356	1.6972037896936	raw__ss_1__os_0__min_size_50__min_size_overlap_0	RIF1 -/-	Image 41__Mask_1	Out_Channel Alignment	Image 41__Mask_1__Out_Channel Alignment	EdU
raw__ss_1__os_0__min_size_50__min_size_overlap_0/slide 5_rifko/Image 41_Out_Channel Alignment__Mask_1/tables/007_dist_to_core_and_rim_EdU.csv.gz	162	4.96743630447985	0.843569879624065	raw__ss_1__os_0__min_size_50__min_size_overlap_0	RIF1 -/-	Image 41__Mask_1	Out_Channel Alignment	Image 41__Mask_1__Out_Channel Alignment	EdU
raw__ss_1__os_0__min_size_50__min_size_overlap_0/slide 5_rifko/Image 41_Out_Channel Alignment__Mask_1/tables/007_dist_to_core_and_rim_EdU.csv.gz	163	3.10968764391889	2.62074023305985	raw__ss_1__os_0__min_size_50__min_size_overlap_0	RIF1 -/-	Image 41__Mask_1	Out_Channel Alignment	Image 41__Mask_1__Out_Channel Alignment	EdU
raw__ss_1__os_0__min_size_50__min_size_overlap_0/slide 5_rifko/Image 41_Out_Channel Alignment__Mask_1/tables/007_dist_to_core_and_rim_EdU.csv.gz	164	2.94594795041857	2.10779834709821	raw__ss_1__os_0__min_size_50__min_size_overlap_0	RIF1 -/-	Image 41__Mask_1	Out_Channel Alignment	Image 41__Mask_1__Out_Channel Alignment	EdU
raw__ss_1__os_0__min_size_50__min_size_overlap_0/slide 5_rifko/Image 41_Out_Channel Alignment__Mask_1/tables/007_dist_to_core_and_rim_EdU.csv.gz	165	4.36205376957261	1.3605202246292	raw__ss_1__os_0__min_size_50__min_size_overlap_0	RIF1 -/-	Image 41__Mask_1	Out_Channel Alignment	Image 41__Mask_1__Out_Channel Alignment	EdU
raw__ss_1__os_0__min_size_50__min_size_overlap_0/slide 5_rifko/Image 41_Out_Channel Alignment__Mask_1/tables/007_dist_to_core_and_rim_EdU.csv.gz	166	3.61940764925197	0.803178361626667	raw__ss_1__os_0__min_size_50__min_size_overlap_0	RIF1 -/-	Image 41__Mask_1	Out_Channel Alignment	Image 41__Mask_1__Out_Channel Alignment	EdU
raw__ss_1__os_0__min_size_50__min_size_overlap_0/slide 5_rifko/Image 41_Out_Channel Alignment__Mask_1/tables/007_dist_to_core_and_rim_EdU.csv.gz	167	3.46130030169569	2.15918478130283	raw__ss_1__os_0__min_size_50__min_size_overlap_0	RIF1 -/-	Image 41__Mask_1	Out_Channel Alignment	Image 41__Mask_1__Out_Channel Alignment	EdU
raw__ss_1__os_0__min_size_50__min_size_overlap_0/slide 5_rifko/Image 41_Out_Channel Alignment__Mask_1/tables/007_dist_to_core_and_rim_EdU.csv.gz	168	1.06042534377594	4.07298797891535	raw__ss_1__os_0__min_size_50__min_size_overlap_0	RIF1 -/-	Image 41__Mask_1	Out_Channel Alignment	Image 41__Mask_1__Out_Channel Alignment	EdU
raw__ss_1__os_0__min_size_50__min_size_overlap_0/slide 5_rifko/Image 41_Out_Channel Alignment__Mask_1/tables/007_dist_to_core_and_rim_EdU.csv.gz	169	4.67654333852727	1.14418363452741	raw__ss_1__os_0__min_size_50__min_size_overlap_0	RIF1 -/-	Image 41__Mask_1	Out_Channel Alignment	Image 41__Mask_1__Out_Channel Alignment	EdU
raw__ss_1__os_0__min_size_50__min_size_overlap_0/slide 5_rifko/Image 41_Out_Channel Alignment__Mask_1/tables/007_dist_to_core_and_rim_EdU.csv.gz	170	0.254002806124706	2.921573538072	raw__ss_1__os_0__min_size_50__min_size_overlap_0	RIF1 -/-	Image 41__Mask_1	Out_Channel Alignment	Image 41__Mask_1__Out_Channel Alignment	EdU
raw__ss_1__os_0__min_size_50__min_size_overlap_0/slide 5_rifko/Image 41_Out_Channel Alignment__Mask_1/tables/007_dist_to_core_and_rim_EdU.csv.gz	171	3.32251569159753	2.42940306205909	raw__ss_1__os_0__min_size_50__min_size_overlap_0	RIF1 -/-	Image 41__Mask_1	Out_Channel Alignment	Image 41__Mask_1__Out_Channel Alignment	EdU
raw__ss_1__os_0__min_size_50__min_size_overlap_0/slide 5_rifko/Image 41_Out_Channel Alignment__Mask_1/tables/007_dist_to_core_and_rim_EdU.csv.gz	172	4.01394449597986	1.15429310804424	raw__ss_1__os_0__min_size_50__min_size_overlap_0	RIF1 -/-	Image 41__Mask_1	Out_Channel Alignment	Image 41__Mask_1__Out_Channel Alignment	EdU
raw__ss_1__os_0__min_size_50__min_size_overlap_0/slide 5_rifko/Image 41_Out_Channel Alignment__Mask_1/tables/007_dist_to_core_and_rim_EdU.csv.gz	173	3.83330667592702	1.35015513449247	raw__ss_1__os_0__min_size_50__min_size_overlap_0	RIF1 -/-	Image 41__Mask_1	Out_Channel Alignment	Image 41__Mask_1__Out_Channel Alignment	EdU
raw__ss_1__os_0__min_size_50__min_size_overlap_0/slide 5_rifko/Image 41_Out_Channel Alignment__Mask_1/tables/007_dist_to_core_and_rim_EdU.csv.gz	174	4.79295695005186	0.957122735279677	raw__ss_1__os_0__min_size_50__min_size_overlap_0	RIF1 -/-	Image 41__Mask_1	Out_Channel Alignment	Image 41__Mask_1__Out_Channel Alignment	EdU
raw__ss_1__os_0__min_size_50__min_size_overlap_0/slide 5_rifko/Image 41_Out_Channel Alignment__Mask_1/tables/007_dist_to_core_and_rim_EdU.csv.gz	175	0.385516653697131	5.67704058087878	raw__ss_1__os_0__min_size_50__min_size_overlap_0	RIF1 -/-	Image 41__Mask_1	Out_Channel Alignment	Image 41__Mask_1__Out_Channel Alignment	EdU
raw__ss_1__os_0__min_size_50__min_size_overlap_0/slide 5_rifko/Image 41_Out_Channel Alignment__Mask_1/tables/007_dist_to_core_and_rim_EdU.csv.gz	176	3.46286168984381	1.96875831357574	raw__ss_1__os_0__min_size_50__min_size_overlap_0	RIF1 -/-	Image 41__Mask_1	Out_Channel Alignment	Image 41__Mask_1__Out_Channel Alignment	EdU
raw__ss_1__os_0__min_size_50__min_size_overlap_0/slide 5_rifko/Image 41_Out_Channel Alignment__Mask_1/tables/007_dist_to_core_and_rim_EdU.csv.gz	178	0.579789058217744	2.79282718889075	raw__ss_1__os_0__min_size_50__min_size_overlap_0	RIF1 -/-	Image 41__Mask_1	Out_Channel Alignment	Image 41__Mask_1__Out_Channel Alignment	EdU
raw__ss_1__os_0__min_size_50__min_size_overlap_0/slide 5_rifko/Image 41_Out_Channel Alignment__Mask_1/tables/007_dist_to_core_and_rim_EdU.csv.gz	179	3.00981391162693	2.10062621224184	raw__ss_1__os_0__min_size_50__min_size_overlap_0	RIF1 -/-	Image 41__Mask_1	Out_Channel Alignment	Image 41__Mask_1__Out_Channel Alignment	EdU
raw__ss_1__os_0__min_size_50__min_size_overlap_0/slide 5_rifko/Image 41_Out_Channel Alignment__Mask_1/tables/007_dist_to_core_and_rim_EdU.csv.gz	180	2.86434401013611	2.26653587272976	raw__ss_1__os_0__min_size_50__min_size_overlap_0	RIF1 -/-	Image 41__Mask_1	Out_Channel Alignment	Image 41__Mask_1__Out_Channel Alignment	EdU
raw__ss_1__os_0__min_size_50__min_size_overlap_0/slide 5_rifko/Image 41_Out_Channel Alignment__Mask_1/tables/007_dist_to_core_and_rim_EdU.csv.gz	181	3.83787919522207	2.12829105493311	raw__ss_1__os_0__min_size_50__min_size_overlap_0	RIF1 -/-	Image 41__Mask_1	Out_Channel Alignment	Image 41__Mask_1__Out_Channel Alignment	EdU
raw__ss_1__os_0__min_size_50__min_size_overlap_0/slide 5_rifko/Image 41_Out_Channel Alignment__Mask_1/tables/007_dist_to_core_and_rim_EdU.csv.gz	183	0.602433768558758	4.25177313211202	raw__ss_1__os_0__min_size_50__min_size_overlap_0	RIF1 -/-	Image 41__Mask_1	Out_Channel Alignment	Image 41__Mask_1__Out_Channel Alignment	EdU
raw__ss_1__os_0__min_size_50__min_size_overlap_0/slide 5_rifko/Image 41_Out_Channel Alignment__Mask_1/tables/007_dist_to_core_and_rim_EdU.csv.gz	184	5.2623892878633	0.401872856610791	raw__ss_1__os_0__min_size_50__min_size_overlap_0	RIF1 -/-	Image 41__Mask_1	Out_Channel Alignment	Image 41__Mask_1__Out_Channel Alignment	EdU
raw__ss_1__os_0__min_size_50__min_size_overlap_0/slide 5_rifko/Image 41_Out_Channel Alignment__Mask_1/tables/007_dist_to_core_and_rim_EdU.csv.gz	185	4.59443707294457	1.07903096874814	raw__ss_1__os_0__min_size_50__min_size_overlap_0	RIF1 -/-	Image 41__Mask_1	Out_Channel Alignment	Image 41__Mask_1__Out_Channel Alignment	EdU
raw__ss_1__os_0__min_size_50__min_size_overlap_0/slide 5_rifko/Image 41_Out_Channel Alignment__Mask_1/tables/007_dist_to_core_and_rim_EdU.csv.gz	186	0.861139762396919	4.4212209433243	raw__ss_1__os_0__min_size_50__min_size_overlap_0	RIF1 -/-	Image 41__Mask_1	Out_Channel Alignment	Image 41__Mask_1__Out_Channel Alignment	EdU
raw__ss_1__os_0__min_size_50__min_size_overlap_0/slide 5_rifko/Image 41_Out_Channel Alignment__Mask_1/tables/007_dist_to_core_and_rim_EdU.csv.gz	187	1.60987439213027	3.87069944196409	raw__ss_1__os_0__min_size_50__min_size_overlap_0	RIF1 -/-	Image 41__Mask_1	Out_Channel Alignment	Image 41__Mask_1__Out_Channel Alignment	EdU
raw__ss_1__os_0__min_size_50__min_size_overlap_0/slide 5_rifko/Image 41_Out_Channel Alignment__Mask_1/tables/007_dist_to_core_and_rim_EdU.csv.gz	188	0.205106696802449	4.55212256947458	raw__ss_1__os_0__min_size_50__min_size_overlap_0	RIF1 -/-	Image 41__Mask_1	Out_Channel Alignment	Image 41__Mask_1__Out_Channel Alignment	EdU
raw__ss_1__os_0__min_size_50__min_size_overlap_0/slide 5_rifko/Image 41_Out_Channel Alignment__Mask_1/tables/007_dist_to_core_and_rim_EdU.csv.gz	189	2.1924046341453	3.63312750148225	raw__ss_1__os_0__min_size_50__min_size_overlap_0	RIF1 -/-	Image 41__Mask_1	Out_Channel Alignment	Image 41__Mask_1__Out_Channel Alignment	EdU
raw__ss_1__os_0__min_size_50__min_size_overlap_0/slide 5_rifko/Image 41_Out_Channel Alignment__Mask_1/tables/007_dist_to_core_and_rim_EdU.csv.gz	190	1.62845592959859	3.20272754896261	raw__ss_1__os_0__min_size_50__min_size_overlap_0	RIF1 -/-	Image 41__Mask_1	Out_Channel Alignment	Image 41__Mask_1__Out_Channel Alignment	EdU
raw__ss_1__os_0__min_size_50__min_size_overlap_0/slide 5_rifko/Image 41_Out_Channel Alignment__Mask_1/tables/007_dist_to_core_and_rim_EdU.csv.gz	191	4.1768542864844	1.64868832930167	raw__ss_1__os_0__min_size_50__min_size_overlap_0	RIF1 -/-	Image 41__Mask_1	Out_Channel Alignment	Image 41__Mask_1__Out_Channel Alignment	EdU
raw__ss_1__os_0__min_size_50__min_size_overlap_0/slide 5_rifko/Image 41_Out_Channel Alignment__Mask_1/tables/007_dist_to_core_and_rim_EdU.csv.gz	193	1.04367924922186	4.19781880226735	raw__ss_1__os_0__min_size_50__min_size_overlap_0	RIF1 -/-	Image 41__Mask_1	Out_Channel Alignment	Image 41__Mask_1__Out_Channel Alignment	EdU
raw__ss_1__os_0__min_size_50__min_size_overlap_0/slide 5_rifko/Image 41_Out_Channel Alignment__Mask_1/tables/007_dist_to_core_and_rim_EdU.csv.gz	194	0.465331743735837	4.68958259976317	raw__ss_1__os_0__min_size_50__min_size_overlap_0	RIF1 -/-	Image 41__Mask_1	Out_Channel Alignment	Image 41__Mask_1__Out_Channel Alignment	EdU
raw__ss_1__os_0__min_size_50__min_size_overlap_0/slide 5_rifko/Image 41_Out_Channel Alignment__Mask_1/tables/007_dist_to_core_and_rim_EdU.csv.gz	195	2.49990834488554	2.62569601146434	raw__ss_1__os_0__min_size_50__min_size_overlap_0	RIF1 -/-	Image 41__Mask_1	Out_Channel Alignment	Image 41__Mask_1__Out_Channel Alignment	EdU
raw__ss_1__os_0__min_size_50__min_size_overlap_0/slide 5_rifko/Image 41_Out_Channel Alignment__Mask_1/tables/007_dist_to_core_and_rim_EdU.csv.gz	196	2.56686323774118	3.06989352993243	raw__ss_1__os_0__min_size_50__min_size_overlap_0	RIF1 -/-	Image 41__Mask_1	Out_Channel Alignment	Image 41__Mask_1__Out_Channel Alignment	EdU
raw__ss_1__os_0__min_size_50__min_size_overlap_0/slide 5_rifko/Image 41_Out_Channel Alignment__Mask_1/tables/007_dist_to_core_and_rim_EdU.csv.gz	197	2.91579520610988	2.67172036153966	raw__ss_1__os_0__min_size_50__min_size_overlap_0	RIF1 -/-	Image 41__Mask_1	Out_Channel Alignment	Image 41__Mask_1__Out_Channel Alignment	EdU
raw__ss_1__os_0__min_size_50__min_size_overlap_0/slide 5_rifko/Image 41_Out_Channel Alignment__Mask_1/tables/007_dist_to_core_and_rim_EdU.csv.gz	198	2.35351450330359	2.87635252620855	raw__ss_1__os_0__min_size_50__min_size_overlap_0	RIF1 -/-	Image 41__Mask_1	Out_Channel Alignment	Image 41__Mask_1__Out_Channel Alignment	EdU
raw__ss_1__os_0__min_size_50__min_size_overlap_0/slide 5_rifko/Image 41_Out_Channel Alignment__Mask_1/tables/007_dist_to_core_and_rim_EdU.csv.gz	199	0.181162866227417	5.2410541648893	raw__ss_1__os_0__min_size_50__min_size_overlap_0	RIF1 -/-	Image 41__Mask_1	Out_Channel Alignment	Image 41__Mask_1__Out_Channel Alignment	EdU
raw__ss_1__os_0__min_size_50__min_size_overlap_0/slide 5_rifko/Image 41_Out_Channel Alignment__Mask_1/tables/007_dist_to_core_and_rim_EdU.csv.gz	200	4.38031490069207	1.63646822135564	raw__ss_1__os_0__min_size_50__min_size_overlap_0	RIF1 -/-	Image 41__Mask_1	Out_Channel Alignment	Image 41__Mask_1__Out_Channel Alignment	EdU
raw__ss_1__os_0__min_size_50__min_size_overlap_0/slide 5_rifko/Image 41_Out_Channel Alignment__Mask_1/tables/007_dist_to_core_and_rim_EdU.csv.gz	201	0.236855796784282	3.1149518687322	raw__ss_1__os_0__min_size_50__min_size_overlap_0	RIF1 -/-	Image 41__Mask_1	Out_Channel Alignment	Image 41__Mask_1__Out_Channel Alignment	EdU
raw__ss_1__os_0__min_size_50__min_size_overlap_0/slide 5_rifko/Image 41_Out_Channel Alignment__Mask_1/tables/007_dist_to_core_and_rim_EdU.csv.gz	202	1.23361475994293	1.94405908074544	raw__ss_1__os_0__min_size_50__min_size_overlap_0	RIF1 -/-	Image 41__Mask_1	Out_Channel Alignment	Image 41__Mask_1__Out_Channel Alignment	EdU
raw__ss_1__os_0__min_size_50__min_size_overlap_0/slide 5_rifko/Image 41_Out_Channel Alignment__Mask_1/tables/007_dist_to_core_and_rim_EdU.csv.gz	203	2.07148857023047	1.57487215756994	raw__ss_1__os_0__min_size_50__min_size_overlap_0	RIF1 -/-	Image 41__Mask_1	Out_Channel Alignment	Image 41__Mask_1__Out_Channel Alignment	EdU
raw__ss_1__os_0__min_size_50__min_size_overlap_0/slide 5_rifko/Image 41_Out_Channel Alignment__Mask_1/tables/007_dist_to_core_and_rim_EdU.csv.gz	204	3.56301533174611	1.65725030346013	raw__ss_1__os_0__min_size_50__min_size_overlap_0	RIF1 -/-	Image 41__Mask_1	Out_Channel Alignment	Image 41__Mask_1__Out_Channel Alignment	EdU
raw__ss_1__os_0__min_size_50__min_size_overlap_0/slide 5_rifko/Image 41_Out_Channel Alignment__Mask_1/tables/007_dist_to_core_and_rim_EdU.csv.gz	205	2.81798329486612	2.33345708141123	raw__ss_1__os_0__min_size_50__min_size_overlap_0	RIF1 -/-	Image 41__Mask_1	Out_Channel Alignment	Image 41__Mask_1__Out_Channel Alignment	EdU
raw__ss_1__os_0__min_size_50__min_size_overlap_0/slide 5_rifko/Image 41_Out_Channel Alignment__Mask_1/tables/007_dist_to_core_and_rim_EdU.csv.gz	206	2.66011994562791	2.93430381357908	raw__ss_1__os_0__min_size_50__min_size_overlap_0	RIF1 -/-	Image 41__Mask_1	Out_Channel Alignment	Image 41__Mask_1__Out_Channel Alignment	EdU
raw__ss_1__os_0__min_size_50__min_size_overlap_0/slide 5_rifko/Image 41_Out_Channel Alignment__Mask_1/tables/007_dist_to_core_and_rim_EdU.csv.gz	207	2.562146774397	2.66493325730247	raw__ss_1__os_0__min_size_50__min_size_overlap_0	RIF1 -/-	Image 41__Mask_1	Out_Channel Alignment	Image 41__Mask_1__Out_Channel Alignment	EdU
raw__ss_1__os_0__min_size_50__min_size_overlap_0/slide 5_rifko/Image 41_Out_Channel Alignment__Mask_1/tables/007_dist_to_core_and_rim_EdU.csv.gz	208	2.72019317790159	2.85124857483967	raw__ss_1__os_0__min_size_50__min_size_overlap_0	RIF1 -/-	Image 41__Mask_1	Out_Channel Alignment	Image 41__Mask_1__Out_Channel Alignment	EdU
raw__ss_1__os_0__min_size_50__min_size_overlap_0/slide 5_rifko/Image 41_Out_Channel Alignment__Mask_1/tables/007_dist_to_core_and_rim_EdU.csv.gz	209	0.982495086634028	4.99617726266643	raw__ss_1__os_0__min_size_50__min_size_overlap_0	RIF1 -/-	Image 41__Mask_1	Out_Channel Alignment	Image 41__Mask_1__Out_Channel Alignment	EdU
raw__ss_1__os_0__min_size_50__min_size_overlap_0/slide 5_rifko/Image 41_Out_Channel Alignment__Mask_1/tables/007_dist_to_core_and_rim_EdU.csv.gz	210	1.49047970855829	4.28955620382682	raw__ss_1__os_0__min_size_50__min_size_overlap_0	RIF1 -/-	Image 41__Mask_1	Out_Channel Alignment	Image 41__Mask_1__Out_Channel Alignment	EdU
raw__ss_1__os_0__min_size_50__min_size_overlap_0/slide 5_rifko/Image 41_Out_Channel Alignment__Mask_1/tables/007_dist_to_core_and_rim_EdU.csv.gz	211	0.406393499419573	3.20015147434385	raw__ss_1__os_0__min_size_50__min_size_overlap_0	RIF1 -/-	Image 41__Mask_1	Out_Channel Alignment	Image 41__Mask_1__Out_Channel Alignment	EdU
raw__ss_1__os_0__min_size_50__min_size_overlap_0/slide 5_rifko/Image 41_Out_Channel Alignment__Mask_1/tables/007_dist_to_core_and_rim_EdU.csv.gz	212	1.61085543554636	1.42659469839106	raw__ss_1__os_0__min_size_50__min_size_overlap_0	RIF1 -/-	Image 41__Mask_1	Out_Channel Alignment	Image 41__Mask_1__Out_Channel Alignment	EdU
raw__ss_1__os_0__min_size_50__min_size_overlap_0/slide 5_rifko/Image 41_Out_Channel Alignment__Mask_1/tables/007_dist_to_core_and_rim_EdU.csv.gz	213	4.11268787923162	1.06878189769705	raw__ss_1__os_0__min_size_50__min_size_overlap_0	RIF1 -/-	Image 41__Mask_1	Out_Channel Alignment	Image 41__Mask_1__Out_Channel Alignment	EdU
raw__ss_1__os_0__min_size_50__min_size_overlap_0/slide 5_rifko/Image 41_Out_Channel Alignment__Mask_1/tables/007_dist_to_core_and_rim_EdU.csv.gz	214	5.50086805254457	0.487508905569175	raw__ss_1__os_0__min_size_50__min_size_overlap_0	RIF1 -/-	Image 41__Mask_1	Out_Channel Alignment	Image 41__Mask_1__Out_Channel Alignment	EdU
raw__ss_1__os_0__min_size_50__min_size_overlap_0/slide 5_rifko/Image 41_Out_Channel Alignment__Mask_1/tables/007_dist_to_core_and_rim_EdU.csv.gz	215	3.92566462445515	1.28974647526333	raw__ss_1__os_0__min_size_50__min_size_overlap_0	RIF1 -/-	Image 41__Mask_1	Out_Channel Alignment	Image 41__Mask_1__Out_Channel Alignment	EdU
raw__ss_1__os_0__min_size_50__min_size_overlap_0/slide 5_rifko/Image 41_Out_Channel Alignment__Mask_1/tables/007_dist_to_core_and_rim_EdU.csv.gz	216	4.80636555925304	0.338223769340666	raw__ss_1__os_0__min_size_50__min_size_overlap_0	RIF1 -/-	Image 41__Mask_1	Out_Channel Alignment	Image 41__Mask_1__Out_Channel Alignment	EdU
raw__ss_1__os_0__min_size_50__min_size_overlap_0/slide 5_rifko/Image 41_Out_Channel Alignment__Mask_1/tables/007_dist_to_core_and_rim_EdU.csv.gz	217	1.95379940434075	3.32031704921465	raw__ss_1__os_0__min_size_50__min_size_overlap_0	RIF1 -/-	Image 41__Mask_1	Out_Channel Alignment	Image 41__Mask_1__Out_Channel Alignment	EdU
raw__ss_1__os_0__min_size_50__min_size_overlap_0/slide 5_rifko/Image 41_Out_Channel Alignment__Mask_1/tables/007_dist_to_core_and_rim_EdU.csv.gz	218	1.07984418697992	3.8887225649634	raw__ss_1__os_0__min_size_50__min_size_overlap_0	RIF1 -/-	Image 41__Mask_1	Out_Channel Alignment	Image 41__Mask_1__Out_Channel Alignment	EdU
raw__ss_1__os_0__min_size_50__min_size_overlap_0/slide 5_rifko/Image 41_Out_Channel Alignment__Mask_1/tables/007_dist_to_core_and_rim_EdU.csv.gz	219	2.22395412347546	3.62615208027294	raw__ss_1__os_0__min_size_50__min_size_overlap_0	RIF1 -/-	Image 41__Mask_1	Out_Channel Alignment	Image 41__Mask_1__Out_Channel Alignment	EdU
raw__ss_1__os_0__min_size_50__min_size_overlap_0/slide 5_rifko/Image 41_Out_Channel Alignment__Mask_1/tables/007_dist_to_core_and_rim_EdU.csv.gz	220	1.97184557093574	3.96393809105889	raw__ss_1__os_0__min_size_50__min_size_overlap_0	RIF1 -/-	Image 41__Mask_1	Out_Channel Alignment	Image 41__Mask_1__Out_Channel Alignment	EdU
raw__ss_1__os_0__min_size_50__min_size_overlap_0/slide 5_rifko/Image 41_Out_Channel Alignment__Mask_1/tables/007_dist_to_core_and_rim_EdU.csv.gz	221	4.56366808049604	1.22499268492772	raw__ss_1__os_0__min_size_50__min_size_overlap_0	RIF1 -/-	Image 41__Mask_1	Out_Channel Alignment	Image 41__Mask_1__Out_Channel Alignment	EdU
raw__ss_1__os_0__min_size_50__min_size_overlap_0/slide 5_rifko/Image 41_Out_Channel Alignment__Mask_1/tables/007_dist_to_core_and_rim_EdU.csv.gz	222	4.43849576000197	1.40266525702692	raw__ss_1__os_0__min_size_50__min_size_overlap_0	RIF1 -/-	Image 41__Mask_1	Out_Channel Alignment	Image 41__Mask_1__Out_Channel Alignment	EdU
raw__ss_1__os_0__min_size_50__min_size_overlap_0/slide 5_rifko/Image 41_Out_Channel Alignment__Mask_1/tables/007_dist_to_core_and_rim_EdU.csv.gz	223	1.68129458671279	3.55678855747749	raw__ss_1__os_0__min_size_50__min_size_overlap_0	RIF1 -/-	Image 41__Mask_1	Out_Channel Alignment	Image 41__Mask_1__Out_Channel Alignment	EdU
raw__ss_1__os_0__min_size_50__min_size_overlap_0/slide 5_rifko/Image 41_Out_Channel Alignment__Mask_1/tables/007_dist_to_core_and_rim_EdU.csv.gz	224	0.202777235330952	3.26266046154987	raw__ss_1__os_0__min_size_50__min_size_overlap_0	RIF1 -/-	Image 41__Mask_1	Out_Channel Alignment	Image 41__Mask_1__Out_Channel Alignment	EdU
raw__ss_1__os_0__min_size_50__min_size_overlap_0/slide 5_rifko/Image 41_Out_Channel Alignment__Mask_1/tables/007_dist_to_core_and_rim_EdU.csv.gz	225	0.783813282349917	2.49640801324131	raw__ss_1__os_0__min_size_50__min_size_overlap_0	RIF1 -/-	Image 41__Mask_1	Out_Channel Alignment	Image 41__Mask_1__Out_Channel Alignment	EdU
raw__ss_1__os_0__min_size_50__min_size_overlap_0/slide 5_rifko/Image 41_Out_Channel Alignment__Mask_1/tables/007_dist_to_core_and_rim_EdU.csv.gz	226	3.62820050892916	1.74288506323286	raw__ss_1__os_0__min_size_50__min_size_overlap_0	RIF1 -/-	Image 41__Mask_1	Out_Channel Alignment	Image 41__Mask_1__Out_Channel Alignment	EdU
raw__ss_1__os_0__min_size_50__min_size_overlap_0/slide 5_rifko/Image 41_Out_Channel Alignment__Mask_1/tables/007_dist_to_core_and_rim_EdU.csv.gz	227	0.920770019963652	4.18768315453228	raw__ss_1__os_0__min_size_50__min_size_overlap_0	RIF1 -/-	Image 41__Mask_1	Out_Channel Alignment	Image 41__Mask_1__Out_Channel Alignment	EdU
raw__ss_1__os_0__min_size_50__min_size_overlap_0/slide 5_rifko/Image 41_Out_Channel Alignment__Mask_1/tables/007_dist_to_core_and_rim_EdU.csv.gz	228	2.91379949446237	2.43943539803689	raw__ss_1__os_0__min_size_50__min_size_overlap_0	RIF1 -/-	Image 41__Mask_1	Out_Channel Alignment	Image 41__Mask_1__Out_Channel Alignment	EdU
raw__ss_1__os_0__min_size_50__min_size_overlap_0/slide 5_rifko/Image 41_Out_Channel Alignment__Mask_1/tables/007_dist_to_core_and_rim_EdU.csv.gz	229	1.18216385465319	4.80081528804329	raw__ss_1__os_0__min_size_50__min_size_overlap_0	RIF1 -/-	Image 41__Mask_1	Out_Channel Alignment	Image 41__Mask_1__Out_Channel Alignment	EdU
raw__ss_1__os_0__min_size_50__min_size_overlap_0/slide 5_rifko/Image 41_Out_Channel Alignment__Mask_1/tables/007_dist_to_core_and_rim_EdU.csv.gz	230	1.43588769456106	4.56503707689662	raw__ss_1__os_0__min_size_50__min_size_overlap_0	RIF1 -/-	Image 41__Mask_1	Out_Channel Alignment	Image 41__Mask_1__Out_Channel Alignment	EdU
raw__ss_1__os_0__min_size_50__min_size_overlap_0/slide 5_rifko/Image 41_Out_Channel Alignment__Mask_1/tables/007_dist_to_core_and_rim_EdU.csv.gz	231	3.14975680343865	2.51743311311669	raw__ss_1__os_0__min_size_50__min_size_overlap_0	RIF1 -/-	Image 41__Mask_1	Out_Channel Alignment	Image 41__Mask_1__Out_Channel Alignment	EdU
raw__ss_1__os_0__min_size_50__min_size_overlap_0/slide 5_rifko/Image 41_Out_Channel Alignment__Mask_1/tables/007_dist_to_core_and_rim_EdU.csv.gz	232	1.09212967964432	3.24668723665272	raw__ss_1__os_0__min_size_50__min_size_overlap_0	RIF1 -/-	Image 41__Mask_1	Out_Channel Alignment	Image 41__Mask_1__Out_Channel Alignment	EdU
raw__ss_1__os_0__min_size_50__min_size_overlap_0/slide 5_rifko/Image 41_Out_Channel Alignment__Mask_1/tables/007_dist_to_core_and_rim_EdU.csv.gz	233	3.00596368921327	2.94431840278479	raw__ss_1__os_0__min_size_50__min_size_overlap_0	RIF1 -/-	Image 41__Mask_1	Out_Channel Alignment	Image 41__Mask_1__Out_Channel Alignment	EdU
raw__ss_1__os_0__min_size_50__min_size_overlap_0/slide 5_rifko/Image 41_Out_Channel Alignment__Mask_1/tables/007_dist_to_core_and_rim_EdU.csv.gz	234	5.10269992058791	0.753657537802999	raw__ss_1__os_0__min_size_50__min_size_overlap_0	RIF1 -/-	Image 41__Mask_1	Out_Channel Alignment	Image 41__Mask_1__Out_Channel Alignment	EdU
raw__ss_1__os_0__min_size_50__min_size_overlap_0/slide 5_rifko/Image 41_Out_Channel Alignment__Mask_1/tables/007_dist_to_core_and_rim_EdU.csv.gz	235	1.76334760961038	2.78631761290942	raw__ss_1__os_0__min_size_50__min_size_overlap_0	RIF1 -/-	Image 41__Mask_1	Out_Channel Alignment	Image 41__Mask_1__Out_Channel Alignment	EdU
raw__ss_1__os_0__min_size_50__min_size_overlap_0/slide 5_rifko/Image 41_Out_Channel Alignment__Mask_1/tables/007_dist_to_core_and_rim_EdU.csv.gz	236	4.38415286419037	1.33658431060676	raw__ss_1__os_0__min_size_50__min_size_overlap_0	RIF1 -/-	Image 41__Mask_1	Out_Channel Alignment	Image 41__Mask_1__Out_Channel Alignment	EdU
raw__ss_1__os_0__min_size_50__min_size_overlap_0/slide 5_rifko/Image 41_Out_Channel Alignment__Mask_1/tables/007_dist_to_core_and_rim_EdU.csv.gz	237	4.11266543133253	1.21777349083776	raw__ss_1__os_0__min_size_50__min_size_overlap_0	RIF1 -/-	Image 41__Mask_1	Out_Channel Alignment	Image 41__Mask_1__Out_Channel Alignment	EdU
raw__ss_1__os_0__min_size_50__min_size_overlap_0/slide 5_rifko/Image 41_Out_Channel Alignment__Mask_1/tables/007_dist_to_core_and_rim_EdU.csv.gz	239	1.69522968221734	3.4713594520734	raw__ss_1__os_0__min_size_50__min_size_overlap_0	RIF1 -/-	Image 41__Mask_1	Out_Channel Alignment	Image 41__Mask_1__Out_Channel Alignment	EdU
raw__ss_1__os_0__min_size_50__min_size_overlap_0/slide 5_rifko/Image 41_Out_Channel Alignment__Mask_1/tables/007_dist_to_core_and_rim_EdU.csv.gz	240	1.27568344066814	3.83088539776666	raw__ss_1__os_0__min_size_50__min_size_overlap_0	RIF1 -/-	Image 41__Mask_1	Out_Channel Alignment	Image 41__Mask_1__Out_Channel Alignment	EdU
raw__ss_1__os_0__min_size_50__min_size_overlap_0/slide 5_rifko/Image 41_Out_Channel Alignment__Mask_1/tables/007_dist_to_core_and_rim_EdU.csv.gz	241	0.541827265077159	4.65409386947597	raw__ss_1__os_0__min_size_50__min_size_overlap_0	RIF1 -/-	Image 41__Mask_1	Out_Channel Alignment	Image 41__Mask_1__Out_Channel Alignment	EdU
raw__ss_1__os_0__min_size_50__min_size_overlap_0/slide 5_rifko/Image 41_Out_Channel Alignment__Mask_1/tables/007_dist_to_core_and_rim_EdU.csv.gz	242	0.771001723550439	4.61119598560224	raw__ss_1__os_0__min_size_50__min_size_overlap_0	RIF1 -/-	Image 41__Mask_1	Out_Channel Alignment	Image 41__Mask_1__Out_Channel Alignment	EdU
raw__ss_1__os_0__min_size_50__min_size_overlap_0/slide 5_rifko/Image 41_Out_Channel Alignment__Mask_1/tables/007_dist_to_core_and_rim_EdU.csv.gz	243	0.303062702199776	5.23433354231759	raw__ss_1__os_0__min_size_50__min_size_overlap_0	RIF1 -/-	Image 41__Mask_1	Out_Channel Alignment	Image 41__Mask_1__Out_Channel Alignment	EdU
raw__ss_1__os_0__min_size_50__min_size_overlap_0/slide 5_rifko/Image 41_Out_Channel Alignment__Mask_1/tables/007_dist_to_core_and_rim_EdU.csv.gz	244	1.48945211411613	3.51657345721101	raw__ss_1__os_0__min_size_50__min_size_overlap_0	RIF1 -/-	Image 41__Mask_1	Out_Channel Alignment	Image 41__Mask_1__Out_Channel Alignment	EdU
raw__ss_1__os_0__min_size_50__min_size_overlap_0/slide 5_rifko/Image 41_Out_Channel Alignment__Mask_1/tables/007_dist_to_core_and_rim_EdU.csv.gz	245	1.81223599478218	3.20010075703763	raw__ss_1__os_0__min_size_50__min_size_overlap_0	RIF1 -/-	Image 41__Mask_1	Out_Channel Alignment	Image 41__Mask_1__Out_Channel Alignment	EdU
raw__ss_1__os_0__min_size_50__min_size_overlap_0/slide 5_rifko/Image 41_Out_Channel Alignment__Mask_1/tables/007_dist_to_core_and_rim_EdU.csv.gz	246	1.85056688814456	3.39657394772392	raw__ss_1__os_0__min_size_50__min_size_overlap_0	RIF1 -/-	Image 41__Mask_1	Out_Channel Alignment	Image 41__Mask_1__Out_Channel Alignment	EdU
raw__ss_1__os_0__min_size_50__min_size_overlap_0/slide 5_rifko/Image 41_Out_Channel Alignment__Mask_1/tables/007_dist_to_core_and_rim_EdU.csv.gz	247	0.919035562321637	4.55070388492592	raw__ss_1__os_0__min_size_50__min_size_overlap_0	RIF1 -/-	Image 41__Mask_1	Out_Channel Alignment	Image 41__Mask_1__Out_Channel Alignment	EdU
raw__ss_1__os_0__min_size_50__min_size_overlap_0/slide 5_rifko/Image 41_Out_Channel Alignment__Mask_1/tables/007_dist_to_core_and_rim_EdU.csv.gz	248	0.630810771620896	4.06642127588805	raw__ss_1__os_0__min_size_50__min_size_overlap_0	RIF1 -/-	Image 41__Mask_1	Out_Channel Alignment	Image 41__Mask_1__Out_Channel Alignment	EdU
raw__ss_1__os_0__min_size_50__min_size_overlap_0/slide 5_rifko/Image 41_Out_Channel Alignment__Mask_1/tables/007_dist_to_core_and_rim_EdU.csv.gz	249	4.27721350104355	1.4750406332878	raw__ss_1__os_0__min_size_50__min_size_overlap_0	RIF1 -/-	Image 41__Mask_1	Out_Channel Alignment	Image 41__Mask_1__Out_Channel Alignment	EdU
raw__ss_1__os_0__min_size_50__min_size_overlap_0/slide 5_rifko/Image 41_Out_Channel Alignment__Mask_1/tables/007_dist_to_core_and_rim_EdU.csv.gz	250	4.2811902660189	1.62210254541194	raw__ss_1__os_0__min_size_50__min_size_overlap_0	RIF1 -/-	Image 41__Mask_1	Out_Channel Alignment	Image 41__Mask_1__Out_Channel Alignment	EdU
raw__ss_1__os_0__min_size_50__min_size_overlap_0/slide 5_rifko/Image 41_Out_Channel Alignment__Mask_1/tables/007_dist_to_core_and_rim_EdU.csv.gz	251	2.06914689807801	3.24218512861527	raw__ss_1__os_0__min_size_50__min_size_overlap_0	RIF1 -/-	Image 41__Mask_1	Out_Channel Alignment	Image 41__Mask_1__Out_Channel Alignment	EdU
raw__ss_1__os_0__min_size_50__min_size_overlap_0/slide 5_rifko/Image 41_Out_Channel Alignment__Mask_1/tables/007_dist_to_core_and_rim_EdU.csv.gz	252	1.29745054789624	3.25767140425566	raw__ss_1__os_0__min_size_50__min_size_overlap_0	RIF1 -/-	Image 41__Mask_1	Out_Channel Alignment	Image 41__Mask_1__Out_Channel Alignment	EdU
raw__ss_1__os_0__min_size_50__min_size_overlap_0/slide 5_rifko/Image 41_Out_Channel Alignment__Mask_1/tables/007_dist_to_core_and_rim_EdU.csv.gz	253	1.20353868743447	2.13901374622527	raw__ss_1__os_0__min_size_50__min_size_overlap_0	RIF1 -/-	Image 41__Mask_1	Out_Channel Alignment	Image 41__Mask_1__Out_Channel Alignment	EdU
raw__ss_1__os_0__min_size_50__min_size_overlap_0/slide 5_rifko/Image 41_Out_Channel Alignment__Mask_1/tables/007_dist_to_core_and_rim_EdU.csv.gz	254	2.49045489063934	0.84155693058868	raw__ss_1__os_0__min_size_50__min_size_overlap_0	RIF1 -/-	Image 41__Mask_1	Out_Channel Alignment	Image 41__Mask_1__Out_Channel Alignment	EdU
raw__ss_1__os_0__min_size_50__min_size_overlap_0/slide 5_rifko/Image 41_Out_Channel Alignment__Mask_1/tables/007_dist_to_core_and_rim_EdU.csv.gz	255	1.07578181054617	4.02612262304273	raw__ss_1__os_0__min_size_50__min_size_overlap_0	RIF1 -/-	Image 41__Mask_1	Out_Channel Alignment	Image 41__Mask_1__Out_Channel Alignment	EdU
raw__ss_1__os_0__min_size_50__min_size_overlap_0/slide 5_rifko/Image 41_Out_Channel Alignment__Mask_1/tables/007_dist_to_core_and_rim_EdU.csv.gz	256	0.891896160630314	4.45433925587455	raw__ss_1__os_0__min_size_50__min_size_overlap_0	RIF1 -/-	Image 41__Mask_1	Out_Channel Alignment	Image 41__Mask_1__Out_Channel Alignment	EdU
raw__ss_1__os_0__min_size_50__min_size_overlap_0/slide 5_rifko/Image 41_Out_Channel Alignment__Mask_1/tables/007_dist_to_core_and_rim_EdU.csv.gz	257	0.971050224620988	4.59741851800215	raw__ss_1__os_0__min_size_50__min_size_overlap_0	RIF1 -/-	Image 41__Mask_1	Out_Channel Alignment	Image 41__Mask_1__Out_Channel Alignment	EdU
raw__ss_1__os_0__min_size_50__min_size_overlap_0/slide 5_rifko/Image 41_Out_Channel Alignment__Mask_1/tables/007_dist_to_core_and_rim_EdU.csv.gz	258	4.19150046959324	0.434025805000528	raw__ss_1__os_0__min_size_50__min_size_overlap_0	RIF1 -/-	Image 41__Mask_1	Out_Channel Alignment	Image 41__Mask_1__Out_Channel Alignment	EdU
raw__ss_1__os_0__min_size_50__min_size_overlap_0/slide 5_rifko/Image 41_Out_Channel Alignment__Mask_1/tables/007_dist_to_core_and_rim_EdU.csv.gz	259	1.18133887864598	4.21316393326622	raw__ss_1__os_0__min_size_50__min_size_overlap_0	RIF1 -/-	Image 41__Mask_1	Out_Channel Alignment	Image 41__Mask_1__Out_Channel Alignment	EdU
raw__ss_1__os_0__min_size_50__min_size_overlap_0/slide 5_rifko/Image 41_Out_Channel Alignment__Mask_1/tables/007_dist_to_core_and_rim_EdU.csv.gz	260	1.76854860859884	3.32116390316918	raw__ss_1__os_0__min_size_50__min_size_overlap_0	RIF1 -/-	Image 41__Mask_1	Out_Channel Alignment	Image 41__Mask_1__Out_Channel Alignment	EdU
raw__ss_1__os_0__min_size_50__min_size_overlap_0/slide 5_rifko/Image 41_Out_Channel Alignment__Mask_1/tables/007_dist_to_core_and_rim_EdU.csv.gz	261	0.851189338150895	5.07102399834945	raw__ss_1__os_0__min_size_50__min_size_overlap_0	RIF1 -/-	Image 41__Mask_1	Out_Channel Alignment	Image 41__Mask_1__Out_Channel Alignment	EdU
raw__ss_1__os_0__min_size_50__min_size_overlap_0/slide 5_rifko/Image 41_Out_Channel Alignment__Mask_1/tables/007_dist_to_core_and_rim_EdU.csv.gz	262	0.687151804247207	5.2547456001255	raw__ss_1__os_0__min_size_50__min_size_overlap_0	RIF1 -/-	Image 41__Mask_1	Out_Channel Alignment	Image 41__Mask_1__Out_Channel Alignment	EdU
raw__ss_1__os_0__min_size_50__min_size_overlap_0/slide 5_rifko/Image 41_Out_Channel Alignment__Mask_1/tables/007_dist_to_core_and_rim_EdU.csv.gz	263	1.88031584195845	3.42786539333135	raw__ss_1__os_0__min_size_50__min_size_overlap_0	RIF1 -/-	Image 41__Mask_1	Out_Channel Alignment	Image 41__Mask_1__Out_Channel Alignment	EdU
raw__ss_1__os_0__min_size_50__min_size_overlap_0/slide 5_rifko/Image 41_Out_Channel Alignment__Mask_1/tables/007_dist_to_core_and_rim_EdU.csv.gz	264	0.545321679198819	2.99386769215117	raw__ss_1__os_0__min_size_50__min_size_overlap_0	RIF1 -/-	Image 41__Mask_1	Out_Channel Alignment	Image 41__Mask_1__Out_Channel Alignment	EdU
raw__ss_1__os_0__min_size_50__min_size_overlap_0/slide 5_rifko/Image 41_Out_Channel Alignment__Mask_1/tables/007_dist_to_core_and_rim_EdU.csv.gz	265	2.41917552424744	2.12620837986512	raw__ss_1__os_0__min_size_50__min_size_overlap_0	RIF1 -/-	Image 41__Mask_1	Out_Channel Alignment	Image 41__Mask_1__Out_Channel Alignment	EdU
raw__ss_1__os_0__min_size_50__min_size_overlap_0/slide 5_rifko/Image 41_Out_Channel Alignment__Mask_1/tables/007_dist_to_core_and_rim_EdU.csv.gz	267	2.7348186066109	0.356075314009851	raw__ss_1__os_0__min_size_50__min_size_overlap_0	RIF1 -/-	Image 41__Mask_1	Out_Channel Alignment	Image 41__Mask_1__Out_Channel Alignment	EdU
raw__ss_1__os_0__min_size_50__min_size_overlap_0/slide 5_rifko/Image 41_Out_Channel Alignment__Mask_1/tables/007_dist_to_core_and_rim_EdU.csv.gz	268	4.9003858231811	1.02265907112128	raw__ss_1__os_0__min_size_50__min_size_overlap_0	RIF1 -/-	Image 41__Mask_1	Out_Channel Alignment	Image 41__Mask_1__Out_Channel Alignment	EdU
raw__ss_1__os_0__min_size_50__min_size_overlap_0/slide 5_rifko/Image 41_Out_Channel Alignment__Mask_1/tables/007_dist_to_core_and_rim_EdU.csv.gz	269	1.32989527545165	3.80497375678499	raw__ss_1__os_0__min_size_50__min_size_overlap_0	RIF1 -/-	Image 41__Mask_1	Out_Channel Alignment	Image 41__Mask_1__Out_Channel Alignment	EdU
raw__ss_1__os_0__min_size_50__min_size_overlap_0/slide 5_rifko/Image 41_Out_Channel Alignment__Mask_1/tables/007_dist_to_core_and_rim_EdU.csv.gz	270	0.824492549762231	4.31342047262548	raw__ss_1__os_0__min_size_50__min_size_overlap_0	RIF1 -/-	Image 41__Mask_1	Out_Channel Alignment	Image 41__Mask_1__Out_Channel Alignment	EdU
raw__ss_1__os_0__min_size_50__min_size_overlap_0/slide 5_rifko/Image 41_Out_Channel Alignment__Mask_1/tables/007_dist_to_core_and_rim_EdU.csv.gz	271	3.00673206150029	2.15538776997912	raw__ss_1__os_0__min_size_50__min_size_overlap_0	RIF1 -/-	Image 41__Mask_1	Out_Channel Alignment	Image 41__Mask_1__Out_Channel Alignment	EdU
raw__ss_1__os_0__min_size_50__min_size_overlap_0/slide 5_rifko/Image 41_Out_Channel Alignment__Mask_1/tables/007_dist_to_core_and_rim_EdU.csv.gz	272	1.20382640424669	3.82219411586286	raw__ss_1__os_0__min_size_50__min_size_overlap_0	RIF1 -/-	Image 41__Mask_1	Out_Channel Alignment	Image 41__Mask_1__Out_Channel Alignment	EdU
raw__ss_1__os_0__min_size_50__min_size_overlap_0/slide 5_rifko/Image 41_Out_Channel Alignment__Mask_1/tables/007_dist_to_core_and_rim_EdU.csv.gz	273	0.874620146780857	4.70384696113591	raw__ss_1__os_0__min_size_50__min_size_overlap_0	RIF1 -/-	Image 41__Mask_1	Out_Channel Alignment	Image 41__Mask_1__Out_Channel Alignment	EdU
raw__ss_1__os_0__min_size_50__min_size_overlap_0/slide 5_rifko/Image 41_Out_Channel Alignment__Mask_1/tables/007_dist_to_core_and_rim_EdU.csv.gz	274	0.259922578065249	5.34586125827826	raw__ss_1__os_0__min_size_50__min_size_overlap_0	RIF1 -/-	Image 41__Mask_1	Out_Channel Alignment	Image 41__Mask_1__Out_Channel Alignment	EdU
raw__ss_1__os_0__min_size_50__min_size_overlap_0/slide 5_rifko/Image 41_Out_Channel Alignment__Mask_1/tables/007_dist_to_core_and_rim_EdU.csv.gz	275	2.02220088400893	3.90026102001591	raw__ss_1__os_0__min_size_50__min_size_overlap_0	RIF1 -/-	Image 41__Mask_1	Out_Channel Alignment	Image 41__Mask_1__Out_Channel Alignment	EdU
raw__ss_1__os_0__min_size_50__min_size_overlap_0/slide 5_rifko/Image 41_Out_Channel Alignment__Mask_1/tables/007_dist_to_core_and_rim_EdU.csv.gz	276	0.290889832392638	4.53393064634396	raw__ss_1__os_0__min_size_50__min_size_overlap_0	RIF1 -/-	Image 41__Mask_1	Out_Channel Alignment	Image 41__Mask_1__Out_Channel Alignment	EdU
raw__ss_1__os_0__min_size_50__min_size_overlap_0/slide 5_rifko/Image 41_Out_Channel Alignment__Mask_1/tables/007_dist_to_core_and_rim_EdU.csv.gz	277	3.26484542849849	2.69562002354409	raw__ss_1__os_0__min_size_50__min_size_overlap_0	RIF1 -/-	Image 41__Mask_1	Out_Channel Alignment	Image 41__Mask_1__Out_Channel Alignment	EdU
raw__ss_1__os_0__min_size_50__min_size_overlap_0/slide 5_rifko/Image 41_Out_Channel Alignment__Mask_1/tables/007_dist_to_core_and_rim_EdU.csv.gz	278	4.11338906194439	1.73989666597105	raw__ss_1__os_0__min_size_50__min_size_overlap_0	RIF1 -/-	Image 41__Mask_1	Out_Channel Alignment	Image 41__Mask_1__Out_Channel Alignment	EdU
raw__ss_1__os_0__min_size_50__min_size_overlap_0/slide 5_rifko/Image 41_Out_Channel Alignment__Mask_1/tables/007_dist_to_core_and_rim_EdU.csv.gz	279	3.97796047061875	1.96406952915137	raw__ss_1__os_0__min_size_50__min_size_overlap_0	RIF1 -/-	Image 41__Mask_1	Out_Channel Alignment	Image 41__Mask_1__Out_Channel Alignment	EdU
raw__ss_1__os_0__min_size_50__min_size_overlap_0/slide 5_rifko/Image 41_Out_Channel Alignment__Mask_1/tables/007_dist_to_core_and_rim_EdU.csv.gz	280	2.82663968731093	0.996479232995039	raw__ss_1__os_0__min_size_50__min_size_overlap_0	RIF1 -/-	Image 41__Mask_1	Out_Channel Alignment	Image 41__Mask_1__Out_Channel Alignment	EdU
raw__ss_1__os_0__min_size_50__min_size_overlap_0/slide 5_rifko/Image 41_Out_Channel Alignment__Mask_1/tables/007_dist_to_core_and_rim_EdU.csv.gz	281	5.10494200980254	0.542142509281311	raw__ss_1__os_0__min_size_50__min_size_overlap_0	RIF1 -/-	Image 41__Mask_1	Out_Channel Alignment	Image 41__Mask_1__Out_Channel Alignment	EdU
raw__ss_1__os_0__min_size_50__min_size_overlap_0/slide 5_rifko/Image 41_Out_Channel Alignment__Mask_1/tables/007_dist_to_core_and_rim_EdU.csv.gz	282	1.70311663049438	4.25916069895486	raw__ss_1__os_0__min_size_50__min_size_overlap_0	RIF1 -/-	Image 41__Mask_1	Out_Channel Alignment	Image 41__Mask_1__Out_Channel Alignment	EdU
raw__ss_1__os_0__min_size_50__min_size_overlap_0/slide 5_rifko/Image 41_Out_Channel Alignment__Mask_1/tables/007_dist_to_core_and_rim_EdU.csv.gz	283	0.606479359433941	3.1772126287359	raw__ss_1__os_0__min_size_50__min_size_overlap_0	RIF1 -/-	Image 41__Mask_1	Out_Channel Alignment	Image 41__Mask_1__Out_Channel Alignment	EdU
raw__ss_1__os_0__min_size_50__min_size_overlap_0/slide 5_rifko/Image 41_Out_Channel Alignment__Mask_1/tables/007_dist_to_core_and_rim_EdU.csv.gz	284	4.46448043150791	1.45578935522752	raw__ss_1__os_0__min_size_50__min_size_overlap_0	RIF1 -/-	Image 41__Mask_1	Out_Channel Alignment	Image 41__Mask_1__Out_Channel Alignment	EdU
raw__ss_1__os_0__min_size_50__min_size_overlap_0/slide 5_rifko/Image 41_Out_Channel Alignment__Mask_1/tables/007_dist_to_core_and_rim_EdU.csv.gz	285	1.5667227842933	3.67279198301859	raw__ss_1__os_0__min_size_50__min_size_overlap_0	RIF1 -/-	Image 41__Mask_1	Out_Channel Alignment	Image 41__Mask_1__Out_Channel Alignment	EdU
raw__ss_1__os_0__min_size_50__min_size_overlap_0/slide 5_rifko/Image 41_Out_Channel Alignment__Mask_1/tables/007_dist_to_core_and_rim_EdU.csv.gz	286	1.18238759611636	4.00779675293802	raw__ss_1__os_0__min_size_50__min_size_overlap_0	RIF1 -/-	Image 41__Mask_1	Out_Channel Alignment	Image 41__Mask_1__Out_Channel Alignment	EdU
raw__ss_1__os_0__min_size_50__min_size_overlap_0/slide 5_rifko/Image 41_Out_Channel Alignment__Mask_1/tables/007_dist_to_core_and_rim_EdU.csv.gz	287	1.11025329937481	4.15494934572792	raw__ss_1__os_0__min_size_50__min_size_overlap_0	RIF1 -/-	Image 41__Mask_1	Out_Channel Alignment	Image 41__Mask_1__Out_Channel Alignment	EdU
raw__ss_1__os_0__min_size_50__min_size_overlap_0/slide 5_rifko/Image 41_Out_Channel Alignment__Mask_1/tables/007_dist_to_core_and_rim_EdU.csv.gz	288	0.749010084961052	4.92720769942619	raw__ss_1__os_0__min_size_50__min_size_overlap_0	RIF1 -/-	Image 41__Mask_1	Out_Channel Alignment	Image 41__Mask_1__Out_Channel Alignment	EdU
raw__ss_1__os_0__min_size_50__min_size_overlap_0/slide 5_rifko/Image 41_Out_Channel Alignment__Mask_1/tables/007_dist_to_core_and_rim_EdU.csv.gz	289	2.11302891619139	3.11503041053587	raw__ss_1__os_0__min_size_50__min_size_overlap_0	RIF1 -/-	Image 41__Mask_1	Out_Channel Alignment	Image 41__Mask_1__Out_Channel Alignment	EdU
raw__ss_1__os_0__min_size_50__min_size_overlap_0/slide 5_rifko/Image 41_Out_Channel Alignment__Mask_1/tables/007_dist_to_core_and_rim_EdU.csv.gz	290	2.63551784561659	2.71355616067762	raw__ss_1__os_0__min_size_50__min_size_overlap_0	RIF1 -/-	Image 41__Mask_1	Out_Channel Alignment	Image 41__Mask_1__Out_Channel Alignment	EdU
raw__ss_1__os_0__min_size_50__min_size_overlap_0/slide 5_rifko/Image 41_Out_Channel Alignment__Mask_1/tables/007_dist_to_core_and_rim_EdU.csv.gz	291	1.4510975074076	3.81581408286231	raw__ss_1__os_0__min_size_50__min_size_overlap_0	RIF1 -/-	Image 41__Mask_1	Out_Channel Alignment	Image 41__Mask_1__Out_Channel Alignment	EdU
raw__ss_1__os_0__min_size_50__min_size_overlap_0/slide 5_rifko/Image 41_Out_Channel Alignment__Mask_1/tables/007_dist_to_core_and_rim_EdU.csv.gz	292	0.604697563728977	4.74555514381765	raw__ss_1__os_0__min_size_50__min_size_overlap_0	RIF1 -/-	Image 41__Mask_1	Out_Channel Alignment	Image 41__Mask_1__Out_Channel Alignment	EdU
raw__ss_1__os_0__min_size_50__min_size_overlap_0/slide 5_rifko/Image 41_Out_Channel Alignment__Mask_1/tables/007_dist_to_core_and_rim_EdU.csv.gz	293	1.57628616953509	3.62141132905093	raw__ss_1__os_0__min_size_50__min_size_overlap_0	RIF1 -/-	Image 41__Mask_1	Out_Channel Alignment	Image 41__Mask_1__Out_Channel Alignment	EdU
raw__ss_1__os_0__min_size_50__min_size_overlap_0/slide 5_rifko/Image 41_Out_Channel Alignment__Mask_1/tables/007_dist_to_core_and_rim_EdU.csv.gz	294	4.05037703433255	1.78971629463889	raw__ss_1__os_0__min_size_50__min_size_overlap_0	RIF1 -/-	Image 41__Mask_1	Out_Channel Alignment	Image 41__Mask_1__Out_Channel Alignment	EdU
raw__ss_1__os_0__min_size_50__min_size_overlap_0/slide 5_rifko/Image 41_Out_Channel Alignment__Mask_1/tables/007_dist_to_core_and_rim_EdU.csv.gz	295	4.16209257170954	1.72491974033249	raw__ss_1__os_0__min_size_50__min_size_overlap_0	RIF1 -/-	Image 41__Mask_1	Out_Channel Alignment	Image 41__Mask_1__Out_Channel Alignment	EdU
raw__ss_1__os_0__min_size_50__min_size_overlap_0/slide 5_rifko/Image 41_Out_Channel Alignment__Mask_1/tables/007_dist_to_core_and_rim_EdU.csv.gz	297	2.32113213486697	2.78175221916627	raw__ss_1__os_0__min_size_50__min_size_overlap_0	RIF1 -/-	Image 41__Mask_1	Out_Channel Alignment	Image 41__Mask_1__Out_Channel Alignment	EdU
raw__ss_1__os_0__min_size_50__min_size_overlap_0/slide 5_rifko/Image 41_Out_Channel Alignment__Mask_1/tables/007_dist_to_core_and_rim_EdU.csv.gz	298	2.21537936032918	2.9267773059387	raw__ss_1__os_0__min_size_50__min_size_overlap_0	RIF1 -/-	Image 41__Mask_1	Out_Channel Alignment	Image 41__Mask_1__Out_Channel Alignment	EdU
raw__ss_1__os_0__min_size_50__min_size_overlap_0/slide 5_rifko/Image 41_Out_Channel Alignment__Mask_1/tables/007_dist_to_core_and_rim_EdU.csv.gz	299	4.29091765292528	1.68653634996148	raw__ss_1__os_0__min_size_50__min_size_overlap_0	RIF1 -/-	Image 41__Mask_1	Out_Channel Alignment	Image 41__Mask_1__Out_Channel Alignment	EdU
raw__ss_1__os_0__min_size_50__min_size_overlap_0/slide 5_rifko/Image 41_Out_Channel Alignment__Mask_1/tables/007_dist_to_core_and_rim_EdU.csv.gz	300	5.04325646532548	0.672831390019144	raw__ss_1__os_0__min_size_50__min_size_overlap_0	RIF1 -/-	Image 41__Mask_1	Out_Channel Alignment	Image 41__Mask_1__Out_Channel Alignment	EdU
raw__ss_1__os_0__min_size_50__min_size_overlap_0/slide 5_rifko/Image 41_Out_Channel Alignment__Mask_1/tables/007_dist_to_core_and_rim_EdU.csv.gz	301	2.6385117794509	2.52633078306833	raw__ss_1__os_0__min_size_50__min_size_overlap_0	RIF1 -/-	Image 41__Mask_1	Out_Channel Alignment	Image 41__Mask_1__Out_Channel Alignment	EdU
raw__ss_1__os_0__min_size_50__min_size_overlap_0/slide 5_rifko/Image 41_Out_Channel Alignment__Mask_1/tables/007_dist_to_core_and_rim_EdU.csv.gz	302	0.285606669429516	5.59059640282855	raw__ss_1__os_0__min_size_50__min_size_overlap_0	RIF1 -/-	Image 41__Mask_1	Out_Channel Alignment	Image 41__Mask_1__Out_Channel Alignment	EdU
raw__ss_1__os_0__min_size_50__min_size_overlap_0/slide 5_rifko/Image 41_Out_Channel Alignment__Mask_1/tables/007_dist_to_core_and_rim_EdU.csv.gz	303	1.09241918240769	3.93735357412673	raw__ss_1__os_0__min_size_50__min_size_overlap_0	RIF1 -/-	Image 41__Mask_1	Out_Channel Alignment	Image 41__Mask_1__Out_Channel Alignment	EdU
raw__ss_1__os_0__min_size_50__min_size_overlap_0/slide 5_rifko/Image 41_Out_Channel Alignment__Mask_1/tables/007_dist_to_core_and_rim_EdU.csv.gz	304	0.181741341767702	5.14127516929753	raw__ss_1__os_0__min_size_50__min_size_overlap_0	RIF1 -/-	Image 41__Mask_1	Out_Channel Alignment	Image 41__Mask_1__Out_Channel Alignment	EdU
raw__ss_1__os_0__min_size_50__min_size_overlap_0/slide 5_rifko/Image 41_Out_Channel Alignment__Mask_1/tables/007_dist_to_core_and_rim_EdU.csv.gz	305	0.86281720781818	3.59388469706041	raw__ss_1__os_0__min_size_50__min_size_overlap_0	RIF1 -/-	Image 41__Mask_1	Out_Channel Alignment	Image 41__Mask_1__Out_Channel Alignment	EdU
raw__ss_1__os_0__min_size_50__min_size_overlap_0/slide 5_rifko/Image 41_Out_Channel Alignment__Mask_1/tables/007_dist_to_core_and_rim_EdU.csv.gz	306	3.94279920320136	1.81613982195412	raw__ss_1__os_0__min_size_50__min_size_overlap_0	RIF1 -/-	Image 41__Mask_1	Out_Channel Alignment	Image 41__Mask_1__Out_Channel Alignment	EdU
raw__ss_1__os_0__min_size_50__min_size_overlap_0/slide 5_rifko/Image 41_Out_Channel Alignment__Mask_1/tables/007_dist_to_core_and_rim_EdU.csv.gz	307	1.39283255681504	3.4160846681293	raw__ss_1__os_0__min_size_50__min_size_overlap_0	RIF1 -/-	Image 41__Mask_1	Out_Channel Alignment	Image 41__Mask_1__Out_Channel Alignment	EdU
raw__ss_1__os_0__min_size_50__min_size_overlap_0/slide 5_rifko/Image 41_Out_Channel Alignment__Mask_1/tables/007_dist_to_core_and_rim_EdU.csv.gz	308	1.0985323938724	2.04329667232875	raw__ss_1__os_0__min_size_50__min_size_overlap_0	RIF1 -/-	Image 41__Mask_1	Out_Channel Alignment	Image 41__Mask_1__Out_Channel Alignment	EdU
raw__ss_1__os_0__min_size_50__min_size_overlap_0/slide 5_rifko/Image 41_Out_Channel Alignment__Mask_1/tables/007_dist_to_core_and_rim_EdU.csv.gz	309	2.37879009183098	3.1458032397297	raw__ss_1__os_0__min_size_50__min_size_overlap_0	RIF1 -/-	Image 41__Mask_1	Out_Channel Alignment	Image 41__Mask_1__Out_Channel Alignment	EdU
raw__ss_1__os_0__min_size_50__min_size_overlap_0/slide 5_rifko/Image 41_Out_Channel Alignment__Mask_1/tables/007_dist_to_core_and_rim_EdU.csv.gz	310	1.75641136869661	3.37543583490995	raw__ss_1__os_0__min_size_50__min_size_overlap_0	RIF1 -/-	Image 41__Mask_1	Out_Channel Alignment	Image 41__Mask_1__Out_Channel Alignment	EdU
raw__ss_1__os_0__min_size_50__min_size_overlap_0/slide 5_rifko/Image 41_Out_Channel Alignment__Mask_1/tables/007_dist_to_core_and_rim_EdU.csv.gz	311	2.23183072640061	3.38861073909082	raw__ss_1__os_0__min_size_50__min_size_overlap_0	RIF1 -/-	Image 41__Mask_1	Out_Channel Alignment	Image 41__Mask_1__Out_Channel Alignment	EdU
raw__ss_1__os_0__min_size_50__min_size_overlap_0/slide 5_rifko/Image 41_Out_Channel Alignment__Mask_1/tables/007_dist_to_core_and_rim_EdU.csv.gz	312	1.67934223265869	3.60796326225847	raw__ss_1__os_0__min_size_50__min_size_overlap_0	RIF1 -/-	Image 41__Mask_1	Out_Channel Alignment	Image 41__Mask_1__Out_Channel Alignment	EdU
raw__ss_1__os_0__min_size_50__min_size_overlap_0/slide 5_rifko/Image 41_Out_Channel Alignment__Mask_1/tables/007_dist_to_core_and_rim_EdU.csv.gz	313	0.608136846631941	5.12014009750519	raw__ss_1__os_0__min_size_50__min_size_overlap_0	RIF1 -/-	Image 41__Mask_1	Out_Channel Alignment	Image 41__Mask_1__Out_Channel Alignment	EdU
raw__ss_1__os_0__min_size_50__min_size_overlap_0/slide 5_rifko/Image 41_Out_Channel Alignment__Mask_1/tables/007_dist_to_core_and_rim_EdU.csv.gz	314	0.72717296519619	5.08494419075669	raw__ss_1__os_0__min_size_50__min_size_overlap_0	RIF1 -/-	Image 41__Mask_1	Out_Channel Alignment	Image 41__Mask_1__Out_Channel Alignment	EdU
raw__ss_1__os_0__min_size_50__min_size_overlap_0/slide 5_rifko/Image 41_Out_Channel Alignment__Mask_1/tables/007_dist_to_core_and_rim_EdU.csv.gz	315	0.939190232164409	4.43306418504992	raw__ss_1__os_0__min_size_50__min_size_overlap_0	RIF1 -/-	Image 41__Mask_1	Out_Channel Alignment	Image 41__Mask_1__Out_Channel Alignment	EdU
raw__ss_1__os_0__min_size_50__min_size_overlap_0/slide 5_rifko/Image 41_Out_Channel Alignment__Mask_1/tables/007_dist_to_core_and_rim_EdU.csv.gz	316	2.66492192496623	2.81024294423276	raw__ss_1__os_0__min_size_50__min_size_overlap_0	RIF1 -/-	Image 41__Mask_1	Out_Channel Alignment	Image 41__Mask_1__Out_Channel Alignment	EdU
raw__ss_1__os_0__min_size_50__min_size_overlap_0/slide 5_rifko/Image 41_Out_Channel Alignment__Mask_1/tables/007_dist_to_core_and_rim_EdU.csv.gz	317	1.16543502466649	4.06466719201287	raw__ss_1__os_0__min_size_50__min_size_overlap_0	RIF1 -/-	Image 41__Mask_1	Out_Channel Alignment	Image 41__Mask_1__Out_Channel Alignment	EdU
raw__ss_1__os_0__min_size_50__min_size_overlap_0/slide 5_rifko/Image 41_Out_Channel Alignment__Mask_1/tables/007_dist_to_core_and_rim_EdU.csv.gz	318	2.58074216784073	3.38963299213399	raw__ss_1__os_0__min_size_50__min_size_overlap_0	RIF1 -/-	Image 41__Mask_1	Out_Channel Alignment	Image 41__Mask_1__Out_Channel Alignment	EdU
raw__ss_1__os_0__min_size_50__min_size_overlap_0/slide 5_rifko/Image 41_Out_Channel Alignment__Mask_1/tables/007_dist_to_core_and_rim_EdU.csv.gz	319	3.91452034901467	1.87307451164576	raw__ss_1__os_0__min_size_50__min_size_overlap_0	RIF1 -/-	Image 41__Mask_1	Out_Channel Alignment	Image 41__Mask_1__Out_Channel Alignment	EdU
raw__ss_1__os_0__min_size_50__min_size_overlap_0/slide 5_rifko/Image 41_Out_Channel Alignment__Mask_1/tables/007_dist_to_core_and_rim_EdU.csv.gz	320	3.84212827697312	1.40350525881851	raw__ss_1__os_0__min_size_50__min_size_overlap_0	RIF1 -/-	Image 41__Mask_1	Out_Channel Alignment	Image 41__Mask_1__Out_Channel Alignment	EdU
raw__ss_1__os_0__min_size_50__min_size_overlap_0/slide 5_rifko/Image 41_Out_Channel Alignment__Mask_1/tables/007_dist_to_core_and_rim_EdU.csv.gz	321	3.98487627767217	1.94737423391928	raw__ss_1__os_0__min_size_50__min_size_overlap_0	RIF1 -/-	Image 41__Mask_1	Out_Channel Alignment	Image 41__Mask_1__Out_Channel Alignment	EdU
raw__ss_1__os_0__min_size_50__min_size_overlap_0/slide 5_rifko/Image 41_Out_Channel Alignment__Mask_1/tables/007_dist_to_core_and_rim_EdU.csv.gz	322	0.66556190027022	5.32522891838425	raw__ss_1__os_0__min_size_50__min_size_overlap_0	RIF1 -/-	Image 41__Mask_1	Out_Channel Alignment	Image 41__Mask_1__Out_Channel Alignment	EdU
raw__ss_1__os_0__min_size_50__min_size_overlap_0/slide 5_rifko/Image 41_Out_Channel Alignment__Mask_1/tables/007_dist_to_core_and_rim_EdU.csv.gz	323	0.982778406165925	4.00406506736619	raw__ss_1__os_0__min_size_50__min_size_overlap_0	RIF1 -/-	Image 41__Mask_1	Out_Channel Alignment	Image 41__Mask_1__Out_Channel Alignment	EdU
raw__ss_1__os_0__min_size_50__min_size_overlap_0/slide 5_rifko/Image 41_Out_Channel Alignment__Mask_1/tables/007_dist_to_core_and_rim_EdU.csv.gz	324	1.30849879613615	4.72999899873787	raw__ss_1__os_0__min_size_50__min_size_overlap_0	RIF1 -/-	Image 41__Mask_1	Out_Channel Alignment	Image 41__Mask_1__Out_Channel Alignment	EdU
raw__ss_1__os_0__min_size_50__min_size_overlap_0/slide 5_rifko/Image 41_Out_Channel Alignment__Mask_1/tables/007_dist_to_core_and_rim_EdU.csv.gz	325	0.498024291227279	4.5675368701564	raw__ss_1__os_0__min_size_50__min_size_overlap_0	RIF1 -/-	Image 41__Mask_1	Out_Channel Alignment	Image 41__Mask_1__Out_Channel Alignment	EdU
raw__ss_1__os_0__min_size_50__min_size_overlap_0/slide 5_rifko/Image 41_Out_Channel Alignment__Mask_1/tables/007_dist_to_core_and_rim_EdU.csv.gz	326	4.01963574362826	1.8096800823606	raw__ss_1__os_0__min_size_50__min_size_overlap_0	RIF1 -/-	Image 41__Mask_1	Out_Channel Alignment	Image 41__Mask_1__Out_Channel Alignment	EdU
raw__ss_1__os_0__min_size_50__min_size_overlap_0/slide 5_rifko/Image 41_Out_Channel Alignment__Mask_1/tables/007_dist_to_core_and_rim_EdU.csv.gz	327	1.73932952638622	4.01844851006513	raw__ss_1__os_0__min_size_50__min_size_overlap_0	RIF1 -/-	Image 41__Mask_1	Out_Channel Alignment	Image 41__Mask_1__Out_Channel Alignment	EdU
raw__ss_1__os_0__min_size_50__min_size_overlap_0/slide 5_rifko/Image 41_Out_Channel Alignment__Mask_1/tables/007_dist_to_core_and_rim_EdU.csv.gz	328	3.95873796858592	2.06869777054833	raw__ss_1__os_0__min_size_50__min_size_overlap_0	RIF1 -/-	Image 41__Mask_1	Out_Channel Alignment	Image 41__Mask_1__Out_Channel Alignment	EdU
raw__ss_1__os_0__min_size_50__min_size_overlap_0/slide 5_rifko/Image 41_Out_Channel Alignment__Mask_1/tables/007_dist_to_core_and_rim_EdU.csv.gz	329	4.30449156236255	1.68882316676954	raw__ss_1__os_0__min_size_50__min_size_overlap_0	RIF1 -/-	Image 41__Mask_1	Out_Channel Alignment	Image 41__Mask_1__Out_Channel Alignment	EdU
raw__ss_1__os_0__min_size_50__min_size_overlap_0/slide 5_rifko/Image 41_Out_Channel Alignment__Mask_1/tables/007_dist_to_core_and_rim_EdU.csv.gz	330	1.24655038968779	3.2863206802465	raw__ss_1__os_0__min_size_50__min_size_overlap_0	RIF1 -/-	Image 41__Mask_1	Out_Channel Alignment	Image 41__Mask_1__Out_Channel Alignment	EdU
raw__ss_1__os_0__min_size_50__min_size_overlap_0/slide 5_rifko/Image 41_Out_Channel Alignment__Mask_1/tables/007_dist_to_core_and_rim_EdU.csv.gz	331	4.24552833088786	1.63278717289765	raw__ss_1__os_0__min_size_50__min_size_overlap_0	RIF1 -/-	Image 41__Mask_1	Out_Channel Alignment	Image 41__Mask_1__Out_Channel Alignment	EdU
raw__ss_1__os_0__min_size_50__min_size_overlap_0/slide 5_rifko/Image 41_Out_Channel Alignment__Mask_1/tables/007_dist_to_core_and_rim_EdU.csv.gz	332	0.339600817872395	5.18685868279221	raw__ss_1__os_0__min_size_50__min_size_overlap_0	RIF1 -/-	Image 41__Mask_1	Out_Channel Alignment	Image 41__Mask_1__Out_Channel Alignment	EdU
raw__ss_1__os_0__min_size_50__min_size_overlap_0/slide 5_rifko/Image 41_Out_Channel Alignment__Mask_1/tables/007_dist_to_core_and_rim_EdU.csv.gz	333	2.11671781360645	3.10302098799441	raw__ss_1__os_0__min_size_50__min_size_overlap_0	RIF1 -/-	Image 41__Mask_1	Out_Channel Alignment	Image 41__Mask_1__Out_Channel Alignment	EdU
raw__ss_1__os_0__min_size_50__min_size_overlap_0/slide 5_rifko/Image 41_Out_Channel Alignment__Mask_1/tables/007_dist_to_core_and_rim_EdU.csv.gz	334	2.57087105358131	3.14533311769551	raw__ss_1__os_0__min_size_50__min_size_overlap_0	RIF1 -/-	Image 41__Mask_1	Out_Channel Alignment	Image 41__Mask_1__Out_Channel Alignment	EdU
raw__ss_1__os_0__min_size_50__min_size_overlap_0/slide 5_rifko/Image 41_Out_Channel Alignment__Mask_1/tables/007_dist_to_core_and_rim_EdU.csv.gz	335	3.28535851692877	2.36014245788068	raw__ss_1__os_0__min_size_50__min_size_overlap_0	RIF1 -/-	Image 41__Mask_1	Out_Channel Alignment	Image 41__Mask_1__Out_Channel Alignment	EdU
raw__ss_1__os_0__min_size_50__min_size_overlap_0/slide 5_rifko/Image 41_Out_Channel Alignment__Mask_1/tables/007_dist_to_core_and_rim_EdU.csv.gz	336	0.951371264968066	4.37420468920056	raw__ss_1__os_0__min_size_50__min_size_overlap_0	RIF1 -/-	Image 41__Mask_1	Out_Channel Alignment	Image 41__Mask_1__Out_Channel Alignment	EdU
raw__ss_1__os_0__min_size_50__min_size_overlap_0/slide 5_rifko/Image 41_Out_Channel Alignment__Mask_1/tables/007_dist_to_core_and_rim_EdU.csv.gz	337	3.94878178151685	1.94912753463558	raw__ss_1__os_0__min_size_50__min_size_overlap_0	RIF1 -/-	Image 41__Mask_1	Out_Channel Alignment	Image 41__Mask_1__Out_Channel Alignment	EdU
raw__ss_1__os_0__min_size_50__min_size_overlap_0/slide 5_rifko/Image 41_Out_Channel Alignment__Mask_1/tables/007_dist_to_core_and_rim_EdU.csv.gz	338	1.51837933202312	3.18265977446608	raw__ss_1__os_0__min_size_50__min_size_overlap_0	RIF1 -/-	Image 41__Mask_1	Out_Channel Alignment	Image 41__Mask_1__Out_Channel Alignment	EdU
raw__ss_1__os_0__min_size_50__min_size_overlap_0/slide 5_rifko/Image 41_Out_Channel Alignment__Mask_1/tables/007_dist_to_core_and_rim_EdU.csv.gz	339	4.53595281691286	1.35447872004649	raw__ss_1__os_0__min_size_50__min_size_overlap_0	RIF1 -/-	Image 41__Mask_1	Out_Channel Alignment	Image 41__Mask_1__Out_Channel Alignment	EdU
raw__ss_1__os_0__min_size_50__min_size_overlap_0/slide 5_rifko/Image 41_Out_Channel Alignment__Mask_1/tables/007_dist_to_core_and_rim_EdU.csv.gz	340	0.47032640812867	5.39942794688908	raw__ss_1__os_0__min_size_50__min_size_overlap_0	RIF1 -/-	Image 41__Mask_1	Out_Channel Alignment	Image 41__Mask_1__Out_Channel Alignment	EdU
raw__ss_1__os_0__min_size_50__min_size_overlap_0/slide 5_rifko/Image 41_Out_Channel Alignment__Mask_1/tables/007_dist_to_core_and_rim_EdU.csv.gz	341	0.555686067228387	5.25067078399223	raw__ss_1__os_0__min_size_50__min_size_overlap_0	RIF1 -/-	Image 41__Mask_1	Out_Channel Alignment	Image 41__Mask_1__Out_Channel Alignment	EdU
raw__ss_1__os_0__min_size_50__min_size_overlap_0/slide 5_rifko/Image 41_Out_Channel Alignment__Mask_1/tables/007_dist_to_core_and_rim_EdU.csv.gz	342	1.82094494338257	3.47044887882933	raw__ss_1__os_0__min_size_50__min_size_overlap_0	RIF1 -/-	Image 41__Mask_1	Out_Channel Alignment	Image 41__Mask_1__Out_Channel Alignment	EdU
raw__ss_1__os_0__min_size_50__min_size_overlap_0/slide 5_rifko/Image 41_Out_Channel Alignment__Mask_1/tables/007_dist_to_core_and_rim_EdU.csv.gz	343	2.97737892624271	2.04956380986748	raw__ss_1__os_0__min_size_50__min_size_overlap_0	RIF1 -/-	Image 41__Mask_1	Out_Channel Alignment	Image 41__Mask_1__Out_Channel Alignment	EdU
raw__ss_1__os_0__min_size_50__min_size_overlap_0/slide 5_rifko/Image 41_Out_Channel Alignment__Mask_1/tables/007_dist_to_core_and_rim_EdU.csv.gz	344	2.667328050196	1.92300839722122	raw__ss_1__os_0__min_size_50__min_size_overlap_0	RIF1 -/-	Image 41__Mask_1	Out_Channel Alignment	Image 41__Mask_1__Out_Channel Alignment	EdU
raw__ss_1__os_0__min_size_50__min_size_overlap_0/slide 5_rifko/Image 41_Out_Channel Alignment__Mask_1/tables/007_dist_to_core_and_rim_EdU.csv.gz	345	0.347362860113793	5.50117102350406	raw__ss_1__os_0__min_size_50__min_size_overlap_0	RIF1 -/-	Image 41__Mask_1	Out_Channel Alignment	Image 41__Mask_1__Out_Channel Alignment	EdU
raw__ss_1__os_0__min_size_50__min_size_overlap_0/slide 5_rifko/Image 41_Out_Channel Alignment__Mask_1/tables/007_dist_to_core_and_rim_EdU.csv.gz	346	3.81781428253948	2.03326046801952	raw__ss_1__os_0__min_size_50__min_size_overlap_0	RIF1 -/-	Image 41__Mask_1	Out_Channel Alignment	Image 41__Mask_1__Out_Channel Alignment	EdU
raw__ss_1__os_0__min_size_50__min_size_overlap_0/slide 5_rifko/Image 41_Out_Channel Alignment__Mask_1/tables/007_dist_to_core_and_rim_EdU.csv.gz	347	4.28880070860433	1.53365391517926	raw__ss_1__os_0__min_size_50__min_size_overlap_0	RIF1 -/-	Image 41__Mask_1	Out_Channel Alignment	Image 41__Mask_1__Out_Channel Alignment	EdU
raw__ss_1__os_0__min_size_50__min_size_overlap_0/slide 5_rifko/Image 41_Out_Channel Alignment__Mask_1/tables/007_dist_to_core_and_rim_EdU.csv.gz	348	5.12066196186657	0.692071931007361	raw__ss_1__os_0__min_size_50__min_size_overlap_0	RIF1 -/-	Image 41__Mask_1	Out_Channel Alignment	Image 41__Mask_1__Out_Channel Alignment	EdU
raw__ss_1__os_0__min_size_50__min_size_overlap_0/slide 5_rifko/Image 41_Out_Channel Alignment__Mask_1/tables/007_dist_to_core_and_rim_EdU.csv.gz	349	1.83158048700659	1.22194675712909	raw__ss_1__os_0__min_size_50__min_size_overlap_0	RIF1 -/-	Image 41__Mask_1	Out_Channel Alignment	Image 41__Mask_1__Out_Channel Alignment	EdU
raw__ss_1__os_0__min_size_50__min_size_overlap_0/slide 5_rifko/Image 41_Out_Channel Alignment__Mask_1/tables/007_dist_to_core_and_rim_EdU.csv.gz	351	4.03783121248053	1.94065621177226	raw__ss_1__os_0__min_size_50__min_size_overlap_0	RIF1 -/-	Image 41__Mask_1	Out_Channel Alignment	Image 41__Mask_1__Out_Channel Alignment	EdU
raw__ss_1__os_0__min_size_50__min_size_overlap_0/slide 5_rifko/Image 41_Out_Channel Alignment__Mask_1/tables/007_dist_to_core_and_rim_EdU.csv.gz	353	3.6185238110508	1.54488894774389	raw__ss_1__os_0__min_size_50__min_size_overlap_0	RIF1 -/-	Image 41__Mask_1	Out_Channel Alignment	Image 41__Mask_1__Out_Channel Alignment	EdU
raw__ss_1__os_0__min_size_50__min_size_overlap_0/slide 5_rifko/Image 41_Out_Channel Alignment__Mask_1/tables/007_dist_to_core_and_rim_EdU.csv.gz	354	0.536204235513096	4.44658102009306	raw__ss_1__os_0__min_size_50__min_size_overlap_0	RIF1 -/-	Image 41__Mask_1	Out_Channel Alignment	Image 41__Mask_1__Out_Channel Alignment	EdU
raw__ss_1__os_0__min_size_50__min_size_overlap_0/slide 5_rifko/Image 41_Out_Channel Alignment__Mask_1/tables/007_dist_to_core_and_rim_EdU.csv.gz	355	5.35001326139242	0.509369393835844	raw__ss_1__os_0__min_size_50__min_size_overlap_0	RIF1 -/-	Image 41__Mask_1	Out_Channel Alignment	Image 41__Mask_1__Out_Channel Alignment	EdU
raw__ss_1__os_0__min_size_50__min_size_overlap_0/slide 5_rifko/Image 41_Out_Channel Alignment__Mask_1/tables/007_dist_to_core_and_rim_EdU.csv.gz	356	1.54827584353529	4.30418472786851	raw__ss_1__os_0__min_size_50__min_size_overlap_0	RIF1 -/-	Image 41__Mask_1	Out_Channel Alignment	Image 41__Mask_1__Out_Channel Alignment	EdU
raw__ss_1__os_0__min_size_50__min_size_overlap_0/slide 5_rifko/Image 41_Out_Channel Alignment__Mask_1/tables/007_dist_to_core_and_rim_EdU.csv.gz	357	0.474677113768125	4.47746595561882	raw__ss_1__os_0__min_size_50__min_size_overlap_0	RIF1 -/-	Image 41__Mask_1	Out_Channel Alignment	Image 41__Mask_1__Out_Channel Alignment	EdU
raw__ss_1__os_0__min_size_50__min_size_overlap_0/slide 5_rifko/Image 41_Out_Channel Alignment__Mask_1/tables/007_dist_to_core_and_rim_EdU.csv.gz	358	3.72182614768846	2.22381946383866	raw__ss_1__os_0__min_size_50__min_size_overlap_0	RIF1 -/-	Image 41__Mask_1	Out_Channel Alignment	Image 41__Mask_1__Out_Channel Alignment	EdU
raw__ss_1__os_0__min_size_50__min_size_overlap_0/slide 5_rifko/Image 41_Out_Channel Alignment__Mask_1/tables/007_dist_to_core_and_rim_EdU.csv.gz	359	4.89377584198061	1.03607779448808	raw__ss_1__os_0__min_size_50__min_size_overlap_0	RIF1 -/-	Image 41__Mask_1	Out_Channel Alignment	Image 41__Mask_1__Out_Channel Alignment	EdU
raw__ss_1__os_0__min_size_50__min_size_overlap_0/slide 5_rifko/Image 41_Out_Channel Alignment__Mask_1/tables/007_dist_to_core_and_rim_EdU.csv.gz	360	1.50106828555472	2.83823642641426	raw__ss_1__os_0__min_size_50__min_size_overlap_0	RIF1 -/-	Image 41__Mask_1	Out_Channel Alignment	Image 41__Mask_1__Out_Channel Alignment	EdU
raw__ss_1__os_0__min_size_50__min_size_overlap_0/slide 5_rifko/Image 41_Out_Channel Alignment__Mask_1/tables/007_dist_to_core_and_rim_EdU.csv.gz	361	0.3137868913574	3.81157549257204	raw__ss_1__os_0__min_size_50__min_size_overlap_0	RIF1 -/-	Image 41__Mask_1	Out_Channel Alignment	Image 41__Mask_1__Out_Channel Alignment	EdU
raw__ss_1__os_0__min_size_50__min_size_overlap_0/slide 5_rifko/Image 41_Out_Channel Alignment__Mask_1/tables/007_dist_to_core_and_rim_EdU.csv.gz	362	1.35264954327773	2.98200257517631	raw__ss_1__os_0__min_size_50__min_size_overlap_0	RIF1 -/-	Image 41__Mask_1	Out_Channel Alignment	Image 41__Mask_1__Out_Channel Alignment	EdU
raw__ss_1__os_0__min_size_50__min_size_overlap_0/slide 5_rifko/Image 41_Out_Channel Alignment__Mask_1/tables/007_dist_to_core_and_rim_EdU.csv.gz	363	2.75315664184155	1.98385358984595	raw__ss_1__os_0__min_size_50__min_size_overlap_0	RIF1 -/-	Image 41__Mask_1	Out_Channel Alignment	Image 41__Mask_1__Out_Channel Alignment	EdU
raw__ss_1__os_0__min_size_50__min_size_overlap_0/slide 5_rifko/Image 41_Out_Channel Alignment__Mask_1/tables/007_dist_to_core_and_rim_EdU.csv.gz	364	2.43175478587006	3.31943111121008	raw__ss_1__os_0__min_size_50__min_size_overlap_0	RIF1 -/-	Image 41__Mask_1	Out_Channel Alignment	Image 41__Mask_1__Out_Channel Alignment	EdU
raw__ss_1__os_0__min_size_50__min_size_overlap_0/slide 5_rifko/Image 41_Out_Channel Alignment__Mask_1/tables/007_dist_to_core_and_rim_EdU.csv.gz	365	0.787969762562197	5.18192775973463	raw__ss_1__os_0__min_size_50__min_size_overlap_0	RIF1 -/-	Image 41__Mask_1	Out_Channel Alignment	Image 41__Mask_1__Out_Channel Alignment	EdU
raw__ss_1__os_0__min_size_50__min_size_overlap_0/slide 5_rifko/Image 41_Out_Channel Alignment__Mask_1/tables/007_dist_to_core_and_rim_EdU.csv.gz	366	0.914752581256636	5.11169059347311	raw__ss_1__os_0__min_size_50__min_size_overlap_0	RIF1 -/-	Image 41__Mask_1	Out_Channel Alignment	Image 41__Mask_1__Out_Channel Alignment	EdU
raw__ss_1__os_0__min_size_50__min_size_overlap_0/slide 5_rifko/Image 41_Out_Channel Alignment__Mask_1/tables/007_dist_to_core_and_rim_EdU.csv.gz	367	2.0165027390659	3.95337891335418	raw__ss_1__os_0__min_size_50__min_size_overlap_0	RIF1 -/-	Image 41__Mask_1	Out_Channel Alignment	Image 41__Mask_1__Out_Channel Alignment	EdU
raw__ss_1__os_0__min_size_50__min_size_overlap_0/slide 5_rifko/Image 41_Out_Channel Alignment__Mask_1/tables/007_dist_to_core_and_rim_EdU.csv.gz	368	1.38608644792711	3.57101038928727	raw__ss_1__os_0__min_size_50__min_size_overlap_0	RIF1 -/-	Image 41__Mask_1	Out_Channel Alignment	Image 41__Mask_1__Out_Channel Alignment	EdU
raw__ss_1__os_0__min_size_50__min_size_overlap_0/slide 5_rifko/Image 41_Out_Channel Alignment__Mask_1/tables/007_dist_to_core_and_rim_EdU.csv.gz	369	4.47310923658979	1.47500485839885	raw__ss_1__os_0__min_size_50__min_size_overlap_0	RIF1 -/-	Image 41__Mask_1	Out_Channel Alignment	Image 41__Mask_1__Out_Channel Alignment	EdU
raw__ss_1__os_0__min_size_50__min_size_overlap_0/slide 5_rifko/Image 41_Out_Channel Alignment__Mask_1/tables/007_dist_to_core_and_rim_EdU.csv.gz	370	1.71332954115306	2.96607488534189	raw__ss_1__os_0__min_size_50__min_size_overlap_0	RIF1 -/-	Image 41__Mask_1	Out_Channel Alignment	Image 41__Mask_1__Out_Channel Alignment	EdU
raw__ss_1__os_0__min_size_50__min_size_overlap_0/slide 5_rifko/Image 41_Out_Channel Alignment__Mask_1/tables/007_dist_to_core_and_rim_EdU.csv.gz	371	4.46259681077096	1.49966923123752	raw__ss_1__os_0__min_size_50__min_size_overlap_0	RIF1 -/-	Image 41__Mask_1	Out_Channel Alignment	Image 41__Mask_1__Out_Channel Alignment	EdU
raw__ss_1__os_0__min_size_50__min_size_overlap_0/slide 5_rifko/Image 41_Out_Channel Alignment__Mask_1/tables/007_dist_to_core_and_rim_EdU.csv.gz	372	1.71885752144415	4.22278616301026	raw__ss_1__os_0__min_size_50__min_size_overlap_0	RIF1 -/-	Image 41__Mask_1	Out_Channel Alignment	Image 41__Mask_1__Out_Channel Alignment	EdU
raw__ss_1__os_0__min_size_50__min_size_overlap_0/slide 5_rifko/Image 41_Out_Channel Alignment__Mask_1/tables/007_dist_to_core_and_rim_EdU.csv.gz	373	5.24002987712648	0.654459167330305	raw__ss_1__os_0__min_size_50__min_size_overlap_0	RIF1 -/-	Image 41__Mask_1	Out_Channel Alignment	Image 41__Mask_1__Out_Channel Alignment	EdU
raw__ss_1__os_0__min_size_50__min_size_overlap_0/slide 5_rifko/Image 41_Out_Channel Alignment__Mask_1/tables/007_dist_to_core_and_rim_EdU.csv.gz	374	5.21557005198173	0.71485558332262	raw__ss_1__os_0__min_size_50__min_size_overlap_0	RIF1 -/-	Image 41__Mask_1	Out_Channel Alignment	Image 41__Mask_1__Out_Channel Alignment	EdU
raw__ss_1__os_0__min_size_50__min_size_overlap_0/slide 5_rifko/Image 41_Out_Channel Alignment__Mask_1/tables/007_dist_to_core_and_rim_EdU.csv.gz	375	0.93572918199701	5.1078028364774	raw__ss_1__os_0__min_size_50__min_size_overlap_0	RIF1 -/-	Image 41__Mask_1	Out_Channel Alignment	Image 41__Mask_1__Out_Channel Alignment	EdU
raw__ss_1__os_0__min_size_50__min_size_overlap_0/slide 5_rifko/Image 41_Out_Channel Alignment__Mask_1/tables/007_dist_to_core_and_rim_EdU.csv.gz	377	0.472681688492863	5.08095340626199	raw__ss_1__os_0__min_size_50__min_size_overlap_0	RIF1 -/-	Image 41__Mask_1	Out_Channel Alignment	Image 41__Mask_1__Out_Channel Alignment	EdU
raw__ss_1__os_0__min_size_50__min_size_overlap_0/slide 5_rifko/Image 41_Out_Channel Alignment__Mask_1/tables/007_dist_to_core_and_rim_EdU.csv.gz	378	0.822859548647688	3.982698402992	raw__ss_1__os_0__min_size_50__min_size_overlap_0	RIF1 -/-	Image 41__Mask_1	Out_Channel Alignment	Image 41__Mask_1__Out_Channel Alignment	EdU
raw__ss_1__os_0__min_size_50__min_size_overlap_0/slide 5_rifko/Image 41_Out_Channel Alignment__Mask_1/tables/007_dist_to_core_and_rim_EdU.csv.gz	379	1.22678594761004	3.12138956879797	raw__ss_1__os_0__min_size_50__min_size_overlap_0	RIF1 -/-	Image 41__Mask_1	Out_Channel Alignment	Image 41__Mask_1__Out_Channel Alignment	EdU
raw__ss_1__os_0__min_size_50__min_size_overlap_0/slide 5_rifko/Image 41_Out_Channel Alignment__Mask_1/tables/007_dist_to_core_and_rim_EdU.csv.gz	380	3.77673548815145	2.19774323356527	raw__ss_1__os_0__min_size_50__min_size_overlap_0	RIF1 -/-	Image 41__Mask_1	Out_Channel Alignment	Image 41__Mask_1__Out_Channel Alignment	EdU
raw__ss_1__os_0__min_size_50__min_size_overlap_0/slide 5_rifko/Image 41_Out_Channel Alignment__Mask_1/tables/007_dist_to_core_and_rim_EdU.csv.gz	381	0.88803191091201	4.69105637879056	raw__ss_1__os_0__min_size_50__min_size_overlap_0	RIF1 -/-	Image 41__Mask_1	Out_Channel Alignment	Image 41__Mask_1__Out_Channel Alignment	EdU
raw__ss_1__os_0__min_size_50__min_size_overlap_0/slide 5_rifko/Image 41_Out_Channel Alignment__Mask_1/tables/007_dist_to_core_and_rim_EdU.csv.gz	382	3.16240817524903	2.45243504178648	raw__ss_1__os_0__min_size_50__min_size_overlap_0	RIF1 -/-	Image 41__Mask_1	Out_Channel Alignment	Image 41__Mask_1__Out_Channel Alignment	EdU
raw__ss_1__os_0__min_size_50__min_size_overlap_0/slide 5_rifko/Image 41_Out_Channel Alignment__Mask_1/tables/007_dist_to_core_and_rim_EdU.csv.gz	383	1.69164052012198	3.87543440323467	raw__ss_1__os_0__min_size_50__min_size_overlap_0	RIF1 -/-	Image 41__Mask_1	Out_Channel Alignment	Image 41__Mask_1__Out_Channel Alignment	EdU
raw__ss_1__os_0__min_size_50__min_size_overlap_0/slide 5_rifko/Image 41_Out_Channel Alignment__Mask_1/tables/007_dist_to_core_and_rim_EdU.csv.gz	384	1.15155903863073	3.48352835475752	raw__ss_1__os_0__min_size_50__min_size_overlap_0	RIF1 -/-	Image 41__Mask_1	Out_Channel Alignment	Image 41__Mask_1__Out_Channel Alignment	EdU
raw__ss_1__os_0__min_size_50__min_size_overlap_0/slide 5_rifko/Image 41_Out_Channel Alignment__Mask_1/tables/007_dist_to_core_and_rim_EdU.csv.gz	385	2.83050932406007	2.88580328847929	raw__ss_1__os_0__min_size_50__min_size_overlap_0	RIF1 -/-	Image 41__Mask_1	Out_Channel Alignment	Image 41__Mask_1__Out_Channel Alignment	EdU
raw__ss_1__os_0__min_size_50__min_size_overlap_0/slide 5_rifko/Image 41_Out_Channel Alignment__Mask_1/tables/007_dist_to_core_and_rim_EdU.csv.gz	388	0.735205437779238	4.7901933990114	raw__ss_1__os_0__min_size_50__min_size_overlap_0	RIF1 -/-	Image 41__Mask_1	Out_Channel Alignment	Image 41__Mask_1__Out_Channel Alignment	EdU
raw__ss_1__os_0__min_size_50__min_size_overlap_0/slide 5_rifko/Image 41_Out_Channel Alignment__Mask_1/tables/007_dist_to_core_and_rim_EdU.csv.gz	389	0.444680631716656	5.33685593105222	raw__ss_1__os_0__min_size_50__min_size_overlap_0	RIF1 -/-	Image 41__Mask_1	Out_Channel Alignment	Image 41__Mask_1__Out_Channel Alignment	EdU
raw__ss_1__os_0__min_size_50__min_size_overlap_0/slide 5_rifko/Image 41_Out_Channel Alignment__Mask_1/tables/007_dist_to_core_and_rim_EdU.csv.gz	390	1.28832598769434	4.76743147164413	raw__ss_1__os_0__min_size_50__min_size_overlap_0	RIF1 -/-	Image 41__Mask_1	Out_Channel Alignment	Image 41__Mask_1__Out_Channel Alignment	EdU
raw__ss_1__os_0__min_size_50__min_size_overlap_0/slide 5_rifko/Image 41_Out_Channel Alignment__Mask_1/tables/007_dist_to_core_and_rim_EdU.csv.gz	391	0.684808222338182	4.28483618290496	raw__ss_1__os_0__min_size_50__min_size_overlap_0	RIF1 -/-	Image 41__Mask_1	Out_Channel Alignment	Image 41__Mask_1__Out_Channel Alignment	EdU
raw__ss_1__os_0__min_size_50__min_size_overlap_0/slide 5_rifko/Image 41_Out_Channel Alignment__Mask_1/tables/007_dist_to_core_and_rim_EdU.csv.gz	393	0.528373846726543	5.23999329267175	raw__ss_1__os_0__min_size_50__min_size_overlap_0	RIF1 -/-	Image 41__Mask_1	Out_Channel Alignment	Image 41__Mask_1__Out_Channel Alignment	EdU
raw__ss_1__os_0__min_size_50__min_size_overlap_0/slide 5_rifko/Image 41_Out_Channel Alignment__Mask_2/tables/007_dist_to_core_and_rim_EdU.csv.gz	1	6.05748577376511	0.495144123695295	raw__ss_1__os_0__min_size_50__min_size_overlap_0	RIF1 -/-	Image 41__Mask_2	Out_Channel Alignment	Image 41__Mask_2__Out_Channel Alignment	EdU
raw__ss_1__os_0__min_size_50__min_size_overlap_0/slide 5_rifko/Image 41_Out_Channel Alignment__Mask_2/tables/007_dist_to_core_and_rim_EdU.csv.gz	2	6.08312422560281	0.516801129332777	raw__ss_1__os_0__min_size_50__min_size_overlap_0	RIF1 -/-	Image 41__Mask_2	Out_Channel Alignment	Image 41__Mask_2__Out_Channel Alignment	EdU
raw__ss_1__os_0__min_size_50__min_size_overlap_0/slide 5_rifko/Image 41_Out_Channel Alignment__Mask_2/tables/007_dist_to_core_and_rim_EdU.csv.gz	3	6.35183794847424	0.346584203959817	raw__ss_1__os_0__min_size_50__min_size_overlap_0	RIF1 -/-	Image 41__Mask_2	Out_Channel Alignment	Image 41__Mask_2__Out_Channel Alignment	EdU
raw__ss_1__os_0__min_size_50__min_size_overlap_0/slide 5_rifko/Image 41_Out_Channel Alignment__Mask_2/tables/007_dist_to_core_and_rim_EdU.csv.gz	4	6.05989676791541	0.497600096464101	raw__ss_1__os_0__min_size_50__min_size_overlap_0	RIF1 -/-	Image 41__Mask_2	Out_Channel Alignment	Image 41__Mask_2__Out_Channel Alignment	EdU
raw__ss_1__os_0__min_size_50__min_size_overlap_0/slide 5_rifko/Image 41_Out_Channel Alignment__Mask_2/tables/007_dist_to_core_and_rim_EdU.csv.gz	5	6.20778769847148	0.521225706545483	raw__ss_1__os_0__min_size_50__min_size_overlap_0	RIF1 -/-	Image 41__Mask_2	Out_Channel Alignment	Image 41__Mask_2__Out_Channel Alignment	EdU
raw__ss_1__os_0__min_size_50__min_size_overlap_0/slide 5_rifko/Image 41_Out_Channel Alignment__Mask_2/tables/007_dist_to_core_and_rim_EdU.csv.gz	6	5.76234614699257	0.794598209839664	raw__ss_1__os_0__min_size_50__min_size_overlap_0	RIF1 -/-	Image 41__Mask_2	Out_Channel Alignment	Image 41__Mask_2__Out_Channel Alignment	EdU
raw__ss_1__os_0__min_size_50__min_size_overlap_0/slide 5_rifko/Image 41_Out_Channel Alignment__Mask_2/tables/007_dist_to_core_and_rim_EdU.csv.gz	7	5.90481775796765	0.752519227974936	raw__ss_1__os_0__min_size_50__min_size_overlap_0	RIF1 -/-	Image 41__Mask_2	Out_Channel Alignment	Image 41__Mask_2__Out_Channel Alignment	EdU
raw__ss_1__os_0__min_size_50__min_size_overlap_0/slide 5_rifko/Image 41_Out_Channel Alignment__Mask_2/tables/007_dist_to_core_and_rim_EdU.csv.gz	8	6.39034784800503	0.402716163600296	raw__ss_1__os_0__min_size_50__min_size_overlap_0	RIF1 -/-	Image 41__Mask_2	Out_Channel Alignment	Image 41__Mask_2__Out_Channel Alignment	EdU
raw__ss_1__os_0__min_size_50__min_size_overlap_0/slide 5_rifko/Image 41_Out_Channel Alignment__Mask_2/tables/007_dist_to_core_and_rim_EdU.csv.gz	9	6.27401981634002	0.498583887709983	raw__ss_1__os_0__min_size_50__min_size_overlap_0	RIF1 -/-	Image 41__Mask_2	Out_Channel Alignment	Image 41__Mask_2__Out_Channel Alignment	EdU
raw__ss_1__os_0__min_size_50__min_size_overlap_0/slide 5_rifko/Image 41_Out_Channel Alignment__Mask_2/tables/007_dist_to_core_and_rim_EdU.csv.gz	10	5.68528053462813	0.846374632185931	raw__ss_1__os_0__min_size_50__min_size_overlap_0	RIF1 -/-	Image 41__Mask_2	Out_Channel Alignment	Image 41__Mask_2__Out_Channel Alignment	EdU
raw__ss_1__os_0__min_size_50__min_size_overlap_0/slide 5_rifko/Image 41_Out_Channel Alignment__Mask_2/tables/007_dist_to_core_and_rim_EdU.csv.gz	11	5.77098543986073	0.812739126799412	raw__ss_1__os_0__min_size_50__min_size_overlap_0	RIF1 -/-	Image 41__Mask_2	Out_Channel Alignment	Image 41__Mask_2__Out_Channel Alignment	EdU
raw__ss_1__os_0__min_size_50__min_size_overlap_0/slide 5_rifko/Image 41_Out_Channel Alignment__Mask_2/tables/007_dist_to_core_and_rim_EdU.csv.gz	12	5.83610067379452	0.818711466860727	raw__ss_1__os_0__min_size_50__min_size_overlap_0	RIF1 -/-	Image 41__Mask_2	Out_Channel Alignment	Image 41__Mask_2__Out_Channel Alignment	EdU
raw__ss_1__os_0__min_size_50__min_size_overlap_0/slide 5_rifko/Image 41_Out_Channel Alignment__Mask_2/tables/007_dist_to_core_and_rim_EdU.csv.gz	13	5.6959187646802	0.887942280827665	raw__ss_1__os_0__min_size_50__min_size_overlap_0	RIF1 -/-	Image 41__Mask_2	Out_Channel Alignment	Image 41__Mask_2__Out_Channel Alignment	EdU
raw__ss_1__os_0__min_size_50__min_size_overlap_0/slide 5_rifko/Image 41_Out_Channel Alignment__Mask_2/tables/007_dist_to_core_and_rim_EdU.csv.gz	14	5.54778745175827	0.997618641170417	raw__ss_1__os_0__min_size_50__min_size_overlap_0	RIF1 -/-	Image 41__Mask_2	Out_Channel Alignment	Image 41__Mask_2__Out_Channel Alignment	EdU
raw__ss_1__os_0__min_size_50__min_size_overlap_0/slide 5_rifko/Image 41_Out_Channel Alignment__Mask_2/tables/007_dist_to_core_and_rim_EdU.csv.gz	15	6.42451683530563	0.410173663437275	raw__ss_1__os_0__min_size_50__min_size_overlap_0	RIF1 -/-	Image 41__Mask_2	Out_Channel Alignment	Image 41__Mask_2__Out_Channel Alignment	EdU
raw__ss_1__os_0__min_size_50__min_size_overlap_0/slide 5_rifko/Image 41_Out_Channel Alignment__Mask_2/tables/007_dist_to_core_and_rim_EdU.csv.gz	16	5.55323670882127	1.01858101654496	raw__ss_1__os_0__min_size_50__min_size_overlap_0	RIF1 -/-	Image 41__Mask_2	Out_Channel Alignment	Image 41__Mask_2__Out_Channel Alignment	EdU
raw__ss_1__os_0__min_size_50__min_size_overlap_0/slide 5_rifko/Image 41_Out_Channel Alignment__Mask_2/tables/007_dist_to_core_and_rim_EdU.csv.gz	17	5.69331949680417	0.991421914896359	raw__ss_1__os_0__min_size_50__min_size_overlap_0	RIF1 -/-	Image 41__Mask_2	Out_Channel Alignment	Image 41__Mask_2__Out_Channel Alignment	EdU
raw__ss_1__os_0__min_size_50__min_size_overlap_0/slide 5_rifko/Image 41_Out_Channel Alignment__Mask_2/tables/007_dist_to_core_and_rim_EdU.csv.gz	18	5.51514583289886	1.046558476674	raw__ss_1__os_0__min_size_50__min_size_overlap_0	RIF1 -/-	Image 41__Mask_2	Out_Channel Alignment	Image 41__Mask_2__Out_Channel Alignment	EdU
raw__ss_1__os_0__min_size_50__min_size_overlap_0/slide 5_rifko/Image 41_Out_Channel Alignment__Mask_2/tables/007_dist_to_core_and_rim_EdU.csv.gz	19	5.58621875401278	1.03559985555672	raw__ss_1__os_0__min_size_50__min_size_overlap_0	RIF1 -/-	Image 41__Mask_2	Out_Channel Alignment	Image 41__Mask_2__Out_Channel Alignment	EdU
raw__ss_1__os_0__min_size_50__min_size_overlap_0/slide 5_rifko/Image 41_Out_Channel Alignment__Mask_2/tables/007_dist_to_core_and_rim_EdU.csv.gz	20	5.38482901464736	1.16833416842498	raw__ss_1__os_0__min_size_50__min_size_overlap_0	RIF1 -/-	Image 41__Mask_2	Out_Channel Alignment	Image 41__Mask_2__Out_Channel Alignment	EdU
raw__ss_1__os_0__min_size_50__min_size_overlap_0/slide 5_rifko/Image 41_Out_Channel Alignment__Mask_2/tables/007_dist_to_core_and_rim_EdU.csv.gz	21	5.43831186824424	1.11254423012921	raw__ss_1__os_0__min_size_50__min_size_overlap_0	RIF1 -/-	Image 41__Mask_2	Out_Channel Alignment	Image 41__Mask_2__Out_Channel Alignment	EdU
raw__ss_1__os_0__min_size_50__min_size_overlap_0/slide 5_rifko/Image 41_Out_Channel Alignment__Mask_2/tables/007_dist_to_core_and_rim_EdU.csv.gz	22	5.92852274811918	0.851698307889061	raw__ss_1__os_0__min_size_50__min_size_overlap_0	RIF1 -/-	Image 41__Mask_2	Out_Channel Alignment	Image 41__Mask_2__Out_Channel Alignment	EdU
raw__ss_1__os_0__min_size_50__min_size_overlap_0/slide 5_rifko/Image 41_Out_Channel Alignment__Mask_2/tables/007_dist_to_core_and_rim_EdU.csv.gz	23	5.48067023600773	1.13470210515359	raw__ss_1__os_0__min_size_50__min_size_overlap_0	RIF1 -/-	Image 41__Mask_2	Out_Channel Alignment	Image 41__Mask_2__Out_Channel Alignment	EdU
raw__ss_1__os_0__min_size_50__min_size_overlap_0/slide 5_rifko/Image 41_Out_Channel Alignment__Mask_2/tables/007_dist_to_core_and_rim_EdU.csv.gz	24	6.03404936681527	0.811486962016003	raw__ss_1__os_0__min_size_50__min_size_overlap_0	RIF1 -/-	Image 41__Mask_2	Out_Channel Alignment	Image 41__Mask_2__Out_Channel Alignment	EdU
raw__ss_1__os_0__min_size_50__min_size_overlap_0/slide 5_rifko/Image 41_Out_Channel Alignment__Mask_2/tables/007_dist_to_core_and_rim_EdU.csv.gz	25	5.69343255981603	1.03062593837794	raw__ss_1__os_0__min_size_50__min_size_overlap_0	RIF1 -/-	Image 41__Mask_2	Out_Channel Alignment	Image 41__Mask_2__Out_Channel Alignment	EdU
raw__ss_1__os_0__min_size_50__min_size_overlap_0/slide 5_rifko/Image 41_Out_Channel Alignment__Mask_2/tables/007_dist_to_core_and_rim_EdU.csv.gz	26	5.27105264271046	1.28004939358985	raw__ss_1__os_0__min_size_50__min_size_overlap_0	RIF1 -/-	Image 41__Mask_2	Out_Channel Alignment	Image 41__Mask_2__Out_Channel Alignment	EdU
raw__ss_1__os_0__min_size_50__min_size_overlap_0/slide 5_rifko/Image 41_Out_Channel Alignment__Mask_2/tables/007_dist_to_core_and_rim_EdU.csv.gz	27	5.07188564037923	1.47352997254425	raw__ss_1__os_0__min_size_50__min_size_overlap_0	RIF1 -/-	Image 41__Mask_2	Out_Channel Alignment	Image 41__Mask_2__Out_Channel Alignment	EdU
raw__ss_1__os_0__min_size_50__min_size_overlap_0/slide 5_rifko/Image 41_Out_Channel Alignment__Mask_2/tables/007_dist_to_core_and_rim_EdU.csv.gz	28	5.12140149090005	1.41065200578779	raw__ss_1__os_0__min_size_50__min_size_overlap_0	RIF1 -/-	Image 41__Mask_2	Out_Channel Alignment	Image 41__Mask_2__Out_Channel Alignment	EdU
raw__ss_1__os_0__min_size_50__min_size_overlap_0/slide 5_rifko/Image 41_Out_Channel Alignment__Mask_2/tables/007_dist_to_core_and_rim_EdU.csv.gz	29	6.64892797907315	0.255731841741688	raw__ss_1__os_0__min_size_50__min_size_overlap_0	RIF1 -/-	Image 41__Mask_2	Out_Channel Alignment	Image 41__Mask_2__Out_Channel Alignment	EdU
raw__ss_1__os_0__min_size_50__min_size_overlap_0/slide 5_rifko/Image 41_Out_Channel Alignment__Mask_2/tables/007_dist_to_core_and_rim_EdU.csv.gz	30	5.25327620153096	1.32891718176698	raw__ss_1__os_0__min_size_50__min_size_overlap_0	RIF1 -/-	Image 41__Mask_2	Out_Channel Alignment	Image 41__Mask_2__Out_Channel Alignment	EdU
raw__ss_1__os_0__min_size_50__min_size_overlap_0/slide 5_rifko/Image 41_Out_Channel Alignment__Mask_2/tables/007_dist_to_core_and_rim_EdU.csv.gz	31	6.49518541840368	0.385034957390799	raw__ss_1__os_0__min_size_50__min_size_overlap_0	RIF1 -/-	Image 41__Mask_2	Out_Channel Alignment	Image 41__Mask_2__Out_Channel Alignment	EdU
raw__ss_1__os_0__min_size_50__min_size_overlap_0/slide 5_rifko/Image 41_Out_Channel Alignment__Mask_2/tables/007_dist_to_core_and_rim_EdU.csv.gz	32	6.62665525319663	0.408567916564393	raw__ss_1__os_0__min_size_50__min_size_overlap_0	RIF1 -/-	Image 41__Mask_2	Out_Channel Alignment	Image 41__Mask_2__Out_Channel Alignment	EdU
raw__ss_1__os_0__min_size_50__min_size_overlap_0/slide 5_rifko/Image 41_Out_Channel Alignment__Mask_2/tables/007_dist_to_core_and_rim_EdU.csv.gz	33	5.3068140014749	1.35189629641108	raw__ss_1__os_0__min_size_50__min_size_overlap_0	RIF1 -/-	Image 41__Mask_2	Out_Channel Alignment	Image 41__Mask_2__Out_Channel Alignment	EdU
raw__ss_1__os_0__min_size_50__min_size_overlap_0/slide 5_rifko/Image 41_Out_Channel Alignment__Mask_2/tables/007_dist_to_core_and_rim_EdU.csv.gz	34	5.55142993589057	1.18891818301583	raw__ss_1__os_0__min_size_50__min_size_overlap_0	RIF1 -/-	Image 41__Mask_2	Out_Channel Alignment	Image 41__Mask_2__Out_Channel Alignment	EdU
raw__ss_1__os_0__min_size_50__min_size_overlap_0/slide 5_rifko/Image 41_Out_Channel Alignment__Mask_2/tables/007_dist_to_core_and_rim_EdU.csv.gz	35	5.35565198428232	1.30801782282138	raw__ss_1__os_0__min_size_50__min_size_overlap_0	RIF1 -/-	Image 41__Mask_2	Out_Channel Alignment	Image 41__Mask_2__Out_Channel Alignment	EdU
raw__ss_1__os_0__min_size_50__min_size_overlap_0/slide 5_rifko/Image 41_Out_Channel Alignment__Mask_2/tables/007_dist_to_core_and_rim_EdU.csv.gz	36	6.11357806814406	0.735609663423363	raw__ss_1__os_0__min_size_50__min_size_overlap_0	RIF1 -/-	Image 41__Mask_2	Out_Channel Alignment	Image 41__Mask_2__Out_Channel Alignment	EdU
raw__ss_1__os_0__min_size_50__min_size_overlap_0/slide 5_rifko/Image 41_Out_Channel Alignment__Mask_2/tables/007_dist_to_core_and_rim_EdU.csv.gz	37	5.11015459293274	1.43096878126407	raw__ss_1__os_0__min_size_50__min_size_overlap_0	RIF1 -/-	Image 41__Mask_2	Out_Channel Alignment	Image 41__Mask_2__Out_Channel Alignment	EdU
raw__ss_1__os_0__min_size_50__min_size_overlap_0/slide 5_rifko/Image 41_Out_Channel Alignment__Mask_2/tables/007_dist_to_core_and_rim_EdU.csv.gz	38	6.14891100854441	0.72497192094998	raw__ss_1__os_0__min_size_50__min_size_overlap_0	RIF1 -/-	Image 41__Mask_2	Out_Channel Alignment	Image 41__Mask_2__Out_Channel Alignment	EdU
raw__ss_1__os_0__min_size_50__min_size_overlap_0/slide 5_rifko/Image 41_Out_Channel Alignment__Mask_2/tables/007_dist_to_core_and_rim_EdU.csv.gz	39	6.38847745980228	0.52356288219381	raw__ss_1__os_0__min_size_50__min_size_overlap_0	RIF1 -/-	Image 41__Mask_2	Out_Channel Alignment	Image 41__Mask_2__Out_Channel Alignment	EdU
raw__ss_1__os_0__min_size_50__min_size_overlap_0/slide 5_rifko/Image 41_Out_Channel Alignment__Mask_2/tables/007_dist_to_core_and_rim_EdU.csv.gz	40	4.76021929346171	1.78387471658703	raw__ss_1__os_0__min_size_50__min_size_overlap_0	RIF1 -/-	Image 41__Mask_2	Out_Channel Alignment	Image 41__Mask_2__Out_Channel Alignment	EdU
raw__ss_1__os_0__min_size_50__min_size_overlap_0/slide 5_rifko/Image 41_Out_Channel Alignment__Mask_2/tables/007_dist_to_core_and_rim_EdU.csv.gz	41	5.03549901864414	1.58995162535277	raw__ss_1__os_0__min_size_50__min_size_overlap_0	RIF1 -/-	Image 41__Mask_2	Out_Channel Alignment	Image 41__Mask_2__Out_Channel Alignment	EdU
raw__ss_1__os_0__min_size_50__min_size_overlap_0/slide 5_rifko/Image 41_Out_Channel Alignment__Mask_2/tables/007_dist_to_core_and_rim_EdU.csv.gz	42	5.44664571055836	1.32831404356829	raw__ss_1__os_0__min_size_50__min_size_overlap_0	RIF1 -/-	Image 41__Mask_2	Out_Channel Alignment	Image 41__Mask_2__Out_Channel Alignment	EdU
raw__ss_1__os_0__min_size_50__min_size_overlap_0/slide 5_rifko/Image 41_Out_Channel Alignment__Mask_2/tables/007_dist_to_core_and_rim_EdU.csv.gz	43	4.80051479132271	1.76750990678807	raw__ss_1__os_0__min_size_50__min_size_overlap_0	RIF1 -/-	Image 41__Mask_2	Out_Channel Alignment	Image 41__Mask_2__Out_Channel Alignment	EdU
raw__ss_1__os_0__min_size_50__min_size_overlap_0/slide 5_rifko/Image 41_Out_Channel Alignment__Mask_2/tables/007_dist_to_core_and_rim_EdU.csv.gz	44	6.04095104623947	1.02248518348915	raw__ss_1__os_0__min_size_50__min_size_overlap_0	RIF1 -/-	Image 41__Mask_2	Out_Channel Alignment	Image 41__Mask_2__Out_Channel Alignment	EdU
raw__ss_1__os_0__min_size_50__min_size_overlap_0/slide 5_rifko/Image 41_Out_Channel Alignment__Mask_2/tables/007_dist_to_core_and_rim_EdU.csv.gz	46	5.56710328452032	1.29164519658081	raw__ss_1__os_0__min_size_50__min_size_overlap_0	RIF1 -/-	Image 41__Mask_2	Out_Channel Alignment	Image 41__Mask_2__Out_Channel Alignment	EdU
raw__ss_1__os_0__min_size_50__min_size_overlap_0/slide 5_rifko/Image 41_Out_Channel Alignment__Mask_2/tables/007_dist_to_core_and_rim_EdU.csv.gz	47	6.6893433735345	0.531381587438584	raw__ss_1__os_0__min_size_50__min_size_overlap_0	RIF1 -/-	Image 41__Mask_2	Out_Channel Alignment	Image 41__Mask_2__Out_Channel Alignment	EdU
raw__ss_1__os_0__min_size_50__min_size_overlap_0/slide 5_rifko/Image 41_Out_Channel Alignment__Mask_2/tables/007_dist_to_core_and_rim_EdU.csv.gz	48	4.60753577693336	1.9574273235775	raw__ss_1__os_0__min_size_50__min_size_overlap_0	RIF1 -/-	Image 41__Mask_2	Out_Channel Alignment	Image 41__Mask_2__Out_Channel Alignment	EdU
raw__ss_1__os_0__min_size_50__min_size_overlap_0/slide 5_rifko/Image 41_Out_Channel Alignment__Mask_2/tables/007_dist_to_core_and_rim_EdU.csv.gz	49	5.82590694484049	1.07150470335398	raw__ss_1__os_0__min_size_50__min_size_overlap_0	RIF1 -/-	Image 41__Mask_2	Out_Channel Alignment	Image 41__Mask_2__Out_Channel Alignment	EdU
raw__ss_1__os_0__min_size_50__min_size_overlap_0/slide 5_rifko/Image 41_Out_Channel Alignment__Mask_2/tables/007_dist_to_core_and_rim_EdU.csv.gz	50	5.09404004526038	1.74974011611567	raw__ss_1__os_0__min_size_50__min_size_overlap_0	RIF1 -/-	Image 41__Mask_2	Out_Channel Alignment	Image 41__Mask_2__Out_Channel Alignment	EdU
raw__ss_1__os_0__min_size_50__min_size_overlap_0/slide 5_rifko/Image 41_Out_Channel Alignment__Mask_2/tables/007_dist_to_core_and_rim_EdU.csv.gz	51	4.67848375908732	1.89300216524546	raw__ss_1__os_0__min_size_50__min_size_overlap_0	RIF1 -/-	Image 41__Mask_2	Out_Channel Alignment	Image 41__Mask_2__Out_Channel Alignment	EdU
raw__ss_1__os_0__min_size_50__min_size_overlap_0/slide 5_rifko/Image 41_Out_Channel Alignment__Mask_2/tables/007_dist_to_core_and_rim_EdU.csv.gz	52	4.52334711624028	2.09388537147075	raw__ss_1__os_0__min_size_50__min_size_overlap_0	RIF1 -/-	Image 41__Mask_2	Out_Channel Alignment	Image 41__Mask_2__Out_Channel Alignment	EdU
raw__ss_1__os_0__min_size_50__min_size_overlap_0/slide 5_rifko/Image 41_Out_Channel Alignment__Mask_2/tables/007_dist_to_core_and_rim_EdU.csv.gz	53	5.34273774747476	1.50791569479772	raw__ss_1__os_0__min_size_50__min_size_overlap_0	RIF1 -/-	Image 41__Mask_2	Out_Channel Alignment	Image 41__Mask_2__Out_Channel Alignment	EdU
raw__ss_1__os_0__min_size_50__min_size_overlap_0/slide 5_rifko/Image 41_Out_Channel Alignment__Mask_2/tables/007_dist_to_core_and_rim_EdU.csv.gz	54	4.42306075538892	2.11693839950207	raw__ss_1__os_0__min_size_50__min_size_overlap_0	RIF1 -/-	Image 41__Mask_2	Out_Channel Alignment	Image 41__Mask_2__Out_Channel Alignment	EdU
raw__ss_1__os_0__min_size_50__min_size_overlap_0/slide 5_rifko/Image 41_Out_Channel Alignment__Mask_2/tables/007_dist_to_core_and_rim_EdU.csv.gz	55	4.36350876111196	2.20077373144666	raw__ss_1__os_0__min_size_50__min_size_overlap_0	RIF1 -/-	Image 41__Mask_2	Out_Channel Alignment	Image 41__Mask_2__Out_Channel Alignment	EdU
raw__ss_1__os_0__min_size_50__min_size_overlap_0/slide 5_rifko/Image 41_Out_Channel Alignment__Mask_2/tables/007_dist_to_core_and_rim_EdU.csv.gz	56	4.84547727226238	1.86292952814016	raw__ss_1__os_0__min_size_50__min_size_overlap_0	RIF1 -/-	Image 41__Mask_2	Out_Channel Alignment	Image 41__Mask_2__Out_Channel Alignment	EdU
raw__ss_1__os_0__min_size_50__min_size_overlap_0/slide 5_rifko/Image 41_Out_Channel Alignment__Mask_2/tables/007_dist_to_core_and_rim_EdU.csv.gz	57	4.72420776765632	1.93953876442317	raw__ss_1__os_0__min_size_50__min_size_overlap_0	RIF1 -/-	Image 41__Mask_2	Out_Channel Alignment	Image 41__Mask_2__Out_Channel Alignment	EdU
raw__ss_1__os_0__min_size_50__min_size_overlap_0/slide 5_rifko/Image 41_Out_Channel Alignment__Mask_2/tables/007_dist_to_core_and_rim_EdU.csv.gz	58	4.60884310827393	2.11036092986341	raw__ss_1__os_0__min_size_50__min_size_overlap_0	RIF1 -/-	Image 41__Mask_2	Out_Channel Alignment	Image 41__Mask_2__Out_Channel Alignment	EdU
raw__ss_1__os_0__min_size_50__min_size_overlap_0/slide 5_rifko/Image 41_Out_Channel Alignment__Mask_2/tables/007_dist_to_core_and_rim_EdU.csv.gz	59	4.27520694561239	2.26982963472362	raw__ss_1__os_0__min_size_50__min_size_overlap_0	RIF1 -/-	Image 41__Mask_2	Out_Channel Alignment	Image 41__Mask_2__Out_Channel Alignment	EdU
raw__ss_1__os_0__min_size_50__min_size_overlap_0/slide 5_rifko/Image 41_Out_Channel Alignment__Mask_2/tables/007_dist_to_core_and_rim_EdU.csv.gz	60	4.6226868717594	2.06964746313322	raw__ss_1__os_0__min_size_50__min_size_overlap_0	RIF1 -/-	Image 41__Mask_2	Out_Channel Alignment	Image 41__Mask_2__Out_Channel Alignment	EdU
raw__ss_1__os_0__min_size_50__min_size_overlap_0/slide 5_rifko/Image 41_Out_Channel Alignment__Mask_2/tables/007_dist_to_core_and_rim_EdU.csv.gz	61	5.3288713057719	1.59953629486899	raw__ss_1__os_0__min_size_50__min_size_overlap_0	RIF1 -/-	Image 41__Mask_2	Out_Channel Alignment	Image 41__Mask_2__Out_Channel Alignment	EdU
raw__ss_1__os_0__min_size_50__min_size_overlap_0/slide 5_rifko/Image 41_Out_Channel Alignment__Mask_2/tables/007_dist_to_core_and_rim_EdU.csv.gz	62	5.67377104506392	1.238773259921	raw__ss_1__os_0__min_size_50__min_size_overlap_0	RIF1 -/-	Image 41__Mask_2	Out_Channel Alignment	Image 41__Mask_2__Out_Channel Alignment	EdU
raw__ss_1__os_0__min_size_50__min_size_overlap_0/slide 5_rifko/Image 41_Out_Channel Alignment__Mask_2/tables/007_dist_to_core_and_rim_EdU.csv.gz	63	4.82909754328191	1.97928849189889	raw__ss_1__os_0__min_size_50__min_size_overlap_0	RIF1 -/-	Image 41__Mask_2	Out_Channel Alignment	Image 41__Mask_2__Out_Channel Alignment	EdU
raw__ss_1__os_0__min_size_50__min_size_overlap_0/slide 5_rifko/Image 41_Out_Channel Alignment__Mask_2/tables/007_dist_to_core_and_rim_EdU.csv.gz	64	5.17898602083404	1.70978759367115	raw__ss_1__os_0__min_size_50__min_size_overlap_0	RIF1 -/-	Image 41__Mask_2	Out_Channel Alignment	Image 41__Mask_2__Out_Channel Alignment	EdU
raw__ss_1__os_0__min_size_50__min_size_overlap_0/slide 5_rifko/Image 41_Out_Channel Alignment__Mask_2/tables/007_dist_to_core_and_rim_EdU.csv.gz	65	6.96137828847111	0.458030001532163	raw__ss_1__os_0__min_size_50__min_size_overlap_0	RIF1 -/-	Image 41__Mask_2	Out_Channel Alignment	Image 41__Mask_2__Out_Channel Alignment	EdU
raw__ss_1__os_0__min_size_50__min_size_overlap_0/slide 5_rifko/Image 41_Out_Channel Alignment__Mask_2/tables/007_dist_to_core_and_rim_EdU.csv.gz	66	4.47019091491816	2.19436548467501	raw__ss_1__os_0__min_size_50__min_size_overlap_0	RIF1 -/-	Image 41__Mask_2	Out_Channel Alignment	Image 41__Mask_2__Out_Channel Alignment	EdU
raw__ss_1__os_0__min_size_50__min_size_overlap_0/slide 5_rifko/Image 41_Out_Channel Alignment__Mask_2/tables/007_dist_to_core_and_rim_EdU.csv.gz	67	4.67045491630747	2.13176437274246	raw__ss_1__os_0__min_size_50__min_size_overlap_0	RIF1 -/-	Image 41__Mask_2	Out_Channel Alignment	Image 41__Mask_2__Out_Channel Alignment	EdU
raw__ss_1__os_0__min_size_50__min_size_overlap_0/slide 5_rifko/Image 41_Out_Channel Alignment__Mask_2/tables/007_dist_to_core_and_rim_EdU.csv.gz	68	5.02514598660577	1.92921317456934	raw__ss_1__os_0__min_size_50__min_size_overlap_0	RIF1 -/-	Image 41__Mask_2	Out_Channel Alignment	Image 41__Mask_2__Out_Channel Alignment	EdU
raw__ss_1__os_0__min_size_50__min_size_overlap_0/slide 5_rifko/Image 41_Out_Channel Alignment__Mask_2/tables/007_dist_to_core_and_rim_EdU.csv.gz	69	6.43222184415338	0.49548499691299	raw__ss_1__os_0__min_size_50__min_size_overlap_0	RIF1 -/-	Image 41__Mask_2	Out_Channel Alignment	Image 41__Mask_2__Out_Channel Alignment	EdU
raw__ss_1__os_0__min_size_50__min_size_overlap_0/slide 5_rifko/Image 41_Out_Channel Alignment__Mask_2/tables/007_dist_to_core_and_rim_EdU.csv.gz	70	4.10608731898582	2.46051352362667	raw__ss_1__os_0__min_size_50__min_size_overlap_0	RIF1 -/-	Image 41__Mask_2	Out_Channel Alignment	Image 41__Mask_2__Out_Channel Alignment	EdU
raw__ss_1__os_0__min_size_50__min_size_overlap_0/slide 5_rifko/Image 41_Out_Channel Alignment__Mask_2/tables/007_dist_to_core_and_rim_EdU.csv.gz	71	6.41918856154779	0.935577016497049	raw__ss_1__os_0__min_size_50__min_size_overlap_0	RIF1 -/-	Image 41__Mask_2	Out_Channel Alignment	Image 41__Mask_2__Out_Channel Alignment	EdU
raw__ss_1__os_0__min_size_50__min_size_overlap_0/slide 5_rifko/Image 41_Out_Channel Alignment__Mask_2/tables/007_dist_to_core_and_rim_EdU.csv.gz	72	4.11470927374939	2.48579296374026	raw__ss_1__os_0__min_size_50__min_size_overlap_0	RIF1 -/-	Image 41__Mask_2	Out_Channel Alignment	Image 41__Mask_2__Out_Channel Alignment	EdU
raw__ss_1__os_0__min_size_50__min_size_overlap_0/slide 5_rifko/Image 41_Out_Channel Alignment__Mask_2/tables/007_dist_to_core_and_rim_EdU.csv.gz	73	4.23917730006589	2.47457311721202	raw__ss_1__os_0__min_size_50__min_size_overlap_0	RIF1 -/-	Image 41__Mask_2	Out_Channel Alignment	Image 41__Mask_2__Out_Channel Alignment	EdU
raw__ss_1__os_0__min_size_50__min_size_overlap_0/slide 5_rifko/Image 41_Out_Channel Alignment__Mask_2/tables/007_dist_to_core_and_rim_EdU.csv.gz	74	6.12078826014008	0.807515531043215	raw__ss_1__os_0__min_size_50__min_size_overlap_0	RIF1 -/-	Image 41__Mask_2	Out_Channel Alignment	Image 41__Mask_2__Out_Channel Alignment	EdU
raw__ss_1__os_0__min_size_50__min_size_overlap_0/slide 5_rifko/Image 41_Out_Channel Alignment__Mask_2/tables/007_dist_to_core_and_rim_EdU.csv.gz	75	3.91983310512675	2.65968130458451	raw__ss_1__os_0__min_size_50__min_size_overlap_0	RIF1 -/-	Image 41__Mask_2	Out_Channel Alignment	Image 41__Mask_2__Out_Channel Alignment	EdU
raw__ss_1__os_0__min_size_50__min_size_overlap_0/slide 5_rifko/Image 41_Out_Channel Alignment__Mask_2/tables/007_dist_to_core_and_rim_EdU.csv.gz	76	4.10445337266095	2.55855534756551	raw__ss_1__os_0__min_size_50__min_size_overlap_0	RIF1 -/-	Image 41__Mask_2	Out_Channel Alignment	Image 41__Mask_2__Out_Channel Alignment	EdU
raw__ss_1__os_0__min_size_50__min_size_overlap_0/slide 5_rifko/Image 41_Out_Channel Alignment__Mask_2/tables/007_dist_to_core_and_rim_EdU.csv.gz	77	5.23026474406211	1.68235840358214	raw__ss_1__os_0__min_size_50__min_size_overlap_0	RIF1 -/-	Image 41__Mask_2	Out_Channel Alignment	Image 41__Mask_2__Out_Channel Alignment	EdU
raw__ss_1__os_0__min_size_50__min_size_overlap_0/slide 5_rifko/Image 41_Out_Channel Alignment__Mask_2/tables/007_dist_to_core_and_rim_EdU.csv.gz	78	5.12371430312035	1.99348269618776	raw__ss_1__os_0__min_size_50__min_size_overlap_0	RIF1 -/-	Image 41__Mask_2	Out_Channel Alignment	Image 41__Mask_2__Out_Channel Alignment	EdU
raw__ss_1__os_0__min_size_50__min_size_overlap_0/slide 5_rifko/Image 41_Out_Channel Alignment__Mask_2/tables/007_dist_to_core_and_rim_EdU.csv.gz	79	3.64868493195572	2.8922573157223	raw__ss_1__os_0__min_size_50__min_size_overlap_0	RIF1 -/-	Image 41__Mask_2	Out_Channel Alignment	Image 41__Mask_2__Out_Channel Alignment	EdU
raw__ss_1__os_0__min_size_50__min_size_overlap_0/slide 5_rifko/Image 41_Out_Channel Alignment__Mask_2/tables/007_dist_to_core_and_rim_EdU.csv.gz	80	4.0017792910505	2.56191046321947	raw__ss_1__os_0__min_size_50__min_size_overlap_0	RIF1 -/-	Image 41__Mask_2	Out_Channel Alignment	Image 41__Mask_2__Out_Channel Alignment	EdU
raw__ss_1__os_0__min_size_50__min_size_overlap_0/slide 5_rifko/Image 41_Out_Channel Alignment__Mask_2/tables/007_dist_to_core_and_rim_EdU.csv.gz	81	3.68742492124083	2.89408688767706	raw__ss_1__os_0__min_size_50__min_size_overlap_0	RIF1 -/-	Image 41__Mask_2	Out_Channel Alignment	Image 41__Mask_2__Out_Channel Alignment	EdU
raw__ss_1__os_0__min_size_50__min_size_overlap_0/slide 5_rifko/Image 41_Out_Channel Alignment__Mask_2/tables/007_dist_to_core_and_rim_EdU.csv.gz	82	4.39163247165577	2.45014146363917	raw__ss_1__os_0__min_size_50__min_size_overlap_0	RIF1 -/-	Image 41__Mask_2	Out_Channel Alignment	Image 41__Mask_2__Out_Channel Alignment	EdU
raw__ss_1__os_0__min_size_50__min_size_overlap_0/slide 5_rifko/Image 41_Out_Channel Alignment__Mask_2/tables/007_dist_to_core_and_rim_EdU.csv.gz	83	3.90548009056186	2.79456877271174	raw__ss_1__os_0__min_size_50__min_size_overlap_0	RIF1 -/-	Image 41__Mask_2	Out_Channel Alignment	Image 41__Mask_2__Out_Channel Alignment	EdU
raw__ss_1__os_0__min_size_50__min_size_overlap_0/slide 5_rifko/Image 41_Out_Channel Alignment__Mask_2/tables/007_dist_to_core_and_rim_EdU.csv.gz	84	5.96131628408446	1.40111094291337	raw__ss_1__os_0__min_size_50__min_size_overlap_0	RIF1 -/-	Image 41__Mask_2	Out_Channel Alignment	Image 41__Mask_2__Out_Channel Alignment	EdU
raw__ss_1__os_0__min_size_50__min_size_overlap_0/slide 5_rifko/Image 41_Out_Channel Alignment__Mask_2/tables/007_dist_to_core_and_rim_EdU.csv.gz	85	4.51827385073394	2.4016396304505	raw__ss_1__os_0__min_size_50__min_size_overlap_0	RIF1 -/-	Image 41__Mask_2	Out_Channel Alignment	Image 41__Mask_2__Out_Channel Alignment	EdU
raw__ss_1__os_0__min_size_50__min_size_overlap_0/slide 5_rifko/Image 41_Out_Channel Alignment__Mask_2/tables/007_dist_to_core_and_rim_EdU.csv.gz	86	5.75377002148529	1.16864548303617	raw__ss_1__os_0__min_size_50__min_size_overlap_0	RIF1 -/-	Image 41__Mask_2	Out_Channel Alignment	Image 41__Mask_2__Out_Channel Alignment	EdU
raw__ss_1__os_0__min_size_50__min_size_overlap_0/slide 5_rifko/Image 41_Out_Channel Alignment__Mask_2/tables/007_dist_to_core_and_rim_EdU.csv.gz	87	5.24634365619901	1.92540364375162	raw__ss_1__os_0__min_size_50__min_size_overlap_0	RIF1 -/-	Image 41__Mask_2	Out_Channel Alignment	Image 41__Mask_2__Out_Channel Alignment	EdU
raw__ss_1__os_0__min_size_50__min_size_overlap_0/slide 5_rifko/Image 41_Out_Channel Alignment__Mask_2/tables/007_dist_to_core_and_rim_EdU.csv.gz	88	4.6235001215993	2.29311173686699	raw__ss_1__os_0__min_size_50__min_size_overlap_0	RIF1 -/-	Image 41__Mask_2	Out_Channel Alignment	Image 41__Mask_2__Out_Channel Alignment	EdU
raw__ss_1__os_0__min_size_50__min_size_overlap_0/slide 5_rifko/Image 41_Out_Channel Alignment__Mask_2/tables/007_dist_to_core_and_rim_EdU.csv.gz	89	4.58849263702861	2.45145300238918	raw__ss_1__os_0__min_size_50__min_size_overlap_0	RIF1 -/-	Image 41__Mask_2	Out_Channel Alignment	Image 41__Mask_2__Out_Channel Alignment	EdU
raw__ss_1__os_0__min_size_50__min_size_overlap_0/slide 5_rifko/Image 41_Out_Channel Alignment__Mask_2/tables/007_dist_to_core_and_rim_EdU.csv.gz	90	3.5338401922377	3.04023540201593	raw__ss_1__os_0__min_size_50__min_size_overlap_0	RIF1 -/-	Image 41__Mask_2	Out_Channel Alignment	Image 41__Mask_2__Out_Channel Alignment	EdU
raw__ss_1__os_0__min_size_50__min_size_overlap_0/slide 5_rifko/Image 41_Out_Channel Alignment__Mask_2/tables/007_dist_to_core_and_rim_EdU.csv.gz	91	5.43444069279176	1.8314321720225	raw__ss_1__os_0__min_size_50__min_size_overlap_0	RIF1 -/-	Image 41__Mask_2	Out_Channel Alignment	Image 41__Mask_2__Out_Channel Alignment	EdU
raw__ss_1__os_0__min_size_50__min_size_overlap_0/slide 5_rifko/Image 41_Out_Channel Alignment__Mask_2/tables/007_dist_to_core_and_rim_EdU.csv.gz	92	4.73297556187535	2.33405947271442	raw__ss_1__os_0__min_size_50__min_size_overlap_0	RIF1 -/-	Image 41__Mask_2	Out_Channel Alignment	Image 41__Mask_2__Out_Channel Alignment	EdU
raw__ss_1__os_0__min_size_50__min_size_overlap_0/slide 5_rifko/Image 41_Out_Channel Alignment__Mask_2/tables/007_dist_to_core_and_rim_EdU.csv.gz	93	4.75675461052391	2.17199773325095	raw__ss_1__os_0__min_size_50__min_size_overlap_0	RIF1 -/-	Image 41__Mask_2	Out_Channel Alignment	Image 41__Mask_2__Out_Channel Alignment	EdU
raw__ss_1__os_0__min_size_50__min_size_overlap_0/slide 5_rifko/Image 41_Out_Channel Alignment__Mask_2/tables/007_dist_to_core_and_rim_EdU.csv.gz	94	6.50910529229754	0.994681424533132	raw__ss_1__os_0__min_size_50__min_size_overlap_0	RIF1 -/-	Image 41__Mask_2	Out_Channel Alignment	Image 41__Mask_2__Out_Channel Alignment	EdU
raw__ss_1__os_0__min_size_50__min_size_overlap_0/slide 5_rifko/Image 41_Out_Channel Alignment__Mask_2/tables/007_dist_to_core_and_rim_EdU.csv.gz	95	6.10984330419446	0.842133860557772	raw__ss_1__os_0__min_size_50__min_size_overlap_0	RIF1 -/-	Image 41__Mask_2	Out_Channel Alignment	Image 41__Mask_2__Out_Channel Alignment	EdU
raw__ss_1__os_0__min_size_50__min_size_overlap_0/slide 5_rifko/Image 41_Out_Channel Alignment__Mask_2/tables/007_dist_to_core_and_rim_EdU.csv.gz	96	4.83187660489366	2.07890426991723	raw__ss_1__os_0__min_size_50__min_size_overlap_0	RIF1 -/-	Image 41__Mask_2	Out_Channel Alignment	Image 41__Mask_2__Out_Channel Alignment	EdU
raw__ss_1__os_0__min_size_50__min_size_overlap_0/slide 5_rifko/Image 41_Out_Channel Alignment__Mask_2/tables/007_dist_to_core_and_rim_EdU.csv.gz	97	5.78077291123021	1.15952401658616	raw__ss_1__os_0__min_size_50__min_size_overlap_0	RIF1 -/-	Image 41__Mask_2	Out_Channel Alignment	Image 41__Mask_2__Out_Channel Alignment	EdU
raw__ss_1__os_0__min_size_50__min_size_overlap_0/slide 5_rifko/Image 41_Out_Channel Alignment__Mask_2/tables/007_dist_to_core_and_rim_EdU.csv.gz	98	5.93888230057819	1.0159849173997	raw__ss_1__os_0__min_size_50__min_size_overlap_0	RIF1 -/-	Image 41__Mask_2	Out_Channel Alignment	Image 41__Mask_2__Out_Channel Alignment	EdU
raw__ss_1__os_0__min_size_50__min_size_overlap_0/slide 5_rifko/Image 41_Out_Channel Alignment__Mask_2/tables/007_dist_to_core_and_rim_EdU.csv.gz	99	6.36714774068055	0.613705984965617	raw__ss_1__os_0__min_size_50__min_size_overlap_0	RIF1 -/-	Image 41__Mask_2	Out_Channel Alignment	Image 41__Mask_2__Out_Channel Alignment	EdU
raw__ss_1__os_0__min_size_50__min_size_overlap_0/slide 5_rifko/Image 41_Out_Channel Alignment__Mask_2/tables/007_dist_to_core_and_rim_EdU.csv.gz	100	3.91580598329195	2.87909542327343	raw__ss_1__os_0__min_size_50__min_size_overlap_0	RIF1 -/-	Image 41__Mask_2	Out_Channel Alignment	Image 41__Mask_2__Out_Channel Alignment	EdU
raw__ss_1__os_0__min_size_50__min_size_overlap_0/slide 5_rifko/Image 41_Out_Channel Alignment__Mask_2/tables/007_dist_to_core_and_rim_EdU.csv.gz	101	6.25745484648311	0.74446184697644	raw__ss_1__os_0__min_size_50__min_size_overlap_0	RIF1 -/-	Image 41__Mask_2	Out_Channel Alignment	Image 41__Mask_2__Out_Channel Alignment	EdU
raw__ss_1__os_0__min_size_50__min_size_overlap_0/slide 5_rifko/Image 41_Out_Channel Alignment__Mask_2/tables/007_dist_to_core_and_rim_EdU.csv.gz	102	4.99238968570948	2.22100103985766	raw__ss_1__os_0__min_size_50__min_size_overlap_0	RIF1 -/-	Image 41__Mask_2	Out_Channel Alignment	Image 41__Mask_2__Out_Channel Alignment	EdU
raw__ss_1__os_0__min_size_50__min_size_overlap_0/slide 5_rifko/Image 41_Out_Channel Alignment__Mask_2/tables/007_dist_to_core_and_rim_EdU.csv.gz	103	3.46890065298488	3.26706112690681	raw__ss_1__os_0__min_size_50__min_size_overlap_0	RIF1 -/-	Image 41__Mask_2	Out_Channel Alignment	Image 41__Mask_2__Out_Channel Alignment	EdU
raw__ss_1__os_0__min_size_50__min_size_overlap_0/slide 5_rifko/Image 41_Out_Channel Alignment__Mask_2/tables/007_dist_to_core_and_rim_EdU.csv.gz	104	3.19756893917325	3.35050177636802	raw__ss_1__os_0__min_size_50__min_size_overlap_0	RIF1 -/-	Image 41__Mask_2	Out_Channel Alignment	Image 41__Mask_2__Out_Channel Alignment	EdU
raw__ss_1__os_0__min_size_50__min_size_overlap_0/slide 5_rifko/Image 41_Out_Channel Alignment__Mask_2/tables/007_dist_to_core_and_rim_EdU.csv.gz	105	3.76119387859815	3.06094008602827	raw__ss_1__os_0__min_size_50__min_size_overlap_0	RIF1 -/-	Image 41__Mask_2	Out_Channel Alignment	Image 41__Mask_2__Out_Channel Alignment	EdU
raw__ss_1__os_0__min_size_50__min_size_overlap_0/slide 5_rifko/Image 41_Out_Channel Alignment__Mask_2/tables/007_dist_to_core_and_rim_EdU.csv.gz	106	7.19669180641508	0.374965443531605	raw__ss_1__os_0__min_size_50__min_size_overlap_0	RIF1 -/-	Image 41__Mask_2	Out_Channel Alignment	Image 41__Mask_2__Out_Channel Alignment	EdU
raw__ss_1__os_0__min_size_50__min_size_overlap_0/slide 5_rifko/Image 41_Out_Channel Alignment__Mask_2/tables/007_dist_to_core_and_rim_EdU.csv.gz	107	3.26989494217453	3.30153071327422	raw__ss_1__os_0__min_size_50__min_size_overlap_0	RIF1 -/-	Image 41__Mask_2	Out_Channel Alignment	Image 41__Mask_2__Out_Channel Alignment	EdU
raw__ss_1__os_0__min_size_50__min_size_overlap_0/slide 5_rifko/Image 41_Out_Channel Alignment__Mask_2/tables/007_dist_to_core_and_rim_EdU.csv.gz	108	3.5369799459278	3.20592986906347	raw__ss_1__os_0__min_size_50__min_size_overlap_0	RIF1 -/-	Image 41__Mask_2	Out_Channel Alignment	Image 41__Mask_2__Out_Channel Alignment	EdU
raw__ss_1__os_0__min_size_50__min_size_overlap_0/slide 5_rifko/Image 41_Out_Channel Alignment__Mask_2/tables/007_dist_to_core_and_rim_EdU.csv.gz	109	6.15631465997981	1.36124578995041	raw__ss_1__os_0__min_size_50__min_size_overlap_0	RIF1 -/-	Image 41__Mask_2	Out_Channel Alignment	Image 41__Mask_2__Out_Channel Alignment	EdU
raw__ss_1__os_0__min_size_50__min_size_overlap_0/slide 5_rifko/Image 41_Out_Channel Alignment__Mask_2/tables/007_dist_to_core_and_rim_EdU.csv.gz	110	6.63493413866417	0.931627350037535	raw__ss_1__os_0__min_size_50__min_size_overlap_0	RIF1 -/-	Image 41__Mask_2	Out_Channel Alignment	Image 41__Mask_2__Out_Channel Alignment	EdU
raw__ss_1__os_0__min_size_50__min_size_overlap_0/slide 5_rifko/Image 41_Out_Channel Alignment__Mask_2/tables/007_dist_to_core_and_rim_EdU.csv.gz	111	6.2410356393887	1.29495476566825	raw__ss_1__os_0__min_size_50__min_size_overlap_0	RIF1 -/-	Image 41__Mask_2	Out_Channel Alignment	Image 41__Mask_2__Out_Channel Alignment	EdU
raw__ss_1__os_0__min_size_50__min_size_overlap_0/slide 5_rifko/Image 41_Out_Channel Alignment__Mask_2/tables/007_dist_to_core_and_rim_EdU.csv.gz	112	3.82870930168992	3.08771594229197	raw__ss_1__os_0__min_size_50__min_size_overlap_0	RIF1 -/-	Image 41__Mask_2	Out_Channel Alignment	Image 41__Mask_2__Out_Channel Alignment	EdU
raw__ss_1__os_0__min_size_50__min_size_overlap_0/slide 5_rifko/Image 41_Out_Channel Alignment__Mask_2/tables/007_dist_to_core_and_rim_EdU.csv.gz	113	7.05289485789585	0.570822794161168	raw__ss_1__os_0__min_size_50__min_size_overlap_0	RIF1 -/-	Image 41__Mask_2	Out_Channel Alignment	Image 41__Mask_2__Out_Channel Alignment	EdU
raw__ss_1__os_0__min_size_50__min_size_overlap_0/slide 5_rifko/Image 41_Out_Channel Alignment__Mask_2/tables/007_dist_to_core_and_rim_EdU.csv.gz	114	3.08400239862353	3.52012449575895	raw__ss_1__os_0__min_size_50__min_size_overlap_0	RIF1 -/-	Image 41__Mask_2	Out_Channel Alignment	Image 41__Mask_2__Out_Channel Alignment	EdU
raw__ss_1__os_0__min_size_50__min_size_overlap_0/slide 5_rifko/Image 41_Out_Channel Alignment__Mask_2/tables/007_dist_to_core_and_rim_EdU.csv.gz	115	4.5256099051521	2.39408202861574	raw__ss_1__os_0__min_size_50__min_size_overlap_0	RIF1 -/-	Image 41__Mask_2	Out_Channel Alignment	Image 41__Mask_2__Out_Channel Alignment	EdU
raw__ss_1__os_0__min_size_50__min_size_overlap_0/slide 5_rifko/Image 41_Out_Channel Alignment__Mask_2/tables/007_dist_to_core_and_rim_EdU.csv.gz	116	5.20396702930577	1.73535254987385	raw__ss_1__os_0__min_size_50__min_size_overlap_0	RIF1 -/-	Image 41__Mask_2	Out_Channel Alignment	Image 41__Mask_2__Out_Channel Alignment	EdU
raw__ss_1__os_0__min_size_50__min_size_overlap_0/slide 5_rifko/Image 41_Out_Channel Alignment__Mask_2/tables/007_dist_to_core_and_rim_EdU.csv.gz	117	5.91898206837568	1.06483443520643	raw__ss_1__os_0__min_size_50__min_size_overlap_0	RIF1 -/-	Image 41__Mask_2	Out_Channel Alignment	Image 41__Mask_2__Out_Channel Alignment	EdU
raw__ss_1__os_0__min_size_50__min_size_overlap_0/slide 5_rifko/Image 41_Out_Channel Alignment__Mask_2/tables/007_dist_to_core_and_rim_EdU.csv.gz	118	5.98279259346767	1.03426430934554	raw__ss_1__os_0__min_size_50__min_size_overlap_0	RIF1 -/-	Image 41__Mask_2	Out_Channel Alignment	Image 41__Mask_2__Out_Channel Alignment	EdU
raw__ss_1__os_0__min_size_50__min_size_overlap_0/slide 5_rifko/Image 41_Out_Channel Alignment__Mask_2/tables/007_dist_to_core_and_rim_EdU.csv.gz	119	4.02472789326479	3.02656652983315	raw__ss_1__os_0__min_size_50__min_size_overlap_0	RIF1 -/-	Image 41__Mask_2	Out_Channel Alignment	Image 41__Mask_2__Out_Channel Alignment	EdU
raw__ss_1__os_0__min_size_50__min_size_overlap_0/slide 5_rifko/Image 41_Out_Channel Alignment__Mask_2/tables/007_dist_to_core_and_rim_EdU.csv.gz	120	3.28148924743478	3.3854326366316	raw__ss_1__os_0__min_size_50__min_size_overlap_0	RIF1 -/-	Image 41__Mask_2	Out_Channel Alignment	Image 41__Mask_2__Out_Channel Alignment	EdU
raw__ss_1__os_0__min_size_50__min_size_overlap_0/slide 5_rifko/Image 41_Out_Channel Alignment__Mask_2/tables/007_dist_to_core_and_rim_EdU.csv.gz	121	2.97560767010148	3.57451420352949	raw__ss_1__os_0__min_size_50__min_size_overlap_0	RIF1 -/-	Image 41__Mask_2	Out_Channel Alignment	Image 41__Mask_2__Out_Channel Alignment	EdU
raw__ss_1__os_0__min_size_50__min_size_overlap_0/slide 5_rifko/Image 41_Out_Channel Alignment__Mask_2/tables/007_dist_to_core_and_rim_EdU.csv.gz	122	6.02072243203062	1.52039928354776	raw__ss_1__os_0__min_size_50__min_size_overlap_0	RIF1 -/-	Image 41__Mask_2	Out_Channel Alignment	Image 41__Mask_2__Out_Channel Alignment	EdU
raw__ss_1__os_0__min_size_50__min_size_overlap_0/slide 5_rifko/Image 41_Out_Channel Alignment__Mask_2/tables/007_dist_to_core_and_rim_EdU.csv.gz	123	6.28615884665838	0.772427049328871	raw__ss_1__os_0__min_size_50__min_size_overlap_0	RIF1 -/-	Image 41__Mask_2	Out_Channel Alignment	Image 41__Mask_2__Out_Channel Alignment	EdU
raw__ss_1__os_0__min_size_50__min_size_overlap_0/slide 5_rifko/Image 41_Out_Channel Alignment__Mask_2/tables/007_dist_to_core_and_rim_EdU.csv.gz	124	3.77838967928324	3.15905463742857	raw__ss_1__os_0__min_size_50__min_size_overlap_0	RIF1 -/-	Image 41__Mask_2	Out_Channel Alignment	Image 41__Mask_2__Out_Channel Alignment	EdU
raw__ss_1__os_0__min_size_50__min_size_overlap_0/slide 5_rifko/Image 41_Out_Channel Alignment__Mask_2/tables/007_dist_to_core_and_rim_EdU.csv.gz	125	3.39106662489295	3.47233904697962	raw__ss_1__os_0__min_size_50__min_size_overlap_0	RIF1 -/-	Image 41__Mask_2	Out_Channel Alignment	Image 41__Mask_2__Out_Channel Alignment	EdU
raw__ss_1__os_0__min_size_50__min_size_overlap_0/slide 5_rifko/Image 41_Out_Channel Alignment__Mask_2/tables/007_dist_to_core_and_rim_EdU.csv.gz	126	2.68177831878683	3.86726893632292	raw__ss_1__os_0__min_size_50__min_size_overlap_0	RIF1 -/-	Image 41__Mask_2	Out_Channel Alignment	Image 41__Mask_2__Out_Channel Alignment	EdU
raw__ss_1__os_0__min_size_50__min_size_overlap_0/slide 5_rifko/Image 41_Out_Channel Alignment__Mask_2/tables/007_dist_to_core_and_rim_EdU.csv.gz	127	4.26831844880072	2.92358166089704	raw__ss_1__os_0__min_size_50__min_size_overlap_0	RIF1 -/-	Image 41__Mask_2	Out_Channel Alignment	Image 41__Mask_2__Out_Channel Alignment	EdU
raw__ss_1__os_0__min_size_50__min_size_overlap_0/slide 5_rifko/Image 41_Out_Channel Alignment__Mask_2/tables/007_dist_to_core_and_rim_EdU.csv.gz	129	4.57326744099172	2.35885248377902	raw__ss_1__os_0__min_size_50__min_size_overlap_0	RIF1 -/-	Image 41__Mask_2	Out_Channel Alignment	Image 41__Mask_2__Out_Channel Alignment	EdU
raw__ss_1__os_0__min_size_50__min_size_overlap_0/slide 5_rifko/Image 41_Out_Channel Alignment__Mask_2/tables/007_dist_to_core_and_rim_EdU.csv.gz	130	5.7407715986867	1.81957137058806	raw__ss_1__os_0__min_size_50__min_size_overlap_0	RIF1 -/-	Image 41__Mask_2	Out_Channel Alignment	Image 41__Mask_2__Out_Channel Alignment	EdU
raw__ss_1__os_0__min_size_50__min_size_overlap_0/slide 5_rifko/Image 41_Out_Channel Alignment__Mask_2/tables/007_dist_to_core_and_rim_EdU.csv.gz	131	4.64298469306986	2.69737478092409	raw__ss_1__os_0__min_size_50__min_size_overlap_0	RIF1 -/-	Image 41__Mask_2	Out_Channel Alignment	Image 41__Mask_2__Out_Channel Alignment	EdU
raw__ss_1__os_0__min_size_50__min_size_overlap_0/slide 5_rifko/Image 41_Out_Channel Alignment__Mask_2/tables/007_dist_to_core_and_rim_EdU.csv.gz	132	4.89463313941101	2.50938673876996	raw__ss_1__os_0__min_size_50__min_size_overlap_0	RIF1 -/-	Image 41__Mask_2	Out_Channel Alignment	Image 41__Mask_2__Out_Channel Alignment	EdU
raw__ss_1__os_0__min_size_50__min_size_overlap_0/slide 5_rifko/Image 41_Out_Channel Alignment__Mask_2/tables/007_dist_to_core_and_rim_EdU.csv.gz	133	5.2265448280204	1.74873601709595	raw__ss_1__os_0__min_size_50__min_size_overlap_0	RIF1 -/-	Image 41__Mask_2	Out_Channel Alignment	Image 41__Mask_2__Out_Channel Alignment	EdU
raw__ss_1__os_0__min_size_50__min_size_overlap_0/slide 5_rifko/Image 41_Out_Channel Alignment__Mask_2/tables/007_dist_to_core_and_rim_EdU.csv.gz	134	4.22410265604753	3.02453327453052	raw__ss_1__os_0__min_size_50__min_size_overlap_0	RIF1 -/-	Image 41__Mask_2	Out_Channel Alignment	Image 41__Mask_2__Out_Channel Alignment	EdU
raw__ss_1__os_0__min_size_50__min_size_overlap_0/slide 5_rifko/Image 41_Out_Channel Alignment__Mask_2/tables/007_dist_to_core_and_rim_EdU.csv.gz	135	6.80349935566397	0.318188969467274	raw__ss_1__os_0__min_size_50__min_size_overlap_0	RIF1 -/-	Image 41__Mask_2	Out_Channel Alignment	Image 41__Mask_2__Out_Channel Alignment	EdU
raw__ss_1__os_0__min_size_50__min_size_overlap_0/slide 5_rifko/Image 41_Out_Channel Alignment__Mask_2/tables/007_dist_to_core_and_rim_EdU.csv.gz	136	3.99749391694491	3.16797626959542	raw__ss_1__os_0__min_size_50__min_size_overlap_0	RIF1 -/-	Image 41__Mask_2	Out_Channel Alignment	Image 41__Mask_2__Out_Channel Alignment	EdU
raw__ss_1__os_0__min_size_50__min_size_overlap_0/slide 5_rifko/Image 41_Out_Channel Alignment__Mask_2/tables/007_dist_to_core_and_rim_EdU.csv.gz	137	3.92487072843058	3.00233408717932	raw__ss_1__os_0__min_size_50__min_size_overlap_0	RIF1 -/-	Image 41__Mask_2	Out_Channel Alignment	Image 41__Mask_2__Out_Channel Alignment	EdU
raw__ss_1__os_0__min_size_50__min_size_overlap_0/slide 5_rifko/Image 41_Out_Channel Alignment__Mask_2/tables/007_dist_to_core_and_rim_EdU.csv.gz	138	5.23855331571551	1.78287849131532	raw__ss_1__os_0__min_size_50__min_size_overlap_0	RIF1 -/-	Image 41__Mask_2	Out_Channel Alignment	Image 41__Mask_2__Out_Channel Alignment	EdU
raw__ss_1__os_0__min_size_50__min_size_overlap_0/slide 5_rifko/Image 41_Out_Channel Alignment__Mask_2/tables/007_dist_to_core_and_rim_EdU.csv.gz	139	6.59876351842484	0.525771848604038	raw__ss_1__os_0__min_size_50__min_size_overlap_0	RIF1 -/-	Image 41__Mask_2	Out_Channel Alignment	Image 41__Mask_2__Out_Channel Alignment	EdU
raw__ss_1__os_0__min_size_50__min_size_overlap_0/slide 5_rifko/Image 41_Out_Channel Alignment__Mask_2/tables/007_dist_to_core_and_rim_EdU.csv.gz	140	5.27046802756601	2.28098871123511	raw__ss_1__os_0__min_size_50__min_size_overlap_0	RIF1 -/-	Image 41__Mask_2	Out_Channel Alignment	Image 41__Mask_2__Out_Channel Alignment	EdU
raw__ss_1__os_0__min_size_50__min_size_overlap_0/slide 5_rifko/Image 41_Out_Channel Alignment__Mask_2/tables/007_dist_to_core_and_rim_EdU.csv.gz	141	2.85562078915545	3.88080705308131	raw__ss_1__os_0__min_size_50__min_size_overlap_0	RIF1 -/-	Image 41__Mask_2	Out_Channel Alignment	Image 41__Mask_2__Out_Channel Alignment	EdU
raw__ss_1__os_0__min_size_50__min_size_overlap_0/slide 5_rifko/Image 41_Out_Channel Alignment__Mask_2/tables/007_dist_to_core_and_rim_EdU.csv.gz	142	3.94676688979591	3.28418655745421	raw__ss_1__os_0__min_size_50__min_size_overlap_0	RIF1 -/-	Image 41__Mask_2	Out_Channel Alignment	Image 41__Mask_2__Out_Channel Alignment	EdU
raw__ss_1__os_0__min_size_50__min_size_overlap_0/slide 5_rifko/Image 41_Out_Channel Alignment__Mask_2/tables/007_dist_to_core_and_rim_EdU.csv.gz	143	2.98065152074915	3.85613333778996	raw__ss_1__os_0__min_size_50__min_size_overlap_0	RIF1 -/-	Image 41__Mask_2	Out_Channel Alignment	Image 41__Mask_2__Out_Channel Alignment	EdU
raw__ss_1__os_0__min_size_50__min_size_overlap_0/slide 5_rifko/Image 41_Out_Channel Alignment__Mask_2/tables/007_dist_to_core_and_rim_EdU.csv.gz	144	3.4116077309426	3.50243130090157	raw__ss_1__os_0__min_size_50__min_size_overlap_0	RIF1 -/-	Image 41__Mask_2	Out_Channel Alignment	Image 41__Mask_2__Out_Channel Alignment	EdU
raw__ss_1__os_0__min_size_50__min_size_overlap_0/slide 5_rifko/Image 41_Out_Channel Alignment__Mask_2/tables/007_dist_to_core_and_rim_EdU.csv.gz	145	6.17559747444346	1.44391437414138	raw__ss_1__os_0__min_size_50__min_size_overlap_0	RIF1 -/-	Image 41__Mask_2	Out_Channel Alignment	Image 41__Mask_2__Out_Channel Alignment	EdU
raw__ss_1__os_0__min_size_50__min_size_overlap_0/slide 5_rifko/Image 41_Out_Channel Alignment__Mask_2/tables/007_dist_to_core_and_rim_EdU.csv.gz	146	3.0475062151519	3.8965591123317	raw__ss_1__os_0__min_size_50__min_size_overlap_0	RIF1 -/-	Image 41__Mask_2	Out_Channel Alignment	Image 41__Mask_2__Out_Channel Alignment	EdU
raw__ss_1__os_0__min_size_50__min_size_overlap_0/slide 5_rifko/Image 41_Out_Channel Alignment__Mask_2/tables/007_dist_to_core_and_rim_EdU.csv.gz	147	6.15725167830692	0.958973213031215	raw__ss_1__os_0__min_size_50__min_size_overlap_0	RIF1 -/-	Image 41__Mask_2	Out_Channel Alignment	Image 41__Mask_2__Out_Channel Alignment	EdU
raw__ss_1__os_0__min_size_50__min_size_overlap_0/slide 5_rifko/Image 41_Out_Channel Alignment__Mask_2/tables/007_dist_to_core_and_rim_EdU.csv.gz	148	2.53420962965225	4.05883109951505	raw__ss_1__os_0__min_size_50__min_size_overlap_0	RIF1 -/-	Image 41__Mask_2	Out_Channel Alignment	Image 41__Mask_2__Out_Channel Alignment	EdU
raw__ss_1__os_0__min_size_50__min_size_overlap_0/slide 5_rifko/Image 41_Out_Channel Alignment__Mask_2/tables/007_dist_to_core_and_rim_EdU.csv.gz	149	3.49844166118043	3.57031120625194	raw__ss_1__os_0__min_size_50__min_size_overlap_0	RIF1 -/-	Image 41__Mask_2	Out_Channel Alignment	Image 41__Mask_2__Out_Channel Alignment	EdU
raw__ss_1__os_0__min_size_50__min_size_overlap_0/slide 5_rifko/Image 41_Out_Channel Alignment__Mask_2/tables/007_dist_to_core_and_rim_EdU.csv.gz	150	5.93676413448626	1.17222000926854	raw__ss_1__os_0__min_size_50__min_size_overlap_0	RIF1 -/-	Image 41__Mask_2	Out_Channel Alignment	Image 41__Mask_2__Out_Channel Alignment	EdU
raw__ss_1__os_0__min_size_50__min_size_overlap_0/slide 5_rifko/Image 41_Out_Channel Alignment__Mask_2/tables/007_dist_to_core_and_rim_EdU.csv.gz	151	4.45470343186574	2.48208231550701	raw__ss_1__os_0__min_size_50__min_size_overlap_0	RIF1 -/-	Image 41__Mask_2	Out_Channel Alignment	Image 41__Mask_2__Out_Channel Alignment	EdU
raw__ss_1__os_0__min_size_50__min_size_overlap_0/slide 5_rifko/Image 41_Out_Channel Alignment__Mask_2/tables/007_dist_to_core_and_rim_EdU.csv.gz	152	4.64217315395134	2.32014398967849	raw__ss_1__os_0__min_size_50__min_size_overlap_0	RIF1 -/-	Image 41__Mask_2	Out_Channel Alignment	Image 41__Mask_2__Out_Channel Alignment	EdU
raw__ss_1__os_0__min_size_50__min_size_overlap_0/slide 5_rifko/Image 41_Out_Channel Alignment__Mask_2/tables/007_dist_to_core_and_rim_EdU.csv.gz	153	6.85108663767668	0.280831887850832	raw__ss_1__os_0__min_size_50__min_size_overlap_0	RIF1 -/-	Image 41__Mask_2	Out_Channel Alignment	Image 41__Mask_2__Out_Channel Alignment	EdU
raw__ss_1__os_0__min_size_50__min_size_overlap_0/slide 5_rifko/Image 41_Out_Channel Alignment__Mask_2/tables/007_dist_to_core_and_rim_EdU.csv.gz	154	6.29565320717075	1.31235991881302	raw__ss_1__os_0__min_size_50__min_size_overlap_0	RIF1 -/-	Image 41__Mask_2	Out_Channel Alignment	Image 41__Mask_2__Out_Channel Alignment	EdU
raw__ss_1__os_0__min_size_50__min_size_overlap_0/slide 5_rifko/Image 41_Out_Channel Alignment__Mask_2/tables/007_dist_to_core_and_rim_EdU.csv.gz	155	2.29598792776421	4.25163017030505	raw__ss_1__os_0__min_size_50__min_size_overlap_0	RIF1 -/-	Image 41__Mask_2	Out_Channel Alignment	Image 41__Mask_2__Out_Channel Alignment	EdU
raw__ss_1__os_0__min_size_50__min_size_overlap_0/slide 5_rifko/Image 41_Out_Channel Alignment__Mask_2/tables/007_dist_to_core_and_rim_EdU.csv.gz	156	4.3727634198775	2.58929980663755	raw__ss_1__os_0__min_size_50__min_size_overlap_0	RIF1 -/-	Image 41__Mask_2	Out_Channel Alignment	Image 41__Mask_2__Out_Channel Alignment	EdU
raw__ss_1__os_0__min_size_50__min_size_overlap_0/slide 5_rifko/Image 41_Out_Channel Alignment__Mask_2/tables/007_dist_to_core_and_rim_EdU.csv.gz	157	7.16459441148694	0.431534446311106	raw__ss_1__os_0__min_size_50__min_size_overlap_0	RIF1 -/-	Image 41__Mask_2	Out_Channel Alignment	Image 41__Mask_2__Out_Channel Alignment	EdU
raw__ss_1__os_0__min_size_50__min_size_overlap_0/slide 5_rifko/Image 41_Out_Channel Alignment__Mask_2/tables/007_dist_to_core_and_rim_EdU.csv.gz	158	2.45686952474322	4.27155532911109	raw__ss_1__os_0__min_size_50__min_size_overlap_0	RIF1 -/-	Image 41__Mask_2	Out_Channel Alignment	Image 41__Mask_2__Out_Channel Alignment	EdU
raw__ss_1__os_0__min_size_50__min_size_overlap_0/slide 5_rifko/Image 41_Out_Channel Alignment__Mask_2/tables/007_dist_to_core_and_rim_EdU.csv.gz	159	4.91190066194594	2.6558511028031	raw__ss_1__os_0__min_size_50__min_size_overlap_0	RIF1 -/-	Image 41__Mask_2	Out_Channel Alignment	Image 41__Mask_2__Out_Channel Alignment	EdU
raw__ss_1__os_0__min_size_50__min_size_overlap_0/slide 5_rifko/Image 41_Out_Channel Alignment__Mask_2/tables/007_dist_to_core_and_rim_EdU.csv.gz	160	2.2672515905235	4.34008016382293	raw__ss_1__os_0__min_size_50__min_size_overlap_0	RIF1 -/-	Image 41__Mask_2	Out_Channel Alignment	Image 41__Mask_2__Out_Channel Alignment	EdU
raw__ss_1__os_0__min_size_50__min_size_overlap_0/slide 5_rifko/Image 41_Out_Channel Alignment__Mask_2/tables/007_dist_to_core_and_rim_EdU.csv.gz	161	5.26916840202308	1.80027885297296	raw__ss_1__os_0__min_size_50__min_size_overlap_0	RIF1 -/-	Image 41__Mask_2	Out_Channel Alignment	Image 41__Mask_2__Out_Channel Alignment	EdU
raw__ss_1__os_0__min_size_50__min_size_overlap_0/slide 5_rifko/Image 41_Out_Channel Alignment__Mask_2/tables/007_dist_to_core_and_rim_EdU.csv.gz	162	6.90654400808083	0.261338477681965	raw__ss_1__os_0__min_size_50__min_size_overlap_0	RIF1 -/-	Image 41__Mask_2	Out_Channel Alignment	Image 41__Mask_2__Out_Channel Alignment	EdU
raw__ss_1__os_0__min_size_50__min_size_overlap_0/slide 5_rifko/Image 41_Out_Channel Alignment__Mask_2/tables/007_dist_to_core_and_rim_EdU.csv.gz	163	3.5219707137578	3.7028802663504	raw__ss_1__os_0__min_size_50__min_size_overlap_0	RIF1 -/-	Image 41__Mask_2	Out_Channel Alignment	Image 41__Mask_2__Out_Channel Alignment	EdU
raw__ss_1__os_0__min_size_50__min_size_overlap_0/slide 5_rifko/Image 41_Out_Channel Alignment__Mask_2/tables/007_dist_to_core_and_rim_EdU.csv.gz	164	3.08825527467711	3.83244571739672	raw__ss_1__os_0__min_size_50__min_size_overlap_0	RIF1 -/-	Image 41__Mask_2	Out_Channel Alignment	Image 41__Mask_2__Out_Channel Alignment	EdU
raw__ss_1__os_0__min_size_50__min_size_overlap_0/slide 5_rifko/Image 41_Out_Channel Alignment__Mask_2/tables/007_dist_to_core_and_rim_EdU.csv.gz	165	2.61868671416019	4.26810292872556	raw__ss_1__os_0__min_size_50__min_size_overlap_0	RIF1 -/-	Image 41__Mask_2	Out_Channel Alignment	Image 41__Mask_2__Out_Channel Alignment	EdU
raw__ss_1__os_0__min_size_50__min_size_overlap_0/slide 5_rifko/Image 41_Out_Channel Alignment__Mask_2/tables/007_dist_to_core_and_rim_EdU.csv.gz	166	5.68200549012288	1.92048292194316	raw__ss_1__os_0__min_size_50__min_size_overlap_0	RIF1 -/-	Image 41__Mask_2	Out_Channel Alignment	Image 41__Mask_2__Out_Channel Alignment	EdU
raw__ss_1__os_0__min_size_50__min_size_overlap_0/slide 5_rifko/Image 41_Out_Channel Alignment__Mask_2/tables/007_dist_to_core_and_rim_EdU.csv.gz	167	6.3389975103746	0.811895072492511	raw__ss_1__os_0__min_size_50__min_size_overlap_0	RIF1 -/-	Image 41__Mask_2	Out_Channel Alignment	Image 41__Mask_2__Out_Channel Alignment	EdU
raw__ss_1__os_0__min_size_50__min_size_overlap_0/slide 5_rifko/Image 41_Out_Channel Alignment__Mask_2/tables/007_dist_to_core_and_rim_EdU.csv.gz	168	2.3194364097104	4.44350341532992	raw__ss_1__os_0__min_size_50__min_size_overlap_0	RIF1 -/-	Image 41__Mask_2	Out_Channel Alignment	Image 41__Mask_2__Out_Channel Alignment	EdU
raw__ss_1__os_0__min_size_50__min_size_overlap_0/slide 5_rifko/Image 41_Out_Channel Alignment__Mask_2/tables/007_dist_to_core_and_rim_EdU.csv.gz	169	4.66270678576162	2.95023718630955	raw__ss_1__os_0__min_size_50__min_size_overlap_0	RIF1 -/-	Image 41__Mask_2	Out_Channel Alignment	Image 41__Mask_2__Out_Channel Alignment	EdU
raw__ss_1__os_0__min_size_50__min_size_overlap_0/slide 5_rifko/Image 41_Out_Channel Alignment__Mask_2/tables/007_dist_to_core_and_rim_EdU.csv.gz	170	5.47348935984914	1.64453327581236	raw__ss_1__os_0__min_size_50__min_size_overlap_0	RIF1 -/-	Image 41__Mask_2	Out_Channel Alignment	Image 41__Mask_2__Out_Channel Alignment	EdU
raw__ss_1__os_0__min_size_50__min_size_overlap_0/slide 5_rifko/Image 41_Out_Channel Alignment__Mask_2/tables/007_dist_to_core_and_rim_EdU.csv.gz	171	3.42239864965264	3.88515252744614	raw__ss_1__os_0__min_size_50__min_size_overlap_0	RIF1 -/-	Image 41__Mask_2	Out_Channel Alignment	Image 41__Mask_2__Out_Channel Alignment	EdU
raw__ss_1__os_0__min_size_50__min_size_overlap_0/slide 5_rifko/Image 41_Out_Channel Alignment__Mask_2/tables/007_dist_to_core_and_rim_EdU.csv.gz	172	5.41878238712344	1.70875217419693	raw__ss_1__os_0__min_size_50__min_size_overlap_0	RIF1 -/-	Image 41__Mask_2	Out_Channel Alignment	Image 41__Mask_2__Out_Channel Alignment	EdU
raw__ss_1__os_0__min_size_50__min_size_overlap_0/slide 5_rifko/Image 41_Out_Channel Alignment__Mask_2/tables/007_dist_to_core_and_rim_EdU.csv.gz	173	5.15457235728788	2.45079641705028	raw__ss_1__os_0__min_size_50__min_size_overlap_0	RIF1 -/-	Image 41__Mask_2	Out_Channel Alignment	Image 41__Mask_2__Out_Channel Alignment	EdU
raw__ss_1__os_0__min_size_50__min_size_overlap_0/slide 5_rifko/Image 41_Out_Channel Alignment__Mask_2/tables/007_dist_to_core_and_rim_EdU.csv.gz	174	1.78429736486462	4.79898798611895	raw__ss_1__os_0__min_size_50__min_size_overlap_0	RIF1 -/-	Image 41__Mask_2	Out_Channel Alignment	Image 41__Mask_2__Out_Channel Alignment	EdU
raw__ss_1__os_0__min_size_50__min_size_overlap_0/slide 5_rifko/Image 41_Out_Channel Alignment__Mask_2/tables/007_dist_to_core_and_rim_EdU.csv.gz	175	3.99809781676489	2.98377398251945	raw__ss_1__os_0__min_size_50__min_size_overlap_0	RIF1 -/-	Image 41__Mask_2	Out_Channel Alignment	Image 41__Mask_2__Out_Channel Alignment	EdU
raw__ss_1__os_0__min_size_50__min_size_overlap_0/slide 5_rifko/Image 41_Out_Channel Alignment__Mask_2/tables/007_dist_to_core_and_rim_EdU.csv.gz	176	4.15580781938282	3.40456968331609	raw__ss_1__os_0__min_size_50__min_size_overlap_0	RIF1 -/-	Image 41__Mask_2	Out_Channel Alignment	Image 41__Mask_2__Out_Channel Alignment	EdU
raw__ss_1__os_0__min_size_50__min_size_overlap_0/slide 5_rifko/Image 41_Out_Channel Alignment__Mask_2/tables/007_dist_to_core_and_rim_EdU.csv.gz	177	7.10087165494622	0.422525451903335	raw__ss_1__os_0__min_size_50__min_size_overlap_0	RIF1 -/-	Image 41__Mask_2	Out_Channel Alignment	Image 41__Mask_2__Out_Channel Alignment	EdU
raw__ss_1__os_0__min_size_50__min_size_overlap_0/slide 5_rifko/Image 41_Out_Channel Alignment__Mask_2/tables/007_dist_to_core_and_rim_EdU.csv.gz	178	1.92522215905751	4.72963970354639	raw__ss_1__os_0__min_size_50__min_size_overlap_0	RIF1 -/-	Image 41__Mask_2	Out_Channel Alignment	Image 41__Mask_2__Out_Channel Alignment	EdU
raw__ss_1__os_0__min_size_50__min_size_overlap_0/slide 5_rifko/Image 41_Out_Channel Alignment__Mask_2/tables/007_dist_to_core_and_rim_EdU.csv.gz	179	5.71750885190046	1.87739255972715	raw__ss_1__os_0__min_size_50__min_size_overlap_0	RIF1 -/-	Image 41__Mask_2	Out_Channel Alignment	Image 41__Mask_2__Out_Channel Alignment	EdU
raw__ss_1__os_0__min_size_50__min_size_overlap_0/slide 5_rifko/Image 41_Out_Channel Alignment__Mask_2/tables/007_dist_to_core_and_rim_EdU.csv.gz	180	2.67996858800015	4.41367347541264	raw__ss_1__os_0__min_size_50__min_size_overlap_0	RIF1 -/-	Image 41__Mask_2	Out_Channel Alignment	Image 41__Mask_2__Out_Channel Alignment	EdU
raw__ss_1__os_0__min_size_50__min_size_overlap_0/slide 5_rifko/Image 41_Out_Channel Alignment__Mask_2/tables/007_dist_to_core_and_rim_EdU.csv.gz	181	4.98644228316333	2.59671958258584	raw__ss_1__os_0__min_size_50__min_size_overlap_0	RIF1 -/-	Image 41__Mask_2	Out_Channel Alignment	Image 41__Mask_2__Out_Channel Alignment	EdU
raw__ss_1__os_0__min_size_50__min_size_overlap_0/slide 5_rifko/Image 41_Out_Channel Alignment__Mask_2/tables/007_dist_to_core_and_rim_EdU.csv.gz	182	4.9401996401591	2.17553931547309	raw__ss_1__os_0__min_size_50__min_size_overlap_0	RIF1 -/-	Image 41__Mask_2	Out_Channel Alignment	Image 41__Mask_2__Out_Channel Alignment	EdU
raw__ss_1__os_0__min_size_50__min_size_overlap_0/slide 5_rifko/Image 41_Out_Channel Alignment__Mask_2/tables/007_dist_to_core_and_rim_EdU.csv.gz	183	3.79811348664384	3.16938273668688	raw__ss_1__os_0__min_size_50__min_size_overlap_0	RIF1 -/-	Image 41__Mask_2	Out_Channel Alignment	Image 41__Mask_2__Out_Channel Alignment	EdU
raw__ss_1__os_0__min_size_50__min_size_overlap_0/slide 5_rifko/Image 41_Out_Channel Alignment__Mask_2/tables/007_dist_to_core_and_rim_EdU.csv.gz	184	6.30108136822515	0.866600630623714	raw__ss_1__os_0__min_size_50__min_size_overlap_0	RIF1 -/-	Image 41__Mask_2	Out_Channel Alignment	Image 41__Mask_2__Out_Channel Alignment	EdU
raw__ss_1__os_0__min_size_50__min_size_overlap_0/slide 5_rifko/Image 41_Out_Channel Alignment__Mask_2/tables/007_dist_to_core_and_rim_EdU.csv.gz	185	3.32131815958551	4.12725248494433	raw__ss_1__os_0__min_size_50__min_size_overlap_0	RIF1 -/-	Image 41__Mask_2	Out_Channel Alignment	Image 41__Mask_2__Out_Channel Alignment	EdU
raw__ss_1__os_0__min_size_50__min_size_overlap_0/slide 5_rifko/Image 41_Out_Channel Alignment__Mask_2/tables/007_dist_to_core_and_rim_EdU.csv.gz	186	3.04240306580676	3.89291577625651	raw__ss_1__os_0__min_size_50__min_size_overlap_0	RIF1 -/-	Image 41__Mask_2	Out_Channel Alignment	Image 41__Mask_2__Out_Channel Alignment	EdU
raw__ss_1__os_0__min_size_50__min_size_overlap_0/slide 5_rifko/Image 41_Out_Channel Alignment__Mask_2/tables/007_dist_to_core_and_rim_EdU.csv.gz	187	4.68872379222621	2.86618979402645	raw__ss_1__os_0__min_size_50__min_size_overlap_0	RIF1 -/-	Image 41__Mask_2	Out_Channel Alignment	Image 41__Mask_2__Out_Channel Alignment	EdU
raw__ss_1__os_0__min_size_50__min_size_overlap_0/slide 5_rifko/Image 41_Out_Channel Alignment__Mask_2/tables/007_dist_to_core_and_rim_EdU.csv.gz	188	6.69895647595425	0.509265001086126	raw__ss_1__os_0__min_size_50__min_size_overlap_0	RIF1 -/-	Image 41__Mask_2	Out_Channel Alignment	Image 41__Mask_2__Out_Channel Alignment	EdU
raw__ss_1__os_0__min_size_50__min_size_overlap_0/slide 5_rifko/Image 41_Out_Channel Alignment__Mask_2/tables/007_dist_to_core_and_rim_EdU.csv.gz	189	2.19657335431926	4.71644654496833	raw__ss_1__os_0__min_size_50__min_size_overlap_0	RIF1 -/-	Image 41__Mask_2	Out_Channel Alignment	Image 41__Mask_2__Out_Channel Alignment	EdU
raw__ss_1__os_0__min_size_50__min_size_overlap_0/slide 5_rifko/Image 41_Out_Channel Alignment__Mask_2/tables/007_dist_to_core_and_rim_EdU.csv.gz	190	4.38263205982186	2.69888729255823	raw__ss_1__os_0__min_size_50__min_size_overlap_0	RIF1 -/-	Image 41__Mask_2	Out_Channel Alignment	Image 41__Mask_2__Out_Channel Alignment	EdU
raw__ss_1__os_0__min_size_50__min_size_overlap_0/slide 5_rifko/Image 41_Out_Channel Alignment__Mask_2/tables/007_dist_to_core_and_rim_EdU.csv.gz	191	5.6378648479449	1.84207980161014	raw__ss_1__os_0__min_size_50__min_size_overlap_0	RIF1 -/-	Image 41__Mask_2	Out_Channel Alignment	Image 41__Mask_2__Out_Channel Alignment	EdU
raw__ss_1__os_0__min_size_50__min_size_overlap_0/slide 5_rifko/Image 41_Out_Channel Alignment__Mask_2/tables/007_dist_to_core_and_rim_EdU.csv.gz	192	1.63359763753993	4.96345995615256	raw__ss_1__os_0__min_size_50__min_size_overlap_0	RIF1 -/-	Image 41__Mask_2	Out_Channel Alignment	Image 41__Mask_2__Out_Channel Alignment	EdU
raw__ss_1__os_0__min_size_50__min_size_overlap_0/slide 5_rifko/Image 41_Out_Channel Alignment__Mask_2/tables/007_dist_to_core_and_rim_EdU.csv.gz	193	6.00530950120103	1.49015357644972	raw__ss_1__os_0__min_size_50__min_size_overlap_0	RIF1 -/-	Image 41__Mask_2	Out_Channel Alignment	Image 41__Mask_2__Out_Channel Alignment	EdU
raw__ss_1__os_0__min_size_50__min_size_overlap_0/slide 5_rifko/Image 41_Out_Channel Alignment__Mask_2/tables/007_dist_to_core_and_rim_EdU.csv.gz	194	5.36554969819843	2.11858216044599	raw__ss_1__os_0__min_size_50__min_size_overlap_0	RIF1 -/-	Image 41__Mask_2	Out_Channel Alignment	Image 41__Mask_2__Out_Channel Alignment	EdU
raw__ss_1__os_0__min_size_50__min_size_overlap_0/slide 5_rifko/Image 41_Out_Channel Alignment__Mask_2/tables/007_dist_to_core_and_rim_EdU.csv.gz	195	2.20846408017592	4.79724218866954	raw__ss_1__os_0__min_size_50__min_size_overlap_0	RIF1 -/-	Image 41__Mask_2	Out_Channel Alignment	Image 41__Mask_2__Out_Channel Alignment	EdU
raw__ss_1__os_0__min_size_50__min_size_overlap_0/slide 5_rifko/Image 41_Out_Channel Alignment__Mask_2/tables/007_dist_to_core_and_rim_EdU.csv.gz	196	3.53836812173602	3.42558783908338	raw__ss_1__os_0__min_size_50__min_size_overlap_0	RIF1 -/-	Image 41__Mask_2	Out_Channel Alignment	Image 41__Mask_2__Out_Channel Alignment	EdU
raw__ss_1__os_0__min_size_50__min_size_overlap_0/slide 5_rifko/Image 41_Out_Channel Alignment__Mask_2/tables/007_dist_to_core_and_rim_EdU.csv.gz	197	3.99370032653086	3.51516015571358	raw__ss_1__os_0__min_size_50__min_size_overlap_0	RIF1 -/-	Image 41__Mask_2	Out_Channel Alignment	Image 41__Mask_2__Out_Channel Alignment	EdU
raw__ss_1__os_0__min_size_50__min_size_overlap_0/slide 5_rifko/Image 41_Out_Channel Alignment__Mask_2/tables/007_dist_to_core_and_rim_EdU.csv.gz	198	5.45345753964922	1.7056159663068	raw__ss_1__os_0__min_size_50__min_size_overlap_0	RIF1 -/-	Image 41__Mask_2	Out_Channel Alignment	Image 41__Mask_2__Out_Channel Alignment	EdU
raw__ss_1__os_0__min_size_50__min_size_overlap_0/slide 5_rifko/Image 41_Out_Channel Alignment__Mask_2/tables/007_dist_to_core_and_rim_EdU.csv.gz	199	3.27977861464373	4.25656828464847	raw__ss_1__os_0__min_size_50__min_size_overlap_0	RIF1 -/-	Image 41__Mask_2	Out_Channel Alignment	Image 41__Mask_2__Out_Channel Alignment	EdU
raw__ss_1__os_0__min_size_50__min_size_overlap_0/slide 5_rifko/Image 41_Out_Channel Alignment__Mask_2/tables/007_dist_to_core_and_rim_EdU.csv.gz	200	2.3914031255516	4.54564907675567	raw__ss_1__os_0__min_size_50__min_size_overlap_0	RIF1 -/-	Image 41__Mask_2	Out_Channel Alignment	Image 41__Mask_2__Out_Channel Alignment	EdU
raw__ss_1__os_0__min_size_50__min_size_overlap_0/slide 5_rifko/Image 41_Out_Channel Alignment__Mask_2/tables/007_dist_to_core_and_rim_EdU.csv.gz	201	4.22252754166522	2.88360702569338	raw__ss_1__os_0__min_size_50__min_size_overlap_0	RIF1 -/-	Image 41__Mask_2	Out_Channel Alignment	Image 41__Mask_2__Out_Channel Alignment	EdU
raw__ss_1__os_0__min_size_50__min_size_overlap_0/slide 5_rifko/Image 41_Out_Channel Alignment__Mask_2/tables/007_dist_to_core_and_rim_EdU.csv.gz	202	5.54827221996542	1.61700642988955	raw__ss_1__os_0__min_size_50__min_size_overlap_0	RIF1 -/-	Image 41__Mask_2	Out_Channel Alignment	Image 41__Mask_2__Out_Channel Alignment	EdU
raw__ss_1__os_0__min_size_50__min_size_overlap_0/slide 5_rifko/Image 41_Out_Channel Alignment__Mask_2/tables/007_dist_to_core_and_rim_EdU.csv.gz	203	4.969126965618	2.1607179240852	raw__ss_1__os_0__min_size_50__min_size_overlap_0	RIF1 -/-	Image 41__Mask_2	Out_Channel Alignment	Image 41__Mask_2__Out_Channel Alignment	EdU
raw__ss_1__os_0__min_size_50__min_size_overlap_0/slide 5_rifko/Image 41_Out_Channel Alignment__Mask_2/tables/007_dist_to_core_and_rim_EdU.csv.gz	204	6.32081365397413	0.890475096062917	raw__ss_1__os_0__min_size_50__min_size_overlap_0	RIF1 -/-	Image 41__Mask_2	Out_Channel Alignment	Image 41__Mask_2__Out_Channel Alignment	EdU
raw__ss_1__os_0__min_size_50__min_size_overlap_0/slide 5_rifko/Image 41_Out_Channel Alignment__Mask_2/tables/007_dist_to_core_and_rim_EdU.csv.gz	205	2.97911425133249	4.43420148088593	raw__ss_1__os_0__min_size_50__min_size_overlap_0	RIF1 -/-	Image 41__Mask_2	Out_Channel Alignment	Image 41__Mask_2__Out_Channel Alignment	EdU
raw__ss_1__os_0__min_size_50__min_size_overlap_0/slide 5_rifko/Image 41_Out_Channel Alignment__Mask_2/tables/007_dist_to_core_and_rim_EdU.csv.gz	206	2.44162129263652	4.50201111091797	raw__ss_1__os_0__min_size_50__min_size_overlap_0	RIF1 -/-	Image 41__Mask_2	Out_Channel Alignment	Image 41__Mask_2__Out_Channel Alignment	EdU
raw__ss_1__os_0__min_size_50__min_size_overlap_0/slide 5_rifko/Image 41_Out_Channel Alignment__Mask_2/tables/007_dist_to_core_and_rim_EdU.csv.gz	207	4.87740493038365	2.27306620471163	raw__ss_1__os_0__min_size_50__min_size_overlap_0	RIF1 -/-	Image 41__Mask_2	Out_Channel Alignment	Image 41__Mask_2__Out_Channel Alignment	EdU
raw__ss_1__os_0__min_size_50__min_size_overlap_0/slide 5_rifko/Image 41_Out_Channel Alignment__Mask_2/tables/007_dist_to_core_and_rim_EdU.csv.gz	208	5.03514132134194	2.42768365611487	raw__ss_1__os_0__min_size_50__min_size_overlap_0	RIF1 -/-	Image 41__Mask_2	Out_Channel Alignment	Image 41__Mask_2__Out_Channel Alignment	EdU
raw__ss_1__os_0__min_size_50__min_size_overlap_0/slide 5_rifko/Image 41_Out_Channel Alignment__Mask_2/tables/007_dist_to_core_and_rim_EdU.csv.gz	209	2.26751041760771	4.93069406715455	raw__ss_1__os_0__min_size_50__min_size_overlap_0	RIF1 -/-	Image 41__Mask_2	Out_Channel Alignment	Image 41__Mask_2__Out_Channel Alignment	EdU
raw__ss_1__os_0__min_size_50__min_size_overlap_0/slide 5_rifko/Image 41_Out_Channel Alignment__Mask_2/tables/007_dist_to_core_and_rim_EdU.csv.gz	210	3.79903110014532	3.25355729359957	raw__ss_1__os_0__min_size_50__min_size_overlap_0	RIF1 -/-	Image 41__Mask_2	Out_Channel Alignment	Image 41__Mask_2__Out_Channel Alignment	EdU
raw__ss_1__os_0__min_size_50__min_size_overlap_0/slide 5_rifko/Image 41_Out_Channel Alignment__Mask_2/tables/007_dist_to_core_and_rim_EdU.csv.gz	211	2.49543868550242	4.9112981188046	raw__ss_1__os_0__min_size_50__min_size_overlap_0	RIF1 -/-	Image 41__Mask_2	Out_Channel Alignment	Image 41__Mask_2__Out_Channel Alignment	EdU
raw__ss_1__os_0__min_size_50__min_size_overlap_0/slide 5_rifko/Image 41_Out_Channel Alignment__Mask_2/tables/007_dist_to_core_and_rim_EdU.csv.gz	212	4.12163999531502	3.27423466415761	raw__ss_1__os_0__min_size_50__min_size_overlap_0	RIF1 -/-	Image 41__Mask_2	Out_Channel Alignment	Image 41__Mask_2__Out_Channel Alignment	EdU
raw__ss_1__os_0__min_size_50__min_size_overlap_0/slide 5_rifko/Image 41_Out_Channel Alignment__Mask_2/tables/007_dist_to_core_and_rim_EdU.csv.gz	213	6.02335625006117	1.19374819097112	raw__ss_1__os_0__min_size_50__min_size_overlap_0	RIF1 -/-	Image 41__Mask_2	Out_Channel Alignment	Image 41__Mask_2__Out_Channel Alignment	EdU
raw__ss_1__os_0__min_size_50__min_size_overlap_0/slide 5_rifko/Image 41_Out_Channel Alignment__Mask_2/tables/007_dist_to_core_and_rim_EdU.csv.gz	214	2.86996310792905	4.07125216978209	raw__ss_1__os_0__min_size_50__min_size_overlap_0	RIF1 -/-	Image 41__Mask_2	Out_Channel Alignment	Image 41__Mask_2__Out_Channel Alignment	EdU
raw__ss_1__os_0__min_size_50__min_size_overlap_0/slide 5_rifko/Image 41_Out_Channel Alignment__Mask_2/tables/007_dist_to_core_and_rim_EdU.csv.gz	215	5.50079384052011	1.67748740128295	raw__ss_1__os_0__min_size_50__min_size_overlap_0	RIF1 -/-	Image 41__Mask_2	Out_Channel Alignment	Image 41__Mask_2__Out_Channel Alignment	EdU
raw__ss_1__os_0__min_size_50__min_size_overlap_0/slide 5_rifko/Image 41_Out_Channel Alignment__Mask_2/tables/007_dist_to_core_and_rim_EdU.csv.gz	216	5.76311899306748	1.53630722743876	raw__ss_1__os_0__min_size_50__min_size_overlap_0	RIF1 -/-	Image 41__Mask_2	Out_Channel Alignment	Image 41__Mask_2__Out_Channel Alignment	EdU
raw__ss_1__os_0__min_size_50__min_size_overlap_0/slide 5_rifko/Image 41_Out_Channel Alignment__Mask_2/tables/007_dist_to_core_and_rim_EdU.csv.gz	217	1.28712075730518	5.45418210468052	raw__ss_1__os_0__min_size_50__min_size_overlap_0	RIF1 -/-	Image 41__Mask_2	Out_Channel Alignment	Image 41__Mask_2__Out_Channel Alignment	EdU
raw__ss_1__os_0__min_size_50__min_size_overlap_0/slide 5_rifko/Image 41_Out_Channel Alignment__Mask_2/tables/007_dist_to_core_and_rim_EdU.csv.gz	218	5.46779684073309	1.73614434492803	raw__ss_1__os_0__min_size_50__min_size_overlap_0	RIF1 -/-	Image 41__Mask_2	Out_Channel Alignment	Image 41__Mask_2__Out_Channel Alignment	EdU
raw__ss_1__os_0__min_size_50__min_size_overlap_0/slide 5_rifko/Image 41_Out_Channel Alignment__Mask_2/tables/007_dist_to_core_and_rim_EdU.csv.gz	219	5.71262389361302	1.50550829969297	raw__ss_1__os_0__min_size_50__min_size_overlap_0	RIF1 -/-	Image 41__Mask_2	Out_Channel Alignment	Image 41__Mask_2__Out_Channel Alignment	EdU
raw__ss_1__os_0__min_size_50__min_size_overlap_0/slide 5_rifko/Image 41_Out_Channel Alignment__Mask_2/tables/007_dist_to_core_and_rim_EdU.csv.gz	220	6.90186553780019	0.33853448004817	raw__ss_1__os_0__min_size_50__min_size_overlap_0	RIF1 -/-	Image 41__Mask_2	Out_Channel Alignment	Image 41__Mask_2__Out_Channel Alignment	EdU
raw__ss_1__os_0__min_size_50__min_size_overlap_0/slide 5_rifko/Image 41_Out_Channel Alignment__Mask_2/tables/007_dist_to_core_and_rim_EdU.csv.gz	221	1.56923950422446	5.3742132068219	raw__ss_1__os_0__min_size_50__min_size_overlap_0	RIF1 -/-	Image 41__Mask_2	Out_Channel Alignment	Image 41__Mask_2__Out_Channel Alignment	EdU
raw__ss_1__os_0__min_size_50__min_size_overlap_0/slide 5_rifko/Image 41_Out_Channel Alignment__Mask_2/tables/007_dist_to_core_and_rim_EdU.csv.gz	222	2.06678520550197	4.86977593231426	raw__ss_1__os_0__min_size_50__min_size_overlap_0	RIF1 -/-	Image 41__Mask_2	Out_Channel Alignment	Image 41__Mask_2__Out_Channel Alignment	EdU
raw__ss_1__os_0__min_size_50__min_size_overlap_0/slide 5_rifko/Image 41_Out_Channel Alignment__Mask_2/tables/007_dist_to_core_and_rim_EdU.csv.gz	223	3.928341228121	3.20053632802557	raw__ss_1__os_0__min_size_50__min_size_overlap_0	RIF1 -/-	Image 41__Mask_2	Out_Channel Alignment	Image 41__Mask_2__Out_Channel Alignment	EdU
raw__ss_1__os_0__min_size_50__min_size_overlap_0/slide 5_rifko/Image 41_Out_Channel Alignment__Mask_2/tables/007_dist_to_core_and_rim_EdU.csv.gz	224	1.39020267223479	5.51895517037342	raw__ss_1__os_0__min_size_50__min_size_overlap_0	RIF1 -/-	Image 41__Mask_2	Out_Channel Alignment	Image 41__Mask_2__Out_Channel Alignment	EdU
raw__ss_1__os_0__min_size_50__min_size_overlap_0/slide 5_rifko/Image 41_Out_Channel Alignment__Mask_2/tables/007_dist_to_core_and_rim_EdU.csv.gz	225	5.29738934737664	2.0300253288246	raw__ss_1__os_0__min_size_50__min_size_overlap_0	RIF1 -/-	Image 41__Mask_2	Out_Channel Alignment	Image 41__Mask_2__Out_Channel Alignment	EdU
raw__ss_1__os_0__min_size_50__min_size_overlap_0/slide 5_rifko/Image 41_Out_Channel Alignment__Mask_2/tables/007_dist_to_core_and_rim_EdU.csv.gz	226	6.44581606098985	0.789916109316395	raw__ss_1__os_0__min_size_50__min_size_overlap_0	RIF1 -/-	Image 41__Mask_2	Out_Channel Alignment	Image 41__Mask_2__Out_Channel Alignment	EdU
raw__ss_1__os_0__min_size_50__min_size_overlap_0/slide 5_rifko/Image 41_Out_Channel Alignment__Mask_2/tables/007_dist_to_core_and_rim_EdU.csv.gz	227	4.96977559774746	2.20224607974616	raw__ss_1__os_0__min_size_50__min_size_overlap_0	RIF1 -/-	Image 41__Mask_2	Out_Channel Alignment	Image 41__Mask_2__Out_Channel Alignment	EdU
raw__ss_1__os_0__min_size_50__min_size_overlap_0/slide 5_rifko/Image 41_Out_Channel Alignment__Mask_2/tables/007_dist_to_core_and_rim_EdU.csv.gz	228	2.9043998546267	4.09492716852883	raw__ss_1__os_0__min_size_50__min_size_overlap_0	RIF1 -/-	Image 41__Mask_2	Out_Channel Alignment	Image 41__Mask_2__Out_Channel Alignment	EdU
raw__ss_1__os_0__min_size_50__min_size_overlap_0/slide 5_rifko/Image 41_Out_Channel Alignment__Mask_2/tables/007_dist_to_core_and_rim_EdU.csv.gz	229	6.10094351223598	1.17812601858636	raw__ss_1__os_0__min_size_50__min_size_overlap_0	RIF1 -/-	Image 41__Mask_2	Out_Channel Alignment	Image 41__Mask_2__Out_Channel Alignment	EdU
raw__ss_1__os_0__min_size_50__min_size_overlap_0/slide 5_rifko/Image 41_Out_Channel Alignment__Mask_2/tables/007_dist_to_core_and_rim_EdU.csv.gz	230	3.92127630396619	3.37630701288088	raw__ss_1__os_0__min_size_50__min_size_overlap_0	RIF1 -/-	Image 41__Mask_2	Out_Channel Alignment	Image 41__Mask_2__Out_Channel Alignment	EdU
raw__ss_1__os_0__min_size_50__min_size_overlap_0/slide 5_rifko/Image 41_Out_Channel Alignment__Mask_2/tables/007_dist_to_core_and_rim_EdU.csv.gz	231	2.48365020228604	4.46558157522875	raw__ss_1__os_0__min_size_50__min_size_overlap_0	RIF1 -/-	Image 41__Mask_2	Out_Channel Alignment	Image 41__Mask_2__Out_Channel Alignment	EdU
raw__ss_1__os_0__min_size_50__min_size_overlap_0/slide 5_rifko/Image 41_Out_Channel Alignment__Mask_2/tables/007_dist_to_core_and_rim_EdU.csv.gz	232	1.07491636054167	5.65177973077092	raw__ss_1__os_0__min_size_50__min_size_overlap_0	RIF1 -/-	Image 41__Mask_2	Out_Channel Alignment	Image 41__Mask_2__Out_Channel Alignment	EdU
raw__ss_1__os_0__min_size_50__min_size_overlap_0/slide 5_rifko/Image 41_Out_Channel Alignment__Mask_2/tables/007_dist_to_core_and_rim_EdU.csv.gz	233	4.47468194521685	2.6838464121748	raw__ss_1__os_0__min_size_50__min_size_overlap_0	RIF1 -/-	Image 41__Mask_2	Out_Channel Alignment	Image 41__Mask_2__Out_Channel Alignment	EdU
raw__ss_1__os_0__min_size_50__min_size_overlap_0/slide 5_rifko/Image 41_Out_Channel Alignment__Mask_2/tables/007_dist_to_core_and_rim_EdU.csv.gz	234	6.60828839769222	0.646085169036538	raw__ss_1__os_0__min_size_50__min_size_overlap_0	RIF1 -/-	Image 41__Mask_2	Out_Channel Alignment	Image 41__Mask_2__Out_Channel Alignment	EdU
raw__ss_1__os_0__min_size_50__min_size_overlap_0/slide 5_rifko/Image 41_Out_Channel Alignment__Mask_2/tables/007_dist_to_core_and_rim_EdU.csv.gz	235	5.60735263475542	1.6310350563567	raw__ss_1__os_0__min_size_50__min_size_overlap_0	RIF1 -/-	Image 41__Mask_2	Out_Channel Alignment	Image 41__Mask_2__Out_Channel Alignment	EdU
raw__ss_1__os_0__min_size_50__min_size_overlap_0/slide 5_rifko/Image 41_Out_Channel Alignment__Mask_2/tables/007_dist_to_core_and_rim_EdU.csv.gz	236	3.68984017365572	3.6015724535831	raw__ss_1__os_0__min_size_50__min_size_overlap_0	RIF1 -/-	Image 41__Mask_2	Out_Channel Alignment	Image 41__Mask_2__Out_Channel Alignment	EdU
raw__ss_1__os_0__min_size_50__min_size_overlap_0/slide 5_rifko/Image 41_Out_Channel Alignment__Mask_2/tables/007_dist_to_core_and_rim_EdU.csv.gz	237	4.04210019463532	3.09964589295363	raw__ss_1__os_0__min_size_50__min_size_overlap_0	RIF1 -/-	Image 41__Mask_2	Out_Channel Alignment	Image 41__Mask_2__Out_Channel Alignment	EdU
raw__ss_1__os_0__min_size_50__min_size_overlap_0/slide 5_rifko/Image 41_Out_Channel Alignment__Mask_2/tables/007_dist_to_core_and_rim_EdU.csv.gz	238	1.55134012865459	5.371041269112	raw__ss_1__os_0__min_size_50__min_size_overlap_0	RIF1 -/-	Image 41__Mask_2	Out_Channel Alignment	Image 41__Mask_2__Out_Channel Alignment	EdU
raw__ss_1__os_0__min_size_50__min_size_overlap_0/slide 5_rifko/Image 41_Out_Channel Alignment__Mask_2/tables/007_dist_to_core_and_rim_EdU.csv.gz	239	5.10065759472839	2.11078437439114	raw__ss_1__os_0__min_size_50__min_size_overlap_0	RIF1 -/-	Image 41__Mask_2	Out_Channel Alignment	Image 41__Mask_2__Out_Channel Alignment	EdU
raw__ss_1__os_0__min_size_50__min_size_overlap_0/slide 5_rifko/Image 41_Out_Channel Alignment__Mask_2/tables/007_dist_to_core_and_rim_EdU.csv.gz	240	0.692427465723394	5.99864125170998	raw__ss_1__os_0__min_size_50__min_size_overlap_0	RIF1 -/-	Image 41__Mask_2	Out_Channel Alignment	Image 41__Mask_2__Out_Channel Alignment	EdU
raw__ss_1__os_0__min_size_50__min_size_overlap_0/slide 5_rifko/Image 41_Out_Channel Alignment__Mask_2/tables/007_dist_to_core_and_rim_EdU.csv.gz	241	3.89027949416887	3.27156710493765	raw__ss_1__os_0__min_size_50__min_size_overlap_0	RIF1 -/-	Image 41__Mask_2	Out_Channel Alignment	Image 41__Mask_2__Out_Channel Alignment	EdU
raw__ss_1__os_0__min_size_50__min_size_overlap_0/slide 5_rifko/Image 41_Out_Channel Alignment__Mask_2/tables/007_dist_to_core_and_rim_EdU.csv.gz	242	6.73870955133927	0.537461583647063	raw__ss_1__os_0__min_size_50__min_size_overlap_0	RIF1 -/-	Image 41__Mask_2	Out_Channel Alignment	Image 41__Mask_2__Out_Channel Alignment	EdU
raw__ss_1__os_0__min_size_50__min_size_overlap_0/slide 5_rifko/Image 41_Out_Channel Alignment__Mask_2/tables/007_dist_to_core_and_rim_EdU.csv.gz	243	1.46212497640447	5.46953273162773	raw__ss_1__os_0__min_size_50__min_size_overlap_0	RIF1 -/-	Image 41__Mask_2	Out_Channel Alignment	Image 41__Mask_2__Out_Channel Alignment	EdU
raw__ss_1__os_0__min_size_50__min_size_overlap_0/slide 5_rifko/Image 41_Out_Channel Alignment__Mask_2/tables/007_dist_to_core_and_rim_EdU.csv.gz	244	5.46528691539642	1.75503974799915	raw__ss_1__os_0__min_size_50__min_size_overlap_0	RIF1 -/-	Image 41__Mask_2	Out_Channel Alignment	Image 41__Mask_2__Out_Channel Alignment	EdU
raw__ss_1__os_0__min_size_50__min_size_overlap_0/slide 5_rifko/Image 41_Out_Channel Alignment__Mask_2/tables/007_dist_to_core_and_rim_EdU.csv.gz	245	1.60379700646976	5.49158573503751	raw__ss_1__os_0__min_size_50__min_size_overlap_0	RIF1 -/-	Image 41__Mask_2	Out_Channel Alignment	Image 41__Mask_2__Out_Channel Alignment	EdU
raw__ss_1__os_0__min_size_50__min_size_overlap_0/slide 5_rifko/Image 41_Out_Channel Alignment__Mask_2/tables/007_dist_to_core_and_rim_EdU.csv.gz	246	0.586638740534642	5.97500583905877	raw__ss_1__os_0__min_size_50__min_size_overlap_0	RIF1 -/-	Image 41__Mask_2	Out_Channel Alignment	Image 41__Mask_2__Out_Channel Alignment	EdU
raw__ss_1__os_0__min_size_50__min_size_overlap_0/slide 5_rifko/Image 41_Out_Channel Alignment__Mask_2/tables/007_dist_to_core_and_rim_EdU.csv.gz	247	2.49054339521651	4.52176601433283	raw__ss_1__os_0__min_size_50__min_size_overlap_0	RIF1 -/-	Image 41__Mask_2	Out_Channel Alignment	Image 41__Mask_2__Out_Channel Alignment	EdU
raw__ss_1__os_0__min_size_50__min_size_overlap_0/slide 5_rifko/Image 41_Out_Channel Alignment__Mask_2/tables/007_dist_to_core_and_rim_EdU.csv.gz	248	4.21963613521154	2.96609482369958	raw__ss_1__os_0__min_size_50__min_size_overlap_0	RIF1 -/-	Image 41__Mask_2	Out_Channel Alignment	Image 41__Mask_2__Out_Channel Alignment	EdU
raw__ss_1__os_0__min_size_50__min_size_overlap_0/slide 5_rifko/Image 41_Out_Channel Alignment__Mask_2/tables/007_dist_to_core_and_rim_EdU.csv.gz	249	6.47179257538297	0.759235228210817	raw__ss_1__os_0__min_size_50__min_size_overlap_0	RIF1 -/-	Image 41__Mask_2	Out_Channel Alignment	Image 41__Mask_2__Out_Channel Alignment	EdU
raw__ss_1__os_0__min_size_50__min_size_overlap_0/slide 5_rifko/Image 41_Out_Channel Alignment__Mask_2/tables/007_dist_to_core_and_rim_EdU.csv.gz	250	5.14465493332702	2.04598541688045	raw__ss_1__os_0__min_size_50__min_size_overlap_0	RIF1 -/-	Image 41__Mask_2	Out_Channel Alignment	Image 41__Mask_2__Out_Channel Alignment	EdU
raw__ss_1__os_0__min_size_50__min_size_overlap_0/slide 5_rifko/Image 41_Out_Channel Alignment__Mask_2/tables/007_dist_to_core_and_rim_EdU.csv.gz	251	2.18713970151978	4.9768573737119	raw__ss_1__os_0__min_size_50__min_size_overlap_0	RIF1 -/-	Image 41__Mask_2	Out_Channel Alignment	Image 41__Mask_2__Out_Channel Alignment	EdU
raw__ss_1__os_0__min_size_50__min_size_overlap_0/slide 5_rifko/Image 41_Out_Channel Alignment__Mask_2/tables/007_dist_to_core_and_rim_EdU.csv.gz	252	1.17804682485736	5.89771973392041	raw__ss_1__os_0__min_size_50__min_size_overlap_0	RIF1 -/-	Image 41__Mask_2	Out_Channel Alignment	Image 41__Mask_2__Out_Channel Alignment	EdU
raw__ss_1__os_0__min_size_50__min_size_overlap_0/slide 5_rifko/Image 41_Out_Channel Alignment__Mask_2/tables/007_dist_to_core_and_rim_EdU.csv.gz	253	2.17518857103058	4.92350758186574	raw__ss_1__os_0__min_size_50__min_size_overlap_0	RIF1 -/-	Image 41__Mask_2	Out_Channel Alignment	Image 41__Mask_2__Out_Channel Alignment	EdU
raw__ss_1__os_0__min_size_50__min_size_overlap_0/slide 5_rifko/Image 41_Out_Channel Alignment__Mask_2/tables/007_dist_to_core_and_rim_EdU.csv.gz	254	0.789912133861681	6.01860789245923	raw__ss_1__os_0__min_size_50__min_size_overlap_0	RIF1 -/-	Image 41__Mask_2	Out_Channel Alignment	Image 41__Mask_2__Out_Channel Alignment	EdU
raw__ss_1__os_0__min_size_50__min_size_overlap_0/slide 5_rifko/Image 41_Out_Channel Alignment__Mask_2/tables/007_dist_to_core_and_rim_EdU.csv.gz	255	4.17854797727306	2.94161110234781	raw__ss_1__os_0__min_size_50__min_size_overlap_0	RIF1 -/-	Image 41__Mask_2	Out_Channel Alignment	Image 41__Mask_2__Out_Channel Alignment	EdU
raw__ss_1__os_0__min_size_50__min_size_overlap_0/slide 5_rifko/Image 41_Out_Channel Alignment__Mask_2/tables/007_dist_to_core_and_rim_EdU.csv.gz	256	2.55259810204312	4.50790259708662	raw__ss_1__os_0__min_size_50__min_size_overlap_0	RIF1 -/-	Image 41__Mask_2	Out_Channel Alignment	Image 41__Mask_2__Out_Channel Alignment	EdU
raw__ss_1__os_0__min_size_50__min_size_overlap_0/slide 5_rifko/Image 41_Out_Channel Alignment__Mask_2/tables/007_dist_to_core_and_rim_EdU.csv.gz	257	6.30145138296482	0.878642611191847	raw__ss_1__os_0__min_size_50__min_size_overlap_0	RIF1 -/-	Image 41__Mask_2	Out_Channel Alignment	Image 41__Mask_2__Out_Channel Alignment	EdU
raw__ss_1__os_0__min_size_50__min_size_overlap_0/slide 5_rifko/Image 41_Out_Channel Alignment__Mask_2/tables/007_dist_to_core_and_rim_EdU.csv.gz	258	5.08176494208233	2.1426199312133	raw__ss_1__os_0__min_size_50__min_size_overlap_0	RIF1 -/-	Image 41__Mask_2	Out_Channel Alignment	Image 41__Mask_2__Out_Channel Alignment	EdU
raw__ss_1__os_0__min_size_50__min_size_overlap_0/slide 5_rifko/Image 41_Out_Channel Alignment__Mask_2/tables/007_dist_to_core_and_rim_EdU.csv.gz	259	1.00992511763737	5.94747964889223	raw__ss_1__os_0__min_size_50__min_size_overlap_0	RIF1 -/-	Image 41__Mask_2	Out_Channel Alignment	Image 41__Mask_2__Out_Channel Alignment	EdU
raw__ss_1__os_0__min_size_50__min_size_overlap_0/slide 5_rifko/Image 41_Out_Channel Alignment__Mask_2/tables/007_dist_to_core_and_rim_EdU.csv.gz	260	5.92533468981745	1.35440836781594	raw__ss_1__os_0__min_size_50__min_size_overlap_0	RIF1 -/-	Image 41__Mask_2	Out_Channel Alignment	Image 41__Mask_2__Out_Channel Alignment	EdU
raw__ss_1__os_0__min_size_50__min_size_overlap_0/slide 5_rifko/Image 41_Out_Channel Alignment__Mask_2/tables/007_dist_to_core_and_rim_EdU.csv.gz	261	0.268526863860284	6.34487420256002	raw__ss_1__os_0__min_size_50__min_size_overlap_0	RIF1 -/-	Image 41__Mask_2	Out_Channel Alignment	Image 41__Mask_2__Out_Channel Alignment	EdU
raw__ss_1__os_0__min_size_50__min_size_overlap_0/slide 5_rifko/Image 41_Out_Channel Alignment__Mask_2/tables/007_dist_to_core_and_rim_EdU.csv.gz	262	6.8740402858536	0.312514280353641	raw__ss_1__os_0__min_size_50__min_size_overlap_0	RIF1 -/-	Image 41__Mask_2	Out_Channel Alignment	Image 41__Mask_2__Out_Channel Alignment	EdU
raw__ss_1__os_0__min_size_50__min_size_overlap_0/slide 5_rifko/Image 41_Out_Channel Alignment__Mask_2/tables/007_dist_to_core_and_rim_EdU.csv.gz	263	4.55623726099386	2.67730866693194	raw__ss_1__os_0__min_size_50__min_size_overlap_0	RIF1 -/-	Image 41__Mask_2	Out_Channel Alignment	Image 41__Mask_2__Out_Channel Alignment	EdU
raw__ss_1__os_0__min_size_50__min_size_overlap_0/slide 5_rifko/Image 41_Out_Channel Alignment__Mask_2/tables/007_dist_to_core_and_rim_EdU.csv.gz	264	5.0336821636848	2.20486259771649	raw__ss_1__os_0__min_size_50__min_size_overlap_0	RIF1 -/-	Image 41__Mask_2	Out_Channel Alignment	Image 41__Mask_2__Out_Channel Alignment	EdU
raw__ss_1__os_0__min_size_50__min_size_overlap_0/slide 5_rifko/Image 41_Out_Channel Alignment__Mask_2/tables/007_dist_to_core_and_rim_EdU.csv.gz	265	3.78702022263065	3.39819959059631	raw__ss_1__os_0__min_size_50__min_size_overlap_0	RIF1 -/-	Image 41__Mask_2	Out_Channel Alignment	Image 41__Mask_2__Out_Channel Alignment	EdU
raw__ss_1__os_0__min_size_50__min_size_overlap_0/slide 5_rifko/Image 41_Out_Channel Alignment__Mask_2/tables/007_dist_to_core_and_rim_EdU.csv.gz	266	4.88040106492536	2.37721407729505	raw__ss_1__os_0__min_size_50__min_size_overlap_0	RIF1 -/-	Image 41__Mask_2	Out_Channel Alignment	Image 41__Mask_2__Out_Channel Alignment	EdU
raw__ss_1__os_0__min_size_50__min_size_overlap_0/slide 5_rifko/Image 41_Out_Channel Alignment__Mask_2/tables/007_dist_to_core_and_rim_EdU.csv.gz	267	1.72907583007732	5.24666703471314	raw__ss_1__os_0__min_size_50__min_size_overlap_0	RIF1 -/-	Image 41__Mask_2	Out_Channel Alignment	Image 41__Mask_2__Out_Channel Alignment	EdU
raw__ss_1__os_0__min_size_50__min_size_overlap_0/slide 5_rifko/Image 41_Out_Channel Alignment__Mask_2/tables/007_dist_to_core_and_rim_EdU.csv.gz	268	3.31551949417258	3.86093051047525	raw__ss_1__os_0__min_size_50__min_size_overlap_0	RIF1 -/-	Image 41__Mask_2	Out_Channel Alignment	Image 41__Mask_2__Out_Channel Alignment	EdU
raw__ss_1__os_0__min_size_50__min_size_overlap_0/slide 5_rifko/Image 41_Out_Channel Alignment__Mask_2/tables/007_dist_to_core_and_rim_EdU.csv.gz	269	1.54095604755191	5.42418797369659	raw__ss_1__os_0__min_size_50__min_size_overlap_0	RIF1 -/-	Image 41__Mask_2	Out_Channel Alignment	Image 41__Mask_2__Out_Channel Alignment	EdU
raw__ss_1__os_0__min_size_50__min_size_overlap_0/slide 5_rifko/Image 41_Out_Channel Alignment__Mask_2/tables/007_dist_to_core_and_rim_EdU.csv.gz	270	5.79766112870435	1.30355581392235	raw__ss_1__os_0__min_size_50__min_size_overlap_0	RIF1 -/-	Image 41__Mask_2	Out_Channel Alignment	Image 41__Mask_2__Out_Channel Alignment	EdU
raw__ss_1__os_0__min_size_50__min_size_overlap_0/slide 5_rifko/Image 41_Out_Channel Alignment__Mask_2/tables/007_dist_to_core_and_rim_EdU.csv.gz	271	3.49386676110041	3.51656726409024	raw__ss_1__os_0__min_size_50__min_size_overlap_0	RIF1 -/-	Image 41__Mask_2	Out_Channel Alignment	Image 41__Mask_2__Out_Channel Alignment	EdU
raw__ss_1__os_0__min_size_50__min_size_overlap_0/slide 5_rifko/Image 41_Out_Channel Alignment__Mask_2/tables/007_dist_to_core_and_rim_EdU.csv.gz	272	6.5556301810381	0.742919795975798	raw__ss_1__os_0__min_size_50__min_size_overlap_0	RIF1 -/-	Image 41__Mask_2	Out_Channel Alignment	Image 41__Mask_2__Out_Channel Alignment	EdU
raw__ss_1__os_0__min_size_50__min_size_overlap_0/slide 5_rifko/Image 41_Out_Channel Alignment__Mask_2/tables/007_dist_to_core_and_rim_EdU.csv.gz	273	2.61640407817084	4.25904437923633	raw__ss_1__os_0__min_size_50__min_size_overlap_0	RIF1 -/-	Image 41__Mask_2	Out_Channel Alignment	Image 41__Mask_2__Out_Channel Alignment	EdU
raw__ss_1__os_0__min_size_50__min_size_overlap_0/slide 5_rifko/Image 41_Out_Channel Alignment__Mask_2/tables/007_dist_to_core_and_rim_EdU.csv.gz	274	1.73511772999807	5.10023292907969	raw__ss_1__os_0__min_size_50__min_size_overlap_0	RIF1 -/-	Image 41__Mask_2	Out_Channel Alignment	Image 41__Mask_2__Out_Channel Alignment	EdU
raw__ss_1__os_0__min_size_50__min_size_overlap_0/slide 5_rifko/Image 41_Out_Channel Alignment__Mask_2/tables/007_dist_to_core_and_rim_EdU.csv.gz	275	2.18548527730604	4.91449327109186	raw__ss_1__os_0__min_size_50__min_size_overlap_0	RIF1 -/-	Image 41__Mask_2	Out_Channel Alignment	Image 41__Mask_2__Out_Channel Alignment	EdU
raw__ss_1__os_0__min_size_50__min_size_overlap_0/slide 5_rifko/Image 41_Out_Channel Alignment__Mask_2/tables/007_dist_to_core_and_rim_EdU.csv.gz	276	3.08992338064455	4.08370712852114	raw__ss_1__os_0__min_size_50__min_size_overlap_0	RIF1 -/-	Image 41__Mask_2	Out_Channel Alignment	Image 41__Mask_2__Out_Channel Alignment	EdU
raw__ss_1__os_0__min_size_50__min_size_overlap_0/slide 5_rifko/Image 41_Out_Channel Alignment__Mask_2/tables/007_dist_to_core_and_rim_EdU.csv.gz	277	6.42173017636914	0.650422218333739	raw__ss_1__os_0__min_size_50__min_size_overlap_0	RIF1 -/-	Image 41__Mask_2	Out_Channel Alignment	Image 41__Mask_2__Out_Channel Alignment	EdU
raw__ss_1__os_0__min_size_50__min_size_overlap_0/slide 5_rifko/Image 41_Out_Channel Alignment__Mask_2/tables/007_dist_to_core_and_rim_EdU.csv.gz	278	4.77254887214624	2.26919782742033	raw__ss_1__os_0__min_size_50__min_size_overlap_0	RIF1 -/-	Image 41__Mask_2	Out_Channel Alignment	Image 41__Mask_2__Out_Channel Alignment	EdU
raw__ss_1__os_0__min_size_50__min_size_overlap_0/slide 5_rifko/Image 41_Out_Channel Alignment__Mask_2/tables/007_dist_to_core_and_rim_EdU.csv.gz	279	2.09450297496872	4.73454834409897	raw__ss_1__os_0__min_size_50__min_size_overlap_0	RIF1 -/-	Image 41__Mask_2	Out_Channel Alignment	Image 41__Mask_2__Out_Channel Alignment	EdU
raw__ss_1__os_0__min_size_50__min_size_overlap_0/slide 5_rifko/Image 41_Out_Channel Alignment__Mask_2/tables/007_dist_to_core_and_rim_EdU.csv.gz	280	0.353880004830889	6.4327574056828	raw__ss_1__os_0__min_size_50__min_size_overlap_0	RIF1 -/-	Image 41__Mask_2	Out_Channel Alignment	Image 41__Mask_2__Out_Channel Alignment	EdU
raw__ss_1__os_0__min_size_50__min_size_overlap_0/slide 5_rifko/Image 41_Out_Channel Alignment__Mask_2/tables/007_dist_to_core_and_rim_EdU.csv.gz	281	6.33711337555144	0.958259618144184	raw__ss_1__os_0__min_size_50__min_size_overlap_0	RIF1 -/-	Image 41__Mask_2	Out_Channel Alignment	Image 41__Mask_2__Out_Channel Alignment	EdU
raw__ss_1__os_0__min_size_50__min_size_overlap_0/slide 5_rifko/Image 41_Out_Channel Alignment__Mask_2/tables/007_dist_to_core_and_rim_EdU.csv.gz	282	6.882009995342	0.422311412967314	raw__ss_1__os_0__min_size_50__min_size_overlap_0	RIF1 -/-	Image 41__Mask_2	Out_Channel Alignment	Image 41__Mask_2__Out_Channel Alignment	EdU
raw__ss_1__os_0__min_size_50__min_size_overlap_0/slide 5_rifko/Image 41_Out_Channel Alignment__Mask_2/tables/007_dist_to_core_and_rim_EdU.csv.gz	283	6.3795984082531	0.652012274753814	raw__ss_1__os_0__min_size_50__min_size_overlap_0	RIF1 -/-	Image 41__Mask_2	Out_Channel Alignment	Image 41__Mask_2__Out_Channel Alignment	EdU
raw__ss_1__os_0__min_size_50__min_size_overlap_0/slide 5_rifko/Image 41_Out_Channel Alignment__Mask_2/tables/007_dist_to_core_and_rim_EdU.csv.gz	284	0.498225326078383	6.466289364972	raw__ss_1__os_0__min_size_50__min_size_overlap_0	RIF1 -/-	Image 41__Mask_2	Out_Channel Alignment	Image 41__Mask_2__Out_Channel Alignment	EdU
raw__ss_1__os_0__min_size_50__min_size_overlap_0/slide 5_rifko/Image 41_Out_Channel Alignment__Mask_2/tables/007_dist_to_core_and_rim_EdU.csv.gz	285	3.90857021193383	3.32889772699188	raw__ss_1__os_0__min_size_50__min_size_overlap_0	RIF1 -/-	Image 41__Mask_2	Out_Channel Alignment	Image 41__Mask_2__Out_Channel Alignment	EdU
raw__ss_1__os_0__min_size_50__min_size_overlap_0/slide 5_rifko/Image 41_Out_Channel Alignment__Mask_2/tables/007_dist_to_core_and_rim_EdU.csv.gz	286	4.20689024800363	3.0369874449457	raw__ss_1__os_0__min_size_50__min_size_overlap_0	RIF1 -/-	Image 41__Mask_2	Out_Channel Alignment	Image 41__Mask_2__Out_Channel Alignment	EdU
raw__ss_1__os_0__min_size_50__min_size_overlap_0/slide 5_rifko/Image 41_Out_Channel Alignment__Mask_2/tables/007_dist_to_core_and_rim_EdU.csv.gz	287	5.3773895668145	1.90007982377211	raw__ss_1__os_0__min_size_50__min_size_overlap_0	RIF1 -/-	Image 41__Mask_2	Out_Channel Alignment	Image 41__Mask_2__Out_Channel Alignment	EdU
raw__ss_1__os_0__min_size_50__min_size_overlap_0/slide 5_rifko/Image 41_Out_Channel Alignment__Mask_2/tables/007_dist_to_core_and_rim_EdU.csv.gz	288	0.901086708027997	5.81990256493554	raw__ss_1__os_0__min_size_50__min_size_overlap_0	RIF1 -/-	Image 41__Mask_2	Out_Channel Alignment	Image 41__Mask_2__Out_Channel Alignment	EdU
raw__ss_1__os_0__min_size_50__min_size_overlap_0/slide 5_rifko/Image 41_Out_Channel Alignment__Mask_2/tables/007_dist_to_core_and_rim_EdU.csv.gz	289	5.68122778868044	1.29451340642229	raw__ss_1__os_0__min_size_50__min_size_overlap_0	RIF1 -/-	Image 41__Mask_2	Out_Channel Alignment	Image 41__Mask_2__Out_Channel Alignment	EdU
raw__ss_1__os_0__min_size_50__min_size_overlap_0/slide 5_rifko/Image 41_Out_Channel Alignment__Mask_2/tables/007_dist_to_core_and_rim_EdU.csv.gz	290	3.95034588444876	2.96891356687554	raw__ss_1__os_0__min_size_50__min_size_overlap_0	RIF1 -/-	Image 41__Mask_2	Out_Channel Alignment	Image 41__Mask_2__Out_Channel Alignment	EdU
raw__ss_1__os_0__min_size_50__min_size_overlap_0/slide 5_rifko/Image 41_Out_Channel Alignment__Mask_2/tables/007_dist_to_core_and_rim_EdU.csv.gz	291	0.537208160736176	6.36070291825029	raw__ss_1__os_0__min_size_50__min_size_overlap_0	RIF1 -/-	Image 41__Mask_2	Out_Channel Alignment	Image 41__Mask_2__Out_Channel Alignment	EdU
raw__ss_1__os_0__min_size_50__min_size_overlap_0/slide 5_rifko/Image 41_Out_Channel Alignment__Mask_2/tables/007_dist_to_core_and_rim_EdU.csv.gz	292	6.15041330528859	1.16034521531469	raw__ss_1__os_0__min_size_50__min_size_overlap_0	RIF1 -/-	Image 41__Mask_2	Out_Channel Alignment	Image 41__Mask_2__Out_Channel Alignment	EdU
raw__ss_1__os_0__min_size_50__min_size_overlap_0/slide 5_rifko/Image 41_Out_Channel Alignment__Mask_2/tables/007_dist_to_core_and_rim_EdU.csv.gz	293	2.51393309781907	4.24743707876767	raw__ss_1__os_0__min_size_50__min_size_overlap_0	RIF1 -/-	Image 41__Mask_2	Out_Channel Alignment	Image 41__Mask_2__Out_Channel Alignment	EdU
raw__ss_1__os_0__min_size_50__min_size_overlap_0/slide 5_rifko/Image 41_Out_Channel Alignment__Mask_2/tables/007_dist_to_core_and_rim_EdU.csv.gz	294	2.65781299294011	4.53007660911195	raw__ss_1__os_0__min_size_50__min_size_overlap_0	RIF1 -/-	Image 41__Mask_2	Out_Channel Alignment	Image 41__Mask_2__Out_Channel Alignment	EdU
raw__ss_1__os_0__min_size_50__min_size_overlap_0/slide 5_rifko/Image 41_Out_Channel Alignment__Mask_2/tables/007_dist_to_core_and_rim_EdU.csv.gz	295	5.06372259860273	2.21072919092323	raw__ss_1__os_0__min_size_50__min_size_overlap_0	RIF1 -/-	Image 41__Mask_2	Out_Channel Alignment	Image 41__Mask_2__Out_Channel Alignment	EdU
raw__ss_1__os_0__min_size_50__min_size_overlap_0/slide 5_rifko/Image 41_Out_Channel Alignment__Mask_2/tables/007_dist_to_core_and_rim_EdU.csv.gz	296	5.79217378581266	1.16159808625211	raw__ss_1__os_0__min_size_50__min_size_overlap_0	RIF1 -/-	Image 41__Mask_2	Out_Channel Alignment	Image 41__Mask_2__Out_Channel Alignment	EdU
raw__ss_1__os_0__min_size_50__min_size_overlap_0/slide 5_rifko/Image 41_Out_Channel Alignment__Mask_2/tables/007_dist_to_core_and_rim_EdU.csv.gz	297	4.92381440770146	1.97369780530054	raw__ss_1__os_0__min_size_50__min_size_overlap_0	RIF1 -/-	Image 41__Mask_2	Out_Channel Alignment	Image 41__Mask_2__Out_Channel Alignment	EdU
raw__ss_1__os_0__min_size_50__min_size_overlap_0/slide 5_rifko/Image 41_Out_Channel Alignment__Mask_2/tables/007_dist_to_core_and_rim_EdU.csv.gz	298	1.36267293350629	5.31260293711788	raw__ss_1__os_0__min_size_50__min_size_overlap_0	RIF1 -/-	Image 41__Mask_2	Out_Channel Alignment	Image 41__Mask_2__Out_Channel Alignment	EdU
raw__ss_1__os_0__min_size_50__min_size_overlap_0/slide 5_rifko/Image 41_Out_Channel Alignment__Mask_2/tables/007_dist_to_core_and_rim_EdU.csv.gz	299	1.2170162432174	5.50626356014273	raw__ss_1__os_0__min_size_50__min_size_overlap_0	RIF1 -/-	Image 41__Mask_2	Out_Channel Alignment	Image 41__Mask_2__Out_Channel Alignment	EdU
raw__ss_1__os_0__min_size_50__min_size_overlap_0/slide 5_rifko/Image 41_Out_Channel Alignment__Mask_2/tables/007_dist_to_core_and_rim_EdU.csv.gz	300	2.62867731375975	4.59935488820085	raw__ss_1__os_0__min_size_50__min_size_overlap_0	RIF1 -/-	Image 41__Mask_2	Out_Channel Alignment	Image 41__Mask_2__Out_Channel Alignment	EdU
raw__ss_1__os_0__min_size_50__min_size_overlap_0/slide 5_rifko/Image 41_Out_Channel Alignment__Mask_2/tables/007_dist_to_core_and_rim_EdU.csv.gz	302	3.92438418167752	2.92857204643351	raw__ss_1__os_0__min_size_50__min_size_overlap_0	RIF1 -/-	Image 41__Mask_2	Out_Channel Alignment	Image 41__Mask_2__Out_Channel Alignment	EdU
raw__ss_1__os_0__min_size_50__min_size_overlap_0/slide 5_rifko/Image 41_Out_Channel Alignment__Mask_2/tables/007_dist_to_core_and_rim_EdU.csv.gz	303	1.14628370793926	5.88440725249262	raw__ss_1__os_0__min_size_50__min_size_overlap_0	RIF1 -/-	Image 41__Mask_2	Out_Channel Alignment	Image 41__Mask_2__Out_Channel Alignment	EdU
raw__ss_1__os_0__min_size_50__min_size_overlap_0/slide 5_rifko/Image 41_Out_Channel Alignment__Mask_2/tables/007_dist_to_core_and_rim_EdU.csv.gz	304	6.6638079257111	0.680212587029716	raw__ss_1__os_0__min_size_50__min_size_overlap_0	RIF1 -/-	Image 41__Mask_2	Out_Channel Alignment	Image 41__Mask_2__Out_Channel Alignment	EdU
raw__ss_1__os_0__min_size_50__min_size_overlap_0/slide 5_rifko/Image 41_Out_Channel Alignment__Mask_2/tables/007_dist_to_core_and_rim_EdU.csv.gz	305	4.6153067985322	2.66772826755118	raw__ss_1__os_0__min_size_50__min_size_overlap_0	RIF1 -/-	Image 41__Mask_2	Out_Channel Alignment	Image 41__Mask_2__Out_Channel Alignment	EdU
raw__ss_1__os_0__min_size_50__min_size_overlap_0/slide 5_rifko/Image 41_Out_Channel Alignment__Mask_2/tables/007_dist_to_core_and_rim_EdU.csv.gz	306	5.30772612753705	1.98996692928136	raw__ss_1__os_0__min_size_50__min_size_overlap_0	RIF1 -/-	Image 41__Mask_2	Out_Channel Alignment	Image 41__Mask_2__Out_Channel Alignment	EdU
raw__ss_1__os_0__min_size_50__min_size_overlap_0/slide 5_rifko/Image 41_Out_Channel Alignment__Mask_2/tables/007_dist_to_core_and_rim_EdU.csv.gz	307	6.37376212854767	0.965701940936288	raw__ss_1__os_0__min_size_50__min_size_overlap_0	RIF1 -/-	Image 41__Mask_2	Out_Channel Alignment	Image 41__Mask_2__Out_Channel Alignment	EdU
raw__ss_1__os_0__min_size_50__min_size_overlap_0/slide 5_rifko/Image 41_Out_Channel Alignment__Mask_2/tables/007_dist_to_core_and_rim_EdU.csv.gz	308	6.11511687914219	0.805099085928132	raw__ss_1__os_0__min_size_50__min_size_overlap_0	RIF1 -/-	Image 41__Mask_2	Out_Channel Alignment	Image 41__Mask_2__Out_Channel Alignment	EdU
raw__ss_1__os_0__min_size_50__min_size_overlap_0/slide 5_rifko/Image 41_Out_Channel Alignment__Mask_2/tables/007_dist_to_core_and_rim_EdU.csv.gz	309	1.80625631018305	4.88585165281719	raw__ss_1__os_0__min_size_50__min_size_overlap_0	RIF1 -/-	Image 41__Mask_2	Out_Channel Alignment	Image 41__Mask_2__Out_Channel Alignment	EdU
raw__ss_1__os_0__min_size_50__min_size_overlap_0/slide 5_rifko/Image 41_Out_Channel Alignment__Mask_2/tables/007_dist_to_core_and_rim_EdU.csv.gz	310	4.45658920074425	2.33832256416441	raw__ss_1__os_0__min_size_50__min_size_overlap_0	RIF1 -/-	Image 41__Mask_2	Out_Channel Alignment	Image 41__Mask_2__Out_Channel Alignment	EdU
raw__ss_1__os_0__min_size_50__min_size_overlap_0/slide 5_rifko/Image 41_Out_Channel Alignment__Mask_2/tables/007_dist_to_core_and_rim_EdU.csv.gz	311	0.454142190285796	6.75463374996829	raw__ss_1__os_0__min_size_50__min_size_overlap_0	RIF1 -/-	Image 41__Mask_2	Out_Channel Alignment	Image 41__Mask_2__Out_Channel Alignment	EdU
raw__ss_1__os_0__min_size_50__min_size_overlap_0/slide 5_rifko/Image 41_Out_Channel Alignment__Mask_2/tables/007_dist_to_core_and_rim_EdU.csv.gz	312	3.17221693939285	4.08808718575678	raw__ss_1__os_0__min_size_50__min_size_overlap_0	RIF1 -/-	Image 41__Mask_2	Out_Channel Alignment	Image 41__Mask_2__Out_Channel Alignment	EdU
raw__ss_1__os_0__min_size_50__min_size_overlap_0/slide 5_rifko/Image 41_Out_Channel Alignment__Mask_2/tables/007_dist_to_core_and_rim_EdU.csv.gz	313	3.55415589917964	3.72078756060681	raw__ss_1__os_0__min_size_50__min_size_overlap_0	RIF1 -/-	Image 41__Mask_2	Out_Channel Alignment	Image 41__Mask_2__Out_Channel Alignment	EdU
raw__ss_1__os_0__min_size_50__min_size_overlap_0/slide 5_rifko/Image 41_Out_Channel Alignment__Mask_2/tables/007_dist_to_core_and_rim_EdU.csv.gz	314	5.4693496772399	1.41369787204456	raw__ss_1__os_0__min_size_50__min_size_overlap_0	RIF1 -/-	Image 41__Mask_2	Out_Channel Alignment	Image 41__Mask_2__Out_Channel Alignment	EdU
raw__ss_1__os_0__min_size_50__min_size_overlap_0/slide 5_rifko/Image 41_Out_Channel Alignment__Mask_2/tables/007_dist_to_core_and_rim_EdU.csv.gz	315	0.563362694109082	6.56584466534225	raw__ss_1__os_0__min_size_50__min_size_overlap_0	RIF1 -/-	Image 41__Mask_2	Out_Channel Alignment	Image 41__Mask_2__Out_Channel Alignment	EdU
raw__ss_1__os_0__min_size_50__min_size_overlap_0/slide 5_rifko/Image 41_Out_Channel Alignment__Mask_2/tables/007_dist_to_core_and_rim_EdU.csv.gz	316	6.22116197289068	1.12897810305099	raw__ss_1__os_0__min_size_50__min_size_overlap_0	RIF1 -/-	Image 41__Mask_2	Out_Channel Alignment	Image 41__Mask_2__Out_Channel Alignment	EdU
raw__ss_1__os_0__min_size_50__min_size_overlap_0/slide 5_rifko/Image 41_Out_Channel Alignment__Mask_2/tables/007_dist_to_core_and_rim_EdU.csv.gz	317	3.1225793723523	4.14933007950476	raw__ss_1__os_0__min_size_50__min_size_overlap_0	RIF1 -/-	Image 41__Mask_2	Out_Channel Alignment	Image 41__Mask_2__Out_Channel Alignment	EdU
raw__ss_1__os_0__min_size_50__min_size_overlap_0/slide 5_rifko/Image 41_Out_Channel Alignment__Mask_2/tables/007_dist_to_core_and_rim_EdU.csv.gz	318	5.00696405504286	2.30251063236787	raw__ss_1__os_0__min_size_50__min_size_overlap_0	RIF1 -/-	Image 41__Mask_2	Out_Channel Alignment	Image 41__Mask_2__Out_Channel Alignment	EdU
raw__ss_1__os_0__min_size_50__min_size_overlap_0/slide 5_rifko/Image 41_Out_Channel Alignment__Mask_2/tables/007_dist_to_core_and_rim_EdU.csv.gz	319	3.987865590764	2.74617381799451	raw__ss_1__os_0__min_size_50__min_size_overlap_0	RIF1 -/-	Image 41__Mask_2	Out_Channel Alignment	Image 41__Mask_2__Out_Channel Alignment	EdU
raw__ss_1__os_0__min_size_50__min_size_overlap_0/slide 5_rifko/Image 41_Out_Channel Alignment__Mask_2/tables/007_dist_to_core_and_rim_EdU.csv.gz	320	1.96603284170067	4.73884905377094	raw__ss_1__os_0__min_size_50__min_size_overlap_0	RIF1 -/-	Image 41__Mask_2	Out_Channel Alignment	Image 41__Mask_2__Out_Channel Alignment	EdU
raw__ss_1__os_0__min_size_50__min_size_overlap_0/slide 5_rifko/Image 41_Out_Channel Alignment__Mask_2/tables/007_dist_to_core_and_rim_EdU.csv.gz	321	6.61940318740008	0.273490484124818	raw__ss_1__os_0__min_size_50__min_size_overlap_0	RIF1 -/-	Image 41__Mask_2	Out_Channel Alignment	Image 41__Mask_2__Out_Channel Alignment	EdU
raw__ss_1__os_0__min_size_50__min_size_overlap_0/slide 5_rifko/Image 41_Out_Channel Alignment__Mask_2/tables/007_dist_to_core_and_rim_EdU.csv.gz	322	0.645473748497907	6.45020320300066	raw__ss_1__os_0__min_size_50__min_size_overlap_0	RIF1 -/-	Image 41__Mask_2	Out_Channel Alignment	Image 41__Mask_2__Out_Channel Alignment	EdU
raw__ss_1__os_0__min_size_50__min_size_overlap_0/slide 5_rifko/Image 41_Out_Channel Alignment__Mask_2/tables/007_dist_to_core_and_rim_EdU.csv.gz	323	5.67850539467251	1.65551243260848	raw__ss_1__os_0__min_size_50__min_size_overlap_0	RIF1 -/-	Image 41__Mask_2	Out_Channel Alignment	Image 41__Mask_2__Out_Channel Alignment	EdU
raw__ss_1__os_0__min_size_50__min_size_overlap_0/slide 5_rifko/Image 41_Out_Channel Alignment__Mask_2/tables/007_dist_to_core_and_rim_EdU.csv.gz	324	1.85402880385083	4.86502855657954	raw__ss_1__os_0__min_size_50__min_size_overlap_0	RIF1 -/-	Image 41__Mask_2	Out_Channel Alignment	Image 41__Mask_2__Out_Channel Alignment	EdU
raw__ss_1__os_0__min_size_50__min_size_overlap_0/slide 5_rifko/Image 41_Out_Channel Alignment__Mask_2/tables/007_dist_to_core_and_rim_EdU.csv.gz	325	4.00597733548907	3.26272059908855	raw__ss_1__os_0__min_size_50__min_size_overlap_0	RIF1 -/-	Image 41__Mask_2	Out_Channel Alignment	Image 41__Mask_2__Out_Channel Alignment	EdU
raw__ss_1__os_0__min_size_50__min_size_overlap_0/slide 5_rifko/Image 41_Out_Channel Alignment__Mask_2/tables/007_dist_to_core_and_rim_EdU.csv.gz	326	4.35007614875878	2.94132228525104	raw__ss_1__os_0__min_size_50__min_size_overlap_0	RIF1 -/-	Image 41__Mask_2	Out_Channel Alignment	Image 41__Mask_2__Out_Channel Alignment	EdU
raw__ss_1__os_0__min_size_50__min_size_overlap_0/slide 5_rifko/Image 41_Out_Channel Alignment__Mask_2/tables/007_dist_to_core_and_rim_EdU.csv.gz	327	2.68224533078452	4.59076709506283	raw__ss_1__os_0__min_size_50__min_size_overlap_0	RIF1 -/-	Image 41__Mask_2	Out_Channel Alignment	Image 41__Mask_2__Out_Channel Alignment	EdU
raw__ss_1__os_0__min_size_50__min_size_overlap_0/slide 5_rifko/Image 41_Out_Channel Alignment__Mask_2/tables/007_dist_to_core_and_rim_EdU.csv.gz	328	0.953548835373083	6.25408383081466	raw__ss_1__os_0__min_size_50__min_size_overlap_0	RIF1 -/-	Image 41__Mask_2	Out_Channel Alignment	Image 41__Mask_2__Out_Channel Alignment	EdU
raw__ss_1__os_0__min_size_50__min_size_overlap_0/slide 5_rifko/Image 41_Out_Channel Alignment__Mask_2/tables/007_dist_to_core_and_rim_EdU.csv.gz	329	3.54789470864213	3.15440275701735	raw__ss_1__os_0__min_size_50__min_size_overlap_0	RIF1 -/-	Image 41__Mask_2	Out_Channel Alignment	Image 41__Mask_2__Out_Channel Alignment	EdU
raw__ss_1__os_0__min_size_50__min_size_overlap_0/slide 5_rifko/Image 41_Out_Channel Alignment__Mask_2/tables/007_dist_to_core_and_rim_EdU.csv.gz	330	4.56224004127522	2.7382165087444	raw__ss_1__os_0__min_size_50__min_size_overlap_0	RIF1 -/-	Image 41__Mask_2	Out_Channel Alignment	Image 41__Mask_2__Out_Channel Alignment	EdU
raw__ss_1__os_0__min_size_50__min_size_overlap_0/slide 5_rifko/Image 41_Out_Channel Alignment__Mask_2/tables/007_dist_to_core_and_rim_EdU.csv.gz	331	5.68200549677504	1.10807354283488	raw__ss_1__os_0__min_size_50__min_size_overlap_0	RIF1 -/-	Image 41__Mask_2	Out_Channel Alignment	Image 41__Mask_2__Out_Channel Alignment	EdU
raw__ss_1__os_0__min_size_50__min_size_overlap_0/slide 5_rifko/Image 41_Out_Channel Alignment__Mask_2/tables/007_dist_to_core_and_rim_EdU.csv.gz	332	5.01174827787979	2.32180834033347	raw__ss_1__os_0__min_size_50__min_size_overlap_0	RIF1 -/-	Image 41__Mask_2	Out_Channel Alignment	Image 41__Mask_2__Out_Channel Alignment	EdU
raw__ss_1__os_0__min_size_50__min_size_overlap_0/slide 5_rifko/Image 41_Out_Channel Alignment__Mask_2/tables/007_dist_to_core_and_rim_EdU.csv.gz	333	7.06112779139709	0.317827395788063	raw__ss_1__os_0__min_size_50__min_size_overlap_0	RIF1 -/-	Image 41__Mask_2	Out_Channel Alignment	Image 41__Mask_2__Out_Channel Alignment	EdU
raw__ss_1__os_0__min_size_50__min_size_overlap_0/slide 5_rifko/Image 41_Out_Channel Alignment__Mask_2/tables/007_dist_to_core_and_rim_EdU.csv.gz	334	3.40299365400108	3.88131831830499	raw__ss_1__os_0__min_size_50__min_size_overlap_0	RIF1 -/-	Image 41__Mask_2	Out_Channel Alignment	Image 41__Mask_2__Out_Channel Alignment	EdU
raw__ss_1__os_0__min_size_50__min_size_overlap_0/slide 5_rifko/Image 41_Out_Channel Alignment__Mask_2/tables/007_dist_to_core_and_rim_EdU.csv.gz	335	3.70362867597046	3.57865071008648	raw__ss_1__os_0__min_size_50__min_size_overlap_0	RIF1 -/-	Image 41__Mask_2	Out_Channel Alignment	Image 41__Mask_2__Out_Channel Alignment	EdU
raw__ss_1__os_0__min_size_50__min_size_overlap_0/slide 5_rifko/Image 41_Out_Channel Alignment__Mask_2/tables/007_dist_to_core_and_rim_EdU.csv.gz	336	4.14065332427029	3.15390872791518	raw__ss_1__os_0__min_size_50__min_size_overlap_0	RIF1 -/-	Image 41__Mask_2	Out_Channel Alignment	Image 41__Mask_2__Out_Channel Alignment	EdU
raw__ss_1__os_0__min_size_50__min_size_overlap_0/slide 5_rifko/Image 41_Out_Channel Alignment__Mask_2/tables/007_dist_to_core_and_rim_EdU.csv.gz	337	6.25956650612834	1.12067555244078	raw__ss_1__os_0__min_size_50__min_size_overlap_0	RIF1 -/-	Image 41__Mask_2	Out_Channel Alignment	Image 41__Mask_2__Out_Channel Alignment	EdU
raw__ss_1__os_0__min_size_50__min_size_overlap_0/slide 5_rifko/Image 41_Out_Channel Alignment__Mask_2/tables/007_dist_to_core_and_rim_EdU.csv.gz	338	4.54118118230886	2.17759206039286	raw__ss_1__os_0__min_size_50__min_size_overlap_0	RIF1 -/-	Image 41__Mask_2	Out_Channel Alignment	Image 41__Mask_2__Out_Channel Alignment	EdU
raw__ss_1__os_0__min_size_50__min_size_overlap_0/slide 5_rifko/Image 41_Out_Channel Alignment__Mask_2/tables/007_dist_to_core_and_rim_EdU.csv.gz	339	3.73545372150111	2.95454859827346	raw__ss_1__os_0__min_size_50__min_size_overlap_0	RIF1 -/-	Image 41__Mask_2	Out_Channel Alignment	Image 41__Mask_2__Out_Channel Alignment	EdU
raw__ss_1__os_0__min_size_50__min_size_overlap_0/slide 5_rifko/Image 41_Out_Channel Alignment__Mask_2/tables/007_dist_to_core_and_rim_EdU.csv.gz	340	0.728784285427582	6.52480165576286	raw__ss_1__os_0__min_size_50__min_size_overlap_0	RIF1 -/-	Image 41__Mask_2	Out_Channel Alignment	Image 41__Mask_2__Out_Channel Alignment	EdU
raw__ss_1__os_0__min_size_50__min_size_overlap_0/slide 5_rifko/Image 41_Out_Channel Alignment__Mask_2/tables/007_dist_to_core_and_rim_EdU.csv.gz	341	2.66673379009547	4.01844918326995	raw__ss_1__os_0__min_size_50__min_size_overlap_0	RIF1 -/-	Image 41__Mask_2	Out_Channel Alignment	Image 41__Mask_2__Out_Channel Alignment	EdU
raw__ss_1__os_0__min_size_50__min_size_overlap_0/slide 5_rifko/Image 41_Out_Channel Alignment__Mask_2/tables/007_dist_to_core_and_rim_EdU.csv.gz	342	5.18383644130894	2.14595919227749	raw__ss_1__os_0__min_size_50__min_size_overlap_0	RIF1 -/-	Image 41__Mask_2	Out_Channel Alignment	Image 41__Mask_2__Out_Channel Alignment	EdU
raw__ss_1__os_0__min_size_50__min_size_overlap_0/slide 5_rifko/Image 41_Out_Channel Alignment__Mask_2/tables/007_dist_to_core_and_rim_EdU.csv.gz	343	5.8857867153605	0.915680686280796	raw__ss_1__os_0__min_size_50__min_size_overlap_0	RIF1 -/-	Image 41__Mask_2	Out_Channel Alignment	Image 41__Mask_2__Out_Channel Alignment	EdU
raw__ss_1__os_0__min_size_50__min_size_overlap_0/slide 5_rifko/Image 41_Out_Channel Alignment__Mask_2/tables/007_dist_to_core_and_rim_EdU.csv.gz	344	5.25051891833727	1.49951710505497	raw__ss_1__os_0__min_size_50__min_size_overlap_0	RIF1 -/-	Image 41__Mask_2	Out_Channel Alignment	Image 41__Mask_2__Out_Channel Alignment	EdU
raw__ss_1__os_0__min_size_50__min_size_overlap_0/slide 5_rifko/Image 41_Out_Channel Alignment__Mask_2/tables/007_dist_to_core_and_rim_EdU.csv.gz	345	5.16179250792796	2.18924448406983	raw__ss_1__os_0__min_size_50__min_size_overlap_0	RIF1 -/-	Image 41__Mask_2	Out_Channel Alignment	Image 41__Mask_2__Out_Channel Alignment	EdU
raw__ss_1__os_0__min_size_50__min_size_overlap_0/slide 5_rifko/Image 41_Out_Channel Alignment__Mask_2/tables/007_dist_to_core_and_rim_EdU.csv.gz	346	3.2346115837327	4.05908186468988	raw__ss_1__os_0__min_size_50__min_size_overlap_0	RIF1 -/-	Image 41__Mask_2	Out_Channel Alignment	Image 41__Mask_2__Out_Channel Alignment	EdU
raw__ss_1__os_0__min_size_50__min_size_overlap_0/slide 5_rifko/Image 41_Out_Channel Alignment__Mask_2/tables/007_dist_to_core_and_rim_EdU.csv.gz	347	6.55327416021829	0.854099330474536	raw__ss_1__os_0__min_size_50__min_size_overlap_0	RIF1 -/-	Image 41__Mask_2	Out_Channel Alignment	Image 41__Mask_2__Out_Channel Alignment	EdU
raw__ss_1__os_0__min_size_50__min_size_overlap_0/slide 5_rifko/Image 41_Out_Channel Alignment__Mask_2/tables/007_dist_to_core_and_rim_EdU.csv.gz	348	0.599524262022082	6.77757681180998	raw__ss_1__os_0__min_size_50__min_size_overlap_0	RIF1 -/-	Image 41__Mask_2	Out_Channel Alignment	Image 41__Mask_2__Out_Channel Alignment	EdU
raw__ss_1__os_0__min_size_50__min_size_overlap_0/slide 5_rifko/Image 41_Out_Channel Alignment__Mask_2/tables/007_dist_to_core_and_rim_EdU.csv.gz	349	6.72038260228345	0.606875031998272	raw__ss_1__os_0__min_size_50__min_size_overlap_0	RIF1 -/-	Image 41__Mask_2	Out_Channel Alignment	Image 41__Mask_2__Out_Channel Alignment	EdU
raw__ss_1__os_0__min_size_50__min_size_overlap_0/slide 5_rifko/Image 41_Out_Channel Alignment__Mask_2/tables/007_dist_to_core_and_rim_EdU.csv.gz	350	6.38898066348369	0.990750201824562	raw__ss_1__os_0__min_size_50__min_size_overlap_0	RIF1 -/-	Image 41__Mask_2	Out_Channel Alignment	Image 41__Mask_2__Out_Channel Alignment	EdU
raw__ss_1__os_0__min_size_50__min_size_overlap_0/slide 5_rifko/Image 41_Out_Channel Alignment__Mask_2/tables/007_dist_to_core_and_rim_EdU.csv.gz	351	2.11347757264004	5.17323018904876	raw__ss_1__os_0__min_size_50__min_size_overlap_0	RIF1 -/-	Image 41__Mask_2	Out_Channel Alignment	Image 41__Mask_2__Out_Channel Alignment	EdU
raw__ss_1__os_0__min_size_50__min_size_overlap_0/slide 5_rifko/Image 41_Out_Channel Alignment__Mask_2/tables/007_dist_to_core_and_rim_EdU.csv.gz	352	4.0797926343554	3.25123059801774	raw__ss_1__os_0__min_size_50__min_size_overlap_0	RIF1 -/-	Image 41__Mask_2	Out_Channel Alignment	Image 41__Mask_2__Out_Channel Alignment	EdU
raw__ss_1__os_0__min_size_50__min_size_overlap_0/slide 5_rifko/Image 41_Out_Channel Alignment__Mask_2/tables/007_dist_to_core_and_rim_EdU.csv.gz	353	1.16425622291558	6.07375850219237	raw__ss_1__os_0__min_size_50__min_size_overlap_0	RIF1 -/-	Image 41__Mask_2	Out_Channel Alignment	Image 41__Mask_2__Out_Channel Alignment	EdU
raw__ss_1__os_0__min_size_50__min_size_overlap_0/slide 5_rifko/Image 41_Out_Channel Alignment__Mask_2/tables/007_dist_to_core_and_rim_EdU.csv.gz	354	5.70561330599373	1.02032013558614	raw__ss_1__os_0__min_size_50__min_size_overlap_0	RIF1 -/-	Image 41__Mask_2	Out_Channel Alignment	Image 41__Mask_2__Out_Channel Alignment	EdU
raw__ss_1__os_0__min_size_50__min_size_overlap_0/slide 5_rifko/Image 41_Out_Channel Alignment__Mask_2/tables/007_dist_to_core_and_rim_EdU.csv.gz	355	3.64792025926185	3.02533951969998	raw__ss_1__os_0__min_size_50__min_size_overlap_0	RIF1 -/-	Image 41__Mask_2	Out_Channel Alignment	Image 41__Mask_2__Out_Channel Alignment	EdU
raw__ss_1__os_0__min_size_50__min_size_overlap_0/slide 5_rifko/Image 41_Out_Channel Alignment__Mask_2/tables/007_dist_to_core_and_rim_EdU.csv.gz	356	4.64880612232409	2.69904452453347	raw__ss_1__os_0__min_size_50__min_size_overlap_0	RIF1 -/-	Image 41__Mask_2	Out_Channel Alignment	Image 41__Mask_2__Out_Channel Alignment	EdU
raw__ss_1__os_0__min_size_50__min_size_overlap_0/slide 5_rifko/Image 41_Out_Channel Alignment__Mask_2/tables/007_dist_to_core_and_rim_EdU.csv.gz	357	2.53109497497912	4.76233606714898	raw__ss_1__os_0__min_size_50__min_size_overlap_0	RIF1 -/-	Image 41__Mask_2	Out_Channel Alignment	Image 41__Mask_2__Out_Channel Alignment	EdU
raw__ss_1__os_0__min_size_50__min_size_overlap_0/slide 5_rifko/Image 41_Out_Channel Alignment__Mask_2/tables/007_dist_to_core_and_rim_EdU.csv.gz	358	6.2810817457785	1.07123304632859	raw__ss_1__os_0__min_size_50__min_size_overlap_0	RIF1 -/-	Image 41__Mask_2	Out_Channel Alignment	Image 41__Mask_2__Out_Channel Alignment	EdU
raw__ss_1__os_0__min_size_50__min_size_overlap_0/slide 5_rifko/Image 41_Out_Channel Alignment__Mask_2/tables/007_dist_to_core_and_rim_EdU.csv.gz	359	5.5506254803403	1.85328475330941	raw__ss_1__os_0__min_size_50__min_size_overlap_0	RIF1 -/-	Image 41__Mask_2	Out_Channel Alignment	Image 41__Mask_2__Out_Channel Alignment	EdU
raw__ss_1__os_0__min_size_50__min_size_overlap_0/slide 5_rifko/Image 41_Out_Channel Alignment__Mask_2/tables/007_dist_to_core_and_rim_EdU.csv.gz	360	1.54656525392482	5.60921886463243	raw__ss_1__os_0__min_size_50__min_size_overlap_0	RIF1 -/-	Image 41__Mask_2	Out_Channel Alignment	Image 41__Mask_2__Out_Channel Alignment	EdU
raw__ss_1__os_0__min_size_50__min_size_overlap_0/slide 5_rifko/Image 41_Out_Channel Alignment__Mask_2/tables/007_dist_to_core_and_rim_EdU.csv.gz	361	5.33087331941693	1.37749026483517	raw__ss_1__os_0__min_size_50__min_size_overlap_0	RIF1 -/-	Image 41__Mask_2	Out_Channel Alignment	Image 41__Mask_2__Out_Channel Alignment	EdU
raw__ss_1__os_0__min_size_50__min_size_overlap_0/slide 5_rifko/Image 41_Out_Channel Alignment__Mask_2/tables/007_dist_to_core_and_rim_EdU.csv.gz	362	2.29311476718526	4.58378284923062	raw__ss_1__os_0__min_size_50__min_size_overlap_0	RIF1 -/-	Image 41__Mask_2	Out_Channel Alignment	Image 41__Mask_2__Out_Channel Alignment	EdU
raw__ss_1__os_0__min_size_50__min_size_overlap_0/slide 5_rifko/Image 41_Out_Channel Alignment__Mask_2/tables/007_dist_to_core_and_rim_EdU.csv.gz	363	2.88717257389857	4.41244447180126	raw__ss_1__os_0__min_size_50__min_size_overlap_0	RIF1 -/-	Image 41__Mask_2	Out_Channel Alignment	Image 41__Mask_2__Out_Channel Alignment	EdU
raw__ss_1__os_0__min_size_50__min_size_overlap_0/slide 5_rifko/Image 41_Out_Channel Alignment__Mask_2/tables/007_dist_to_core_and_rim_EdU.csv.gz	364	4.77235001845737	2.60878166860463	raw__ss_1__os_0__min_size_50__min_size_overlap_0	RIF1 -/-	Image 41__Mask_2	Out_Channel Alignment	Image 41__Mask_2__Out_Channel Alignment	EdU
raw__ss_1__os_0__min_size_50__min_size_overlap_0/slide 5_rifko/Image 41_Out_Channel Alignment__Mask_2/tables/007_dist_to_core_and_rim_EdU.csv.gz	365	1.37067011341254	5.92461443615965	raw__ss_1__os_0__min_size_50__min_size_overlap_0	RIF1 -/-	Image 41__Mask_2	Out_Channel Alignment	Image 41__Mask_2__Out_Channel Alignment	EdU
raw__ss_1__os_0__min_size_50__min_size_overlap_0/slide 5_rifko/Image 41_Out_Channel Alignment__Mask_2/tables/007_dist_to_core_and_rim_EdU.csv.gz	366	5.98640453567381	1.40556340291431	raw__ss_1__os_0__min_size_50__min_size_overlap_0	RIF1 -/-	Image 41__Mask_2	Out_Channel Alignment	Image 41__Mask_2__Out_Channel Alignment	EdU
raw__ss_1__os_0__min_size_50__min_size_overlap_0/slide 5_rifko/Image 41_Out_Channel Alignment__Mask_2/tables/007_dist_to_core_and_rim_EdU.csv.gz	367	4.14794211455789	2.53725814351685	raw__ss_1__os_0__min_size_50__min_size_overlap_0	RIF1 -/-	Image 41__Mask_2	Out_Channel Alignment	Image 41__Mask_2__Out_Channel Alignment	EdU
raw__ss_1__os_0__min_size_50__min_size_overlap_0/slide 5_rifko/Image 41_Out_Channel Alignment__Mask_2/tables/007_dist_to_core_and_rim_EdU.csv.gz	368	0.406285065690214	7.01208196957083	raw__ss_1__os_0__min_size_50__min_size_overlap_0	RIF1 -/-	Image 41__Mask_2	Out_Channel Alignment	Image 41__Mask_2__Out_Channel Alignment	EdU
raw__ss_1__os_0__min_size_50__min_size_overlap_0/slide 5_rifko/Image 41_Out_Channel Alignment__Mask_2/tables/007_dist_to_core_and_rim_EdU.csv.gz	369	3.82427756109825	3.50733208977117	raw__ss_1__os_0__min_size_50__min_size_overlap_0	RIF1 -/-	Image 41__Mask_2	Out_Channel Alignment	Image 41__Mask_2__Out_Channel Alignment	EdU
raw__ss_1__os_0__min_size_50__min_size_overlap_0/slide 5_rifko/Image 41_Out_Channel Alignment__Mask_2/tables/007_dist_to_core_and_rim_EdU.csv.gz	370	3.60794039405909	3.73714021430099	raw__ss_1__os_0__min_size_50__min_size_overlap_0	RIF1 -/-	Image 41__Mask_2	Out_Channel Alignment	Image 41__Mask_2__Out_Channel Alignment	EdU
raw__ss_1__os_0__min_size_50__min_size_overlap_0/slide 5_rifko/Image 41_Out_Channel Alignment__Mask_2/tables/007_dist_to_core_and_rim_EdU.csv.gz	371	4.56261367174971	2.11895679019353	raw__ss_1__os_0__min_size_50__min_size_overlap_0	RIF1 -/-	Image 41__Mask_2	Out_Channel Alignment	Image 41__Mask_2__Out_Channel Alignment	EdU
raw__ss_1__os_0__min_size_50__min_size_overlap_0/slide 5_rifko/Image 41_Out_Channel Alignment__Mask_2/tables/007_dist_to_core_and_rim_EdU.csv.gz	372	5.20575849550998	2.22281465647899	raw__ss_1__os_0__min_size_50__min_size_overlap_0	RIF1 -/-	Image 41__Mask_2	Out_Channel Alignment	Image 41__Mask_2__Out_Channel Alignment	EdU
raw__ss_1__os_0__min_size_50__min_size_overlap_0/slide 5_rifko/Image 41_Out_Channel Alignment__Mask_2/tables/007_dist_to_core_and_rim_EdU.csv.gz	373	5.17767059552641	1.50451431133779	raw__ss_1__os_0__min_size_50__min_size_overlap_0	RIF1 -/-	Image 41__Mask_2	Out_Channel Alignment	Image 41__Mask_2__Out_Channel Alignment	EdU
raw__ss_1__os_0__min_size_50__min_size_overlap_0/slide 5_rifko/Image 41_Out_Channel Alignment__Mask_2/tables/007_dist_to_core_and_rim_EdU.csv.gz	374	6.07666661188231	1.20148309043302	raw__ss_1__os_0__min_size_50__min_size_overlap_0	RIF1 -/-	Image 41__Mask_2	Out_Channel Alignment	Image 41__Mask_2__Out_Channel Alignment	EdU
raw__ss_1__os_0__min_size_50__min_size_overlap_0/slide 5_rifko/Image 41_Out_Channel Alignment__Mask_2/tables/007_dist_to_core_and_rim_EdU.csv.gz	375	0.889793428744442	6.47778421665672	raw__ss_1__os_0__min_size_50__min_size_overlap_0	RIF1 -/-	Image 41__Mask_2	Out_Channel Alignment	Image 41__Mask_2__Out_Channel Alignment	EdU
raw__ss_1__os_0__min_size_50__min_size_overlap_0/slide 5_rifko/Image 41_Out_Channel Alignment__Mask_2/tables/007_dist_to_core_and_rim_EdU.csv.gz	376	1.58251840417675	5.7423695147013	raw__ss_1__os_0__min_size_50__min_size_overlap_0	RIF1 -/-	Image 41__Mask_2	Out_Channel Alignment	Image 41__Mask_2__Out_Channel Alignment	EdU
raw__ss_1__os_0__min_size_50__min_size_overlap_0/slide 5_rifko/Image 41_Out_Channel Alignment__Mask_2/tables/007_dist_to_core_and_rim_EdU.csv.gz	377	0.905873187188237	6.43812892134347	raw__ss_1__os_0__min_size_50__min_size_overlap_0	RIF1 -/-	Image 41__Mask_2	Out_Channel Alignment	Image 41__Mask_2__Out_Channel Alignment	EdU
raw__ss_1__os_0__min_size_50__min_size_overlap_0/slide 5_rifko/Image 41_Out_Channel Alignment__Mask_2/tables/007_dist_to_core_and_rim_EdU.csv.gz	378	2.23701475177229	4.88348474374921	raw__ss_1__os_0__min_size_50__min_size_overlap_0	RIF1 -/-	Image 41__Mask_2	Out_Channel Alignment	Image 41__Mask_2__Out_Channel Alignment	EdU
raw__ss_1__os_0__min_size_50__min_size_overlap_0/slide 5_rifko/Image 41_Out_Channel Alignment__Mask_2/tables/007_dist_to_core_and_rim_EdU.csv.gz	379	5.55773109175213	1.80126202653262	raw__ss_1__os_0__min_size_50__min_size_overlap_0	RIF1 -/-	Image 41__Mask_2	Out_Channel Alignment	Image 41__Mask_2__Out_Channel Alignment	EdU
raw__ss_1__os_0__min_size_50__min_size_overlap_0/slide 5_rifko/Image 41_Out_Channel Alignment__Mask_2/tables/007_dist_to_core_and_rim_EdU.csv.gz	380	3.29608584438806	3.50582574295305	raw__ss_1__os_0__min_size_50__min_size_overlap_0	RIF1 -/-	Image 41__Mask_2	Out_Channel Alignment	Image 41__Mask_2__Out_Channel Alignment	EdU
raw__ss_1__os_0__min_size_50__min_size_overlap_0/slide 5_rifko/Image 41_Out_Channel Alignment__Mask_2/tables/007_dist_to_core_and_rim_EdU.csv.gz	381	1.56109069227894	5.75227446814973	raw__ss_1__os_0__min_size_50__min_size_overlap_0	RIF1 -/-	Image 41__Mask_2	Out_Channel Alignment	Image 41__Mask_2__Out_Channel Alignment	EdU
raw__ss_1__os_0__min_size_50__min_size_overlap_0/slide 5_rifko/Image 41_Out_Channel Alignment__Mask_2/tables/007_dist_to_core_and_rim_EdU.csv.gz	382	6.45722059925281	0.733481904695131	raw__ss_1__os_0__min_size_50__min_size_overlap_0	RIF1 -/-	Image 41__Mask_2	Out_Channel Alignment	Image 41__Mask_2__Out_Channel Alignment	EdU
raw__ss_1__os_0__min_size_50__min_size_overlap_0/slide 5_rifko/Image 41_Out_Channel Alignment__Mask_2/tables/007_dist_to_core_and_rim_EdU.csv.gz	383	1.06060947677873	6.27039283829414	raw__ss_1__os_0__min_size_50__min_size_overlap_0	RIF1 -/-	Image 41__Mask_2	Out_Channel Alignment	Image 41__Mask_2__Out_Channel Alignment	EdU
raw__ss_1__os_0__min_size_50__min_size_overlap_0/slide 5_rifko/Image 41_Out_Channel Alignment__Mask_2/tables/007_dist_to_core_and_rim_EdU.csv.gz	384	5.71860491416424	0.959257354851043	raw__ss_1__os_0__min_size_50__min_size_overlap_0	RIF1 -/-	Image 41__Mask_2	Out_Channel Alignment	Image 41__Mask_2__Out_Channel Alignment	EdU
raw__ss_1__os_0__min_size_50__min_size_overlap_0/slide 5_rifko/Image 41_Out_Channel Alignment__Mask_2/tables/007_dist_to_core_and_rim_EdU.csv.gz	385	2.49865955555784	4.61719346167762	raw__ss_1__os_0__min_size_50__min_size_overlap_0	RIF1 -/-	Image 41__Mask_2	Out_Channel Alignment	Image 41__Mask_2__Out_Channel Alignment	EdU
raw__ss_1__os_0__min_size_50__min_size_overlap_0/slide 5_rifko/Image 41_Out_Channel Alignment__Mask_2/tables/007_dist_to_core_and_rim_EdU.csv.gz	386	2.03569422443117	5.16941218151509	raw__ss_1__os_0__min_size_50__min_size_overlap_0	RIF1 -/-	Image 41__Mask_2	Out_Channel Alignment	Image 41__Mask_2__Out_Channel Alignment	EdU
raw__ss_1__os_0__min_size_50__min_size_overlap_0/slide 5_rifko/Image 41_Out_Channel Alignment__Mask_2/tables/007_dist_to_core_and_rim_EdU.csv.gz	387	1.92980808985854	5.36097459034307	raw__ss_1__os_0__min_size_50__min_size_overlap_0	RIF1 -/-	Image 41__Mask_2	Out_Channel Alignment	Image 41__Mask_2__Out_Channel Alignment	EdU
raw__ss_1__os_0__min_size_50__min_size_overlap_0/slide 5_rifko/Image 41_Out_Channel Alignment__Mask_2/tables/007_dist_to_core_and_rim_EdU.csv.gz	388	0.488862578734043	7.00985402066783	raw__ss_1__os_0__min_size_50__min_size_overlap_0	RIF1 -/-	Image 41__Mask_2	Out_Channel Alignment	Image 41__Mask_2__Out_Channel Alignment	EdU
raw__ss_1__os_0__min_size_50__min_size_overlap_0/slide 5_rifko/Image 41_Out_Channel Alignment__Mask_2/tables/007_dist_to_core_and_rim_EdU.csv.gz	389	2.46773112337928	4.87282651821355	raw__ss_1__os_0__min_size_50__min_size_overlap_0	RIF1 -/-	Image 41__Mask_2	Out_Channel Alignment	Image 41__Mask_2__Out_Channel Alignment	EdU
raw__ss_1__os_0__min_size_50__min_size_overlap_0/slide 5_rifko/Image 41_Out_Channel Alignment__Mask_2/tables/007_dist_to_core_and_rim_EdU.csv.gz	390	6.39293290950813	0.293592684888903	raw__ss_1__os_0__min_size_50__min_size_overlap_0	RIF1 -/-	Image 41__Mask_2	Out_Channel Alignment	Image 41__Mask_2__Out_Channel Alignment	EdU
raw__ss_1__os_0__min_size_50__min_size_overlap_0/slide 5_rifko/Image 41_Out_Channel Alignment__Mask_2/tables/007_dist_to_core_and_rim_EdU.csv.gz	391	3.83215878654991	2.92428491746776	raw__ss_1__os_0__min_size_50__min_size_overlap_0	RIF1 -/-	Image 41__Mask_2	Out_Channel Alignment	Image 41__Mask_2__Out_Channel Alignment	EdU
raw__ss_1__os_0__min_size_50__min_size_overlap_0/slide 5_rifko/Image 41_Out_Channel Alignment__Mask_2/tables/007_dist_to_core_and_rim_EdU.csv.gz	392	0.5200702531337	6.83960857223997	raw__ss_1__os_0__min_size_50__min_size_overlap_0	RIF1 -/-	Image 41__Mask_2	Out_Channel Alignment	Image 41__Mask_2__Out_Channel Alignment	EdU
raw__ss_1__os_0__min_size_50__min_size_overlap_0/slide 5_rifko/Image 41_Out_Channel Alignment__Mask_2/tables/007_dist_to_core_and_rim_EdU.csv.gz	393	6.3422291833287	0.818869869559085	raw__ss_1__os_0__min_size_50__min_size_overlap_0	RIF1 -/-	Image 41__Mask_2	Out_Channel Alignment	Image 41__Mask_2__Out_Channel Alignment	EdU
raw__ss_1__os_0__min_size_50__min_size_overlap_0/slide 5_rifko/Image 41_Out_Channel Alignment__Mask_2/tables/007_dist_to_core_and_rim_EdU.csv.gz	394	2.68191592027675	4.64531259703988	raw__ss_1__os_0__min_size_50__min_size_overlap_0	RIF1 -/-	Image 41__Mask_2	Out_Channel Alignment	Image 41__Mask_2__Out_Channel Alignment	EdU
raw__ss_1__os_0__min_size_50__min_size_overlap_0/slide 5_rifko/Image 41_Out_Channel Alignment__Mask_2/tables/007_dist_to_core_and_rim_EdU.csv.gz	395	4.30071672318668	2.42060645900855	raw__ss_1__os_0__min_size_50__min_size_overlap_0	RIF1 -/-	Image 41__Mask_2	Out_Channel Alignment	Image 41__Mask_2__Out_Channel Alignment	EdU
raw__ss_1__os_0__min_size_50__min_size_overlap_0/slide 5_rifko/Image 41_Out_Channel Alignment__Mask_2/tables/007_dist_to_core_and_rim_EdU.csv.gz	396	0.721590392573937	6.60341515400866	raw__ss_1__os_0__min_size_50__min_size_overlap_0	RIF1 -/-	Image 41__Mask_2	Out_Channel Alignment	Image 41__Mask_2__Out_Channel Alignment	EdU
raw__ss_1__os_0__min_size_50__min_size_overlap_0/slide 5_rifko/Image 41_Out_Channel Alignment__Mask_2/tables/007_dist_to_core_and_rim_EdU.csv.gz	397	6.68637366243917	0.421774182836496	raw__ss_1__os_0__min_size_50__min_size_overlap_0	RIF1 -/-	Image 41__Mask_2	Out_Channel Alignment	Image 41__Mask_2__Out_Channel Alignment	EdU
raw__ss_1__os_0__min_size_50__min_size_overlap_0/slide 5_rifko/Image 41_Out_Channel Alignment__Mask_2/tables/007_dist_to_core_and_rim_EdU.csv.gz	398	2.76070466555904	4.3349097076544	raw__ss_1__os_0__min_size_50__min_size_overlap_0	RIF1 -/-	Image 41__Mask_2	Out_Channel Alignment	Image 41__Mask_2__Out_Channel Alignment	EdU
raw__ss_1__os_0__min_size_50__min_size_overlap_0/slide 5_rifko/Image 41_Out_Channel Alignment__Mask_2/tables/007_dist_to_core_and_rim_EdU.csv.gz	399	4.74600782264514	2.64134874035525	raw__ss_1__os_0__min_size_50__min_size_overlap_0	RIF1 -/-	Image 41__Mask_2	Out_Channel Alignment	Image 41__Mask_2__Out_Channel Alignment	EdU
raw__ss_1__os_0__min_size_50__min_size_overlap_0/slide 5_rifko/Image 41_Out_Channel Alignment__Mask_2/tables/007_dist_to_core_and_rim_EdU.csv.gz	400	5.5525983522397	1.69317331737736	raw__ss_1__os_0__min_size_50__min_size_overlap_0	RIF1 -/-	Image 41__Mask_2	Out_Channel Alignment	Image 41__Mask_2__Out_Channel Alignment	EdU
raw__ss_1__os_0__min_size_50__min_size_overlap_0/slide 5_rifko/Image 41_Out_Channel Alignment__Mask_2/tables/007_dist_to_core_and_rim_EdU.csv.gz	401	3.30568212446115	3.66827774664493	raw__ss_1__os_0__min_size_50__min_size_overlap_0	RIF1 -/-	Image 41__Mask_2	Out_Channel Alignment	Image 41__Mask_2__Out_Channel Alignment	EdU
raw__ss_1__os_0__min_size_50__min_size_overlap_0/slide 5_rifko/Image 41_Out_Channel Alignment__Mask_2/tables/007_dist_to_core_and_rim_EdU.csv.gz	402	2.50632954844745	4.72829521123505	raw__ss_1__os_0__min_size_50__min_size_overlap_0	RIF1 -/-	Image 41__Mask_2	Out_Channel Alignment	Image 41__Mask_2__Out_Channel Alignment	EdU
raw__ss_1__os_0__min_size_50__min_size_overlap_0/slide 5_rifko/Image 41_Out_Channel Alignment__Mask_2/tables/007_dist_to_core_and_rim_EdU.csv.gz	403	1.83914618566564	5.46808770353854	raw__ss_1__os_0__min_size_50__min_size_overlap_0	RIF1 -/-	Image 41__Mask_2	Out_Channel Alignment	Image 41__Mask_2__Out_Channel Alignment	EdU
raw__ss_1__os_0__min_size_50__min_size_overlap_0/slide 5_rifko/Image 41_Out_Channel Alignment__Mask_2/tables/007_dist_to_core_and_rim_EdU.csv.gz	404	5.12779933902243	1.58017461264106	raw__ss_1__os_0__min_size_50__min_size_overlap_0	RIF1 -/-	Image 41__Mask_2	Out_Channel Alignment	Image 41__Mask_2__Out_Channel Alignment	EdU
raw__ss_1__os_0__min_size_50__min_size_overlap_0/slide 5_rifko/Image 41_Out_Channel Alignment__Mask_2/tables/007_dist_to_core_and_rim_EdU.csv.gz	405	3.72537000592468	3.12994737863958	raw__ss_1__os_0__min_size_50__min_size_overlap_0	RIF1 -/-	Image 41__Mask_2	Out_Channel Alignment	Image 41__Mask_2__Out_Channel Alignment	EdU
raw__ss_1__os_0__min_size_50__min_size_overlap_0/slide 5_rifko/Image 41_Out_Channel Alignment__Mask_2/tables/007_dist_to_core_and_rim_EdU.csv.gz	406	6.20475625609804	0.915217930273725	raw__ss_1__os_0__min_size_50__min_size_overlap_0	RIF1 -/-	Image 41__Mask_2	Out_Channel Alignment	Image 41__Mask_2__Out_Channel Alignment	EdU
raw__ss_1__os_0__min_size_50__min_size_overlap_0/slide 5_rifko/Image 41_Out_Channel Alignment__Mask_2/tables/007_dist_to_core_and_rim_EdU.csv.gz	407	4.08196125065902	2.72071651182474	raw__ss_1__os_0__min_size_50__min_size_overlap_0	RIF1 -/-	Image 41__Mask_2	Out_Channel Alignment	Image 41__Mask_2__Out_Channel Alignment	EdU
raw__ss_1__os_0__min_size_50__min_size_overlap_0/slide 5_rifko/Image 41_Out_Channel Alignment__Mask_2/tables/007_dist_to_core_and_rim_EdU.csv.gz	408	0.325464664328563	7.05801150365013	raw__ss_1__os_0__min_size_50__min_size_overlap_0	RIF1 -/-	Image 41__Mask_2	Out_Channel Alignment	Image 41__Mask_2__Out_Channel Alignment	EdU
raw__ss_1__os_0__min_size_50__min_size_overlap_0/slide 5_rifko/Image 41_Out_Channel Alignment__Mask_2/tables/007_dist_to_core_and_rim_EdU.csv.gz	409	5.66927133575777	1.01738035380297	raw__ss_1__os_0__min_size_50__min_size_overlap_0	RIF1 -/-	Image 41__Mask_2	Out_Channel Alignment	Image 41__Mask_2__Out_Channel Alignment	EdU
raw__ss_1__os_0__min_size_50__min_size_overlap_0/slide 5_rifko/Image 41_Out_Channel Alignment__Mask_2/tables/007_dist_to_core_and_rim_EdU.csv.gz	410	5.37977094924851	1.88404120114933	raw__ss_1__os_0__min_size_50__min_size_overlap_0	RIF1 -/-	Image 41__Mask_2	Out_Channel Alignment	Image 41__Mask_2__Out_Channel Alignment	EdU
raw__ss_1__os_0__min_size_50__min_size_overlap_0/slide 5_rifko/Image 41_Out_Channel Alignment__Mask_2/tables/007_dist_to_core_and_rim_EdU.csv.gz	411	6.06629289440387	0.610409321008816	raw__ss_1__os_0__min_size_50__min_size_overlap_0	RIF1 -/-	Image 41__Mask_2	Out_Channel Alignment	Image 41__Mask_2__Out_Channel Alignment	EdU
raw__ss_1__os_0__min_size_50__min_size_overlap_0/slide 5_rifko/Image 41_Out_Channel Alignment__Mask_2/tables/007_dist_to_core_and_rim_EdU.csv.gz	412	0.601357429198386	6.85264724747465	raw__ss_1__os_0__min_size_50__min_size_overlap_0	RIF1 -/-	Image 41__Mask_2	Out_Channel Alignment	Image 41__Mask_2__Out_Channel Alignment	EdU
raw__ss_1__os_0__min_size_50__min_size_overlap_0/slide 5_rifko/Image 41_Out_Channel Alignment__Mask_2/tables/007_dist_to_core_and_rim_EdU.csv.gz	413	0.792421981269063	6.54108432216243	raw__ss_1__os_0__min_size_50__min_size_overlap_0	RIF1 -/-	Image 41__Mask_2	Out_Channel Alignment	Image 41__Mask_2__Out_Channel Alignment	EdU
raw__ss_1__os_0__min_size_50__min_size_overlap_0/slide 5_rifko/Image 41_Out_Channel Alignment__Mask_2/tables/007_dist_to_core_and_rim_EdU.csv.gz	414	3.86879717781994	3.0460765068102	raw__ss_1__os_0__min_size_50__min_size_overlap_0	RIF1 -/-	Image 41__Mask_2	Out_Channel Alignment	Image 41__Mask_2__Out_Channel Alignment	EdU
raw__ss_1__os_0__min_size_50__min_size_overlap_0/slide 5_rifko/Image 41_Out_Channel Alignment__Mask_2/tables/007_dist_to_core_and_rim_EdU.csv.gz	415	2.843213390456	4.53529403645835	raw__ss_1__os_0__min_size_50__min_size_overlap_0	RIF1 -/-	Image 41__Mask_2	Out_Channel Alignment	Image 41__Mask_2__Out_Channel Alignment	EdU
raw__ss_1__os_0__min_size_50__min_size_overlap_0/slide 5_rifko/Image 41_Out_Channel Alignment__Mask_2/tables/007_dist_to_core_and_rim_EdU.csv.gz	416	2.27264589219876	5.04039350922833	raw__ss_1__os_0__min_size_50__min_size_overlap_0	RIF1 -/-	Image 41__Mask_2	Out_Channel Alignment	Image 41__Mask_2__Out_Channel Alignment	EdU
raw__ss_1__os_0__min_size_50__min_size_overlap_0/slide 5_rifko/Image 41_Out_Channel Alignment__Mask_2/tables/007_dist_to_core_and_rim_EdU.csv.gz	417	1.94529330501814	5.40029017035839	raw__ss_1__os_0__min_size_50__min_size_overlap_0	RIF1 -/-	Image 41__Mask_2	Out_Channel Alignment	Image 41__Mask_2__Out_Channel Alignment	EdU
raw__ss_1__os_0__min_size_50__min_size_overlap_0/slide 5_rifko/Image 41_Out_Channel Alignment__Mask_2/tables/007_dist_to_core_and_rim_EdU.csv.gz	418	1.72045119652878	5.60543011410203	raw__ss_1__os_0__min_size_50__min_size_overlap_0	RIF1 -/-	Image 41__Mask_2	Out_Channel Alignment	Image 41__Mask_2__Out_Channel Alignment	EdU
raw__ss_1__os_0__min_size_50__min_size_overlap_0/slide 5_rifko/Image 41_Out_Channel Alignment__Mask_2/tables/007_dist_to_core_and_rim_EdU.csv.gz	419	4.18596441886293	3.24025436635844	raw__ss_1__os_0__min_size_50__min_size_overlap_0	RIF1 -/-	Image 41__Mask_2	Out_Channel Alignment	Image 41__Mask_2__Out_Channel Alignment	EdU
raw__ss_1__os_0__min_size_50__min_size_overlap_0/slide 5_rifko/Image 41_Out_Channel Alignment__Mask_2/tables/007_dist_to_core_and_rim_EdU.csv.gz	420	1.80607495654062	5.56037868950026	raw__ss_1__os_0__min_size_50__min_size_overlap_0	RIF1 -/-	Image 41__Mask_2	Out_Channel Alignment	Image 41__Mask_2__Out_Channel Alignment	EdU
raw__ss_1__os_0__min_size_50__min_size_overlap_0/slide 5_rifko/Image 41_Out_Channel Alignment__Mask_2/tables/007_dist_to_core_and_rim_EdU.csv.gz	421	3.86785519294176	3.57503530230205	raw__ss_1__os_0__min_size_50__min_size_overlap_0	RIF1 -/-	Image 41__Mask_2	Out_Channel Alignment	Image 41__Mask_2__Out_Channel Alignment	EdU
raw__ss_1__os_0__min_size_50__min_size_overlap_0/slide 5_rifko/Image 41_Out_Channel Alignment__Mask_2/tables/007_dist_to_core_and_rim_EdU.csv.gz	422	2.50769008613581	4.87381114704734	raw__ss_1__os_0__min_size_50__min_size_overlap_0	RIF1 -/-	Image 41__Mask_2	Out_Channel Alignment	Image 41__Mask_2__Out_Channel Alignment	EdU
raw__ss_1__os_0__min_size_50__min_size_overlap_0/slide 5_rifko/Image 41_Out_Channel Alignment__Mask_2/tables/007_dist_to_core_and_rim_EdU.csv.gz	423	4.88741034992738	2.40857481330346	raw__ss_1__os_0__min_size_50__min_size_overlap_0	RIF1 -/-	Image 41__Mask_2	Out_Channel Alignment	Image 41__Mask_2__Out_Channel Alignment	EdU
raw__ss_1__os_0__min_size_50__min_size_overlap_0/slide 5_rifko/Image 41_Out_Channel Alignment__Mask_2/tables/007_dist_to_core_and_rim_EdU.csv.gz	424	2.31657970908052	5.00660558642315	raw__ss_1__os_0__min_size_50__min_size_overlap_0	RIF1 -/-	Image 41__Mask_2	Out_Channel Alignment	Image 41__Mask_2__Out_Channel Alignment	EdU
raw__ss_1__os_0__min_size_50__min_size_overlap_0/slide 5_rifko/Image 41_Out_Channel Alignment__Mask_2/tables/007_dist_to_core_and_rim_EdU.csv.gz	425	1.41717628778781	5.96053895991084	raw__ss_1__os_0__min_size_50__min_size_overlap_0	RIF1 -/-	Image 41__Mask_2	Out_Channel Alignment	Image 41__Mask_2__Out_Channel Alignment	EdU
raw__ss_1__os_0__min_size_50__min_size_overlap_0/slide 5_rifko/Image 41_Out_Channel Alignment__Mask_2/tables/007_dist_to_core_and_rim_EdU.csv.gz	426	6.37564455433885	0.648085594685008	raw__ss_1__os_0__min_size_50__min_size_overlap_0	RIF1 -/-	Image 41__Mask_2	Out_Channel Alignment	Image 41__Mask_2__Out_Channel Alignment	EdU
raw__ss_1__os_0__min_size_50__min_size_overlap_0/slide 5_rifko/Image 41_Out_Channel Alignment__Mask_2/tables/007_dist_to_core_and_rim_EdU.csv.gz	427	6.52648659961067	0.471321429377973	raw__ss_1__os_0__min_size_50__min_size_overlap_0	RIF1 -/-	Image 41__Mask_2	Out_Channel Alignment	Image 41__Mask_2__Out_Channel Alignment	EdU
raw__ss_1__os_0__min_size_50__min_size_overlap_0/slide 5_rifko/Image 41_Out_Channel Alignment__Mask_2/tables/007_dist_to_core_and_rim_EdU.csv.gz	428	5.90500374302236	0.79448509598695	raw__ss_1__os_0__min_size_50__min_size_overlap_0	RIF1 -/-	Image 41__Mask_2	Out_Channel Alignment	Image 41__Mask_2__Out_Channel Alignment	EdU
raw__ss_1__os_0__min_size_50__min_size_overlap_0/slide 5_rifko/Image 41_Out_Channel Alignment__Mask_2/tables/007_dist_to_core_and_rim_EdU.csv.gz	429	3.51132442042769	3.62057549136084	raw__ss_1__os_0__min_size_50__min_size_overlap_0	RIF1 -/-	Image 41__Mask_2	Out_Channel Alignment	Image 41__Mask_2__Out_Channel Alignment	EdU
raw__ss_1__os_0__min_size_50__min_size_overlap_0/slide 5_rifko/Image 41_Out_Channel Alignment__Mask_2/tables/007_dist_to_core_and_rim_EdU.csv.gz	430	3.46751003533276	3.98603472549524	raw__ss_1__os_0__min_size_50__min_size_overlap_0	RIF1 -/-	Image 41__Mask_2	Out_Channel Alignment	Image 41__Mask_2__Out_Channel Alignment	EdU
raw__ss_1__os_0__min_size_50__min_size_overlap_0/slide 5_rifko/Image 41_Out_Channel Alignment__Mask_2/tables/007_dist_to_core_and_rim_EdU.csv.gz	431	4.87035175289738	1.92686605267036	raw__ss_1__os_0__min_size_50__min_size_overlap_0	RIF1 -/-	Image 41__Mask_2	Out_Channel Alignment	Image 41__Mask_2__Out_Channel Alignment	EdU
raw__ss_1__os_0__min_size_50__min_size_overlap_0/slide 5_rifko/Image 41_Out_Channel Alignment__Mask_2/tables/007_dist_to_core_and_rim_EdU.csv.gz	432	0.777614281198569	6.66741092799539	raw__ss_1__os_0__min_size_50__min_size_overlap_0	RIF1 -/-	Image 41__Mask_2	Out_Channel Alignment	Image 41__Mask_2__Out_Channel Alignment	EdU
raw__ss_1__os_0__min_size_50__min_size_overlap_0/slide 5_rifko/Image 41_Out_Channel Alignment__Mask_2/tables/007_dist_to_core_and_rim_EdU.csv.gz	433	2.37169837006395	4.97714685976956	raw__ss_1__os_0__min_size_50__min_size_overlap_0	RIF1 -/-	Image 41__Mask_2	Out_Channel Alignment	Image 41__Mask_2__Out_Channel Alignment	EdU
raw__ss_1__os_0__min_size_50__min_size_overlap_0/slide 5_rifko/Image 41_Out_Channel Alignment__Mask_2/tables/007_dist_to_core_and_rim_EdU.csv.gz	434	3.34368782772199	3.87987559760524	raw__ss_1__os_0__min_size_50__min_size_overlap_0	RIF1 -/-	Image 41__Mask_2	Out_Channel Alignment	Image 41__Mask_2__Out_Channel Alignment	EdU
raw__ss_1__os_0__min_size_50__min_size_overlap_0/slide 5_rifko/Image 41_Out_Channel Alignment__Mask_2/tables/007_dist_to_core_and_rim_EdU.csv.gz	435	2.31517067546317	5.02723872494069	raw__ss_1__os_0__min_size_50__min_size_overlap_0	RIF1 -/-	Image 41__Mask_2	Out_Channel Alignment	Image 41__Mask_2__Out_Channel Alignment	EdU
raw__ss_1__os_0__min_size_50__min_size_overlap_0/slide 5_rifko/Image 41_Out_Channel Alignment__Mask_2/tables/007_dist_to_core_and_rim_EdU.csv.gz	436	4.13387637696258	3.21487920816413	raw__ss_1__os_0__min_size_50__min_size_overlap_0	RIF1 -/-	Image 41__Mask_2	Out_Channel Alignment	Image 41__Mask_2__Out_Channel Alignment	EdU
raw__ss_1__os_0__min_size_50__min_size_overlap_0/slide 5_rifko/Image 41_Out_Channel Alignment__Mask_2/tables/007_dist_to_core_and_rim_EdU.csv.gz	437	4.55762498541091	2.76174343237839	raw__ss_1__os_0__min_size_50__min_size_overlap_0	RIF1 -/-	Image 41__Mask_2	Out_Channel Alignment	Image 41__Mask_2__Out_Channel Alignment	EdU
raw__ss_1__os_0__min_size_50__min_size_overlap_0/slide 5_rifko/Image 41_Out_Channel Alignment__Mask_2/tables/007_dist_to_core_and_rim_EdU.csv.gz	438	5.50280151435436	1.25564737865028	raw__ss_1__os_0__min_size_50__min_size_overlap_0	RIF1 -/-	Image 41__Mask_2	Out_Channel Alignment	Image 41__Mask_2__Out_Channel Alignment	EdU
raw__ss_1__os_0__min_size_50__min_size_overlap_0/slide 5_rifko/Image 41_Out_Channel Alignment__Mask_2/tables/007_dist_to_core_and_rim_EdU.csv.gz	439	4.59203707507432	2.27169301643118	raw__ss_1__os_0__min_size_50__min_size_overlap_0	RIF1 -/-	Image 41__Mask_2	Out_Channel Alignment	Image 41__Mask_2__Out_Channel Alignment	EdU
raw__ss_1__os_0__min_size_50__min_size_overlap_0/slide 5_rifko/Image 41_Out_Channel Alignment__Mask_2/tables/007_dist_to_core_and_rim_EdU.csv.gz	440	5.55194055395615	1.17082102728602	raw__ss_1__os_0__min_size_50__min_size_overlap_0	RIF1 -/-	Image 41__Mask_2	Out_Channel Alignment	Image 41__Mask_2__Out_Channel Alignment	EdU
raw__ss_1__os_0__min_size_50__min_size_overlap_0/slide 5_rifko/Image 41_Out_Channel Alignment__Mask_2/tables/007_dist_to_core_and_rim_EdU.csv.gz	441	5.15533446037397	1.98751629926114	raw__ss_1__os_0__min_size_50__min_size_overlap_0	RIF1 -/-	Image 41__Mask_2	Out_Channel Alignment	Image 41__Mask_2__Out_Channel Alignment	EdU
raw__ss_1__os_0__min_size_50__min_size_overlap_0/slide 5_rifko/Image 41_Out_Channel Alignment__Mask_2/tables/007_dist_to_core_and_rim_EdU.csv.gz	442	3.06315164997455	4.265139395151	raw__ss_1__os_0__min_size_50__min_size_overlap_0	RIF1 -/-	Image 41__Mask_2	Out_Channel Alignment	Image 41__Mask_2__Out_Channel Alignment	EdU
raw__ss_1__os_0__min_size_50__min_size_overlap_0/slide 5_rifko/Image 41_Out_Channel Alignment__Mask_2/tables/007_dist_to_core_and_rim_EdU.csv.gz	443	3.54850951910549	3.85428161702145	raw__ss_1__os_0__min_size_50__min_size_overlap_0	RIF1 -/-	Image 41__Mask_2	Out_Channel Alignment	Image 41__Mask_2__Out_Channel Alignment	EdU
raw__ss_1__os_0__min_size_50__min_size_overlap_0/slide 5_rifko/Image 41_Out_Channel Alignment__Mask_2/tables/007_dist_to_core_and_rim_EdU.csv.gz	444	4.01386969697116	3.08982035775519	raw__ss_1__os_0__min_size_50__min_size_overlap_0	RIF1 -/-	Image 41__Mask_2	Out_Channel Alignment	Image 41__Mask_2__Out_Channel Alignment	EdU
raw__ss_1__os_0__min_size_50__min_size_overlap_0/slide 5_rifko/Image 41_Out_Channel Alignment__Mask_2/tables/007_dist_to_core_and_rim_EdU.csv.gz	445	1.47016870200182	5.9423451142449	raw__ss_1__os_0__min_size_50__min_size_overlap_0	RIF1 -/-	Image 41__Mask_2	Out_Channel Alignment	Image 41__Mask_2__Out_Channel Alignment	EdU
raw__ss_1__os_0__min_size_50__min_size_overlap_0/slide 5_rifko/Image 41_Out_Channel Alignment__Mask_2/tables/007_dist_to_core_and_rim_EdU.csv.gz	446	0.348762873164061	7.24201913556385	raw__ss_1__os_0__min_size_50__min_size_overlap_0	RIF1 -/-	Image 41__Mask_2	Out_Channel Alignment	Image 41__Mask_2__Out_Channel Alignment	EdU
raw__ss_1__os_0__min_size_50__min_size_overlap_0/slide 5_rifko/Image 41_Out_Channel Alignment__Mask_2/tables/007_dist_to_core_and_rim_EdU.csv.gz	447	0.772275794183984	6.55945488146066	raw__ss_1__os_0__min_size_50__min_size_overlap_0	RIF1 -/-	Image 41__Mask_2	Out_Channel Alignment	Image 41__Mask_2__Out_Channel Alignment	EdU
raw__ss_1__os_0__min_size_50__min_size_overlap_0/slide 5_rifko/Image 41_Out_Channel Alignment__Mask_2/tables/007_dist_to_core_and_rim_EdU.csv.gz	448	1.31897715247894	6.04258917102312	raw__ss_1__os_0__min_size_50__min_size_overlap_0	RIF1 -/-	Image 41__Mask_2	Out_Channel Alignment	Image 41__Mask_2__Out_Channel Alignment	EdU
raw__ss_1__os_0__min_size_50__min_size_overlap_0/slide 5_rifko/Image 41_Out_Channel Alignment__Mask_2/tables/007_dist_to_core_and_rim_EdU.csv.gz	449	2.60430425776444	4.75943073794982	raw__ss_1__os_0__min_size_50__min_size_overlap_0	RIF1 -/-	Image 41__Mask_2	Out_Channel Alignment	Image 41__Mask_2__Out_Channel Alignment	EdU
raw__ss_1__os_0__min_size_50__min_size_overlap_0/slide 5_rifko/Image 41_Out_Channel Alignment__Mask_2/tables/007_dist_to_core_and_rim_EdU.csv.gz	450	3.2299015526872	4.19728375745983	raw__ss_1__os_0__min_size_50__min_size_overlap_0	RIF1 -/-	Image 41__Mask_2	Out_Channel Alignment	Image 41__Mask_2__Out_Channel Alignment	EdU
raw__ss_1__os_0__min_size_50__min_size_overlap_0/slide 5_rifko/Image 41_Out_Channel Alignment__Mask_2/tables/007_dist_to_core_and_rim_EdU.csv.gz	451	6.02049349034806	0.976011170820164	raw__ss_1__os_0__min_size_50__min_size_overlap_0	RIF1 -/-	Image 41__Mask_2	Out_Channel Alignment	Image 41__Mask_2__Out_Channel Alignment	EdU
raw__ss_1__os_0__min_size_50__min_size_overlap_0/slide 5_rifko/Image 41_Out_Channel Alignment__Mask_2/tables/007_dist_to_core_and_rim_EdU.csv.gz	452	0.658096074603287	6.7256809314593	raw__ss_1__os_0__min_size_50__min_size_overlap_0	RIF1 -/-	Image 41__Mask_2	Out_Channel Alignment	Image 41__Mask_2__Out_Channel Alignment	EdU
raw__ss_1__os_0__min_size_50__min_size_overlap_0/slide 5_rifko/Image 41_Out_Channel Alignment__Mask_2/tables/007_dist_to_core_and_rim_EdU.csv.gz	453	0.82978075959493	6.5708961605626	raw__ss_1__os_0__min_size_50__min_size_overlap_0	RIF1 -/-	Image 41__Mask_2	Out_Channel Alignment	Image 41__Mask_2__Out_Channel Alignment	EdU
raw__ss_1__os_0__min_size_50__min_size_overlap_0/slide 5_rifko/Image 41_Out_Channel Alignment__Mask_2/tables/007_dist_to_core_and_rim_EdU.csv.gz	454	2.14964031004013	5.25235651287073	raw__ss_1__os_0__min_size_50__min_size_overlap_0	RIF1 -/-	Image 41__Mask_2	Out_Channel Alignment	Image 41__Mask_2__Out_Channel Alignment	EdU
raw__ss_1__os_0__min_size_50__min_size_overlap_0/slide 5_rifko/Image 41_Out_Channel Alignment__Mask_2/tables/007_dist_to_core_and_rim_EdU.csv.gz	455	2.8102231800113	4.65118450463498	raw__ss_1__os_0__min_size_50__min_size_overlap_0	RIF1 -/-	Image 41__Mask_2	Out_Channel Alignment	Image 41__Mask_2__Out_Channel Alignment	EdU
raw__ss_1__os_0__min_size_50__min_size_overlap_0/slide 5_rifko/Image 41_Out_Channel Alignment__Mask_2/tables/007_dist_to_core_and_rim_EdU.csv.gz	456	4.51952846374774	2.49913393585917	raw__ss_1__os_0__min_size_50__min_size_overlap_0	RIF1 -/-	Image 41__Mask_2	Out_Channel Alignment	Image 41__Mask_2__Out_Channel Alignment	EdU
raw__ss_1__os_0__min_size_50__min_size_overlap_0/slide 5_rifko/Image 41_Out_Channel Alignment__Mask_2/tables/007_dist_to_core_and_rim_EdU.csv.gz	457	5.26070416824985	1.7796257186159	raw__ss_1__os_0__min_size_50__min_size_overlap_0	RIF1 -/-	Image 41__Mask_2	Out_Channel Alignment	Image 41__Mask_2__Out_Channel Alignment	EdU
raw__ss_1__os_0__min_size_50__min_size_overlap_0/slide 5_rifko/Image 41_Out_Channel Alignment__Mask_2/tables/007_dist_to_core_and_rim_EdU.csv.gz	458	4.39494430968958	2.75525083358577	raw__ss_1__os_0__min_size_50__min_size_overlap_0	RIF1 -/-	Image 41__Mask_2	Out_Channel Alignment	Image 41__Mask_2__Out_Channel Alignment	EdU
raw__ss_1__os_0__min_size_50__min_size_overlap_0/slide 5_rifko/Image 41_Out_Channel Alignment__Mask_2/tables/007_dist_to_core_and_rim_EdU.csv.gz	459	5.57525759804536	1.29136165201928	raw__ss_1__os_0__min_size_50__min_size_overlap_0	RIF1 -/-	Image 41__Mask_2	Out_Channel Alignment	Image 41__Mask_2__Out_Channel Alignment	EdU
raw__ss_1__os_0__min_size_50__min_size_overlap_0/slide 5_rifko/Image 41_Out_Channel Alignment__Mask_2/tables/007_dist_to_core_and_rim_EdU.csv.gz	460	1.01652668156356	6.44413790795819	raw__ss_1__os_0__min_size_50__min_size_overlap_0	RIF1 -/-	Image 41__Mask_2	Out_Channel Alignment	Image 41__Mask_2__Out_Channel Alignment	EdU
raw__ss_1__os_0__min_size_50__min_size_overlap_0/slide 5_rifko/Image 41_Out_Channel Alignment__Mask_2/tables/007_dist_to_core_and_rim_EdU.csv.gz	461	4.87800156790764	2.16296466525032	raw__ss_1__os_0__min_size_50__min_size_overlap_0	RIF1 -/-	Image 41__Mask_2	Out_Channel Alignment	Image 41__Mask_2__Out_Channel Alignment	EdU
raw__ss_1__os_0__min_size_50__min_size_overlap_0/slide 5_rifko/Image 41_Out_Channel Alignment__Mask_2/tables/007_dist_to_core_and_rim_EdU.csv.gz	462	4.15090503878112	3.06179270311796	raw__ss_1__os_0__min_size_50__min_size_overlap_0	RIF1 -/-	Image 41__Mask_2	Out_Channel Alignment	Image 41__Mask_2__Out_Channel Alignment	EdU
raw__ss_1__os_0__min_size_50__min_size_overlap_0/slide 5_rifko/Image 41_Out_Channel Alignment__Mask_2/tables/007_dist_to_core_and_rim_EdU.csv.gz	463	4.41344411006181	2.68701732198865	raw__ss_1__os_0__min_size_50__min_size_overlap_0	RIF1 -/-	Image 41__Mask_2	Out_Channel Alignment	Image 41__Mask_2__Out_Channel Alignment	EdU
raw__ss_1__os_0__min_size_50__min_size_overlap_0/slide 5_rifko/Image 41_Out_Channel Alignment__Mask_2/tables/007_dist_to_core_and_rim_EdU.csv.gz	464	6.27499433221657	0.531515866426967	raw__ss_1__os_0__min_size_50__min_size_overlap_0	RIF1 -/-	Image 41__Mask_2	Out_Channel Alignment	Image 41__Mask_2__Out_Channel Alignment	EdU
raw__ss_1__os_0__min_size_50__min_size_overlap_0/slide 5_rifko/Image 41_Out_Channel Alignment__Mask_2/tables/007_dist_to_core_and_rim_EdU.csv.gz	465	4.55518260838826	2.70709819057354	raw__ss_1__os_0__min_size_50__min_size_overlap_0	RIF1 -/-	Image 41__Mask_2	Out_Channel Alignment	Image 41__Mask_2__Out_Channel Alignment	EdU
raw__ss_1__os_0__min_size_50__min_size_overlap_0/slide 5_rifko/Image 41_Out_Channel Alignment__Mask_2/tables/007_dist_to_core_and_rim_EdU.csv.gz	466	3.99566375137468	3.16821884222529	raw__ss_1__os_0__min_size_50__min_size_overlap_0	RIF1 -/-	Image 41__Mask_2	Out_Channel Alignment	Image 41__Mask_2__Out_Channel Alignment	EdU
raw__ss_1__os_0__min_size_50__min_size_overlap_0/slide 5_rifko/Image 41_Out_Channel Alignment__Mask_2/tables/007_dist_to_core_and_rim_EdU.csv.gz	467	5.5278933798197	1.41651563721629	raw__ss_1__os_0__min_size_50__min_size_overlap_0	RIF1 -/-	Image 41__Mask_2	Out_Channel Alignment	Image 41__Mask_2__Out_Channel Alignment	EdU
raw__ss_1__os_0__min_size_50__min_size_overlap_0/slide 5_rifko/Image 41_Out_Channel Alignment__Mask_2/tables/007_dist_to_core_and_rim_EdU.csv.gz	468	4.38697974847395	2.66592876853591	raw__ss_1__os_0__min_size_50__min_size_overlap_0	RIF1 -/-	Image 41__Mask_2	Out_Channel Alignment	Image 41__Mask_2__Out_Channel Alignment	EdU
raw__ss_1__os_0__min_size_50__min_size_overlap_0/slide 5_rifko/Image 41_Out_Channel Alignment__Mask_2/tables/007_dist_to_core_and_rim_EdU.csv.gz	469	3.99273736069721	3.34145390725188	raw__ss_1__os_0__min_size_50__min_size_overlap_0	RIF1 -/-	Image 41__Mask_2	Out_Channel Alignment	Image 41__Mask_2__Out_Channel Alignment	EdU
raw__ss_1__os_0__min_size_50__min_size_overlap_0/slide 5_rifko/Image 41_Out_Channel Alignment__Mask_2/tables/007_dist_to_core_and_rim_EdU.csv.gz	470	2.92327580350323	4.42982236295533	raw__ss_1__os_0__min_size_50__min_size_overlap_0	RIF1 -/-	Image 41__Mask_2	Out_Channel Alignment	Image 41__Mask_2__Out_Channel Alignment	EdU
raw__ss_1__os_0__min_size_50__min_size_overlap_0/slide 5_rifko/Image 41_Out_Channel Alignment__Mask_2/tables/007_dist_to_core_and_rim_EdU.csv.gz	471	3.58109130686964	3.77201037186202	raw__ss_1__os_0__min_size_50__min_size_overlap_0	RIF1 -/-	Image 41__Mask_2	Out_Channel Alignment	Image 41__Mask_2__Out_Channel Alignment	EdU
raw__ss_1__os_0__min_size_50__min_size_overlap_0/slide 5_rifko/Image 41_Out_Channel Alignment__Mask_2/tables/007_dist_to_core_and_rim_EdU.csv.gz	472	3.48569868918106	3.7312302235174	raw__ss_1__os_0__min_size_50__min_size_overlap_0	RIF1 -/-	Image 41__Mask_2	Out_Channel Alignment	Image 41__Mask_2__Out_Channel Alignment	EdU
raw__ss_1__os_0__min_size_50__min_size_overlap_0/slide 5_rifko/Image 41_Out_Channel Alignment__Mask_2/tables/007_dist_to_core_and_rim_EdU.csv.gz	473	6.2932952486933	0.566191207698734	raw__ss_1__os_0__min_size_50__min_size_overlap_0	RIF1 -/-	Image 41__Mask_2	Out_Channel Alignment	Image 41__Mask_2__Out_Channel Alignment	EdU
raw__ss_1__os_0__min_size_50__min_size_overlap_0/slide 5_rifko/Image 41_Out_Channel Alignment__Mask_2/tables/007_dist_to_core_and_rim_EdU.csv.gz	474	2.64365797148893	4.74998110629244	raw__ss_1__os_0__min_size_50__min_size_overlap_0	RIF1 -/-	Image 41__Mask_2	Out_Channel Alignment	Image 41__Mask_2__Out_Channel Alignment	EdU
raw__ss_1__os_0__min_size_50__min_size_overlap_0/slide 5_rifko/Image 41_Out_Channel Alignment__Mask_2/tables/007_dist_to_core_and_rim_EdU.csv.gz	475	0.390690961519478	7.1212055363445	raw__ss_1__os_0__min_size_50__min_size_overlap_0	RIF1 -/-	Image 41__Mask_2	Out_Channel Alignment	Image 41__Mask_2__Out_Channel Alignment	EdU
raw__ss_1__os_0__min_size_50__min_size_overlap_0/slide 5_rifko/Image 41_Out_Channel Alignment__Mask_2/tables/007_dist_to_core_and_rim_EdU.csv.gz	476	2.54073877056018	4.86159360328637	raw__ss_1__os_0__min_size_50__min_size_overlap_0	RIF1 -/-	Image 41__Mask_2	Out_Channel Alignment	Image 41__Mask_2__Out_Channel Alignment	EdU
raw__ss_1__os_0__min_size_50__min_size_overlap_0/slide 5_rifko/Image 41_Out_Channel Alignment__Mask_2/tables/007_dist_to_core_and_rim_EdU.csv.gz	477	4.94765490285027	1.99055897385895	raw__ss_1__os_0__min_size_50__min_size_overlap_0	RIF1 -/-	Image 41__Mask_2	Out_Channel Alignment	Image 41__Mask_2__Out_Channel Alignment	EdU
raw__ss_1__os_0__min_size_50__min_size_overlap_0/slide 5_rifko/Image 41_Out_Channel Alignment__Mask_2/tables/007_dist_to_core_and_rim_EdU.csv.gz	478	5.62091649309096	1.30450925177655	raw__ss_1__os_0__min_size_50__min_size_overlap_0	RIF1 -/-	Image 41__Mask_2	Out_Channel Alignment	Image 41__Mask_2__Out_Channel Alignment	EdU
raw__ss_1__os_0__min_size_50__min_size_overlap_0/slide 5_rifko/Image 41_Out_Channel Alignment__Mask_2/tables/007_dist_to_core_and_rim_EdU.csv.gz	479	5.70447929666263	1.19911501083531	raw__ss_1__os_0__min_size_50__min_size_overlap_0	RIF1 -/-	Image 41__Mask_2	Out_Channel Alignment	Image 41__Mask_2__Out_Channel Alignment	EdU
raw__ss_1__os_0__min_size_50__min_size_overlap_0/slide 5_rifko/Image 41_Out_Channel Alignment__Mask_2/tables/007_dist_to_core_and_rim_EdU.csv.gz	480	3.20804197437767	4.15766926379388	raw__ss_1__os_0__min_size_50__min_size_overlap_0	RIF1 -/-	Image 41__Mask_2	Out_Channel Alignment	Image 41__Mask_2__Out_Channel Alignment	EdU
raw__ss_1__os_0__min_size_50__min_size_overlap_0/slide 5_rifko/Image 41_Out_Channel Alignment__Mask_2/tables/007_dist_to_core_and_rim_EdU.csv.gz	481	1.49932131812686	5.97824621435525	raw__ss_1__os_0__min_size_50__min_size_overlap_0	RIF1 -/-	Image 41__Mask_2	Out_Channel Alignment	Image 41__Mask_2__Out_Channel Alignment	EdU
raw__ss_1__os_0__min_size_50__min_size_overlap_0/slide 5_rifko/Image 41_Out_Channel Alignment__Mask_2/tables/007_dist_to_core_and_rim_EdU.csv.gz	482	3.06875305780279	4.3094945528886	raw__ss_1__os_0__min_size_50__min_size_overlap_0	RIF1 -/-	Image 41__Mask_2	Out_Channel Alignment	Image 41__Mask_2__Out_Channel Alignment	EdU
raw__ss_1__os_0__min_size_50__min_size_overlap_0/slide 5_rifko/Image 41_Out_Channel Alignment__Mask_2/tables/007_dist_to_core_and_rim_EdU.csv.gz	483	5.53738663672015	1.5140934461185	raw__ss_1__os_0__min_size_50__min_size_overlap_0	RIF1 -/-	Image 41__Mask_2	Out_Channel Alignment	Image 41__Mask_2__Out_Channel Alignment	EdU
raw__ss_1__os_0__min_size_50__min_size_overlap_0/slide 5_rifko/Image 41_Out_Channel Alignment__Mask_2/tables/007_dist_to_core_and_rim_EdU.csv.gz	484	2.02185030142696	5.41689401554949	raw__ss_1__os_0__min_size_50__min_size_overlap_0	RIF1 -/-	Image 41__Mask_2	Out_Channel Alignment	Image 41__Mask_2__Out_Channel Alignment	EdU
raw__ss_1__os_0__min_size_50__min_size_overlap_0/slide 5_rifko/Image 41_Out_Channel Alignment__Mask_2/tables/007_dist_to_core_and_rim_EdU.csv.gz	485	5.16090634294726	1.74842545877074	raw__ss_1__os_0__min_size_50__min_size_overlap_0	RIF1 -/-	Image 41__Mask_2	Out_Channel Alignment	Image 41__Mask_2__Out_Channel Alignment	EdU
raw__ss_1__os_0__min_size_50__min_size_overlap_0/slide 5_rifko/Image 41_Out_Channel Alignment__Mask_2/tables/007_dist_to_core_and_rim_EdU.csv.gz	486	6.37897543596595	0.440778295071597	raw__ss_1__os_0__min_size_50__min_size_overlap_0	RIF1 -/-	Image 41__Mask_2	Out_Channel Alignment	Image 41__Mask_2__Out_Channel Alignment	EdU
raw__ss_1__os_0__min_size_50__min_size_overlap_0/slide 5_rifko/Image 41_Out_Channel Alignment__Mask_2/tables/007_dist_to_core_and_rim_EdU.csv.gz	487	5.62171251491448	1.26017761000165	raw__ss_1__os_0__min_size_50__min_size_overlap_0	RIF1 -/-	Image 41__Mask_2	Out_Channel Alignment	Image 41__Mask_2__Out_Channel Alignment	EdU
raw__ss_1__os_0__min_size_50__min_size_overlap_0/slide 5_rifko/Image 41_Out_Channel Alignment__Mask_2/tables/007_dist_to_core_and_rim_EdU.csv.gz	488	5.27347601971645	1.60458075157587	raw__ss_1__os_0__min_size_50__min_size_overlap_0	RIF1 -/-	Image 41__Mask_2	Out_Channel Alignment	Image 41__Mask_2__Out_Channel Alignment	EdU
raw__ss_1__os_0__min_size_50__min_size_overlap_0/slide 5_rifko/Image 41_Out_Channel Alignment__Mask_2/tables/007_dist_to_core_and_rim_EdU.csv.gz	489	2.69324426451235	4.73601145948378	raw__ss_1__os_0__min_size_50__min_size_overlap_0	RIF1 -/-	Image 41__Mask_2	Out_Channel Alignment	Image 41__Mask_2__Out_Channel Alignment	EdU
raw__ss_1__os_0__min_size_50__min_size_overlap_0/slide 5_rifko/Image 41_Out_Channel Alignment__Mask_2/tables/007_dist_to_core_and_rim_EdU.csv.gz	490	6.26843559831408	0.532917240803942	raw__ss_1__os_0__min_size_50__min_size_overlap_0	RIF1 -/-	Image 41__Mask_2	Out_Channel Alignment	Image 41__Mask_2__Out_Channel Alignment	EdU
raw__ss_1__os_0__min_size_50__min_size_overlap_0/slide 5_rifko/Image 41_Out_Channel Alignment__Mask_2/tables/007_dist_to_core_and_rim_EdU.csv.gz	491	6.31811375028414	0.627735405268552	raw__ss_1__os_0__min_size_50__min_size_overlap_0	RIF1 -/-	Image 41__Mask_2	Out_Channel Alignment	Image 41__Mask_2__Out_Channel Alignment	EdU
raw__ss_1__os_0__min_size_50__min_size_overlap_0/slide 5_rifko/Image 41_Out_Channel Alignment__Mask_2/tables/007_dist_to_core_and_rim_EdU.csv.gz	492	0.460910896147345	7.08061555937871	raw__ss_1__os_0__min_size_50__min_size_overlap_0	RIF1 -/-	Image 41__Mask_2	Out_Channel Alignment	Image 41__Mask_2__Out_Channel Alignment	EdU
raw__ss_1__os_0__min_size_50__min_size_overlap_0/slide 5_rifko/Image 41_Out_Channel Alignment__Mask_2/tables/007_dist_to_core_and_rim_EdU.csv.gz	493	4.36704098708649	2.60346486714633	raw__ss_1__os_0__min_size_50__min_size_overlap_0	RIF1 -/-	Image 41__Mask_2	Out_Channel Alignment	Image 41__Mask_2__Out_Channel Alignment	EdU
raw__ss_1__os_0__min_size_50__min_size_overlap_0/slide 5_rifko/Image 41_Out_Channel Alignment__Mask_2/tables/007_dist_to_core_and_rim_EdU.csv.gz	494	4.01471294434735	3.0217353145543	raw__ss_1__os_0__min_size_50__min_size_overlap_0	RIF1 -/-	Image 41__Mask_2	Out_Channel Alignment	Image 41__Mask_2__Out_Channel Alignment	EdU
raw__ss_1__os_0__min_size_50__min_size_overlap_0/slide 5_rifko/Image 41_Out_Channel Alignment__Mask_2/tables/007_dist_to_core_and_rim_EdU.csv.gz	495	5.72283691911455	1.11604017327481	raw__ss_1__os_0__min_size_50__min_size_overlap_0	RIF1 -/-	Image 41__Mask_2	Out_Channel Alignment	Image 41__Mask_2__Out_Channel Alignment	EdU
raw__ss_1__os_0__min_size_50__min_size_overlap_0/slide 5_rifko/Image 41_Out_Channel Alignment__Mask_2/tables/007_dist_to_core_and_rim_EdU.csv.gz	496	0.883953557811511	6.68847394216172	raw__ss_1__os_0__min_size_50__min_size_overlap_0	RIF1 -/-	Image 41__Mask_2	Out_Channel Alignment	Image 41__Mask_2__Out_Channel Alignment	EdU
raw__ss_1__os_0__min_size_50__min_size_overlap_0/slide 5_rifko/Image 41_Out_Channel Alignment__Mask_2/tables/007_dist_to_core_and_rim_EdU.csv.gz	497	3.00996371094989	4.20123056639414	raw__ss_1__os_0__min_size_50__min_size_overlap_0	RIF1 -/-	Image 41__Mask_2	Out_Channel Alignment	Image 41__Mask_2__Out_Channel Alignment	EdU
raw__ss_1__os_0__min_size_50__min_size_overlap_0/slide 5_rifko/Image 41_Out_Channel Alignment__Mask_2/tables/007_dist_to_core_and_rim_EdU.csv.gz	498	3.59003042778193	3.8170802429693	raw__ss_1__os_0__min_size_50__min_size_overlap_0	RIF1 -/-	Image 41__Mask_2	Out_Channel Alignment	Image 41__Mask_2__Out_Channel Alignment	EdU
raw__ss_1__os_0__min_size_50__min_size_overlap_0/slide 5_rifko/Image 41_Out_Channel Alignment__Mask_2/tables/007_dist_to_core_and_rim_EdU.csv.gz	499	3.0308928233152	4.14466803399007	raw__ss_1__os_0__min_size_50__min_size_overlap_0	RIF1 -/-	Image 41__Mask_2	Out_Channel Alignment	Image 41__Mask_2__Out_Channel Alignment	EdU
raw__ss_1__os_0__min_size_50__min_size_overlap_0/slide 5_rifko/Image 41_Out_Channel Alignment__Mask_2/tables/007_dist_to_core_and_rim_EdU.csv.gz	500	3.13764747688467	4.25302841090128	raw__ss_1__os_0__min_size_50__min_size_overlap_0	RIF1 -/-	Image 41__Mask_2	Out_Channel Alignment	Image 41__Mask_2__Out_Channel Alignment	EdU
raw__ss_1__os_0__min_size_50__min_size_overlap_0/slide 5_rifko/Image 41_Out_Channel Alignment__Mask_2/tables/007_dist_to_core_and_rim_EdU.csv.gz	501	3.23684886053007	3.82488737558904	raw__ss_1__os_0__min_size_50__min_size_overlap_0	RIF1 -/-	Image 41__Mask_2	Out_Channel Alignment	Image 41__Mask_2__Out_Channel Alignment	EdU
raw__ss_1__os_0__min_size_50__min_size_overlap_0/slide 5_rifko/Image 41_Out_Channel Alignment__Mask_2/tables/007_dist_to_core_and_rim_EdU.csv.gz	502	4.59821556806319	2.29068786577225	raw__ss_1__os_0__min_size_50__min_size_overlap_0	RIF1 -/-	Image 41__Mask_2	Out_Channel Alignment	Image 41__Mask_2__Out_Channel Alignment	EdU
raw__ss_1__os_0__min_size_50__min_size_overlap_0/slide 5_rifko/Image 41_Out_Channel Alignment__Mask_2/tables/007_dist_to_core_and_rim_EdU.csv.gz	503	4.37445196719946	2.5543625049633	raw__ss_1__os_0__min_size_50__min_size_overlap_0	RIF1 -/-	Image 41__Mask_2	Out_Channel Alignment	Image 41__Mask_2__Out_Channel Alignment	EdU
raw__ss_1__os_0__min_size_50__min_size_overlap_0/slide 5_rifko/Image 41_Out_Channel Alignment__Mask_2/tables/007_dist_to_core_and_rim_EdU.csv.gz	504	5.84827783491038	1.33251390138996	raw__ss_1__os_0__min_size_50__min_size_overlap_0	RIF1 -/-	Image 41__Mask_2	Out_Channel Alignment	Image 41__Mask_2__Out_Channel Alignment	EdU
raw__ss_1__os_0__min_size_50__min_size_overlap_0/slide 5_rifko/Image 41_Out_Channel Alignment__Mask_2/tables/007_dist_to_core_and_rim_EdU.csv.gz	505	4.43207424592054	2.94490571723742	raw__ss_1__os_0__min_size_50__min_size_overlap_0	RIF1 -/-	Image 41__Mask_2	Out_Channel Alignment	Image 41__Mask_2__Out_Channel Alignment	EdU
raw__ss_1__os_0__min_size_50__min_size_overlap_0/slide 5_rifko/Image 41_Out_Channel Alignment__Mask_2/tables/007_dist_to_core_and_rim_EdU.csv.gz	506	4.92558446585051	2.44045496015109	raw__ss_1__os_0__min_size_50__min_size_overlap_0	RIF1 -/-	Image 41__Mask_2	Out_Channel Alignment	Image 41__Mask_2__Out_Channel Alignment	EdU
raw__ss_1__os_0__min_size_50__min_size_overlap_0/slide 5_rifko/Image 41_Out_Channel Alignment__Mask_2/tables/007_dist_to_core_and_rim_EdU.csv.gz	507	3.38291035590766	3.65429256963098	raw__ss_1__os_0__min_size_50__min_size_overlap_0	RIF1 -/-	Image 41__Mask_2	Out_Channel Alignment	Image 41__Mask_2__Out_Channel Alignment	EdU
raw__ss_1__os_0__min_size_50__min_size_overlap_0/slide 5_rifko/Image 41_Out_Channel Alignment__Mask_2/tables/007_dist_to_core_and_rim_EdU.csv.gz	508	4.11695796131913	3.27008360977846	raw__ss_1__os_0__min_size_50__min_size_overlap_0	RIF1 -/-	Image 41__Mask_2	Out_Channel Alignment	Image 41__Mask_2__Out_Channel Alignment	EdU
raw__ss_1__os_0__min_size_50__min_size_overlap_0/slide 5_rifko/Image 41_Out_Channel Alignment__Mask_2/tables/007_dist_to_core_and_rim_EdU.csv.gz	509	1.30586164212365	6.2586786431745	raw__ss_1__os_0__min_size_50__min_size_overlap_0	RIF1 -/-	Image 41__Mask_2	Out_Channel Alignment	Image 41__Mask_2__Out_Channel Alignment	EdU
raw__ss_1__os_0__min_size_50__min_size_overlap_0/slide 5_rifko/Image 41_Out_Channel Alignment__Mask_2/tables/007_dist_to_core_and_rim_EdU.csv.gz	510	0.927310252847311	6.61297201041485	raw__ss_1__os_0__min_size_50__min_size_overlap_0	RIF1 -/-	Image 41__Mask_2	Out_Channel Alignment	Image 41__Mask_2__Out_Channel Alignment	EdU
raw__ss_1__os_0__min_size_50__min_size_overlap_0/slide 5_rifko/Image 41_Out_Channel Alignment__Mask_2/tables/007_dist_to_core_and_rim_EdU.csv.gz	511	5.9029624225054	1.19998169190849	raw__ss_1__os_0__min_size_50__min_size_overlap_0	RIF1 -/-	Image 41__Mask_2	Out_Channel Alignment	Image 41__Mask_2__Out_Channel Alignment	EdU
raw__ss_1__os_0__min_size_50__min_size_overlap_0/slide 5_rifko/Image 41_Out_Channel Alignment__Mask_2/tables/007_dist_to_core_and_rim_EdU.csv.gz	512	5.85905381305511	1.4895337763462	raw__ss_1__os_0__min_size_50__min_size_overlap_0	RIF1 -/-	Image 41__Mask_2	Out_Channel Alignment	Image 41__Mask_2__Out_Channel Alignment	EdU
raw__ss_1__os_0__min_size_50__min_size_overlap_0/slide 5_rifko/Image 41_Out_Channel Alignment__Mask_2/tables/007_dist_to_core_and_rim_EdU.csv.gz	513	2.73520973573585	4.71773494204536	raw__ss_1__os_0__min_size_50__min_size_overlap_0	RIF1 -/-	Image 41__Mask_2	Out_Channel Alignment	Image 41__Mask_2__Out_Channel Alignment	EdU
raw__ss_1__os_0__min_size_50__min_size_overlap_0/slide 5_rifko/Image 41_Out_Channel Alignment__Mask_2/tables/007_dist_to_core_and_rim_EdU.csv.gz	514	2.2289789483629	5.0165290627977	raw__ss_1__os_0__min_size_50__min_size_overlap_0	RIF1 -/-	Image 41__Mask_2	Out_Channel Alignment	Image 41__Mask_2__Out_Channel Alignment	EdU
raw__ss_1__os_0__min_size_50__min_size_overlap_0/slide 5_rifko/Image 41_Out_Channel Alignment__Mask_2/tables/007_dist_to_core_and_rim_EdU.csv.gz	515	3.75875109485691	3.15094158129809	raw__ss_1__os_0__min_size_50__min_size_overlap_0	RIF1 -/-	Image 41__Mask_2	Out_Channel Alignment	Image 41__Mask_2__Out_Channel Alignment	EdU
raw__ss_1__os_0__min_size_50__min_size_overlap_0/slide 5_rifko/Image 41_Out_Channel Alignment__Mask_2/tables/007_dist_to_core_and_rim_EdU.csv.gz	516	6.2067752300592	0.47717854169323	raw__ss_1__os_0__min_size_50__min_size_overlap_0	RIF1 -/-	Image 41__Mask_2	Out_Channel Alignment	Image 41__Mask_2__Out_Channel Alignment	EdU
raw__ss_1__os_0__min_size_50__min_size_overlap_0/slide 5_rifko/Image 41_Out_Channel Alignment__Mask_2/tables/007_dist_to_core_and_rim_EdU.csv.gz	517	4.87177748106665	1.96196639745746	raw__ss_1__os_0__min_size_50__min_size_overlap_0	RIF1 -/-	Image 41__Mask_2	Out_Channel Alignment	Image 41__Mask_2__Out_Channel Alignment	EdU
raw__ss_1__os_0__min_size_50__min_size_overlap_0/slide 5_rifko/Image 41_Out_Channel Alignment__Mask_2/tables/007_dist_to_core_and_rim_EdU.csv.gz	518	5.84697115742009	0.931176618070728	raw__ss_1__os_0__min_size_50__min_size_overlap_0	RIF1 -/-	Image 41__Mask_2	Out_Channel Alignment	Image 41__Mask_2__Out_Channel Alignment	EdU
raw__ss_1__os_0__min_size_50__min_size_overlap_0/slide 5_rifko/Image 41_Out_Channel Alignment__Mask_2/tables/007_dist_to_core_and_rim_EdU.csv.gz	519	1.95314254037333	5.58291469706671	raw__ss_1__os_0__min_size_50__min_size_overlap_0	RIF1 -/-	Image 41__Mask_2	Out_Channel Alignment	Image 41__Mask_2__Out_Channel Alignment	EdU
raw__ss_1__os_0__min_size_50__min_size_overlap_0/slide 5_rifko/Image 41_Out_Channel Alignment__Mask_2/tables/007_dist_to_core_and_rim_EdU.csv.gz	520	0.827629004593098	6.70179125427346	raw__ss_1__os_0__min_size_50__min_size_overlap_0	RIF1 -/-	Image 41__Mask_2	Out_Channel Alignment	Image 41__Mask_2__Out_Channel Alignment	EdU
raw__ss_1__os_0__min_size_50__min_size_overlap_0/slide 5_rifko/Image 41_Out_Channel Alignment__Mask_2/tables/007_dist_to_core_and_rim_EdU.csv.gz	521	1.1032849736736	6.33711153000858	raw__ss_1__os_0__min_size_50__min_size_overlap_0	RIF1 -/-	Image 41__Mask_2	Out_Channel Alignment	Image 41__Mask_2__Out_Channel Alignment	EdU
raw__ss_1__os_0__min_size_50__min_size_overlap_0/slide 5_rifko/Image 41_Out_Channel Alignment__Mask_2/tables/007_dist_to_core_and_rim_EdU.csv.gz	522	1.79078695947851	5.49749192104393	raw__ss_1__os_0__min_size_50__min_size_overlap_0	RIF1 -/-	Image 41__Mask_2	Out_Channel Alignment	Image 41__Mask_2__Out_Channel Alignment	EdU
raw__ss_1__os_0__min_size_50__min_size_overlap_0/slide 5_rifko/Image 41_Out_Channel Alignment__Mask_2/tables/007_dist_to_core_and_rim_EdU.csv.gz	523	2.41628363626398	4.72204722471601	raw__ss_1__os_0__min_size_50__min_size_overlap_0	RIF1 -/-	Image 41__Mask_2	Out_Channel Alignment	Image 41__Mask_2__Out_Channel Alignment	EdU
raw__ss_1__os_0__min_size_50__min_size_overlap_0/slide 5_rifko/Image 41_Out_Channel Alignment__Mask_2/tables/007_dist_to_core_and_rim_EdU.csv.gz	524	0.78423879564736	6.76445908880442	raw__ss_1__os_0__min_size_50__min_size_overlap_0	RIF1 -/-	Image 41__Mask_2	Out_Channel Alignment	Image 41__Mask_2__Out_Channel Alignment	EdU
raw__ss_1__os_0__min_size_50__min_size_overlap_0/slide 5_rifko/Image 41_Out_Channel Alignment__Mask_2/tables/007_dist_to_core_and_rim_EdU.csv.gz	525	3.86628427689628	3.56462036992911	raw__ss_1__os_0__min_size_50__min_size_overlap_0	RIF1 -/-	Image 41__Mask_2	Out_Channel Alignment	Image 41__Mask_2__Out_Channel Alignment	EdU
raw__ss_1__os_0__min_size_50__min_size_overlap_0/slide 5_rifko/Image 41_Out_Channel Alignment__Mask_2/tables/007_dist_to_core_and_rim_EdU.csv.gz	526	2.95502485961335	4.06235543786379	raw__ss_1__os_0__min_size_50__min_size_overlap_0	RIF1 -/-	Image 41__Mask_2	Out_Channel Alignment	Image 41__Mask_2__Out_Channel Alignment	EdU
raw__ss_1__os_0__min_size_50__min_size_overlap_0/slide 5_rifko/Image 41_Out_Channel Alignment__Mask_2/tables/007_dist_to_core_and_rim_EdU.csv.gz	527	5.5542817781856	1.09185230100365	raw__ss_1__os_0__min_size_50__min_size_overlap_0	RIF1 -/-	Image 41__Mask_2	Out_Channel Alignment	Image 41__Mask_2__Out_Channel Alignment	EdU
raw__ss_1__os_0__min_size_50__min_size_overlap_0/slide 5_rifko/Image 41_Out_Channel Alignment__Mask_2/tables/007_dist_to_core_and_rim_EdU.csv.gz	528	3.07239541861145	4.39758211011138	raw__ss_1__os_0__min_size_50__min_size_overlap_0	RIF1 -/-	Image 41__Mask_2	Out_Channel Alignment	Image 41__Mask_2__Out_Channel Alignment	EdU
raw__ss_1__os_0__min_size_50__min_size_overlap_0/slide 5_rifko/Image 41_Out_Channel Alignment__Mask_2/tables/007_dist_to_core_and_rim_EdU.csv.gz	529	3.46726890275414	3.44490297004636	raw__ss_1__os_0__min_size_50__min_size_overlap_0	RIF1 -/-	Image 41__Mask_2	Out_Channel Alignment	Image 41__Mask_2__Out_Channel Alignment	EdU
raw__ss_1__os_0__min_size_50__min_size_overlap_0/slide 5_rifko/Image 41_Out_Channel Alignment__Mask_2/tables/007_dist_to_core_and_rim_EdU.csv.gz	530	5.25541412763263	1.50636840409735	raw__ss_1__os_0__min_size_50__min_size_overlap_0	RIF1 -/-	Image 41__Mask_2	Out_Channel Alignment	Image 41__Mask_2__Out_Channel Alignment	EdU
raw__ss_1__os_0__min_size_50__min_size_overlap_0/slide 5_rifko/Image 41_Out_Channel Alignment__Mask_2/tables/007_dist_to_core_and_rim_EdU.csv.gz	531	2.88216792338616	4.0430876243691	raw__ss_1__os_0__min_size_50__min_size_overlap_0	RIF1 -/-	Image 41__Mask_2	Out_Channel Alignment	Image 41__Mask_2__Out_Channel Alignment	EdU
raw__ss_1__os_0__min_size_50__min_size_overlap_0/slide 5_rifko/Image 41_Out_Channel Alignment__Mask_2/tables/007_dist_to_core_and_rim_EdU.csv.gz	532	3.19890064959876	4.24239132186825	raw__ss_1__os_0__min_size_50__min_size_overlap_0	RIF1 -/-	Image 41__Mask_2	Out_Channel Alignment	Image 41__Mask_2__Out_Channel Alignment	EdU
raw__ss_1__os_0__min_size_50__min_size_overlap_0/slide 5_rifko/Image 41_Out_Channel Alignment__Mask_2/tables/007_dist_to_core_and_rim_EdU.csv.gz	533	4.90998092247717	1.85378549580484	raw__ss_1__os_0__min_size_50__min_size_overlap_0	RIF1 -/-	Image 41__Mask_2	Out_Channel Alignment	Image 41__Mask_2__Out_Channel Alignment	EdU
raw__ss_1__os_0__min_size_50__min_size_overlap_0/slide 5_rifko/Image 41_Out_Channel Alignment__Mask_2/tables/007_dist_to_core_and_rim_EdU.csv.gz	534	2.27547671547414	4.88991212511941	raw__ss_1__os_0__min_size_50__min_size_overlap_0	RIF1 -/-	Image 41__Mask_2	Out_Channel Alignment	Image 41__Mask_2__Out_Channel Alignment	EdU
raw__ss_1__os_0__min_size_50__min_size_overlap_0/slide 5_rifko/Image 41_Out_Channel Alignment__Mask_2/tables/007_dist_to_core_and_rim_EdU.csv.gz	535	2.80129820193565	4.70586914394511	raw__ss_1__os_0__min_size_50__min_size_overlap_0	RIF1 -/-	Image 41__Mask_2	Out_Channel Alignment	Image 41__Mask_2__Out_Channel Alignment	EdU
raw__ss_1__os_0__min_size_50__min_size_overlap_0/slide 5_rifko/Image 41_Out_Channel Alignment__Mask_2/tables/007_dist_to_core_and_rim_EdU.csv.gz	536	3.79503825992735	3.66675279031921	raw__ss_1__os_0__min_size_50__min_size_overlap_0	RIF1 -/-	Image 41__Mask_2	Out_Channel Alignment	Image 41__Mask_2__Out_Channel Alignment	EdU
raw__ss_1__os_0__min_size_50__min_size_overlap_0/slide 5_rifko/Image 41_Out_Channel Alignment__Mask_2/tables/007_dist_to_core_and_rim_EdU.csv.gz	537	4.08327427312188	2.74483752944382	raw__ss_1__os_0__min_size_50__min_size_overlap_0	RIF1 -/-	Image 41__Mask_2	Out_Channel Alignment	Image 41__Mask_2__Out_Channel Alignment	EdU
raw__ss_1__os_0__min_size_50__min_size_overlap_0/slide 5_rifko/Image 41_Out_Channel Alignment__Mask_2/tables/007_dist_to_core_and_rim_EdU.csv.gz	538	5.2273553299527	1.40707259879378	raw__ss_1__os_0__min_size_50__min_size_overlap_0	RIF1 -/-	Image 41__Mask_2	Out_Channel Alignment	Image 41__Mask_2__Out_Channel Alignment	EdU
raw__ss_1__os_0__min_size_50__min_size_overlap_0/slide 5_rifko/Image 41_Out_Channel Alignment__Mask_2/tables/007_dist_to_core_and_rim_EdU.csv.gz	539	2.61780174850886	4.31784557991534	raw__ss_1__os_0__min_size_50__min_size_overlap_0	RIF1 -/-	Image 41__Mask_2	Out_Channel Alignment	Image 41__Mask_2__Out_Channel Alignment	EdU
raw__ss_1__os_0__min_size_50__min_size_overlap_0/slide 5_rifko/Image 41_Out_Channel Alignment__Mask_2/tables/007_dist_to_core_and_rim_EdU.csv.gz	540	5.22647846781728	2.17219647125971	raw__ss_1__os_0__min_size_50__min_size_overlap_0	RIF1 -/-	Image 41__Mask_2	Out_Channel Alignment	Image 41__Mask_2__Out_Channel Alignment	EdU
raw__ss_1__os_0__min_size_50__min_size_overlap_0/slide 5_rifko/Image 41_Out_Channel Alignment__Mask_2/tables/007_dist_to_core_and_rim_EdU.csv.gz	541	1.87972093936871	5.27207062270701	raw__ss_1__os_0__min_size_50__min_size_overlap_0	RIF1 -/-	Image 41__Mask_2	Out_Channel Alignment	Image 41__Mask_2__Out_Channel Alignment	EdU
raw__ss_1__os_0__min_size_50__min_size_overlap_0/slide 5_rifko/Image 41_Out_Channel Alignment__Mask_2/tables/007_dist_to_core_and_rim_EdU.csv.gz	542	3.01241586203816	4.50254470358296	raw__ss_1__os_0__min_size_50__min_size_overlap_0	RIF1 -/-	Image 41__Mask_2	Out_Channel Alignment	Image 41__Mask_2__Out_Channel Alignment	EdU
raw__ss_1__os_0__min_size_50__min_size_overlap_0/slide 5_rifko/Image 41_Out_Channel Alignment__Mask_2/tables/007_dist_to_core_and_rim_EdU.csv.gz	543	2.57072682926605	4.3032861805544	raw__ss_1__os_0__min_size_50__min_size_overlap_0	RIF1 -/-	Image 41__Mask_2	Out_Channel Alignment	Image 41__Mask_2__Out_Channel Alignment	EdU
raw__ss_1__os_0__min_size_50__min_size_overlap_0/slide 5_rifko/Image 41_Out_Channel Alignment__Mask_2/tables/007_dist_to_core_and_rim_EdU.csv.gz	544	5.55193028064044	0.966298323621015	raw__ss_1__os_0__min_size_50__min_size_overlap_0	RIF1 -/-	Image 41__Mask_2	Out_Channel Alignment	Image 41__Mask_2__Out_Channel Alignment	EdU
raw__ss_1__os_0__min_size_50__min_size_overlap_0/slide 5_rifko/Image 41_Out_Channel Alignment__Mask_2/tables/007_dist_to_core_and_rim_EdU.csv.gz	545	6.7200058702451	0.639855749695987	raw__ss_1__os_0__min_size_50__min_size_overlap_0	RIF1 -/-	Image 41__Mask_2	Out_Channel Alignment	Image 41__Mask_2__Out_Channel Alignment	EdU
raw__ss_1__os_0__min_size_50__min_size_overlap_0/slide 5_rifko/Image 41_Out_Channel Alignment__Mask_2/tables/007_dist_to_core_and_rim_EdU.csv.gz	547	2.08315326327526	4.83856424626558	raw__ss_1__os_0__min_size_50__min_size_overlap_0	RIF1 -/-	Image 41__Mask_2	Out_Channel Alignment	Image 41__Mask_2__Out_Channel Alignment	EdU
raw__ss_1__os_0__min_size_50__min_size_overlap_0/slide 5_rifko/Image 41_Out_Channel Alignment__Mask_2/tables/007_dist_to_core_and_rim_EdU.csv.gz	548	3.93901500387387	2.76995358046737	raw__ss_1__os_0__min_size_50__min_size_overlap_0	RIF1 -/-	Image 41__Mask_2	Out_Channel Alignment	Image 41__Mask_2__Out_Channel Alignment	EdU
raw__ss_1__os_0__min_size_50__min_size_overlap_0/slide 5_rifko/Image 41_Out_Channel Alignment__Mask_2/tables/007_dist_to_core_and_rim_EdU.csv.gz	549	1.27662203921141	5.92993187478208	raw__ss_1__os_0__min_size_50__min_size_overlap_0	RIF1 -/-	Image 41__Mask_2	Out_Channel Alignment	Image 41__Mask_2__Out_Channel Alignment	EdU
raw__ss_1__os_0__min_size_50__min_size_overlap_0/slide 5_rifko/Image 41_Out_Channel Alignment__Mask_2/tables/007_dist_to_core_and_rim_EdU.csv.gz	550	2.56718779342029	4.90255570816453	raw__ss_1__os_0__min_size_50__min_size_overlap_0	RIF1 -/-	Image 41__Mask_2	Out_Channel Alignment	Image 41__Mask_2__Out_Channel Alignment	EdU
raw__ss_1__os_0__min_size_50__min_size_overlap_0/slide 5_rifko/Image 41_Out_Channel Alignment__Mask_2/tables/007_dist_to_core_and_rim_EdU.csv.gz	551	6.9849415612794	0.321738263569568	raw__ss_1__os_0__min_size_50__min_size_overlap_0	RIF1 -/-	Image 41__Mask_2	Out_Channel Alignment	Image 41__Mask_2__Out_Channel Alignment	EdU
raw__ss_1__os_0__min_size_50__min_size_overlap_0/slide 5_rifko/Image 41_Out_Channel Alignment__Mask_2/tables/007_dist_to_core_and_rim_EdU.csv.gz	552	4.12901822815009	3.34918306538759	raw__ss_1__os_0__min_size_50__min_size_overlap_0	RIF1 -/-	Image 41__Mask_2	Out_Channel Alignment	Image 41__Mask_2__Out_Channel Alignment	EdU
raw__ss_1__os_0__min_size_50__min_size_overlap_0/slide 5_rifko/Image 41_Out_Channel Alignment__Mask_2/tables/007_dist_to_core_and_rim_EdU.csv.gz	553	1.90272135174359	5.56513628386337	raw__ss_1__os_0__min_size_50__min_size_overlap_0	RIF1 -/-	Image 41__Mask_2	Out_Channel Alignment	Image 41__Mask_2__Out_Channel Alignment	EdU
raw__ss_1__os_0__min_size_50__min_size_overlap_0/slide 5_rifko/Image 41_Out_Channel Alignment__Mask_2/tables/007_dist_to_core_and_rim_EdU.csv.gz	554	4.602277483589	2.85429252709719	raw__ss_1__os_0__min_size_50__min_size_overlap_0	RIF1 -/-	Image 41__Mask_2	Out_Channel Alignment	Image 41__Mask_2__Out_Channel Alignment	EdU
raw__ss_1__os_0__min_size_50__min_size_overlap_0/slide 5_rifko/Image 41_Out_Channel Alignment__Mask_2/tables/007_dist_to_core_and_rim_EdU.csv.gz	555	4.3934743124742	3.07655299517552	raw__ss_1__os_0__min_size_50__min_size_overlap_0	RIF1 -/-	Image 41__Mask_2	Out_Channel Alignment	Image 41__Mask_2__Out_Channel Alignment	EdU
raw__ss_1__os_0__min_size_50__min_size_overlap_0/slide 5_rifko/Image 41_Out_Channel Alignment__Mask_2/tables/007_dist_to_core_and_rim_EdU.csv.gz	556	1.58292416252818	5.88755225419062	raw__ss_1__os_0__min_size_50__min_size_overlap_0	RIF1 -/-	Image 41__Mask_2	Out_Channel Alignment	Image 41__Mask_2__Out_Channel Alignment	EdU
raw__ss_1__os_0__min_size_50__min_size_overlap_0/slide 5_rifko/Image 41_Out_Channel Alignment__Mask_2/tables/007_dist_to_core_and_rim_EdU.csv.gz	557	3.94685445414285	2.68721985484793	raw__ss_1__os_0__min_size_50__min_size_overlap_0	RIF1 -/-	Image 41__Mask_2	Out_Channel Alignment	Image 41__Mask_2__Out_Channel Alignment	EdU
raw__ss_1__os_0__min_size_50__min_size_overlap_0/slide 5_rifko/Image 41_Out_Channel Alignment__Mask_2/tables/007_dist_to_core_and_rim_EdU.csv.gz	558	5.91460816716676	1.46122490677935	raw__ss_1__os_0__min_size_50__min_size_overlap_0	RIF1 -/-	Image 41__Mask_2	Out_Channel Alignment	Image 41__Mask_2__Out_Channel Alignment	EdU
raw__ss_1__os_0__min_size_50__min_size_overlap_0/slide 5_rifko/Image 41_Out_Channel Alignment__Mask_2/tables/007_dist_to_core_and_rim_EdU.csv.gz	559	4.97667580292172	2.47922038124139	raw__ss_1__os_0__min_size_50__min_size_overlap_0	RIF1 -/-	Image 41__Mask_2	Out_Channel Alignment	Image 41__Mask_2__Out_Channel Alignment	EdU
raw__ss_1__os_0__min_size_50__min_size_overlap_0/slide 5_rifko/Image 41_Out_Channel Alignment__Mask_2/tables/007_dist_to_core_and_rim_EdU.csv.gz	560	6.17867107502705	1.20275664497438	raw__ss_1__os_0__min_size_50__min_size_overlap_0	RIF1 -/-	Image 41__Mask_2	Out_Channel Alignment	Image 41__Mask_2__Out_Channel Alignment	EdU
raw__ss_1__os_0__min_size_50__min_size_overlap_0/slide 5_rifko/Image 41_Out_Channel Alignment__Mask_2/tables/007_dist_to_core_and_rim_EdU.csv.gz	561	3.01018228326111	4.46593229649593	raw__ss_1__os_0__min_size_50__min_size_overlap_0	RIF1 -/-	Image 41__Mask_2	Out_Channel Alignment	Image 41__Mask_2__Out_Channel Alignment	EdU
raw__ss_1__os_0__min_size_50__min_size_overlap_0/slide 5_rifko/Image 41_Out_Channel Alignment__Mask_2/tables/007_dist_to_core_and_rim_EdU.csv.gz	562	3.15516808653021	4.31952837707457	raw__ss_1__os_0__min_size_50__min_size_overlap_0	RIF1 -/-	Image 41__Mask_2	Out_Channel Alignment	Image 41__Mask_2__Out_Channel Alignment	EdU
raw__ss_1__os_0__min_size_50__min_size_overlap_0/slide 5_rifko/Image 41_Out_Channel Alignment__Mask_2/tables/007_dist_to_core_and_rim_EdU.csv.gz	563	6.09429549401858	0.339908176446686	raw__ss_1__os_0__min_size_50__min_size_overlap_0	RIF1 -/-	Image 41__Mask_2	Out_Channel Alignment	Image 41__Mask_2__Out_Channel Alignment	EdU
raw__ss_1__os_0__min_size_50__min_size_overlap_0/slide 5_rifko/Image 41_Out_Channel Alignment__Mask_2/tables/007_dist_to_core_and_rim_EdU.csv.gz	564	5.88485639929996	0.573234894405065	raw__ss_1__os_0__min_size_50__min_size_overlap_0	RIF1 -/-	Image 41__Mask_2	Out_Channel Alignment	Image 41__Mask_2__Out_Channel Alignment	EdU
raw__ss_1__os_0__min_size_50__min_size_overlap_0/slide 5_rifko/Image 41_Out_Channel Alignment__Mask_2/tables/007_dist_to_core_and_rim_EdU.csv.gz	565	0.449518784208734	6.90688402812825	raw__ss_1__os_0__min_size_50__min_size_overlap_0	RIF1 -/-	Image 41__Mask_2	Out_Channel Alignment	Image 41__Mask_2__Out_Channel Alignment	EdU
raw__ss_1__os_0__min_size_50__min_size_overlap_0/slide 5_rifko/Image 41_Out_Channel Alignment__Mask_2/tables/007_dist_to_core_and_rim_EdU.csv.gz	566	6.08377529114603	0.30223075748157	raw__ss_1__os_0__min_size_50__min_size_overlap_0	RIF1 -/-	Image 41__Mask_2	Out_Channel Alignment	Image 41__Mask_2__Out_Channel Alignment	EdU
raw__ss_1__os_0__min_size_50__min_size_overlap_0/slide 5_rifko/Image 41_Out_Channel Alignment__Mask_2/tables/007_dist_to_core_and_rim_EdU.csv.gz	567	6.48480106136346	0.903583993455961	raw__ss_1__os_0__min_size_50__min_size_overlap_0	RIF1 -/-	Image 41__Mask_2	Out_Channel Alignment	Image 41__Mask_2__Out_Channel Alignment	EdU
raw__ss_1__os_0__min_size_50__min_size_overlap_0/slide 5_rifko/Image 41_Out_Channel Alignment__Mask_2/tables/007_dist_to_core_and_rim_EdU.csv.gz	568	2.31221821387801	4.43988818335719	raw__ss_1__os_0__min_size_50__min_size_overlap_0	RIF1 -/-	Image 41__Mask_2	Out_Channel Alignment	Image 41__Mask_2__Out_Channel Alignment	EdU
raw__ss_1__os_0__min_size_50__min_size_overlap_0/slide 5_rifko/Image 41_Out_Channel Alignment__Mask_2/tables/007_dist_to_core_and_rim_EdU.csv.gz	569	5.87263904830062	1.54807121991183	raw__ss_1__os_0__min_size_50__min_size_overlap_0	RIF1 -/-	Image 41__Mask_2	Out_Channel Alignment	Image 41__Mask_2__Out_Channel Alignment	EdU
raw__ss_1__os_0__min_size_50__min_size_overlap_0/slide 5_rifko/Image 41_Out_Channel Alignment__Mask_2/tables/007_dist_to_core_and_rim_EdU.csv.gz	570	1.58344273542396	5.86928318040744	raw__ss_1__os_0__min_size_50__min_size_overlap_0	RIF1 -/-	Image 41__Mask_2	Out_Channel Alignment	Image 41__Mask_2__Out_Channel Alignment	EdU
raw__ss_1__os_0__min_size_50__min_size_overlap_0/slide 5_rifko/Image 41_Out_Channel Alignment__Mask_2/tables/007_dist_to_core_and_rim_EdU.csv.gz	571	5.08249596700949	2.39248934127321	raw__ss_1__os_0__min_size_50__min_size_overlap_0	RIF1 -/-	Image 41__Mask_2	Out_Channel Alignment	Image 41__Mask_2__Out_Channel Alignment	EdU
raw__ss_1__os_0__min_size_50__min_size_overlap_0/slide 5_rifko/Image 41_Out_Channel Alignment__Mask_2/tables/007_dist_to_core_and_rim_EdU.csv.gz	572	5.62554515425734	0.753253512276835	raw__ss_1__os_0__min_size_50__min_size_overlap_0	RIF1 -/-	Image 41__Mask_2	Out_Channel Alignment	Image 41__Mask_2__Out_Channel Alignment	EdU
raw__ss_1__os_0__min_size_50__min_size_overlap_0/slide 5_rifko/Image 41_Out_Channel Alignment__Mask_2/tables/007_dist_to_core_and_rim_EdU.csv.gz	573	5.60996410871697	1.85039645425913	raw__ss_1__os_0__min_size_50__min_size_overlap_0	RIF1 -/-	Image 41__Mask_2	Out_Channel Alignment	Image 41__Mask_2__Out_Channel Alignment	EdU
raw__ss_1__os_0__min_size_50__min_size_overlap_0/slide 5_rifko/Image 41_Out_Channel Alignment__Mask_2/tables/007_dist_to_core_and_rim_EdU.csv.gz	574	1.25812508815308	6.11901138881674	raw__ss_1__os_0__min_size_50__min_size_overlap_0	RIF1 -/-	Image 41__Mask_2	Out_Channel Alignment	Image 41__Mask_2__Out_Channel Alignment	EdU
raw__ss_1__os_0__min_size_50__min_size_overlap_0/slide 5_rifko/Image 41_Out_Channel Alignment__Mask_2/tables/007_dist_to_core_and_rim_EdU.csv.gz	575	4.21489026588145	2.2248201320756	raw__ss_1__os_0__min_size_50__min_size_overlap_0	RIF1 -/-	Image 41__Mask_2	Out_Channel Alignment	Image 41__Mask_2__Out_Channel Alignment	EdU
raw__ss_1__os_0__min_size_50__min_size_overlap_0/slide 5_rifko/Image 41_Out_Channel Alignment__Mask_2/tables/007_dist_to_core_and_rim_EdU.csv.gz	576	4.90539280314372	1.4909213992789	raw__ss_1__os_0__min_size_50__min_size_overlap_0	RIF1 -/-	Image 41__Mask_2	Out_Channel Alignment	Image 41__Mask_2__Out_Channel Alignment	EdU
raw__ss_1__os_0__min_size_50__min_size_overlap_0/slide 5_rifko/Image 41_Out_Channel Alignment__Mask_2/tables/007_dist_to_core_and_rim_EdU.csv.gz	577	1.72317502925597	5.68500717998598	raw__ss_1__os_0__min_size_50__min_size_overlap_0	RIF1 -/-	Image 41__Mask_2	Out_Channel Alignment	Image 41__Mask_2__Out_Channel Alignment	EdU
raw__ss_1__os_0__min_size_50__min_size_overlap_0/slide 5_rifko/Image 41_Out_Channel Alignment__Mask_2/tables/007_dist_to_core_and_rim_EdU.csv.gz	578	3.58332415668418	3.87676641650144	raw__ss_1__os_0__min_size_50__min_size_overlap_0	RIF1 -/-	Image 41__Mask_2	Out_Channel Alignment	Image 41__Mask_2__Out_Channel Alignment	EdU
raw__ss_1__os_0__min_size_50__min_size_overlap_0/slide 5_rifko/Image 41_Out_Channel Alignment__Mask_2/tables/007_dist_to_core_and_rim_EdU.csv.gz	579	0.878819939224967	6.16253893893507	raw__ss_1__os_0__min_size_50__min_size_overlap_0	RIF1 -/-	Image 41__Mask_2	Out_Channel Alignment	Image 41__Mask_2__Out_Channel Alignment	EdU
raw__ss_1__os_0__min_size_50__min_size_overlap_0/slide 5_rifko/Image 41_Out_Channel Alignment__Mask_2/tables/007_dist_to_core_and_rim_EdU.csv.gz	580	1.6158230110785	5.10802254451587	raw__ss_1__os_0__min_size_50__min_size_overlap_0	RIF1 -/-	Image 41__Mask_2	Out_Channel Alignment	Image 41__Mask_2__Out_Channel Alignment	EdU
raw__ss_1__os_0__min_size_50__min_size_overlap_0/slide 5_rifko/Image 41_Out_Channel Alignment__Mask_2/tables/007_dist_to_core_and_rim_EdU.csv.gz	581	4.25465137196263	3.23150435418234	raw__ss_1__os_0__min_size_50__min_size_overlap_0	RIF1 -/-	Image 41__Mask_2	Out_Channel Alignment	Image 41__Mask_2__Out_Channel Alignment	EdU
raw__ss_1__os_0__min_size_50__min_size_overlap_0/slide 5_rifko/Image 41_Out_Channel Alignment__Mask_2/tables/007_dist_to_core_and_rim_EdU.csv.gz	582	2.19051560042447	5.26814122380106	raw__ss_1__os_0__min_size_50__min_size_overlap_0	RIF1 -/-	Image 41__Mask_2	Out_Channel Alignment	Image 41__Mask_2__Out_Channel Alignment	EdU
raw__ss_1__os_0__min_size_50__min_size_overlap_0/slide 5_rifko/Image 41_Out_Channel Alignment__Mask_2/tables/007_dist_to_core_and_rim_EdU.csv.gz	583	0.476015933663716	6.83779711326607	raw__ss_1__os_0__min_size_50__min_size_overlap_0	RIF1 -/-	Image 41__Mask_2	Out_Channel Alignment	Image 41__Mask_2__Out_Channel Alignment	EdU
raw__ss_1__os_0__min_size_50__min_size_overlap_0/slide 5_rifko/Image 41_Out_Channel Alignment__Mask_2/tables/007_dist_to_core_and_rim_EdU.csv.gz	584	2.29777157593235	5.15219914219908	raw__ss_1__os_0__min_size_50__min_size_overlap_0	RIF1 -/-	Image 41__Mask_2	Out_Channel Alignment	Image 41__Mask_2__Out_Channel Alignment	EdU
raw__ss_1__os_0__min_size_50__min_size_overlap_0/slide 5_rifko/Image 41_Out_Channel Alignment__Mask_2/tables/007_dist_to_core_and_rim_EdU.csv.gz	585	6.54775448224407	0.89185803087021	raw__ss_1__os_0__min_size_50__min_size_overlap_0	RIF1 -/-	Image 41__Mask_2	Out_Channel Alignment	Image 41__Mask_2__Out_Channel Alignment	EdU
raw__ss_1__os_0__min_size_50__min_size_overlap_0/slide 5_rifko/Image 41_Out_Channel Alignment__Mask_2/tables/007_dist_to_core_and_rim_EdU.csv.gz	586	5.22244252966242	1.11375037550191	raw__ss_1__os_0__min_size_50__min_size_overlap_0	RIF1 -/-	Image 41__Mask_2	Out_Channel Alignment	Image 41__Mask_2__Out_Channel Alignment	EdU
raw__ss_1__os_0__min_size_50__min_size_overlap_0/slide 5_rifko/Image 41_Out_Channel Alignment__Mask_2/tables/007_dist_to_core_and_rim_EdU.csv.gz	587	2.02639095053095	5.37381230087631	raw__ss_1__os_0__min_size_50__min_size_overlap_0	RIF1 -/-	Image 41__Mask_2	Out_Channel Alignment	Image 41__Mask_2__Out_Channel Alignment	EdU
raw__ss_1__os_0__min_size_50__min_size_overlap_0/slide 5_rifko/Image 41_Out_Channel Alignment__Mask_2/tables/007_dist_to_core_and_rim_EdU.csv.gz	588	6.30919541924002	1.14748742971157	raw__ss_1__os_0__min_size_50__min_size_overlap_0	RIF1 -/-	Image 41__Mask_2	Out_Channel Alignment	Image 41__Mask_2__Out_Channel Alignment	EdU
raw__ss_1__os_0__min_size_50__min_size_overlap_0/slide 5_rifko/Image 41_Out_Channel Alignment__Mask_2/tables/007_dist_to_core_and_rim_EdU.csv.gz	589	1.76935099276537	4.8091799108082	raw__ss_1__os_0__min_size_50__min_size_overlap_0	RIF1 -/-	Image 41__Mask_2	Out_Channel Alignment	Image 41__Mask_2__Out_Channel Alignment	EdU
raw__ss_1__os_0__min_size_50__min_size_overlap_0/slide 5_rifko/Image 41_Out_Channel Alignment__Mask_2/tables/007_dist_to_core_and_rim_EdU.csv.gz	590	4.35722758370154	3.11042100772033	raw__ss_1__os_0__min_size_50__min_size_overlap_0	RIF1 -/-	Image 41__Mask_2	Out_Channel Alignment	Image 41__Mask_2__Out_Channel Alignment	EdU
raw__ss_1__os_0__min_size_50__min_size_overlap_0/slide 5_rifko/Image 41_Out_Channel Alignment__Mask_2/tables/007_dist_to_core_and_rim_EdU.csv.gz	591	3.26526413771585	3.19383840154867	raw__ss_1__os_0__min_size_50__min_size_overlap_0	RIF1 -/-	Image 41__Mask_2	Out_Channel Alignment	Image 41__Mask_2__Out_Channel Alignment	EdU
raw__ss_1__os_0__min_size_50__min_size_overlap_0/slide 5_rifko/Image 41_Out_Channel Alignment__Mask_2/tables/007_dist_to_core_and_rim_EdU.csv.gz	592	6.88420222736264	0.566643912979469	raw__ss_1__os_0__min_size_50__min_size_overlap_0	RIF1 -/-	Image 41__Mask_2	Out_Channel Alignment	Image 41__Mask_2__Out_Channel Alignment	EdU
raw__ss_1__os_0__min_size_50__min_size_overlap_0/slide 5_rifko/Image 41_Out_Channel Alignment__Mask_2/tables/007_dist_to_core_and_rim_EdU.csv.gz	593	0.326662177004029	6.76070657840754	raw__ss_1__os_0__min_size_50__min_size_overlap_0	RIF1 -/-	Image 41__Mask_2	Out_Channel Alignment	Image 41__Mask_2__Out_Channel Alignment	EdU
raw__ss_1__os_0__min_size_50__min_size_overlap_0/slide 5_rifko/Image 41_Out_Channel Alignment__Mask_2/tables/007_dist_to_core_and_rim_EdU.csv.gz	594	0.469175201280735	6.33115119692388	raw__ss_1__os_0__min_size_50__min_size_overlap_0	RIF1 -/-	Image 41__Mask_2	Out_Channel Alignment	Image 41__Mask_2__Out_Channel Alignment	EdU
raw__ss_1__os_0__min_size_50__min_size_overlap_0/slide 5_rifko/Image 41_Out_Channel Alignment__Mask_2/tables/007_dist_to_core_and_rim_EdU.csv.gz	595	1.18187468773277	6.14877379908432	raw__ss_1__os_0__min_size_50__min_size_overlap_0	RIF1 -/-	Image 41__Mask_2	Out_Channel Alignment	Image 41__Mask_2__Out_Channel Alignment	EdU
raw__ss_1__os_0__min_size_50__min_size_overlap_0/slide 5_rifko/Image 41_Out_Channel Alignment__Mask_2/tables/007_dist_to_core_and_rim_EdU.csv.gz	596	2.64416652704863	4.7659210762421	raw__ss_1__os_0__min_size_50__min_size_overlap_0	RIF1 -/-	Image 41__Mask_2	Out_Channel Alignment	Image 41__Mask_2__Out_Channel Alignment	EdU
raw__ss_1__os_0__min_size_50__min_size_overlap_0/slide 5_rifko/Image 41_Out_Channel Alignment__Mask_2/tables/007_dist_to_core_and_rim_EdU.csv.gz	597	3.03341432295732	4.40703754578628	raw__ss_1__os_0__min_size_50__min_size_overlap_0	RIF1 -/-	Image 41__Mask_2	Out_Channel Alignment	Image 41__Mask_2__Out_Channel Alignment	EdU
raw__ss_1__os_0__min_size_50__min_size_overlap_0/slide 5_rifko/Image 41_Out_Channel Alignment__Mask_2/tables/007_dist_to_core_and_rim_EdU.csv.gz	598	2.11271173133007	5.27012572922173	raw__ss_1__os_0__min_size_50__min_size_overlap_0	RIF1 -/-	Image 41__Mask_2	Out_Channel Alignment	Image 41__Mask_2__Out_Channel Alignment	EdU
raw__ss_1__os_0__min_size_50__min_size_overlap_0/slide 5_rifko/Image 41_Out_Channel Alignment__Mask_2/tables/007_dist_to_core_and_rim_EdU.csv.gz	599	1.01525032894206	5.64268795073451	raw__ss_1__os_0__min_size_50__min_size_overlap_0	RIF1 -/-	Image 41__Mask_2	Out_Channel Alignment	Image 41__Mask_2__Out_Channel Alignment	EdU
raw__ss_1__os_0__min_size_50__min_size_overlap_0/slide 5_rifko/Image 41_Out_Channel Alignment__Mask_2/tables/007_dist_to_core_and_rim_EdU.csv.gz	600	4.15963062852527	2.12268484664503	raw__ss_1__os_0__min_size_50__min_size_overlap_0	RIF1 -/-	Image 41__Mask_2	Out_Channel Alignment	Image 41__Mask_2__Out_Channel Alignment	EdU
raw__ss_1__os_0__min_size_50__min_size_overlap_0/slide 5_rifko/Image 41_Out_Channel Alignment__Mask_2/tables/007_dist_to_core_and_rim_EdU.csv.gz	601	1.36683557495162	5.98787287578671	raw__ss_1__os_0__min_size_50__min_size_overlap_0	RIF1 -/-	Image 41__Mask_2	Out_Channel Alignment	Image 41__Mask_2__Out_Channel Alignment	EdU
raw__ss_1__os_0__min_size_50__min_size_overlap_0/slide 5_rifko/Image 41_Out_Channel Alignment__Mask_2/tables/007_dist_to_core_and_rim_EdU.csv.gz	602	1.82036355457182	5.54644283172076	raw__ss_1__os_0__min_size_50__min_size_overlap_0	RIF1 -/-	Image 41__Mask_2	Out_Channel Alignment	Image 41__Mask_2__Out_Channel Alignment	EdU
raw__ss_1__os_0__min_size_50__min_size_overlap_0/slide 5_rifko/Image 41_Out_Channel Alignment__Mask_2/tables/007_dist_to_core_and_rim_EdU.csv.gz	603	1.27055777495041	5.99823447331645	raw__ss_1__os_0__min_size_50__min_size_overlap_0	RIF1 -/-	Image 41__Mask_2	Out_Channel Alignment	Image 41__Mask_2__Out_Channel Alignment	EdU
raw__ss_1__os_0__min_size_50__min_size_overlap_0/slide 5_rifko/Image 41_Out_Channel Alignment__Mask_2/tables/007_dist_to_core_and_rim_EdU.csv.gz	604	5.78391874236613	1.71159164979565	raw__ss_1__os_0__min_size_50__min_size_overlap_0	RIF1 -/-	Image 41__Mask_2	Out_Channel Alignment	Image 41__Mask_2__Out_Channel Alignment	EdU
raw__ss_1__os_0__min_size_50__min_size_overlap_0/slide 5_rifko/Image 41_Out_Channel Alignment__Mask_2/tables/007_dist_to_core_and_rim_EdU.csv.gz	605	4.9782753294081	2.4912176094982	raw__ss_1__os_0__min_size_50__min_size_overlap_0	RIF1 -/-	Image 41__Mask_2	Out_Channel Alignment	Image 41__Mask_2__Out_Channel Alignment	EdU
raw__ss_1__os_0__min_size_50__min_size_overlap_0/slide 5_rifko/Image 41_Out_Channel Alignment__Mask_2/tables/007_dist_to_core_and_rim_EdU.csv.gz	606	2.99992602268472	4.39326616905951	raw__ss_1__os_0__min_size_50__min_size_overlap_0	RIF1 -/-	Image 41__Mask_2	Out_Channel Alignment	Image 41__Mask_2__Out_Channel Alignment	EdU
raw__ss_1__os_0__min_size_50__min_size_overlap_0/slide 5_rifko/Image 41_Out_Channel Alignment__Mask_2/tables/007_dist_to_core_and_rim_EdU.csv.gz	607	2.79202671802065	4.59447983669992	raw__ss_1__os_0__min_size_50__min_size_overlap_0	RIF1 -/-	Image 41__Mask_2	Out_Channel Alignment	Image 41__Mask_2__Out_Channel Alignment	EdU
raw__ss_1__os_0__min_size_50__min_size_overlap_0/slide 5_rifko/Image 41_Out_Channel Alignment__Mask_2/tables/007_dist_to_core_and_rim_EdU.csv.gz	608	5.17503406298209	2.29325285629176	raw__ss_1__os_0__min_size_50__min_size_overlap_0	RIF1 -/-	Image 41__Mask_2	Out_Channel Alignment	Image 41__Mask_2__Out_Channel Alignment	EdU
raw__ss_1__os_0__min_size_50__min_size_overlap_0/slide 5_rifko/Image 41_Out_Channel Alignment__Mask_2/tables/007_dist_to_core_and_rim_EdU.csv.gz	609	0.665188929437155	5.92628646314097	raw__ss_1__os_0__min_size_50__min_size_overlap_0	RIF1 -/-	Image 41__Mask_2	Out_Channel Alignment	Image 41__Mask_2__Out_Channel Alignment	EdU
raw__ss_1__os_0__min_size_50__min_size_overlap_0/slide 5_rifko/Image 41_Out_Channel Alignment__Mask_2/tables/007_dist_to_core_and_rim_EdU.csv.gz	610	5.73822354130004	0.488926875664872	raw__ss_1__os_0__min_size_50__min_size_overlap_0	RIF1 -/-	Image 41__Mask_2	Out_Channel Alignment	Image 41__Mask_2__Out_Channel Alignment	EdU
raw__ss_1__os_0__min_size_50__min_size_overlap_0/slide 5_rifko/Image 41_Out_Channel Alignment__Mask_2/tables/007_dist_to_core_and_rim_EdU.csv.gz	611	4.75207610136342	2.70499345168915	raw__ss_1__os_0__min_size_50__min_size_overlap_0	RIF1 -/-	Image 41__Mask_2	Out_Channel Alignment	Image 41__Mask_2__Out_Channel Alignment	EdU
raw__ss_1__os_0__min_size_50__min_size_overlap_0/slide 5_rifko/Image 41_Out_Channel Alignment__Mask_2/tables/007_dist_to_core_and_rim_EdU.csv.gz	612	3.11836050140729	4.29906965050685	raw__ss_1__os_0__min_size_50__min_size_overlap_0	RIF1 -/-	Image 41__Mask_2	Out_Channel Alignment	Image 41__Mask_2__Out_Channel Alignment	EdU
raw__ss_1__os_0__min_size_50__min_size_overlap_0/slide 5_rifko/Image 41_Out_Channel Alignment__Mask_2/tables/007_dist_to_core_and_rim_EdU.csv.gz	613	4.86311611285061	1.37084906174652	raw__ss_1__os_0__min_size_50__min_size_overlap_0	RIF1 -/-	Image 41__Mask_2	Out_Channel Alignment	Image 41__Mask_2__Out_Channel Alignment	EdU
raw__ss_1__os_0__min_size_50__min_size_overlap_0/slide 5_rifko/Image 41_Out_Channel Alignment__Mask_2/tables/007_dist_to_core_and_rim_EdU.csv.gz	614	6.65157866876236	0.827218392587675	raw__ss_1__os_0__min_size_50__min_size_overlap_0	RIF1 -/-	Image 41__Mask_2	Out_Channel Alignment	Image 41__Mask_2__Out_Channel Alignment	EdU
raw__ss_1__os_0__min_size_50__min_size_overlap_0/slide 5_rifko/Image 41_Out_Channel Alignment__Mask_2/tables/007_dist_to_core_and_rim_EdU.csv.gz	615	6.3439542759112	1.16469975255671	raw__ss_1__os_0__min_size_50__min_size_overlap_0	RIF1 -/-	Image 41__Mask_2	Out_Channel Alignment	Image 41__Mask_2__Out_Channel Alignment	EdU
raw__ss_1__os_0__min_size_50__min_size_overlap_0/slide 5_rifko/Image 41_Out_Channel Alignment__Mask_2/tables/007_dist_to_core_and_rim_EdU.csv.gz	616	0.290662366008921	6.62229905273149	raw__ss_1__os_0__min_size_50__min_size_overlap_0	RIF1 -/-	Image 41__Mask_2	Out_Channel Alignment	Image 41__Mask_2__Out_Channel Alignment	EdU
raw__ss_1__os_0__min_size_50__min_size_overlap_0/slide 5_rifko/Image 41_Out_Channel Alignment__Mask_2/tables/007_dist_to_core_and_rim_EdU.csv.gz	617	3.39415625490803	4.02078956803268	raw__ss_1__os_0__min_size_50__min_size_overlap_0	RIF1 -/-	Image 41__Mask_2	Out_Channel Alignment	Image 41__Mask_2__Out_Channel Alignment	EdU
raw__ss_1__os_0__min_size_50__min_size_overlap_0/slide 5_rifko/Image 41_Out_Channel Alignment__Mask_2/tables/007_dist_to_core_and_rim_EdU.csv.gz	618	5.13314414492448	1.08027357067316	raw__ss_1__os_0__min_size_50__min_size_overlap_0	RIF1 -/-	Image 41__Mask_2	Out_Channel Alignment	Image 41__Mask_2__Out_Channel Alignment	EdU
raw__ss_1__os_0__min_size_50__min_size_overlap_0/slide 5_rifko/Image 41_Out_Channel Alignment__Mask_2/tables/007_dist_to_core_and_rim_EdU.csv.gz	619	4.15944829247328	3.28022800970201	raw__ss_1__os_0__min_size_50__min_size_overlap_0	RIF1 -/-	Image 41__Mask_2	Out_Channel Alignment	Image 41__Mask_2__Out_Channel Alignment	EdU
raw__ss_1__os_0__min_size_50__min_size_overlap_0/slide 5_rifko/Image 41_Out_Channel Alignment__Mask_2/tables/007_dist_to_core_and_rim_EdU.csv.gz	620	0.71732940877649	6.31313496342969	raw__ss_1__os_0__min_size_50__min_size_overlap_0	RIF1 -/-	Image 41__Mask_2	Out_Channel Alignment	Image 41__Mask_2__Out_Channel Alignment	EdU
raw__ss_1__os_0__min_size_50__min_size_overlap_0/slide 5_rifko/Image 41_Out_Channel Alignment__Mask_2/tables/007_dist_to_core_and_rim_EdU.csv.gz	621	2.322520834104	3.93176254891663	raw__ss_1__os_0__min_size_50__min_size_overlap_0	RIF1 -/-	Image 41__Mask_2	Out_Channel Alignment	Image 41__Mask_2__Out_Channel Alignment	EdU
raw__ss_1__os_0__min_size_50__min_size_overlap_0/slide 5_rifko/Image 41_Out_Channel Alignment__Mask_2/tables/007_dist_to_core_and_rim_EdU.csv.gz	622	5.4125408283412	2.03958759089175	raw__ss_1__os_0__min_size_50__min_size_overlap_0	RIF1 -/-	Image 41__Mask_2	Out_Channel Alignment	Image 41__Mask_2__Out_Channel Alignment	EdU
raw__ss_1__os_0__min_size_50__min_size_overlap_0/slide 5_rifko/Image 41_Out_Channel Alignment__Mask_2/tables/007_dist_to_core_and_rim_EdU.csv.gz	623	0.672671628307369	6.18934275777535	raw__ss_1__os_0__min_size_50__min_size_overlap_0	RIF1 -/-	Image 41__Mask_2	Out_Channel Alignment	Image 41__Mask_2__Out_Channel Alignment	EdU
raw__ss_1__os_0__min_size_50__min_size_overlap_0/slide 5_rifko/Image 41_Out_Channel Alignment__Mask_2/tables/007_dist_to_core_and_rim_EdU.csv.gz	624	0.384564345822262	6.34502874194261	raw__ss_1__os_0__min_size_50__min_size_overlap_0	RIF1 -/-	Image 41__Mask_2	Out_Channel Alignment	Image 41__Mask_2__Out_Channel Alignment	EdU
raw__ss_1__os_0__min_size_50__min_size_overlap_0/slide 5_rifko/Image 41_Out_Channel Alignment__Mask_2/tables/007_dist_to_core_and_rim_EdU.csv.gz	625	6.42655141442161	1.04952676512422	raw__ss_1__os_0__min_size_50__min_size_overlap_0	RIF1 -/-	Image 41__Mask_2	Out_Channel Alignment	Image 41__Mask_2__Out_Channel Alignment	EdU
raw__ss_1__os_0__min_size_50__min_size_overlap_0/slide 5_rifko/Image 41_Out_Channel Alignment__Mask_2/tables/007_dist_to_core_and_rim_EdU.csv.gz	626	3.9582437708456	3.46412085031208	raw__ss_1__os_0__min_size_50__min_size_overlap_0	RIF1 -/-	Image 41__Mask_2	Out_Channel Alignment	Image 41__Mask_2__Out_Channel Alignment	EdU
raw__ss_1__os_0__min_size_50__min_size_overlap_0/slide 5_rifko/Image 41_Out_Channel Alignment__Mask_2/tables/007_dist_to_core_and_rim_EdU.csv.gz	627	4.88156137791908	2.55956858324904	raw__ss_1__os_0__min_size_50__min_size_overlap_0	RIF1 -/-	Image 41__Mask_2	Out_Channel Alignment	Image 41__Mask_2__Out_Channel Alignment	EdU
raw__ss_1__os_0__min_size_50__min_size_overlap_0/slide 5_rifko/Image 41_Out_Channel Alignment__Mask_2/tables/007_dist_to_core_and_rim_EdU.csv.gz	628	5.13863077583236	1.04016692496177	raw__ss_1__os_0__min_size_50__min_size_overlap_0	RIF1 -/-	Image 41__Mask_2	Out_Channel Alignment	Image 41__Mask_2__Out_Channel Alignment	EdU
raw__ss_1__os_0__min_size_50__min_size_overlap_0/slide 5_rifko/Image 41_Out_Channel Alignment__Mask_2/tables/007_dist_to_core_and_rim_EdU.csv.gz	629	1.16271978667868	5.11585030886007	raw__ss_1__os_0__min_size_50__min_size_overlap_0	RIF1 -/-	Image 41__Mask_2	Out_Channel Alignment	Image 41__Mask_2__Out_Channel Alignment	EdU
raw__ss_1__os_0__min_size_50__min_size_overlap_0/slide 5_rifko/Image 41_Out_Channel Alignment__Mask_2/tables/007_dist_to_core_and_rim_EdU.csv.gz	630	1.07503548585648	5.99872346009461	raw__ss_1__os_0__min_size_50__min_size_overlap_0	RIF1 -/-	Image 41__Mask_2	Out_Channel Alignment	Image 41__Mask_2__Out_Channel Alignment	EdU
raw__ss_1__os_0__min_size_50__min_size_overlap_0/slide 5_rifko/Image 41_Out_Channel Alignment__Mask_2/tables/007_dist_to_core_and_rim_EdU.csv.gz	631	1.43102235472478	4.79676665621451	raw__ss_1__os_0__min_size_50__min_size_overlap_0	RIF1 -/-	Image 41__Mask_2	Out_Channel Alignment	Image 41__Mask_2__Out_Channel Alignment	EdU
raw__ss_1__os_0__min_size_50__min_size_overlap_0/slide 5_rifko/Image 41_Out_Channel Alignment__Mask_2/tables/007_dist_to_core_and_rim_EdU.csv.gz	632	4.79993713283896	1.3654441311978	raw__ss_1__os_0__min_size_50__min_size_overlap_0	RIF1 -/-	Image 41__Mask_2	Out_Channel Alignment	Image 41__Mask_2__Out_Channel Alignment	EdU
raw__ss_1__os_0__min_size_50__min_size_overlap_0/slide 5_rifko/Image 41_Out_Channel Alignment__Mask_2/tables/007_dist_to_core_and_rim_EdU.csv.gz	633	2.18699049423851	5.09598613441636	raw__ss_1__os_0__min_size_50__min_size_overlap_0	RIF1 -/-	Image 41__Mask_2	Out_Channel Alignment	Image 41__Mask_2__Out_Channel Alignment	EdU
raw__ss_1__os_0__min_size_50__min_size_overlap_0/slide 5_rifko/Image 41_Out_Channel Alignment__Mask_2/tables/007_dist_to_core_and_rim_EdU.csv.gz	634	3.90017645041734	2.26466586143038	raw__ss_1__os_0__min_size_50__min_size_overlap_0	RIF1 -/-	Image 41__Mask_2	Out_Channel Alignment	Image 41__Mask_2__Out_Channel Alignment	EdU
raw__ss_1__os_0__min_size_50__min_size_overlap_0/slide 5_rifko/Image 41_Out_Channel Alignment__Mask_2/tables/007_dist_to_core_and_rim_EdU.csv.gz	635	4.08426575971742	2.08208477474377	raw__ss_1__os_0__min_size_50__min_size_overlap_0	RIF1 -/-	Image 41__Mask_2	Out_Channel Alignment	Image 41__Mask_2__Out_Channel Alignment	EdU
raw__ss_1__os_0__min_size_50__min_size_overlap_0/slide 5_rifko/Image 41_Out_Channel Alignment__Mask_2/tables/007_dist_to_core_and_rim_EdU.csv.gz	636	7.15928977325107	0.34372208759666	raw__ss_1__os_0__min_size_50__min_size_overlap_0	RIF1 -/-	Image 41__Mask_2	Out_Channel Alignment	Image 41__Mask_2__Out_Channel Alignment	EdU
raw__ss_1__os_0__min_size_50__min_size_overlap_0/slide 5_rifko/Image 41_Out_Channel Alignment__Mask_2/tables/007_dist_to_core_and_rim_EdU.csv.gz	637	3.2361172048625	4.11769436841461	raw__ss_1__os_0__min_size_50__min_size_overlap_0	RIF1 -/-	Image 41__Mask_2	Out_Channel Alignment	Image 41__Mask_2__Out_Channel Alignment	EdU
raw__ss_1__os_0__min_size_50__min_size_overlap_0/slide 5_rifko/Image 41_Out_Channel Alignment__Mask_2/tables/007_dist_to_core_and_rim_EdU.csv.gz	638	2.00965624941851	5.24110731209789	raw__ss_1__os_0__min_size_50__min_size_overlap_0	RIF1 -/-	Image 41__Mask_2	Out_Channel Alignment	Image 41__Mask_2__Out_Channel Alignment	EdU
raw__ss_1__os_0__min_size_50__min_size_overlap_0/slide 5_rifko/Image 41_Out_Channel Alignment__Mask_2/tables/007_dist_to_core_and_rim_EdU.csv.gz	639	1.88883018788396	4.28175554683181	raw__ss_1__os_0__min_size_50__min_size_overlap_0	RIF1 -/-	Image 41__Mask_2	Out_Channel Alignment	Image 41__Mask_2__Out_Channel Alignment	EdU
raw__ss_1__os_0__min_size_50__min_size_overlap_0/slide 5_rifko/Image 41_Out_Channel Alignment__Mask_2/tables/007_dist_to_core_and_rim_EdU.csv.gz	640	3.20158655088638	4.1644984364183	raw__ss_1__os_0__min_size_50__min_size_overlap_0	RIF1 -/-	Image 41__Mask_2	Out_Channel Alignment	Image 41__Mask_2__Out_Channel Alignment	EdU
raw__ss_1__os_0__min_size_50__min_size_overlap_0/slide 5_rifko/Image 41_Out_Channel Alignment__Mask_2/tables/007_dist_to_core_and_rim_EdU.csv.gz	641	1.8758495555222	5.31071936522002	raw__ss_1__os_0__min_size_50__min_size_overlap_0	RIF1 -/-	Image 41__Mask_2	Out_Channel Alignment	Image 41__Mask_2__Out_Channel Alignment	EdU
raw__ss_1__os_0__min_size_50__min_size_overlap_0/slide 5_rifko/Image 41_Out_Channel Alignment__Mask_2/tables/007_dist_to_core_and_rim_EdU.csv.gz	642	0.381999821140176	6.12685718400319	raw__ss_1__os_0__min_size_50__min_size_overlap_0	RIF1 -/-	Image 41__Mask_2	Out_Channel Alignment	Image 41__Mask_2__Out_Channel Alignment	EdU
raw__ss_1__os_0__min_size_50__min_size_overlap_0/slide 5_rifko/Image 41_Out_Channel Alignment__Mask_2/tables/007_dist_to_core_and_rim_EdU.csv.gz	643	0.950084997397576	5.23557434606022	raw__ss_1__os_0__min_size_50__min_size_overlap_0	RIF1 -/-	Image 41__Mask_2	Out_Channel Alignment	Image 41__Mask_2__Out_Channel Alignment	EdU
raw__ss_1__os_0__min_size_50__min_size_overlap_0/slide 5_rifko/Image 41_Out_Channel Alignment__Mask_2/tables/007_dist_to_core_and_rim_EdU.csv.gz	644	5.51686600685833	1.92610504155064	raw__ss_1__os_0__min_size_50__min_size_overlap_0	RIF1 -/-	Image 41__Mask_2	Out_Channel Alignment	Image 41__Mask_2__Out_Channel Alignment	EdU
raw__ss_1__os_0__min_size_50__min_size_overlap_0/slide 5_rifko/Image 41_Out_Channel Alignment__Mask_2/tables/007_dist_to_core_and_rim_EdU.csv.gz	645	1.57967615253472	5.47540419472245	raw__ss_1__os_0__min_size_50__min_size_overlap_0	RIF1 -/-	Image 41__Mask_2	Out_Channel Alignment	Image 41__Mask_2__Out_Channel Alignment	EdU
raw__ss_1__os_0__min_size_50__min_size_overlap_0/slide 5_rifko/Image 41_Out_Channel Alignment__Mask_2/tables/007_dist_to_core_and_rim_EdU.csv.gz	646	4.44770067137347	2.97002194264719	raw__ss_1__os_0__min_size_50__min_size_overlap_0	RIF1 -/-	Image 41__Mask_2	Out_Channel Alignment	Image 41__Mask_2__Out_Channel Alignment	EdU
raw__ss_1__os_0__min_size_50__min_size_overlap_0/slide 5_rifko/Image 41_Out_Channel Alignment__Mask_2/tables/007_dist_to_core_and_rim_EdU.csv.gz	647	0.314098359437152	6.01375919631747	raw__ss_1__os_0__min_size_50__min_size_overlap_0	RIF1 -/-	Image 41__Mask_2	Out_Channel Alignment	Image 41__Mask_2__Out_Channel Alignment	EdU
raw__ss_1__os_0__min_size_50__min_size_overlap_0/slide 5_rifko/Image 41_Out_Channel Alignment__Mask_2/tables/007_dist_to_core_and_rim_EdU.csv.gz	648	5.24331469882256	2.19012052758772	raw__ss_1__os_0__min_size_50__min_size_overlap_0	RIF1 -/-	Image 41__Mask_2	Out_Channel Alignment	Image 41__Mask_2__Out_Channel Alignment	EdU
raw__ss_1__os_0__min_size_50__min_size_overlap_0/slide 5_rifko/Image 41_Out_Channel Alignment__Mask_2/tables/007_dist_to_core_and_rim_EdU.csv.gz	649	6.23792853993177	1.21235300873143	raw__ss_1__os_0__min_size_50__min_size_overlap_0	RIF1 -/-	Image 41__Mask_2	Out_Channel Alignment	Image 41__Mask_2__Out_Channel Alignment	EdU
raw__ss_1__os_0__min_size_50__min_size_overlap_0/slide 5_rifko/Image 41_Out_Channel Alignment__Mask_2/tables/007_dist_to_core_and_rim_EdU.csv.gz	650	2.83596366742967	4.48407991209648	raw__ss_1__os_0__min_size_50__min_size_overlap_0	RIF1 -/-	Image 41__Mask_2	Out_Channel Alignment	Image 41__Mask_2__Out_Channel Alignment	EdU
raw__ss_1__os_0__min_size_50__min_size_overlap_0/slide 5_rifko/Image 41_Out_Channel Alignment__Mask_2/tables/007_dist_to_core_and_rim_EdU.csv.gz	651	6.69088934078585	0.758806749298919	raw__ss_1__os_0__min_size_50__min_size_overlap_0	RIF1 -/-	Image 41__Mask_2	Out_Channel Alignment	Image 41__Mask_2__Out_Channel Alignment	EdU
raw__ss_1__os_0__min_size_50__min_size_overlap_0/slide 5_rifko/Image 41_Out_Channel Alignment__Mask_2/tables/007_dist_to_core_and_rim_EdU.csv.gz	652	5.80701234172588	1.63341717260983	raw__ss_1__os_0__min_size_50__min_size_overlap_0	RIF1 -/-	Image 41__Mask_2	Out_Channel Alignment	Image 41__Mask_2__Out_Channel Alignment	EdU
raw__ss_1__os_0__min_size_50__min_size_overlap_0/slide 5_rifko/Image 41_Out_Channel Alignment__Mask_2/tables/007_dist_to_core_and_rim_EdU.csv.gz	653	2.93430478204272	3.21404622664212	raw__ss_1__os_0__min_size_50__min_size_overlap_0	RIF1 -/-	Image 41__Mask_2	Out_Channel Alignment	Image 41__Mask_2__Out_Channel Alignment	EdU
raw__ss_1__os_0__min_size_50__min_size_overlap_0/slide 5_rifko/Image 41_Out_Channel Alignment__Mask_2/tables/007_dist_to_core_and_rim_EdU.csv.gz	654	6.92548691078182	0.527456983081477	raw__ss_1__os_0__min_size_50__min_size_overlap_0	RIF1 -/-	Image 41__Mask_2	Out_Channel Alignment	Image 41__Mask_2__Out_Channel Alignment	EdU
raw__ss_1__os_0__min_size_50__min_size_overlap_0/slide 5_rifko/Image 41_Out_Channel Alignment__Mask_2/tables/007_dist_to_core_and_rim_EdU.csv.gz	655	3.85838010048396	3.48956654591685	raw__ss_1__os_0__min_size_50__min_size_overlap_0	RIF1 -/-	Image 41__Mask_2	Out_Channel Alignment	Image 41__Mask_2__Out_Channel Alignment	EdU
raw__ss_1__os_0__min_size_50__min_size_overlap_0/slide 5_rifko/Image 41_Out_Channel Alignment__Mask_2/tables/007_dist_to_core_and_rim_EdU.csv.gz	656	2.00366086581655	4.13316324794108	raw__ss_1__os_0__min_size_50__min_size_overlap_0	RIF1 -/-	Image 41__Mask_2	Out_Channel Alignment	Image 41__Mask_2__Out_Channel Alignment	EdU
raw__ss_1__os_0__min_size_50__min_size_overlap_0/slide 5_rifko/Image 41_Out_Channel Alignment__Mask_2/tables/007_dist_to_core_and_rim_EdU.csv.gz	657	1.0752297959989	5.08227372452312	raw__ss_1__os_0__min_size_50__min_size_overlap_0	RIF1 -/-	Image 41__Mask_2	Out_Channel Alignment	Image 41__Mask_2__Out_Channel Alignment	EdU
raw__ss_1__os_0__min_size_50__min_size_overlap_0/slide 5_rifko/Image 41_Out_Channel Alignment__Mask_2/tables/007_dist_to_core_and_rim_EdU.csv.gz	658	3.40371586376607	3.94197016995349	raw__ss_1__os_0__min_size_50__min_size_overlap_0	RIF1 -/-	Image 41__Mask_2	Out_Channel Alignment	Image 41__Mask_2__Out_Channel Alignment	EdU
raw__ss_1__os_0__min_size_50__min_size_overlap_0/slide 5_rifko/Image 41_Out_Channel Alignment__Mask_2/tables/007_dist_to_core_and_rim_EdU.csv.gz	659	4.25909511711725	3.09597308137383	raw__ss_1__os_0__min_size_50__min_size_overlap_0	RIF1 -/-	Image 41__Mask_2	Out_Channel Alignment	Image 41__Mask_2__Out_Channel Alignment	EdU
raw__ss_1__os_0__min_size_50__min_size_overlap_0/slide 5_rifko/Image 41_Out_Channel Alignment__Mask_2/tables/007_dist_to_core_and_rim_EdU.csv.gz	660	3.74968257703249	3.61144391918289	raw__ss_1__os_0__min_size_50__min_size_overlap_0	RIF1 -/-	Image 41__Mask_2	Out_Channel Alignment	Image 41__Mask_2__Out_Channel Alignment	EdU
raw__ss_1__os_0__min_size_50__min_size_overlap_0/slide 5_rifko/Image 41_Out_Channel Alignment__Mask_2/tables/007_dist_to_core_and_rim_EdU.csv.gz	661	5.07834913064542	2.32730670072003	raw__ss_1__os_0__min_size_50__min_size_overlap_0	RIF1 -/-	Image 41__Mask_2	Out_Channel Alignment	Image 41__Mask_2__Out_Channel Alignment	EdU
raw__ss_1__os_0__min_size_50__min_size_overlap_0/slide 5_rifko/Image 41_Out_Channel Alignment__Mask_2/tables/007_dist_to_core_and_rim_EdU.csv.gz	662	3.70680041670253	3.66796656836048	raw__ss_1__os_0__min_size_50__min_size_overlap_0	RIF1 -/-	Image 41__Mask_2	Out_Channel Alignment	Image 41__Mask_2__Out_Channel Alignment	EdU
raw__ss_1__os_0__min_size_50__min_size_overlap_0/slide 5_rifko/Image 41_Out_Channel Alignment__Mask_2/tables/007_dist_to_core_and_rim_EdU.csv.gz	663	0.948877439757785	5.2243319259201	raw__ss_1__os_0__min_size_50__min_size_overlap_0	RIF1 -/-	Image 41__Mask_2	Out_Channel Alignment	Image 41__Mask_2__Out_Channel Alignment	EdU
raw__ss_1__os_0__min_size_50__min_size_overlap_0/slide 5_rifko/Image 41_Out_Channel Alignment__Mask_2/tables/007_dist_to_core_and_rim_EdU.csv.gz	664	4.6436256862435	1.49681862955031	raw__ss_1__os_0__min_size_50__min_size_overlap_0	RIF1 -/-	Image 41__Mask_2	Out_Channel Alignment	Image 41__Mask_2__Out_Channel Alignment	EdU
raw__ss_1__os_0__min_size_50__min_size_overlap_0/slide 5_rifko/Image 41_Out_Channel Alignment__Mask_2/tables/007_dist_to_core_and_rim_EdU.csv.gz	665	6.3315252238159	1.10244722215576	raw__ss_1__os_0__min_size_50__min_size_overlap_0	RIF1 -/-	Image 41__Mask_2	Out_Channel Alignment	Image 41__Mask_2__Out_Channel Alignment	EdU
raw__ss_1__os_0__min_size_50__min_size_overlap_0/slide 5_rifko/Image 41_Out_Channel Alignment__Mask_2/tables/007_dist_to_core_and_rim_EdU.csv.gz	666	1.13479665545378	5.01668900842966	raw__ss_1__os_0__min_size_50__min_size_overlap_0	RIF1 -/-	Image 41__Mask_2	Out_Channel Alignment	Image 41__Mask_2__Out_Channel Alignment	EdU
raw__ss_1__os_0__min_size_50__min_size_overlap_0/slide 5_rifko/Image 41_Out_Channel Alignment__Mask_2/tables/007_dist_to_core_and_rim_EdU.csv.gz	667	4.46271901192121	2.89856313265488	raw__ss_1__os_0__min_size_50__min_size_overlap_0	RIF1 -/-	Image 41__Mask_2	Out_Channel Alignment	Image 41__Mask_2__Out_Channel Alignment	EdU
raw__ss_1__os_0__min_size_50__min_size_overlap_0/slide 5_rifko/Image 41_Out_Channel Alignment__Mask_2/tables/007_dist_to_core_and_rim_EdU.csv.gz	668	0.729983024640238	5.69991358900689	raw__ss_1__os_0__min_size_50__min_size_overlap_0	RIF1 -/-	Image 41__Mask_2	Out_Channel Alignment	Image 41__Mask_2__Out_Channel Alignment	EdU
raw__ss_1__os_0__min_size_50__min_size_overlap_0/slide 5_rifko/Image 41_Out_Channel Alignment__Mask_2/tables/007_dist_to_core_and_rim_EdU.csv.gz	669	0.713466249089087	5.66351074659244	raw__ss_1__os_0__min_size_50__min_size_overlap_0	RIF1 -/-	Image 41__Mask_2	Out_Channel Alignment	Image 41__Mask_2__Out_Channel Alignment	EdU
raw__ss_1__os_0__min_size_50__min_size_overlap_0/slide 5_rifko/Image 41_Out_Channel Alignment__Mask_2/tables/007_dist_to_core_and_rim_EdU.csv.gz	670	0.562791724295846	5.69316037992095	raw__ss_1__os_0__min_size_50__min_size_overlap_0	RIF1 -/-	Image 41__Mask_2	Out_Channel Alignment	Image 41__Mask_2__Out_Channel Alignment	EdU
raw__ss_1__os_0__min_size_50__min_size_overlap_0/slide 5_rifko/Image 41_Out_Channel Alignment__Mask_2/tables/007_dist_to_core_and_rim_EdU.csv.gz	671	3.01353357196002	4.24741954381859	raw__ss_1__os_0__min_size_50__min_size_overlap_0	RIF1 -/-	Image 41__Mask_2	Out_Channel Alignment	Image 41__Mask_2__Out_Channel Alignment	EdU
raw__ss_1__os_0__min_size_50__min_size_overlap_0/slide 5_rifko/Image 41_Out_Channel Alignment__Mask_2/tables/007_dist_to_core_and_rim_EdU.csv.gz	672	2.49499054007023	4.64773719278573	raw__ss_1__os_0__min_size_50__min_size_overlap_0	RIF1 -/-	Image 41__Mask_2	Out_Channel Alignment	Image 41__Mask_2__Out_Channel Alignment	EdU
raw__ss_1__os_0__min_size_50__min_size_overlap_0/slide 5_rifko/Image 41_Out_Channel Alignment__Mask_2/tables/007_dist_to_core_and_rim_EdU.csv.gz	673	0.417845695813993	5.90877003101986	raw__ss_1__os_0__min_size_50__min_size_overlap_0	RIF1 -/-	Image 41__Mask_2	Out_Channel Alignment	Image 41__Mask_2__Out_Channel Alignment	EdU
raw__ss_1__os_0__min_size_50__min_size_overlap_0/slide 5_rifko/Image 41_Out_Channel Alignment__Mask_2/tables/007_dist_to_core_and_rim_EdU.csv.gz	674	1.5347393494277	5.22984642667597	raw__ss_1__os_0__min_size_50__min_size_overlap_0	RIF1 -/-	Image 41__Mask_2	Out_Channel Alignment	Image 41__Mask_2__Out_Channel Alignment	EdU
raw__ss_1__os_0__min_size_50__min_size_overlap_0/slide 5_rifko/Image 41_Out_Channel Alignment__Mask_2/tables/007_dist_to_core_and_rim_EdU.csv.gz	675	2.72295546684762	4.50759218835334	raw__ss_1__os_0__min_size_50__min_size_overlap_0	RIF1 -/-	Image 41__Mask_2	Out_Channel Alignment	Image 41__Mask_2__Out_Channel Alignment	EdU
raw__ss_1__os_0__min_size_50__min_size_overlap_0/slide 5_rifko/Image 41_Out_Channel Alignment__Mask_2/tables/007_dist_to_core_and_rim_EdU.csv.gz	676	4.71203106414815	2.65653445466444	raw__ss_1__os_0__min_size_50__min_size_overlap_0	RIF1 -/-	Image 41__Mask_2	Out_Channel Alignment	Image 41__Mask_2__Out_Channel Alignment	EdU
raw__ss_1__os_0__min_size_50__min_size_overlap_0/slide 5_rifko/Image 41_Out_Channel Alignment__Mask_2/tables/007_dist_to_core_and_rim_EdU.csv.gz	677	2.76218274217282	4.45079393991698	raw__ss_1__os_0__min_size_50__min_size_overlap_0	RIF1 -/-	Image 41__Mask_2	Out_Channel Alignment	Image 41__Mask_2__Out_Channel Alignment	EdU
raw__ss_1__os_0__min_size_50__min_size_overlap_0/slide 5_rifko/Image 41_Out_Channel Alignment__Mask_2/tables/007_dist_to_core_and_rim_EdU.csv.gz	678	5.84207031017621	1.58385609456011	raw__ss_1__os_0__min_size_50__min_size_overlap_0	RIF1 -/-	Image 41__Mask_2	Out_Channel Alignment	Image 41__Mask_2__Out_Channel Alignment	EdU
raw__ss_1__os_0__min_size_50__min_size_overlap_0/slide 5_rifko/Image 41_Out_Channel Alignment__Mask_2/tables/007_dist_to_core_and_rim_EdU.csv.gz	679	3.32560735468713	3.93112719017943	raw__ss_1__os_0__min_size_50__min_size_overlap_0	RIF1 -/-	Image 41__Mask_2	Out_Channel Alignment	Image 41__Mask_2__Out_Channel Alignment	EdU
raw__ss_1__os_0__min_size_50__min_size_overlap_0/slide 5_rifko/Image 41_Out_Channel Alignment__Mask_2/tables/007_dist_to_core_and_rim_EdU.csv.gz	680	1.27279366750821	4.88378798901694	raw__ss_1__os_0__min_size_50__min_size_overlap_0	RIF1 -/-	Image 41__Mask_2	Out_Channel Alignment	Image 41__Mask_2__Out_Channel Alignment	EdU
raw__ss_1__os_0__min_size_50__min_size_overlap_0/slide 5_rifko/Image 41_Out_Channel Alignment__Mask_2/tables/007_dist_to_core_and_rim_EdU.csv.gz	681	6.02973313142432	1.38982951495521	raw__ss_1__os_0__min_size_50__min_size_overlap_0	RIF1 -/-	Image 41__Mask_2	Out_Channel Alignment	Image 41__Mask_2__Out_Channel Alignment	EdU
raw__ss_1__os_0__min_size_50__min_size_overlap_0/slide 5_rifko/Image 41_Out_Channel Alignment__Mask_2/tables/007_dist_to_core_and_rim_EdU.csv.gz	682	1.45363649209198	5.05315508148511	raw__ss_1__os_0__min_size_50__min_size_overlap_0	RIF1 -/-	Image 41__Mask_2	Out_Channel Alignment	Image 41__Mask_2__Out_Channel Alignment	EdU
raw__ss_1__os_0__min_size_50__min_size_overlap_0/slide 5_rifko/Image 41_Out_Channel Alignment__Mask_2/tables/007_dist_to_core_and_rim_EdU.csv.gz	683	4.98213218468762	1.1324671146079	raw__ss_1__os_0__min_size_50__min_size_overlap_0	RIF1 -/-	Image 41__Mask_2	Out_Channel Alignment	Image 41__Mask_2__Out_Channel Alignment	EdU
raw__ss_1__os_0__min_size_50__min_size_overlap_0/slide 5_rifko/Image 41_Out_Channel Alignment__Mask_2/tables/007_dist_to_core_and_rim_EdU.csv.gz	684	3.79410712720113	3.5215433923958	raw__ss_1__os_0__min_size_50__min_size_overlap_0	RIF1 -/-	Image 41__Mask_2	Out_Channel Alignment	Image 41__Mask_2__Out_Channel Alignment	EdU
raw__ss_1__os_0__min_size_50__min_size_overlap_0/slide 5_rifko/Image 41_Out_Channel Alignment__Mask_2/tables/007_dist_to_core_and_rim_EdU.csv.gz	685	5.04301398217032	2.3180405695353	raw__ss_1__os_0__min_size_50__min_size_overlap_0	RIF1 -/-	Image 41__Mask_2	Out_Channel Alignment	Image 41__Mask_2__Out_Channel Alignment	EdU
raw__ss_1__os_0__min_size_50__min_size_overlap_0/slide 5_rifko/Image 41_Out_Channel Alignment__Mask_2/tables/007_dist_to_core_and_rim_EdU.csv.gz	686	1.77054656423402	4.43126397844982	raw__ss_1__os_0__min_size_50__min_size_overlap_0	RIF1 -/-	Image 41__Mask_2	Out_Channel Alignment	Image 41__Mask_2__Out_Channel Alignment	EdU
raw__ss_1__os_0__min_size_50__min_size_overlap_0/slide 5_rifko/Image 41_Out_Channel Alignment__Mask_2/tables/007_dist_to_core_and_rim_EdU.csv.gz	687	2.43284466393962	4.45855161878475	raw__ss_1__os_0__min_size_50__min_size_overlap_0	RIF1 -/-	Image 41__Mask_2	Out_Channel Alignment	Image 41__Mask_2__Out_Channel Alignment	EdU
raw__ss_1__os_0__min_size_50__min_size_overlap_0/slide 5_rifko/Image 41_Out_Channel Alignment__Mask_2/tables/007_dist_to_core_and_rim_EdU.csv.gz	688	5.72603931261557	0.398262684846143	raw__ss_1__os_0__min_size_50__min_size_overlap_0	RIF1 -/-	Image 41__Mask_2	Out_Channel Alignment	Image 41__Mask_2__Out_Channel Alignment	EdU
raw__ss_1__os_0__min_size_50__min_size_overlap_0/slide 5_rifko/Image 41_Out_Channel Alignment__Mask_2/tables/007_dist_to_core_and_rim_EdU.csv.gz	689	0.892167824036741	5.47943490218647	raw__ss_1__os_0__min_size_50__min_size_overlap_0	RIF1 -/-	Image 41__Mask_2	Out_Channel Alignment	Image 41__Mask_2__Out_Channel Alignment	EdU
raw__ss_1__os_0__min_size_50__min_size_overlap_0/slide 5_rifko/Image 41_Out_Channel Alignment__Mask_2/tables/007_dist_to_core_and_rim_EdU.csv.gz	690	5.66110726535496	1.72057401649588	raw__ss_1__os_0__min_size_50__min_size_overlap_0	RIF1 -/-	Image 41__Mask_2	Out_Channel Alignment	Image 41__Mask_2__Out_Channel Alignment	EdU
raw__ss_1__os_0__min_size_50__min_size_overlap_0/slide 5_rifko/Image 41_Out_Channel Alignment__Mask_2/tables/007_dist_to_core_and_rim_EdU.csv.gz	691	5.18298540246956	0.929096778583905	raw__ss_1__os_0__min_size_50__min_size_overlap_0	RIF1 -/-	Image 41__Mask_2	Out_Channel Alignment	Image 41__Mask_2__Out_Channel Alignment	EdU
raw__ss_1__os_0__min_size_50__min_size_overlap_0/slide 5_rifko/Image 41_Out_Channel Alignment__Mask_2/tables/007_dist_to_core_and_rim_EdU.csv.gz	692	3.97930920287064	3.31033422692072	raw__ss_1__os_0__min_size_50__min_size_overlap_0	RIF1 -/-	Image 41__Mask_2	Out_Channel Alignment	Image 41__Mask_2__Out_Channel Alignment	EdU
raw__ss_1__os_0__min_size_50__min_size_overlap_0/slide 5_rifko/Image 41_Out_Channel Alignment__Mask_2/tables/007_dist_to_core_and_rim_EdU.csv.gz	693	1.90200006537822	4.63742402703688	raw__ss_1__os_0__min_size_50__min_size_overlap_0	RIF1 -/-	Image 41__Mask_2	Out_Channel Alignment	Image 41__Mask_2__Out_Channel Alignment	EdU
raw__ss_1__os_0__min_size_50__min_size_overlap_0/slide 5_rifko/Image 41_Out_Channel Alignment__Mask_2/tables/007_dist_to_core_and_rim_EdU.csv.gz	694	1.39741903742334	4.89914903515642	raw__ss_1__os_0__min_size_50__min_size_overlap_0	RIF1 -/-	Image 41__Mask_2	Out_Channel Alignment	Image 41__Mask_2__Out_Channel Alignment	EdU
raw__ss_1__os_0__min_size_50__min_size_overlap_0/slide 5_rifko/Image 41_Out_Channel Alignment__Mask_2/tables/007_dist_to_core_and_rim_EdU.csv.gz	695	1.01102996996847	5.23230793528374	raw__ss_1__os_0__min_size_50__min_size_overlap_0	RIF1 -/-	Image 41__Mask_2	Out_Channel Alignment	Image 41__Mask_2__Out_Channel Alignment	EdU
raw__ss_1__os_0__min_size_50__min_size_overlap_0/slide 5_rifko/Image 41_Out_Channel Alignment__Mask_2/tables/007_dist_to_core_and_rim_EdU.csv.gz	696	5.55642801123349	1.799363175704	raw__ss_1__os_0__min_size_50__min_size_overlap_0	RIF1 -/-	Image 41__Mask_2	Out_Channel Alignment	Image 41__Mask_2__Out_Channel Alignment	EdU
raw__ss_1__os_0__min_size_50__min_size_overlap_0/slide 5_rifko/Image 41_Out_Channel Alignment__Mask_2/tables/007_dist_to_core_and_rim_EdU.csv.gz	697	4.21805637113019	3.07657876441209	raw__ss_1__os_0__min_size_50__min_size_overlap_0	RIF1 -/-	Image 41__Mask_2	Out_Channel Alignment	Image 41__Mask_2__Out_Channel Alignment	EdU
raw__ss_1__os_0__min_size_50__min_size_overlap_0/slide 5_rifko/Image 41_Out_Channel Alignment__Mask_2/tables/007_dist_to_core_and_rim_EdU.csv.gz	698	2.78454855643906	4.04288349112858	raw__ss_1__os_0__min_size_50__min_size_overlap_0	RIF1 -/-	Image 41__Mask_2	Out_Channel Alignment	Image 41__Mask_2__Out_Channel Alignment	EdU
raw__ss_1__os_0__min_size_50__min_size_overlap_0/slide 5_rifko/Image 41_Out_Channel Alignment__Mask_2/tables/007_dist_to_core_and_rim_EdU.csv.gz	699	2.22340953768678	4.37374173132274	raw__ss_1__os_0__min_size_50__min_size_overlap_0	RIF1 -/-	Image 41__Mask_2	Out_Channel Alignment	Image 41__Mask_2__Out_Channel Alignment	EdU
raw__ss_1__os_0__min_size_50__min_size_overlap_0/slide 5_rifko/Image 41_Out_Channel Alignment__Mask_2/tables/007_dist_to_core_and_rim_EdU.csv.gz	700	2.78899887015625	3.39512551805515	raw__ss_1__os_0__min_size_50__min_size_overlap_0	RIF1 -/-	Image 41__Mask_2	Out_Channel Alignment	Image 41__Mask_2__Out_Channel Alignment	EdU
raw__ss_1__os_0__min_size_50__min_size_overlap_0/slide 5_rifko/Image 41_Out_Channel Alignment__Mask_2/tables/007_dist_to_core_and_rim_EdU.csv.gz	701	6.18808866699167	1.16847674966513	raw__ss_1__os_0__min_size_50__min_size_overlap_0	RIF1 -/-	Image 41__Mask_2	Out_Channel Alignment	Image 41__Mask_2__Out_Channel Alignment	EdU
raw__ss_1__os_0__min_size_50__min_size_overlap_0/slide 5_rifko/Image 41_Out_Channel Alignment__Mask_2/tables/007_dist_to_core_and_rim_EdU.csv.gz	702	2.67208968303007	3.51878851561022	raw__ss_1__os_0__min_size_50__min_size_overlap_0	RIF1 -/-	Image 41__Mask_2	Out_Channel Alignment	Image 41__Mask_2__Out_Channel Alignment	EdU
raw__ss_1__os_0__min_size_50__min_size_overlap_0/slide 5_rifko/Image 41_Out_Channel Alignment__Mask_2/tables/007_dist_to_core_and_rim_EdU.csv.gz	703	3.94840430806708	3.28833903467839	raw__ss_1__os_0__min_size_50__min_size_overlap_0	RIF1 -/-	Image 41__Mask_2	Out_Channel Alignment	Image 41__Mask_2__Out_Channel Alignment	EdU
raw__ss_1__os_0__min_size_50__min_size_overlap_0/slide 5_rifko/Image 41_Out_Channel Alignment__Mask_2/tables/007_dist_to_core_and_rim_EdU.csv.gz	704	4.8976128959529	2.46398134793781	raw__ss_1__os_0__min_size_50__min_size_overlap_0	RIF1 -/-	Image 41__Mask_2	Out_Channel Alignment	Image 41__Mask_2__Out_Channel Alignment	EdU
raw__ss_1__os_0__min_size_50__min_size_overlap_0/slide 5_rifko/Image 41_Out_Channel Alignment__Mask_2/tables/007_dist_to_core_and_rim_EdU.csv.gz	705	5.75364967477255	1.60231361197298	raw__ss_1__os_0__min_size_50__min_size_overlap_0	RIF1 -/-	Image 41__Mask_2	Out_Channel Alignment	Image 41__Mask_2__Out_Channel Alignment	EdU
raw__ss_1__os_0__min_size_50__min_size_overlap_0/slide 5_rifko/Image 41_Out_Channel Alignment__Mask_2/tables/007_dist_to_core_and_rim_EdU.csv.gz	706	1.31140538916045	5.05178641534973	raw__ss_1__os_0__min_size_50__min_size_overlap_0	RIF1 -/-	Image 41__Mask_2	Out_Channel Alignment	Image 41__Mask_2__Out_Channel Alignment	EdU
raw__ss_1__os_0__min_size_50__min_size_overlap_0/slide 5_rifko/Image 41_Out_Channel Alignment__Mask_2/tables/007_dist_to_core_and_rim_EdU.csv.gz	707	3.36226205733989	2.81647722768816	raw__ss_1__os_0__min_size_50__min_size_overlap_0	RIF1 -/-	Image 41__Mask_2	Out_Channel Alignment	Image 41__Mask_2__Out_Channel Alignment	EdU
raw__ss_1__os_0__min_size_50__min_size_overlap_0/slide 5_rifko/Image 41_Out_Channel Alignment__Mask_2/tables/007_dist_to_core_and_rim_EdU.csv.gz	708	2.02607661452872	4.29197272481748	raw__ss_1__os_0__min_size_50__min_size_overlap_0	RIF1 -/-	Image 41__Mask_2	Out_Channel Alignment	Image 41__Mask_2__Out_Channel Alignment	EdU
raw__ss_1__os_0__min_size_50__min_size_overlap_0/slide 5_rifko/Image 41_Out_Channel Alignment__Mask_2/tables/007_dist_to_core_and_rim_EdU.csv.gz	709	4.02825440794909	3.17931813638009	raw__ss_1__os_0__min_size_50__min_size_overlap_0	RIF1 -/-	Image 41__Mask_2	Out_Channel Alignment	Image 41__Mask_2__Out_Channel Alignment	EdU
raw__ss_1__os_0__min_size_50__min_size_overlap_0/slide 5_rifko/Image 41_Out_Channel Alignment__Mask_2/tables/007_dist_to_core_and_rim_EdU.csv.gz	710	3.41209347015642	3.47706884081145	raw__ss_1__os_0__min_size_50__min_size_overlap_0	RIF1 -/-	Image 41__Mask_2	Out_Channel Alignment	Image 41__Mask_2__Out_Channel Alignment	EdU
raw__ss_1__os_0__min_size_50__min_size_overlap_0/slide 5_rifko/Image 41_Out_Channel Alignment__Mask_2/tables/007_dist_to_core_and_rim_EdU.csv.gz	711	3.6707750604088	3.39413051480442	raw__ss_1__os_0__min_size_50__min_size_overlap_0	RIF1 -/-	Image 41__Mask_2	Out_Channel Alignment	Image 41__Mask_2__Out_Channel Alignment	EdU
raw__ss_1__os_0__min_size_50__min_size_overlap_0/slide 5_rifko/Image 41_Out_Channel Alignment__Mask_2/tables/007_dist_to_core_and_rim_EdU.csv.gz	712	2.49122407646999	3.78945862688829	raw__ss_1__os_0__min_size_50__min_size_overlap_0	RIF1 -/-	Image 41__Mask_2	Out_Channel Alignment	Image 41__Mask_2__Out_Channel Alignment	EdU
raw__ss_1__os_0__min_size_50__min_size_overlap_0/slide 5_rifko/Image 41_Out_Channel Alignment__Mask_2/tables/007_dist_to_core_and_rim_EdU.csv.gz	714	1.63565662963049	4.6851737498283	raw__ss_1__os_0__min_size_50__min_size_overlap_0	RIF1 -/-	Image 41__Mask_2	Out_Channel Alignment	Image 41__Mask_2__Out_Channel Alignment	EdU
raw__ss_1__os_0__min_size_50__min_size_overlap_0/slide 5_rifko/Image 41_Out_Channel Alignment__Mask_2/tables/007_dist_to_core_and_rim_EdU.csv.gz	715	4.63452737091019	1.50059714326045	raw__ss_1__os_0__min_size_50__min_size_overlap_0	RIF1 -/-	Image 41__Mask_2	Out_Channel Alignment	Image 41__Mask_2__Out_Channel Alignment	EdU
raw__ss_1__os_0__min_size_50__min_size_overlap_0/slide 5_rifko/Image 41_Out_Channel Alignment__Mask_2/tables/007_dist_to_core_and_rim_EdU.csv.gz	716	1.70463726062343	4.47800888455972	raw__ss_1__os_0__min_size_50__min_size_overlap_0	RIF1 -/-	Image 41__Mask_2	Out_Channel Alignment	Image 41__Mask_2__Out_Channel Alignment	EdU
raw__ss_1__os_0__min_size_50__min_size_overlap_0/slide 5_rifko/Image 41_Out_Channel Alignment__Mask_2/tables/007_dist_to_core_and_rim_EdU.csv.gz	717	1.46257229495214	4.741566358775	raw__ss_1__os_0__min_size_50__min_size_overlap_0	RIF1 -/-	Image 41__Mask_2	Out_Channel Alignment	Image 41__Mask_2__Out_Channel Alignment	EdU
raw__ss_1__os_0__min_size_50__min_size_overlap_0/slide 5_rifko/Image 41_Out_Channel Alignment__Mask_2/tables/007_dist_to_core_and_rim_EdU.csv.gz	718	5.27138919585982	2.11448773902566	raw__ss_1__os_0__min_size_50__min_size_overlap_0	RIF1 -/-	Image 41__Mask_2	Out_Channel Alignment	Image 41__Mask_2__Out_Channel Alignment	EdU
raw__ss_1__os_0__min_size_50__min_size_overlap_0/slide 5_rifko/Image 41_Out_Channel Alignment__Mask_2/tables/007_dist_to_core_and_rim_EdU.csv.gz	719	1.85872698817286	4.36541695819909	raw__ss_1__os_0__min_size_50__min_size_overlap_0	RIF1 -/-	Image 41__Mask_2	Out_Channel Alignment	Image 41__Mask_2__Out_Channel Alignment	EdU
raw__ss_1__os_0__min_size_50__min_size_overlap_0/slide 5_rifko/Image 41_Out_Channel Alignment__Mask_2/tables/007_dist_to_core_and_rim_EdU.csv.gz	720	1.95657477683335	4.43645592521793	raw__ss_1__os_0__min_size_50__min_size_overlap_0	RIF1 -/-	Image 41__Mask_2	Out_Channel Alignment	Image 41__Mask_2__Out_Channel Alignment	EdU
raw__ss_1__os_0__min_size_50__min_size_overlap_0/slide 5_rifko/Image 41_Out_Channel Alignment__Mask_2/tables/007_dist_to_core_and_rim_EdU.csv.gz	721	2.53934430989514	3.91880143462438	raw__ss_1__os_0__min_size_50__min_size_overlap_0	RIF1 -/-	Image 41__Mask_2	Out_Channel Alignment	Image 41__Mask_2__Out_Channel Alignment	EdU
raw__ss_1__os_0__min_size_50__min_size_overlap_0/slide 5_rifko/Image 41_Out_Channel Alignment__Mask_2/tables/007_dist_to_core_and_rim_EdU.csv.gz	722	1.89924689157419	4.50320715955755	raw__ss_1__os_0__min_size_50__min_size_overlap_0	RIF1 -/-	Image 41__Mask_2	Out_Channel Alignment	Image 41__Mask_2__Out_Channel Alignment	EdU
raw__ss_1__os_0__min_size_50__min_size_overlap_0/slide 5_rifko/Image 41_Out_Channel Alignment__Mask_2/tables/007_dist_to_core_and_rim_EdU.csv.gz	723	3.22368732245736	2.99085039460615	raw__ss_1__os_0__min_size_50__min_size_overlap_0	RIF1 -/-	Image 41__Mask_2	Out_Channel Alignment	Image 41__Mask_2__Out_Channel Alignment	EdU
raw__ss_1__os_0__min_size_50__min_size_overlap_0/slide 5_rifko/Image 41_Out_Channel Alignment__Mask_2/tables/007_dist_to_core_and_rim_EdU.csv.gz	724	4.81265066399844	2.43590801012743	raw__ss_1__os_0__min_size_50__min_size_overlap_0	RIF1 -/-	Image 41__Mask_2	Out_Channel Alignment	Image 41__Mask_2__Out_Channel Alignment	EdU
raw__ss_1__os_0__min_size_50__min_size_overlap_0/slide 5_rifko/Image 41_Out_Channel Alignment__Mask_2/tables/007_dist_to_core_and_rim_EdU.csv.gz	725	1.88605816458898	4.47933860933667	raw__ss_1__os_0__min_size_50__min_size_overlap_0	RIF1 -/-	Image 41__Mask_2	Out_Channel Alignment	Image 41__Mask_2__Out_Channel Alignment	EdU
raw__ss_1__os_0__min_size_50__min_size_overlap_0/slide 5_rifko/Image 41_Out_Channel Alignment__Mask_2/tables/007_dist_to_core_and_rim_EdU.csv.gz	726	2.77865603510865	3.7004704601245	raw__ss_1__os_0__min_size_50__min_size_overlap_0	RIF1 -/-	Image 41__Mask_2	Out_Channel Alignment	Image 41__Mask_2__Out_Channel Alignment	EdU
raw__ss_1__os_0__min_size_50__min_size_overlap_0/slide 5_rifko/Image 41_Out_Channel Alignment__Mask_2/tables/007_dist_to_core_and_rim_EdU.csv.gz	728	2.46645660372667	3.89582336347621	raw__ss_1__os_0__min_size_50__min_size_overlap_0	RIF1 -/-	Image 41__Mask_2	Out_Channel Alignment	Image 41__Mask_2__Out_Channel Alignment	EdU
raw__ss_1__os_0__min_size_50__min_size_overlap_0/slide 5_rifko/Image 41_Out_Channel Alignment__Mask_2/tables/007_dist_to_core_and_rim_EdU.csv.gz	729	4.26269577263025	1.92083972522439	raw__ss_1__os_0__min_size_50__min_size_overlap_0	RIF1 -/-	Image 41__Mask_2	Out_Channel Alignment	Image 41__Mask_2__Out_Channel Alignment	EdU
raw__ss_1__os_0__min_size_50__min_size_overlap_0/slide 5_rifko/Image 41_Out_Channel Alignment__Mask_2/tables/007_dist_to_core_and_rim_EdU.csv.gz	730	5.01752210063801	1.14855992890498	raw__ss_1__os_0__min_size_50__min_size_overlap_0	RIF1 -/-	Image 41__Mask_2	Out_Channel Alignment	Image 41__Mask_2__Out_Channel Alignment	EdU
raw__ss_1__os_0__min_size_50__min_size_overlap_0/slide 5_rifko/Image 41_Out_Channel Alignment__Mask_2/tables/007_dist_to_core_and_rim_EdU.csv.gz	731	2.81247794964591	3.53900356276231	raw__ss_1__os_0__min_size_50__min_size_overlap_0	RIF1 -/-	Image 41__Mask_2	Out_Channel Alignment	Image 41__Mask_2__Out_Channel Alignment	EdU
raw__ss_1__os_0__min_size_50__min_size_overlap_0/slide 5_rifko/Image 41_Out_Channel Alignment__Mask_2/tables/007_dist_to_core_and_rim_EdU.csv.gz	732	2.55217319497092	3.67248414980916	raw__ss_1__os_0__min_size_50__min_size_overlap_0	RIF1 -/-	Image 41__Mask_2	Out_Channel Alignment	Image 41__Mask_2__Out_Channel Alignment	EdU
raw__ss_1__os_0__min_size_50__min_size_overlap_0/slide 5_rifko/Image 41_Out_Channel Alignment__Mask_2/tables/007_dist_to_core_and_rim_EdU.csv.gz	733	6.77790239960018	0.572257937165689	raw__ss_1__os_0__min_size_50__min_size_overlap_0	RIF1 -/-	Image 41__Mask_2	Out_Channel Alignment	Image 41__Mask_2__Out_Channel Alignment	EdU
raw__ss_1__os_0__min_size_50__min_size_overlap_0/slide 5_rifko/Image 41_Out_Channel Alignment__Mask_2/tables/007_dist_to_core_and_rim_EdU.csv.gz	734	2.24667046941632	3.9522488266968	raw__ss_1__os_0__min_size_50__min_size_overlap_0	RIF1 -/-	Image 41__Mask_2	Out_Channel Alignment	Image 41__Mask_2__Out_Channel Alignment	EdU
raw__ss_1__os_0__min_size_50__min_size_overlap_0/slide 5_rifko/Image 41_Out_Channel Alignment__Mask_2/tables/007_dist_to_core_and_rim_EdU.csv.gz	735	5.30970560846862	1.89642152240269	raw__ss_1__os_0__min_size_50__min_size_overlap_0	RIF1 -/-	Image 41__Mask_2	Out_Channel Alignment	Image 41__Mask_2__Out_Channel Alignment	EdU
raw__ss_1__os_0__min_size_50__min_size_overlap_0/slide 5_rifko/Image 41_Out_Channel Alignment__Mask_2/tables/007_dist_to_core_and_rim_EdU.csv.gz	736	3.67401246889746	3.01779186475557	raw__ss_1__os_0__min_size_50__min_size_overlap_0	RIF1 -/-	Image 41__Mask_2	Out_Channel Alignment	Image 41__Mask_2__Out_Channel Alignment	EdU
raw__ss_1__os_0__min_size_50__min_size_overlap_0/slide 5_rifko/Image 41_Out_Channel Alignment__Mask_2/tables/007_dist_to_core_and_rim_EdU.csv.gz	737	5.67369509295418	1.62691933602959	raw__ss_1__os_0__min_size_50__min_size_overlap_0	RIF1 -/-	Image 41__Mask_2	Out_Channel Alignment	Image 41__Mask_2__Out_Channel Alignment	EdU
raw__ss_1__os_0__min_size_50__min_size_overlap_0/slide 5_rifko/Image 41_Out_Channel Alignment__Mask_2/tables/007_dist_to_core_and_rim_EdU.csv.gz	738	3.70094241673375	2.94361816046562	raw__ss_1__os_0__min_size_50__min_size_overlap_0	RIF1 -/-	Image 41__Mask_2	Out_Channel Alignment	Image 41__Mask_2__Out_Channel Alignment	EdU
raw__ss_1__os_0__min_size_50__min_size_overlap_0/slide 5_rifko/Image 41_Out_Channel Alignment__Mask_2/tables/007_dist_to_core_and_rim_EdU.csv.gz	739	4.16785605567118	2.09221992709071	raw__ss_1__os_0__min_size_50__min_size_overlap_0	RIF1 -/-	Image 41__Mask_2	Out_Channel Alignment	Image 41__Mask_2__Out_Channel Alignment	EdU
raw__ss_1__os_0__min_size_50__min_size_overlap_0/slide 5_rifko/Image 41_Out_Channel Alignment__Mask_2/tables/007_dist_to_core_and_rim_EdU.csv.gz	740	3.15972427856537	3.31119397542205	raw__ss_1__os_0__min_size_50__min_size_overlap_0	RIF1 -/-	Image 41__Mask_2	Out_Channel Alignment	Image 41__Mask_2__Out_Channel Alignment	EdU
raw__ss_1__os_0__min_size_50__min_size_overlap_0/slide 5_rifko/Image 41_Out_Channel Alignment__Mask_2/tables/007_dist_to_core_and_rim_EdU.csv.gz	741	3.33505099475079	2.97863640194763	raw__ss_1__os_0__min_size_50__min_size_overlap_0	RIF1 -/-	Image 41__Mask_2	Out_Channel Alignment	Image 41__Mask_2__Out_Channel Alignment	EdU
raw__ss_1__os_0__min_size_50__min_size_overlap_0/slide 5_rifko/Image 41_Out_Channel Alignment__Mask_2/tables/007_dist_to_core_and_rim_EdU.csv.gz	742	3.68378633072587	2.60467092724545	raw__ss_1__os_0__min_size_50__min_size_overlap_0	RIF1 -/-	Image 41__Mask_2	Out_Channel Alignment	Image 41__Mask_2__Out_Channel Alignment	EdU
raw__ss_1__os_0__min_size_50__min_size_overlap_0/slide 5_rifko/Image 41_Out_Channel Alignment__Mask_2/tables/007_dist_to_core_and_rim_EdU.csv.gz	743	3.45131941529118	3.0887672049453	raw__ss_1__os_0__min_size_50__min_size_overlap_0	RIF1 -/-	Image 41__Mask_2	Out_Channel Alignment	Image 41__Mask_2__Out_Channel Alignment	EdU
raw__ss_1__os_0__min_size_50__min_size_overlap_0/slide 5_rifko/Image 41_Out_Channel Alignment__Mask_2/tables/007_dist_to_core_and_rim_EdU.csv.gz	744	6.217801650403	1.15588583763128	raw__ss_1__os_0__min_size_50__min_size_overlap_0	RIF1 -/-	Image 41__Mask_2	Out_Channel Alignment	Image 41__Mask_2__Out_Channel Alignment	EdU
raw__ss_1__os_0__min_size_50__min_size_overlap_0/slide 5_rifko/Image 41_Out_Channel Alignment__Mask_2/tables/007_dist_to_core_and_rim_EdU.csv.gz	745	4.14127261185935	2.61285304944851	raw__ss_1__os_0__min_size_50__min_size_overlap_0	RIF1 -/-	Image 41__Mask_2	Out_Channel Alignment	Image 41__Mask_2__Out_Channel Alignment	EdU
raw__ss_1__os_0__min_size_50__min_size_overlap_0/slide 5_rifko/Image 41_Out_Channel Alignment__Mask_2/tables/007_dist_to_core_and_rim_EdU.csv.gz	746	2.95551917129021	3.41160863965016	raw__ss_1__os_0__min_size_50__min_size_overlap_0	RIF1 -/-	Image 41__Mask_2	Out_Channel Alignment	Image 41__Mask_2__Out_Channel Alignment	EdU
raw__ss_1__os_0__min_size_50__min_size_overlap_0/slide 5_rifko/Image 41_Out_Channel Alignment__Mask_2/tables/007_dist_to_core_and_rim_EdU.csv.gz	747	3.06055648613981	3.20515697340251	raw__ss_1__os_0__min_size_50__min_size_overlap_0	RIF1 -/-	Image 41__Mask_2	Out_Channel Alignment	Image 41__Mask_2__Out_Channel Alignment	EdU
raw__ss_1__os_0__min_size_50__min_size_overlap_0/slide 5_rifko/Image 41_Out_Channel Alignment__Mask_2/tables/007_dist_to_core_and_rim_EdU.csv.gz	748	2.62183431284505	3.78510085268311	raw__ss_1__os_0__min_size_50__min_size_overlap_0	RIF1 -/-	Image 41__Mask_2	Out_Channel Alignment	Image 41__Mask_2__Out_Channel Alignment	EdU
raw__ss_1__os_0__min_size_50__min_size_overlap_0/slide 5_rifko/Image 41_Out_Channel Alignment__Mask_2/tables/007_dist_to_core_and_rim_EdU.csv.gz	749	4.65151277446768	2.21992561331193	raw__ss_1__os_0__min_size_50__min_size_overlap_0	RIF1 -/-	Image 41__Mask_2	Out_Channel Alignment	Image 41__Mask_2__Out_Channel Alignment	EdU
raw__ss_1__os_0__min_size_50__min_size_overlap_0/slide 5_rifko/Image 41_Out_Channel Alignment__Mask_2/tables/007_dist_to_core_and_rim_EdU.csv.gz	750	2.67949556223544	3.49388254518959	raw__ss_1__os_0__min_size_50__min_size_overlap_0	RIF1 -/-	Image 41__Mask_2	Out_Channel Alignment	Image 41__Mask_2__Out_Channel Alignment	EdU
raw__ss_1__os_0__min_size_50__min_size_overlap_0/slide 5_rifko/Image 41_Out_Channel Alignment__Mask_2/tables/007_dist_to_core_and_rim_EdU.csv.gz	751	3.45574389167671	2.8603367357808	raw__ss_1__os_0__min_size_50__min_size_overlap_0	RIF1 -/-	Image 41__Mask_2	Out_Channel Alignment	Image 41__Mask_2__Out_Channel Alignment	EdU
raw__ss_1__os_0__min_size_50__min_size_overlap_0/slide 5_rifko/Image 41_Out_Channel Alignment__Mask_2/tables/007_dist_to_core_and_rim_EdU.csv.gz	752	2.6958768309931	3.46621982625573	raw__ss_1__os_0__min_size_50__min_size_overlap_0	RIF1 -/-	Image 41__Mask_2	Out_Channel Alignment	Image 41__Mask_2__Out_Channel Alignment	EdU
raw__ss_1__os_0__min_size_50__min_size_overlap_0/slide 5_rifko/Image 41_Out_Channel Alignment__Mask_2/tables/007_dist_to_core_and_rim_EdU.csv.gz	753	4.31681951935912	1.98176537410819	raw__ss_1__os_0__min_size_50__min_size_overlap_0	RIF1 -/-	Image 41__Mask_2	Out_Channel Alignment	Image 41__Mask_2__Out_Channel Alignment	EdU
raw__ss_1__os_0__min_size_50__min_size_overlap_0/slide 5_rifko/Image 41_Out_Channel Alignment__Mask_2/tables/007_dist_to_core_and_rim_EdU.csv.gz	754	4.66770384573612	1.59452708472831	raw__ss_1__os_0__min_size_50__min_size_overlap_0	RIF1 -/-	Image 41__Mask_2	Out_Channel Alignment	Image 41__Mask_2__Out_Channel Alignment	EdU
raw__ss_1__os_0__min_size_50__min_size_overlap_0/slide 5_rifko/Image 41_Out_Channel Alignment__Mask_2/tables/007_dist_to_core_and_rim_EdU.csv.gz	755	6.10505371605431	1.17818663106668	raw__ss_1__os_0__min_size_50__min_size_overlap_0	RIF1 -/-	Image 41__Mask_2	Out_Channel Alignment	Image 41__Mask_2__Out_Channel Alignment	EdU
raw__ss_1__os_0__min_size_50__min_size_overlap_0/slide 5_rifko/Image 41_Out_Channel Alignment__Mask_2/tables/007_dist_to_core_and_rim_EdU.csv.gz	756	6.70236588424346	0.68202597213209	raw__ss_1__os_0__min_size_50__min_size_overlap_0	RIF1 -/-	Image 41__Mask_2	Out_Channel Alignment	Image 41__Mask_2__Out_Channel Alignment	EdU
raw__ss_1__os_0__min_size_50__min_size_overlap_0/slide 5_rifko/Image 41_Out_Channel Alignment__Mask_2/tables/007_dist_to_core_and_rim_EdU.csv.gz	757	3.41881269584214	2.91825343910077	raw__ss_1__os_0__min_size_50__min_size_overlap_0	RIF1 -/-	Image 41__Mask_2	Out_Channel Alignment	Image 41__Mask_2__Out_Channel Alignment	EdU
raw__ss_1__os_0__min_size_50__min_size_overlap_0/slide 5_rifko/Image 41_Out_Channel Alignment__Mask_2/tables/007_dist_to_core_and_rim_EdU.csv.gz	758	3.04374999266846	3.17888138956388	raw__ss_1__os_0__min_size_50__min_size_overlap_0	RIF1 -/-	Image 41__Mask_2	Out_Channel Alignment	Image 41__Mask_2__Out_Channel Alignment	EdU
raw__ss_1__os_0__min_size_50__min_size_overlap_0/slide 5_rifko/Image 41_Out_Channel Alignment__Mask_2/tables/007_dist_to_core_and_rim_EdU.csv.gz	759	4.51755998591354	2.18340439678552	raw__ss_1__os_0__min_size_50__min_size_overlap_0	RIF1 -/-	Image 41__Mask_2	Out_Channel Alignment	Image 41__Mask_2__Out_Channel Alignment	EdU
raw__ss_1__os_0__min_size_50__min_size_overlap_0/slide 5_rifko/Image 41_Out_Channel Alignment__Mask_2/tables/007_dist_to_core_and_rim_EdU.csv.gz	760	3.19227839649613	3.17670245626994	raw__ss_1__os_0__min_size_50__min_size_overlap_0	RIF1 -/-	Image 41__Mask_2	Out_Channel Alignment	Image 41__Mask_2__Out_Channel Alignment	EdU
raw__ss_1__os_0__min_size_50__min_size_overlap_0/slide 5_rifko/Image 41_Out_Channel Alignment__Mask_2/tables/007_dist_to_core_and_rim_EdU.csv.gz	761	4.1439660016885	2.40415801217631	raw__ss_1__os_0__min_size_50__min_size_overlap_0	RIF1 -/-	Image 41__Mask_2	Out_Channel Alignment	Image 41__Mask_2__Out_Channel Alignment	EdU
raw__ss_1__os_0__min_size_50__min_size_overlap_0/slide 5_rifko/Image 41_Out_Channel Alignment__Mask_2/tables/007_dist_to_core_and_rim_EdU.csv.gz	762	3.98423547126649	2.48696353532408	raw__ss_1__os_0__min_size_50__min_size_overlap_0	RIF1 -/-	Image 41__Mask_2	Out_Channel Alignment	Image 41__Mask_2__Out_Channel Alignment	EdU
raw__ss_1__os_0__min_size_50__min_size_overlap_0/slide 5_rifko/Image 41_Out_Channel Alignment__Mask_2/tables/007_dist_to_core_and_rim_EdU.csv.gz	764	4.64046293369659	1.66256719615561	raw__ss_1__os_0__min_size_50__min_size_overlap_0	RIF1 -/-	Image 41__Mask_2	Out_Channel Alignment	Image 41__Mask_2__Out_Channel Alignment	EdU
raw__ss_1__os_0__min_size_50__min_size_overlap_0/slide 5_rifko/Image 41_Out_Channel Alignment__Mask_2/tables/007_dist_to_core_and_rim_EdU.csv.gz	765	3.3434328370326	3.0435346946035	raw__ss_1__os_0__min_size_50__min_size_overlap_0	RIF1 -/-	Image 41__Mask_2	Out_Channel Alignment	Image 41__Mask_2__Out_Channel Alignment	EdU
raw__ss_1__os_0__min_size_50__min_size_overlap_0/slide 5_rifko/Image 41_Out_Channel Alignment__Mask_2/tables/007_dist_to_core_and_rim_EdU.csv.gz	766	4.08439464437879	2.22922159187931	raw__ss_1__os_0__min_size_50__min_size_overlap_0	RIF1 -/-	Image 41__Mask_2	Out_Channel Alignment	Image 41__Mask_2__Out_Channel Alignment	EdU
raw__ss_1__os_0__min_size_50__min_size_overlap_0/slide 5_rifko/Image 41_Out_Channel Alignment__Mask_2/tables/007_dist_to_core_and_rim_EdU.csv.gz	767	6.80028718511211	0.547312342269083	raw__ss_1__os_0__min_size_50__min_size_overlap_0	RIF1 -/-	Image 41__Mask_2	Out_Channel Alignment	Image 41__Mask_2__Out_Channel Alignment	EdU
raw__ss_1__os_0__min_size_50__min_size_overlap_0/slide 5_rifko/Image 41_Out_Channel Alignment__Mask_2/tables/007_dist_to_core_and_rim_EdU.csv.gz	768	3.59036438932749	2.72908987057598	raw__ss_1__os_0__min_size_50__min_size_overlap_0	RIF1 -/-	Image 41__Mask_2	Out_Channel Alignment	Image 41__Mask_2__Out_Channel Alignment	EdU
raw__ss_1__os_0__min_size_50__min_size_overlap_0/slide 5_rifko/Image 41_Out_Channel Alignment__Mask_2/tables/007_dist_to_core_and_rim_EdU.csv.gz	769	3.01396037929058	3.18177028348647	raw__ss_1__os_0__min_size_50__min_size_overlap_0	RIF1 -/-	Image 41__Mask_2	Out_Channel Alignment	Image 41__Mask_2__Out_Channel Alignment	EdU
raw__ss_1__os_0__min_size_50__min_size_overlap_0/slide 5_rifko/Image 41_Out_Channel Alignment__Mask_2/tables/007_dist_to_core_and_rim_EdU.csv.gz	770	4.05640966719867	2.29302560478565	raw__ss_1__os_0__min_size_50__min_size_overlap_0	RIF1 -/-	Image 41__Mask_2	Out_Channel Alignment	Image 41__Mask_2__Out_Channel Alignment	EdU
raw__ss_1__os_0__min_size_50__min_size_overlap_0/slide 5_rifko/Image 41_Out_Channel Alignment__Mask_2/tables/007_dist_to_core_and_rim_EdU.csv.gz	771	5.13079601489675	1.13967501385661	raw__ss_1__os_0__min_size_50__min_size_overlap_0	RIF1 -/-	Image 41__Mask_2	Out_Channel Alignment	Image 41__Mask_2__Out_Channel Alignment	EdU
raw__ss_1__os_0__min_size_50__min_size_overlap_0/slide 5_rifko/Image 41_Out_Channel Alignment__Mask_2/tables/007_dist_to_core_and_rim_EdU.csv.gz	772	2.94278485409768	3.25108436147807	raw__ss_1__os_0__min_size_50__min_size_overlap_0	RIF1 -/-	Image 41__Mask_2	Out_Channel Alignment	Image 41__Mask_2__Out_Channel Alignment	EdU
raw__ss_1__os_0__min_size_50__min_size_overlap_0/slide 5_rifko/Image 41_Out_Channel Alignment__Mask_2/tables/007_dist_to_core_and_rim_EdU.csv.gz	773	5.46542140914468	1.4944349998609	raw__ss_1__os_0__min_size_50__min_size_overlap_0	RIF1 -/-	Image 41__Mask_2	Out_Channel Alignment	Image 41__Mask_2__Out_Channel Alignment	EdU
raw__ss_1__os_0__min_size_50__min_size_overlap_0/slide 5_rifko/Image 41_Out_Channel Alignment__Mask_2/tables/007_dist_to_core_and_rim_EdU.csv.gz	774	3.86655690987387	2.47903841115727	raw__ss_1__os_0__min_size_50__min_size_overlap_0	RIF1 -/-	Image 41__Mask_2	Out_Channel Alignment	Image 41__Mask_2__Out_Channel Alignment	EdU
raw__ss_1__os_0__min_size_50__min_size_overlap_0/slide 5_rifko/Image 41_Out_Channel Alignment__Mask_2/tables/007_dist_to_core_and_rim_EdU.csv.gz	775	6.51475002663998	0.718408294198404	raw__ss_1__os_0__min_size_50__min_size_overlap_0	RIF1 -/-	Image 41__Mask_2	Out_Channel Alignment	Image 41__Mask_2__Out_Channel Alignment	EdU
raw__ss_1__os_0__min_size_50__min_size_overlap_0/slide 5_rifko/Image 41_Out_Channel Alignment__Mask_2/tables/007_dist_to_core_and_rim_EdU.csv.gz	776	7.01180088600815	0.298794738004946	raw__ss_1__os_0__min_size_50__min_size_overlap_0	RIF1 -/-	Image 41__Mask_2	Out_Channel Alignment	Image 41__Mask_2__Out_Channel Alignment	EdU
raw__ss_1__os_0__min_size_50__min_size_overlap_0/slide 5_rifko/Image 41_Out_Channel Alignment__Mask_2/tables/007_dist_to_core_and_rim_EdU.csv.gz	777	4.88492976273994	1.40278724404127	raw__ss_1__os_0__min_size_50__min_size_overlap_0	RIF1 -/-	Image 41__Mask_2	Out_Channel Alignment	Image 41__Mask_2__Out_Channel Alignment	EdU
raw__ss_1__os_0__min_size_50__min_size_overlap_0/slide 5_rifko/Image 41_Out_Channel Alignment__Mask_2/tables/007_dist_to_core_and_rim_EdU.csv.gz	778	5.58650749948422	1.31026551143957	raw__ss_1__os_0__min_size_50__min_size_overlap_0	RIF1 -/-	Image 41__Mask_2	Out_Channel Alignment	Image 41__Mask_2__Out_Channel Alignment	EdU
raw__ss_1__os_0__min_size_50__min_size_overlap_0/slide 5_rifko/Image 41_Out_Channel Alignment__Mask_2/tables/007_dist_to_core_and_rim_EdU.csv.gz	779	4.48137311706613	2.00226735129235	raw__ss_1__os_0__min_size_50__min_size_overlap_0	RIF1 -/-	Image 41__Mask_2	Out_Channel Alignment	Image 41__Mask_2__Out_Channel Alignment	EdU
raw__ss_1__os_0__min_size_50__min_size_overlap_0/slide 5_rifko/Image 41_Out_Channel Alignment__Mask_2/tables/007_dist_to_core_and_rim_EdU.csv.gz	780	3.11910126105153	3.19017861022001	raw__ss_1__os_0__min_size_50__min_size_overlap_0	RIF1 -/-	Image 41__Mask_2	Out_Channel Alignment	Image 41__Mask_2__Out_Channel Alignment	EdU
raw__ss_1__os_0__min_size_50__min_size_overlap_0/slide 5_rifko/Image 41_Out_Channel Alignment__Mask_2/tables/007_dist_to_core_and_rim_EdU.csv.gz	781	5.04965981176817	1.64322078080863	raw__ss_1__os_0__min_size_50__min_size_overlap_0	RIF1 -/-	Image 41__Mask_2	Out_Channel Alignment	Image 41__Mask_2__Out_Channel Alignment	EdU
raw__ss_1__os_0__min_size_50__min_size_overlap_0/slide 5_rifko/Image 41_Out_Channel Alignment__Mask_2/tables/007_dist_to_core_and_rim_EdU.csv.gz	782	4.80601301406532	1.72512775375918	raw__ss_1__os_0__min_size_50__min_size_overlap_0	RIF1 -/-	Image 41__Mask_2	Out_Channel Alignment	Image 41__Mask_2__Out_Channel Alignment	EdU
raw__ss_1__os_0__min_size_50__min_size_overlap_0/slide 5_rifko/Image 41_Out_Channel Alignment__Mask_2/tables/007_dist_to_core_and_rim_EdU.csv.gz	783	4.12845192951352	2.2169095696728	raw__ss_1__os_0__min_size_50__min_size_overlap_0	RIF1 -/-	Image 41__Mask_2	Out_Channel Alignment	Image 41__Mask_2__Out_Channel Alignment	EdU
raw__ss_1__os_0__min_size_50__min_size_overlap_0/slide 5_rifko/Image 41_Out_Channel Alignment__Mask_2/tables/007_dist_to_core_and_rim_EdU.csv.gz	784	5.99950823003233	0.98595257210873	raw__ss_1__os_0__min_size_50__min_size_overlap_0	RIF1 -/-	Image 41__Mask_2	Out_Channel Alignment	Image 41__Mask_2__Out_Channel Alignment	EdU
raw__ss_1__os_0__min_size_50__min_size_overlap_0/slide 5_rifko/Image 41_Out_Channel Alignment__Mask_2/tables/007_dist_to_core_and_rim_EdU.csv.gz	785	3.27280566620249	3.02690912278856	raw__ss_1__os_0__min_size_50__min_size_overlap_0	RIF1 -/-	Image 41__Mask_2	Out_Channel Alignment	Image 41__Mask_2__Out_Channel Alignment	EdU
raw__ss_1__os_0__min_size_50__min_size_overlap_0/slide 5_rifko/Image 41_Out_Channel Alignment__Mask_2/tables/007_dist_to_core_and_rim_EdU.csv.gz	786	4.77839389753246	1.57113209764745	raw__ss_1__os_0__min_size_50__min_size_overlap_0	RIF1 -/-	Image 41__Mask_2	Out_Channel Alignment	Image 41__Mask_2__Out_Channel Alignment	EdU
raw__ss_1__os_0__min_size_50__min_size_overlap_0/slide 5_rifko/Image 41_Out_Channel Alignment__Mask_2/tables/007_dist_to_core_and_rim_EdU.csv.gz	787	3.50314102536552	2.92478561552979	raw__ss_1__os_0__min_size_50__min_size_overlap_0	RIF1 -/-	Image 41__Mask_2	Out_Channel Alignment	Image 41__Mask_2__Out_Channel Alignment	EdU
raw__ss_1__os_0__min_size_50__min_size_overlap_0/slide 5_rifko/Image 41_Out_Channel Alignment__Mask_2/tables/007_dist_to_core_and_rim_EdU.csv.gz	788	3.81021179335826	2.37965915468294	raw__ss_1__os_0__min_size_50__min_size_overlap_0	RIF1 -/-	Image 41__Mask_2	Out_Channel Alignment	Image 41__Mask_2__Out_Channel Alignment	EdU
raw__ss_1__os_0__min_size_50__min_size_overlap_0/slide 5_rifko/Image 41_Out_Channel Alignment__Mask_2/tables/007_dist_to_core_and_rim_EdU.csv.gz	789	4.98467356183349	1.34001171630815	raw__ss_1__os_0__min_size_50__min_size_overlap_0	RIF1 -/-	Image 41__Mask_2	Out_Channel Alignment	Image 41__Mask_2__Out_Channel Alignment	EdU
raw__ss_1__os_0__min_size_50__min_size_overlap_0/slide 5_rifko/Image 41_Out_Channel Alignment__Mask_2/tables/007_dist_to_core_and_rim_EdU.csv.gz	790	4.44159437136795	1.92533852840567	raw__ss_1__os_0__min_size_50__min_size_overlap_0	RIF1 -/-	Image 41__Mask_2	Out_Channel Alignment	Image 41__Mask_2__Out_Channel Alignment	EdU
raw__ss_1__os_0__min_size_50__min_size_overlap_0/slide 5_rifko/Image 41_Out_Channel Alignment__Mask_2/tables/007_dist_to_core_and_rim_EdU.csv.gz	791	4.04514526151134	2.33814341254377	raw__ss_1__os_0__min_size_50__min_size_overlap_0	RIF1 -/-	Image 41__Mask_2	Out_Channel Alignment	Image 41__Mask_2__Out_Channel Alignment	EdU
raw__ss_1__os_0__min_size_50__min_size_overlap_0/slide 5_rifko/Image 41_Out_Channel Alignment__Mask_2/tables/007_dist_to_core_and_rim_EdU.csv.gz	792	5.78269159270232	0.509468728870308	raw__ss_1__os_0__min_size_50__min_size_overlap_0	RIF1 -/-	Image 41__Mask_2	Out_Channel Alignment	Image 41__Mask_2__Out_Channel Alignment	EdU
raw__ss_1__os_0__min_size_50__min_size_overlap_0/slide 5_rifko/Image 41_Out_Channel Alignment__Mask_2/tables/007_dist_to_core_and_rim_EdU.csv.gz	793	3.52380565390662	2.82875644128039	raw__ss_1__os_0__min_size_50__min_size_overlap_0	RIF1 -/-	Image 41__Mask_2	Out_Channel Alignment	Image 41__Mask_2__Out_Channel Alignment	EdU
raw__ss_1__os_0__min_size_50__min_size_overlap_0/slide 5_rifko/Image 41_Out_Channel Alignment__Mask_2/tables/007_dist_to_core_and_rim_EdU.csv.gz	794	5.64522764522105	0.648415572057975	raw__ss_1__os_0__min_size_50__min_size_overlap_0	RIF1 -/-	Image 41__Mask_2	Out_Channel Alignment	Image 41__Mask_2__Out_Channel Alignment	EdU
raw__ss_1__os_0__min_size_50__min_size_overlap_0/slide 5_rifko/Image 41_Out_Channel Alignment__Mask_2/tables/007_dist_to_core_and_rim_EdU.csv.gz	795	3.75666977963909	2.55578356068162	raw__ss_1__os_0__min_size_50__min_size_overlap_0	RIF1 -/-	Image 41__Mask_2	Out_Channel Alignment	Image 41__Mask_2__Out_Channel Alignment	EdU
raw__ss_1__os_0__min_size_50__min_size_overlap_0/slide 5_rifko/Image 41_Out_Channel Alignment__Mask_2/tables/007_dist_to_core_and_rim_EdU.csv.gz	796	3.9358627959591	2.44540960818043	raw__ss_1__os_0__min_size_50__min_size_overlap_0	RIF1 -/-	Image 41__Mask_2	Out_Channel Alignment	Image 41__Mask_2__Out_Channel Alignment	EdU
raw__ss_1__os_0__min_size_50__min_size_overlap_0/slide 5_rifko/Image 41_Out_Channel Alignment__Mask_2/tables/007_dist_to_core_and_rim_EdU.csv.gz	797	6.06540046392306	0.782992441478263	raw__ss_1__os_0__min_size_50__min_size_overlap_0	RIF1 -/-	Image 41__Mask_2	Out_Channel Alignment	Image 41__Mask_2__Out_Channel Alignment	EdU
raw__ss_1__os_0__min_size_50__min_size_overlap_0/slide 5_rifko/Image 41_Out_Channel Alignment__Mask_2/tables/007_dist_to_core_and_rim_EdU.csv.gz	798	4.40949547516827	1.94865053239122	raw__ss_1__os_0__min_size_50__min_size_overlap_0	RIF1 -/-	Image 41__Mask_2	Out_Channel Alignment	Image 41__Mask_2__Out_Channel Alignment	EdU
raw__ss_1__os_0__min_size_50__min_size_overlap_0/slide 5_rifko/Image 41_Out_Channel Alignment__Mask_2/tables/007_dist_to_core_and_rim_EdU.csv.gz	799	3.72700276897134	2.697864344688	raw__ss_1__os_0__min_size_50__min_size_overlap_0	RIF1 -/-	Image 41__Mask_2	Out_Channel Alignment	Image 41__Mask_2__Out_Channel Alignment	EdU
raw__ss_1__os_0__min_size_50__min_size_overlap_0/slide 5_rifko/Image 41_Out_Channel Alignment__Mask_2/tables/007_dist_to_core_and_rim_EdU.csv.gz	800	3.76529835001397	2.4228113211867	raw__ss_1__os_0__min_size_50__min_size_overlap_0	RIF1 -/-	Image 41__Mask_2	Out_Channel Alignment	Image 41__Mask_2__Out_Channel Alignment	EdU
raw__ss_1__os_0__min_size_50__min_size_overlap_0/slide 5_rifko/Image 41_Out_Channel Alignment__Mask_2/tables/007_dist_to_core_and_rim_EdU.csv.gz	801	4.07240272645605	2.30667949883658	raw__ss_1__os_0__min_size_50__min_size_overlap_0	RIF1 -/-	Image 41__Mask_2	Out_Channel Alignment	Image 41__Mask_2__Out_Channel Alignment	EdU
raw__ss_1__os_0__min_size_50__min_size_overlap_0/slide 5_rifko/Image 41_Out_Channel Alignment__Mask_2/tables/007_dist_to_core_and_rim_EdU.csv.gz	802	6.78008395111636	0.253587221735603	raw__ss_1__os_0__min_size_50__min_size_overlap_0	RIF1 -/-	Image 41__Mask_2	Out_Channel Alignment	Image 41__Mask_2__Out_Channel Alignment	EdU
raw__ss_1__os_0__min_size_50__min_size_overlap_0/slide 5_rifko/Image 41_Out_Channel Alignment__Mask_2/tables/007_dist_to_core_and_rim_EdU.csv.gz	803	5.40433410941328	0.911757863699114	raw__ss_1__os_0__min_size_50__min_size_overlap_0	RIF1 -/-	Image 41__Mask_2	Out_Channel Alignment	Image 41__Mask_2__Out_Channel Alignment	EdU
raw__ss_1__os_0__min_size_50__min_size_overlap_0/slide 5_rifko/Image 41_Out_Channel Alignment__Mask_2/tables/007_dist_to_core_and_rim_EdU.csv.gz	804	5.92923233192567	0.358379485179533	raw__ss_1__os_0__min_size_50__min_size_overlap_0	RIF1 -/-	Image 41__Mask_2	Out_Channel Alignment	Image 41__Mask_2__Out_Channel Alignment	EdU
raw__ss_1__os_0__min_size_50__min_size_overlap_0/slide 5_rifko/Image 41_Out_Channel Alignment__Mask_2/tables/007_dist_to_core_and_rim_EdU.csv.gz	805	5.07712912856488	1.38787922120508	raw__ss_1__os_0__min_size_50__min_size_overlap_0	RIF1 -/-	Image 41__Mask_2	Out_Channel Alignment	Image 41__Mask_2__Out_Channel Alignment	EdU
raw__ss_1__os_0__min_size_50__min_size_overlap_0/slide 5_rifko/Image 41_Out_Channel Alignment__Mask_2/tables/007_dist_to_core_and_rim_EdU.csv.gz	806	6.05751670915158	0.231156544701708	raw__ss_1__os_0__min_size_50__min_size_overlap_0	RIF1 -/-	Image 41__Mask_2	Out_Channel Alignment	Image 41__Mask_2__Out_Channel Alignment	EdU
raw__ss_1__os_0__min_size_50__min_size_overlap_0/slide 5_rifko/Image 41_Out_Channel Alignment__Mask_2/tables/007_dist_to_core_and_rim_EdU.csv.gz	807	5.82052216180686	0.88597218598885	raw__ss_1__os_0__min_size_50__min_size_overlap_0	RIF1 -/-	Image 41__Mask_2	Out_Channel Alignment	Image 41__Mask_2__Out_Channel Alignment	EdU
raw__ss_1__os_0__min_size_50__min_size_overlap_0/slide 5_rifko/Image 41_Out_Channel Alignment__Mask_2/tables/007_dist_to_core_and_rim_EdU.csv.gz	808	5.3179245518582	1.0227986086232	raw__ss_1__os_0__min_size_50__min_size_overlap_0	RIF1 -/-	Image 41__Mask_2	Out_Channel Alignment	Image 41__Mask_2__Out_Channel Alignment	EdU
raw__ss_1__os_0__min_size_50__min_size_overlap_0/slide 5_rifko/Image 41_Out_Channel Alignment__Mask_2/tables/007_dist_to_core_and_rim_EdU.csv.gz	809	6.05820988377511	0.640289329960668	raw__ss_1__os_0__min_size_50__min_size_overlap_0	RIF1 -/-	Image 41__Mask_2	Out_Channel Alignment	Image 41__Mask_2__Out_Channel Alignment	EdU
raw__ss_1__os_0__min_size_50__min_size_overlap_0/slide 5_rifko/Image 41_Out_Channel Alignment__Mask_2/tables/007_dist_to_core_and_rim_EdU.csv.gz	810	3.88369490481303	2.5191295610289	raw__ss_1__os_0__min_size_50__min_size_overlap_0	RIF1 -/-	Image 41__Mask_2	Out_Channel Alignment	Image 41__Mask_2__Out_Channel Alignment	EdU
raw__ss_1__os_0__min_size_50__min_size_overlap_0/slide 5_rifko/Image 41_Out_Channel Alignment__Mask_2/tables/007_dist_to_core_and_rim_EdU.csv.gz	811	4.39920266095321	1.8292446235068	raw__ss_1__os_0__min_size_50__min_size_overlap_0	RIF1 -/-	Image 41__Mask_2	Out_Channel Alignment	Image 41__Mask_2__Out_Channel Alignment	EdU
raw__ss_1__os_0__min_size_50__min_size_overlap_0/slide 5_rifko/Image 41_Out_Channel Alignment__Mask_2/tables/007_dist_to_core_and_rim_EdU.csv.gz	812	4.17235914095485	2.24033127328939	raw__ss_1__os_0__min_size_50__min_size_overlap_0	RIF1 -/-	Image 41__Mask_2	Out_Channel Alignment	Image 41__Mask_2__Out_Channel Alignment	EdU
raw__ss_1__os_0__min_size_50__min_size_overlap_0/slide 5_rifko/Image 41_Out_Channel Alignment__Mask_2/tables/007_dist_to_core_and_rim_EdU.csv.gz	813	3.74989143414594	2.49905767318467	raw__ss_1__os_0__min_size_50__min_size_overlap_0	RIF1 -/-	Image 41__Mask_2	Out_Channel Alignment	Image 41__Mask_2__Out_Channel Alignment	EdU
raw__ss_1__os_0__min_size_50__min_size_overlap_0/slide 5_rifko/Image 41_Out_Channel Alignment__Mask_2/tables/007_dist_to_core_and_rim_EdU.csv.gz	814	5.63822739726759	0.69343437963121	raw__ss_1__os_0__min_size_50__min_size_overlap_0	RIF1 -/-	Image 41__Mask_2	Out_Channel Alignment	Image 41__Mask_2__Out_Channel Alignment	EdU
raw__ss_1__os_0__min_size_50__min_size_overlap_0/slide 5_rifko/Image 41_Out_Channel Alignment__Mask_2/tables/007_dist_to_core_and_rim_EdU.csv.gz	815	3.99279188788204	2.18680468311996	raw__ss_1__os_0__min_size_50__min_size_overlap_0	RIF1 -/-	Image 41__Mask_2	Out_Channel Alignment	Image 41__Mask_2__Out_Channel Alignment	EdU
raw__ss_1__os_0__min_size_50__min_size_overlap_0/slide 5_rifko/Image 41_Out_Channel Alignment__Mask_2/tables/007_dist_to_core_and_rim_EdU.csv.gz	816	4.85459919698914	1.5274089203367	raw__ss_1__os_0__min_size_50__min_size_overlap_0	RIF1 -/-	Image 41__Mask_2	Out_Channel Alignment	Image 41__Mask_2__Out_Channel Alignment	EdU
raw__ss_1__os_0__min_size_50__min_size_overlap_0/slide 5_rifko/Image 41_Out_Channel Alignment__Mask_2/tables/007_dist_to_core_and_rim_EdU.csv.gz	817	4.63482562303764	1.73773828702091	raw__ss_1__os_0__min_size_50__min_size_overlap_0	RIF1 -/-	Image 41__Mask_2	Out_Channel Alignment	Image 41__Mask_2__Out_Channel Alignment	EdU
raw__ss_1__os_0__min_size_50__min_size_overlap_0/slide 5_rifko/Image 41_Out_Channel Alignment__Mask_2/tables/007_dist_to_core_and_rim_EdU.csv.gz	818	5.50825883903892	0.847608847098579	raw__ss_1__os_0__min_size_50__min_size_overlap_0	RIF1 -/-	Image 41__Mask_2	Out_Channel Alignment	Image 41__Mask_2__Out_Channel Alignment	EdU
raw__ss_1__os_0__min_size_50__min_size_overlap_0/slide 5_rifko/Image 41_Out_Channel Alignment__Mask_2/tables/007_dist_to_core_and_rim_EdU.csv.gz	819	5.61174267641735	0.857863947428228	raw__ss_1__os_0__min_size_50__min_size_overlap_0	RIF1 -/-	Image 41__Mask_2	Out_Channel Alignment	Image 41__Mask_2__Out_Channel Alignment	EdU
raw__ss_1__os_0__min_size_50__min_size_overlap_0/slide 5_rifko/Image 41_Out_Channel Alignment__Mask_2/tables/007_dist_to_core_and_rim_EdU.csv.gz	820	4.29409571438813	2.12605428941412	raw__ss_1__os_0__min_size_50__min_size_overlap_0	RIF1 -/-	Image 41__Mask_2	Out_Channel Alignment	Image 41__Mask_2__Out_Channel Alignment	EdU
raw__ss_1__os_0__min_size_50__min_size_overlap_0/slide 5_rifko/Image 41_Out_Channel Alignment__Mask_2/tables/007_dist_to_core_and_rim_EdU.csv.gz	821	6.05122919242961	0.269644011704439	raw__ss_1__os_0__min_size_50__min_size_overlap_0	RIF1 -/-	Image 41__Mask_2	Out_Channel Alignment	Image 41__Mask_2__Out_Channel Alignment	EdU
raw__ss_1__os_0__min_size_50__min_size_overlap_0/slide 5_rifko/Image 41_Out_Channel Alignment__Mask_2/tables/007_dist_to_core_and_rim_EdU.csv.gz	822	4.41691260357269	1.74458560128531	raw__ss_1__os_0__min_size_50__min_size_overlap_0	RIF1 -/-	Image 41__Mask_2	Out_Channel Alignment	Image 41__Mask_2__Out_Channel Alignment	EdU
raw__ss_1__os_0__min_size_50__min_size_overlap_0/slide 5_rifko/Image 41_Out_Channel Alignment__Mask_2/tables/007_dist_to_core_and_rim_EdU.csv.gz	823	5.29916150325353	1.05034368848659	raw__ss_1__os_0__min_size_50__min_size_overlap_0	RIF1 -/-	Image 41__Mask_2	Out_Channel Alignment	Image 41__Mask_2__Out_Channel Alignment	EdU
raw__ss_1__os_0__min_size_50__min_size_overlap_0/slide 5_rifko/Image 41_Out_Channel Alignment__Mask_2/tables/007_dist_to_core_and_rim_EdU.csv.gz	824	5.84639337423971	0.486651678603706	raw__ss_1__os_0__min_size_50__min_size_overlap_0	RIF1 -/-	Image 41__Mask_2	Out_Channel Alignment	Image 41__Mask_2__Out_Channel Alignment	EdU
raw__ss_1__os_0__min_size_50__min_size_overlap_0/slide 5_rifko/Image 41_Out_Channel Alignment__Mask_2/tables/007_dist_to_core_and_rim_EdU.csv.gz	825	4.33745385559029	1.9306531743719	raw__ss_1__os_0__min_size_50__min_size_overlap_0	RIF1 -/-	Image 41__Mask_2	Out_Channel Alignment	Image 41__Mask_2__Out_Channel Alignment	EdU
raw__ss_1__os_0__min_size_50__min_size_overlap_0/slide 5_rifko/Image 41_Out_Channel Alignment__Mask_2/tables/007_dist_to_core_and_rim_EdU.csv.gz	826	4.68458888456402	1.72311689464572	raw__ss_1__os_0__min_size_50__min_size_overlap_0	RIF1 -/-	Image 41__Mask_2	Out_Channel Alignment	Image 41__Mask_2__Out_Channel Alignment	EdU
raw__ss_1__os_0__min_size_50__min_size_overlap_0/slide 5_rifko/Image 41_Out_Channel Alignment__Mask_2/tables/007_dist_to_core_and_rim_EdU.csv.gz	827	4.70824132003266	1.47307396439754	raw__ss_1__os_0__min_size_50__min_size_overlap_0	RIF1 -/-	Image 41__Mask_2	Out_Channel Alignment	Image 41__Mask_2__Out_Channel Alignment	EdU
raw__ss_1__os_0__min_size_50__min_size_overlap_0/slide 5_rifko/Image 41_Out_Channel Alignment__Mask_2/tables/007_dist_to_core_and_rim_EdU.csv.gz	828	6.02398752119432	0.332568535527638	raw__ss_1__os_0__min_size_50__min_size_overlap_0	RIF1 -/-	Image 41__Mask_2	Out_Channel Alignment	Image 41__Mask_2__Out_Channel Alignment	EdU
raw__ss_1__os_0__min_size_50__min_size_overlap_0/slide 5_rifko/Image 41_Out_Channel Alignment__Mask_2/tables/007_dist_to_core_and_rim_EdU.csv.gz	829	6.02766017708424	0.311640190550244	raw__ss_1__os_0__min_size_50__min_size_overlap_0	RIF1 -/-	Image 41__Mask_2	Out_Channel Alignment	Image 41__Mask_2__Out_Channel Alignment	EdU
raw__ss_1__os_0__min_size_50__min_size_overlap_0/slide 5_rifko/Image 41_Out_Channel Alignment__Mask_2/tables/007_dist_to_core_and_rim_EdU.csv.gz	830	5.12198316527566	1.25354052691188	raw__ss_1__os_0__min_size_50__min_size_overlap_0	RIF1 -/-	Image 41__Mask_2	Out_Channel Alignment	Image 41__Mask_2__Out_Channel Alignment	EdU
raw__ss_1__os_0__min_size_50__min_size_overlap_0/slide 5_rifko/Image 41_Out_Channel Alignment__Mask_2/tables/007_dist_to_core_and_rim_EdU.csv.gz	831	6.3258023740349	0.223928044845655	raw__ss_1__os_0__min_size_50__min_size_overlap_0	RIF1 -/-	Image 41__Mask_2	Out_Channel Alignment	Image 41__Mask_2__Out_Channel Alignment	EdU
raw__ss_1__os_0__min_size_50__min_size_overlap_0/slide 5_rifko/Image 41_Out_Channel Alignment__Mask_2/tables/007_dist_to_core_and_rim_EdU.csv.gz	832	5.22753482981251	0.990732212749754	raw__ss_1__os_0__min_size_50__min_size_overlap_0	RIF1 -/-	Image 41__Mask_2	Out_Channel Alignment	Image 41__Mask_2__Out_Channel Alignment	EdU
raw__ss_1__os_0__min_size_50__min_size_overlap_0/slide 5_rifko/Image 41_Out_Channel Alignment__Mask_2/tables/007_dist_to_core_and_rim_EdU.csv.gz	833	4.51954484480558	1.76608135038216	raw__ss_1__os_0__min_size_50__min_size_overlap_0	RIF1 -/-	Image 41__Mask_2	Out_Channel Alignment	Image 41__Mask_2__Out_Channel Alignment	EdU
raw__ss_1__os_0__min_size_50__min_size_overlap_0/slide 5_rifko/Image 41_Out_Channel Alignment__Mask_2/tables/007_dist_to_core_and_rim_EdU.csv.gz	834	4.77733095623887	1.58828297392708	raw__ss_1__os_0__min_size_50__min_size_overlap_0	RIF1 -/-	Image 41__Mask_2	Out_Channel Alignment	Image 41__Mask_2__Out_Channel Alignment	EdU
raw__ss_1__os_0__min_size_50__min_size_overlap_0/slide 5_rifko/Image 41_Out_Channel Alignment__Mask_2/tables/007_dist_to_core_and_rim_EdU.csv.gz	835	5.29290006089088	1.07230883329702	raw__ss_1__os_0__min_size_50__min_size_overlap_0	RIF1 -/-	Image 41__Mask_2	Out_Channel Alignment	Image 41__Mask_2__Out_Channel Alignment	EdU
raw__ss_1__os_0__min_size_50__min_size_overlap_0/slide 5_rifko/Image 41_Out_Channel Alignment__Mask_2/tables/007_dist_to_core_and_rim_EdU.csv.gz	836	5.49911540645877	0.878490727089958	raw__ss_1__os_0__min_size_50__min_size_overlap_0	RIF1 -/-	Image 41__Mask_2	Out_Channel Alignment	Image 41__Mask_2__Out_Channel Alignment	EdU
raw__ss_1__os_0__min_size_50__min_size_overlap_0/slide 5_rifko/Image 41_Out_Channel Alignment__Mask_2/tables/007_dist_to_core_and_rim_EdU.csv.gz	837	4.92982471354546	1.25248576885963	raw__ss_1__os_0__min_size_50__min_size_overlap_0	RIF1 -/-	Image 41__Mask_2	Out_Channel Alignment	Image 41__Mask_2__Out_Channel Alignment	EdU
raw__ss_1__os_0__min_size_50__min_size_overlap_0/slide 5_rifko/Image 41_Out_Channel Alignment__Mask_2/tables/007_dist_to_core_and_rim_EdU.csv.gz	838	4.75703490850702	1.67459521976815	raw__ss_1__os_0__min_size_50__min_size_overlap_0	RIF1 -/-	Image 41__Mask_2	Out_Channel Alignment	Image 41__Mask_2__Out_Channel Alignment	EdU
raw__ss_1__os_0__min_size_50__min_size_overlap_0/slide 5_rifko/Image 41_Out_Channel Alignment__Mask_2/tables/007_dist_to_core_and_rim_EdU.csv.gz	839	5.71968157300267	0.663580949301082	raw__ss_1__os_0__min_size_50__min_size_overlap_0	RIF1 -/-	Image 41__Mask_2	Out_Channel Alignment	Image 41__Mask_2__Out_Channel Alignment	EdU
raw__ss_1__os_0__min_size_50__min_size_overlap_0/slide 5_rifko/Image 41_Out_Channel Alignment__Mask_2/tables/007_dist_to_core_and_rim_EdU.csv.gz	840	4.90049503492265	1.53373584261457	raw__ss_1__os_0__min_size_50__min_size_overlap_0	RIF1 -/-	Image 41__Mask_2	Out_Channel Alignment	Image 41__Mask_2__Out_Channel Alignment	EdU
raw__ss_1__os_0__min_size_50__min_size_overlap_0/slide 5_rifko/Image 41_Out_Channel Alignment__Mask_2/tables/007_dist_to_core_and_rim_EdU.csv.gz	841	5.56028240923939	0.693551064178302	raw__ss_1__os_0__min_size_50__min_size_overlap_0	RIF1 -/-	Image 41__Mask_2	Out_Channel Alignment	Image 41__Mask_2__Out_Channel Alignment	EdU
raw__ss_1__os_0__min_size_50__min_size_overlap_0/slide 5_rifko/Image 41_Out_Channel Alignment__Mask_2/tables/007_dist_to_core_and_rim_EdU.csv.gz	842	4.817345697848	1.58348390681544	raw__ss_1__os_0__min_size_50__min_size_overlap_0	RIF1 -/-	Image 41__Mask_2	Out_Channel Alignment	Image 41__Mask_2__Out_Channel Alignment	EdU
raw__ss_1__os_0__min_size_50__min_size_overlap_0/slide 5_rifko/Image 41_Out_Channel Alignment__Mask_2/tables/007_dist_to_core_and_rim_EdU.csv.gz	843	5.9680874655761	0.394282999756524	raw__ss_1__os_0__min_size_50__min_size_overlap_0	RIF1 -/-	Image 41__Mask_2	Out_Channel Alignment	Image 41__Mask_2__Out_Channel Alignment	EdU
raw__ss_1__os_0__min_size_50__min_size_overlap_0/slide 5_rifko/Image 41_Out_Channel Alignment__Mask_2/tables/007_dist_to_core_and_rim_EdU.csv.gz	844	5.86410190528854	0.434009017058002	raw__ss_1__os_0__min_size_50__min_size_overlap_0	RIF1 -/-	Image 41__Mask_2	Out_Channel Alignment	Image 41__Mask_2__Out_Channel Alignment	EdU
raw__ss_1__os_0__min_size_50__min_size_overlap_0/slide 5_rifko/Image 41_Out_Channel Alignment__Mask_2/tables/007_dist_to_core_and_rim_EdU.csv.gz	845	4.81317607279317	1.50695980204884	raw__ss_1__os_0__min_size_50__min_size_overlap_0	RIF1 -/-	Image 41__Mask_2	Out_Channel Alignment	Image 41__Mask_2__Out_Channel Alignment	EdU
raw__ss_1__os_0__min_size_50__min_size_overlap_0/slide 5_rifko/Image 41_Out_Channel Alignment__Mask_2/tables/007_dist_to_core_and_rim_EdU.csv.gz	846	5.91076136545383	0.46181565567831	raw__ss_1__os_0__min_size_50__min_size_overlap_0	RIF1 -/-	Image 41__Mask_2	Out_Channel Alignment	Image 41__Mask_2__Out_Channel Alignment	EdU
raw__ss_1__os_0__min_size_50__min_size_overlap_0/slide 5_rifko/Image 41_Out_Channel Alignment__Mask_2/tables/007_dist_to_core_and_rim_EdU.csv.gz	847	6.12925775034796	0.292462587951465	raw__ss_1__os_0__min_size_50__min_size_overlap_0	RIF1 -/-	Image 41__Mask_2	Out_Channel Alignment	Image 41__Mask_2__Out_Channel Alignment	EdU
raw__ss_1__os_0__min_size_50__min_size_overlap_0/slide 5_rifko/Image 41_Out_Channel Alignment__Mask_2/tables/007_dist_to_core_and_rim_EdU.csv.gz	848	4.86378981289455	1.40867084982863	raw__ss_1__os_0__min_size_50__min_size_overlap_0	RIF1 -/-	Image 41__Mask_2	Out_Channel Alignment	Image 41__Mask_2__Out_Channel Alignment	EdU
raw__ss_1__os_0__min_size_50__min_size_overlap_0/slide 5_rifko/Image 41_Out_Channel Alignment__Mask_2/tables/007_dist_to_core_and_rim_EdU.csv.gz	849	5.23692259688875	1.16840984014983	raw__ss_1__os_0__min_size_50__min_size_overlap_0	RIF1 -/-	Image 41__Mask_2	Out_Channel Alignment	Image 41__Mask_2__Out_Channel Alignment	EdU
raw__ss_1__os_0__min_size_50__min_size_overlap_0/slide 5_rifko/Image 41_Out_Channel Alignment__Mask_2/tables/007_dist_to_core_and_rim_EdU.csv.gz	850	5.14668773679751	1.02079746894372	raw__ss_1__os_0__min_size_50__min_size_overlap_0	RIF1 -/-	Image 41__Mask_2	Out_Channel Alignment	Image 41__Mask_2__Out_Channel Alignment	EdU
raw__ss_1__os_0__min_size_50__min_size_overlap_0/slide 5_rifko/Image 41_Out_Channel Alignment__Mask_2/tables/007_dist_to_core_and_rim_EdU.csv.gz	851	4.90739802466592	1.29952107737799	raw__ss_1__os_0__min_size_50__min_size_overlap_0	RIF1 -/-	Image 41__Mask_2	Out_Channel Alignment	Image 41__Mask_2__Out_Channel Alignment	EdU
[truncated: 49,501 more rows]
