# Supplementary material for: Spatial mapping of DNA synthesis reveals dynamics and geometry of human replication nanostructures
Source: EMBO J. 2025 Oct 7;44(23):7263–94. doi: 10.1038/s44318-025-00574-2 (PMC12669658; doi:10.1038/s44318-025-00574-2)
Supplement: Supplementary file 11 — Source data Fig. 8 [file 44318_2025_574_MOESM11_ESM.zip › Figure 8/8E/8E_volume_ongoing.csv]

path "cond" "image" "alter" "Volume_total_nm_mean" "Volume_total_nm_median" "Volume_total_nm_sd"
raw__ss_1__os_0__min_size_50__min_size_overlap_0/slide 5_rifko/Image 41_Out_Channel Alignment__Mask_1/overlap_tables/two_channel_ongoing__EdU_vs_dUTP_106_overlap_measurements.csv.gz "Rif1 -/-" "Image 41__Mask_1" "Out_Channel Alignment" 41006250 32781250 31150227.6367471
raw__ss_1__os_0__min_size_50__min_size_overlap_0/slide 5_rifko/Image 41_Out_Channel Alignment__Mask_2/overlap_tables/two_channel_ongoing__EdU_vs_dUTP_106_overlap_measurements.csv.gz "Rif1 -/-" "Image 41__Mask_2" "Out_Channel Alignment" 18440553.8069545 15187500 13106706.4248792
raw__ss_1__os_0__min_size_50__min_size_overlap_0/slide 5_rifko/Image 44_Out_Channel Alignment__Mask_1/overlap_tables/two_channel_ongoing__EdU_vs_dUTP_106_overlap_measurements.csv.gz "Rif1 -/-" "Image 44__Mask_1" "Out_Channel Alignment" 35327047.4137931 25968750 28212344.0204711
raw__ss_1__os_0__min_size_50__min_size_overlap_0/slide 5_rifko/Image 47_Out_Channel Alignment__Mask_1/overlap_tables/two_channel_ongoing__EdU_vs_dUTP_106_overlap_measurements.csv.gz "Rif1 -/-" "Image 47__Mask_1" "Out_Channel Alignment" 32727864.5833332 26726562.5 25331173.6587721
raw__ss_1__os_0__min_size_50__min_size_overlap_0/slide 5_rifko/Image 50_Out_Channel Alignment__Mask_1/overlap_tables/two_channel_ongoing__EdU_vs_dUTP_106_overlap_measurements.csv.gz "Rif1 -/-" "Image 50__Mask_1" "Out_Channel Alignment" 35371408.0459769 26468750 29586263.2775505
raw__ss_1__os_0__min_size_50__min_size_overlap_0/slide 5_rifko/Image 53_Out_Channel Alignment__Mask_1/overlap_tables/two_channel_ongoing__EdU_vs_dUTP_106_overlap_measurements.csv.gz "Rif1 -/-" "Image 53__Mask_1" "Out_Channel Alignment" 29680834.7902098 21640625 24319605.3888672
raw__ss_1__os_0__min_size_50__min_size_overlap_0/slide 5_rifko/Image 56_Out_Channel Alignment__Mask_1/overlap_tables/two_channel_ongoing__EdU_vs_dUTP_106_overlap_measurements.csv.gz "Rif1 -/-" "Image 56__Mask_1" "Out_Channel Alignment" 32714160.8391609 29125000 22684823.7458142
raw__ss_1__os_0__min_size_50__min_size_overlap_0/slide 5_rifko/Image 56_Out_Channel Alignment__Mask_2/overlap_tables/two_channel_ongoing__EdU_vs_dUTP_106_overlap_measurements.csv.gz "Rif1 -/-" "Image 56__Mask_2" "Out_Channel Alignment" 24316434.7627737 20039062.5 15880497.2746926
raw__ss_1__os_0__min_size_50__min_size_overlap_0/slide 5_rifko/Image 59_Out_Channel Alignment__Mask_1/overlap_tables/two_channel_ongoing__EdU_vs_dUTP_106_overlap_measurements.csv.gz "Rif1 -/-" "Image 59__Mask_1" "Out_Channel Alignment" 45805366.8478261 35546875 36034718.329987
raw__ss_1__os_0__min_size_50__min_size_overlap_0/slide 5_rifko/Image 59_Out_Channel Alignment__Mask_2/overlap_tables/two_channel_ongoing__EdU_vs_dUTP_106_overlap_measurements.csv.gz "Rif1 -/-" "Image 59__Mask_2" "Out_Channel Alignment" 40444251.5432099 35671875 19301455.0388158
raw__ss_1__os_0__min_size_50__min_size_overlap_0/slide 5_rifko/Image 65_Out_Channel Alignment__Mask_1/overlap_tables/two_channel_ongoing__EdU_vs_dUTP_106_overlap_measurements.csv.gz "Rif1 -/-" "Image 65__Mask_1" "Out_Channel Alignment" 40559895.8333333 34507812.5 33844020.0893196
raw__ss_1__os_0__min_size_50__min_size_overlap_0/slide 5_rifko/Image 68_Out_Channel Alignment__Mask_1/overlap_tables/two_channel_ongoing__EdU_vs_dUTP_106_overlap_measurements.csv.gz "Rif1 -/-" "Image 68__Mask_1" "Out_Channel Alignment" 33390553.9772727 28281250 25115696.8741411
raw__ss_1__os_0__min_size_50__min_size_overlap_0/slide 5_rifko/Image 68_Out_Channel Alignment__Mask_2/overlap_tables/two_channel_ongoing__EdU_vs_dUTP_106_overlap_measurements.csv.gz "Rif1 -/-" "Image 68__Mask_2" "Out_Channel Alignment" 29270572.3234624 23406250 20969322.987902
raw__ss_1__os_0__min_size_50__min_size_overlap_0/slide 5_rifko/Image 71_Out_Channel Alignment__Mask_1/overlap_tables/two_channel_ongoing__EdU_vs_dUTP_106_overlap_measurements.csv.gz "Rif1 -/-" "Image 71__Mask_1" "Out_Channel Alignment" 31337933.7539432 24671875 23894284.6777368
raw__ss_1__os_0__min_size_50__min_size_overlap_0/slide 5_rifko/Image 74_Out_Channel Alignment__Mask_1/overlap_tables/two_channel_ongoing__EdU_vs_dUTP_106_overlap_measurements.csv.gz "Rif1 -/-" "Image 74__Mask_1" "Out_Channel Alignment" 33888098.9583333 25312500 26443002.0150729
raw__ss_1__os_0__min_size_50__min_size_overlap_0/slide 6_RPEWT/Image 101_Out_Channel Alignment__Mask_1/overlap_tables/two_channel_ongoing__EdU_vs_dUTP_106_overlap_measurements.csv.gz "Rif1 +/+" "Image 101__Mask_1" "Out_Channel Alignment" 44281575.5208334 35335937.5 32401918.4166029
raw__ss_1__os_0__min_size_50__min_size_overlap_0/slide 6_RPEWT/Image 104_Out_Channel Alignment__Mask_1/overlap_tables/two_channel_ongoing__EdU_vs_dUTP_106_overlap_measurements.csv.gz "Rif1 +/+" "Image 104__Mask_1" "Out_Channel Alignment" 42592555.7324841 36656250 28226126.5952839
raw__ss_1__os_0__min_size_50__min_size_overlap_0/slide 6_RPEWT/Image 107_Out_Channel Alignment__Mask_1/overlap_tables/two_channel_ongoing__EdU_vs_dUTP_106_overlap_measurements.csv.gz "Rif1 +/+" "Image 107__Mask_1" "Out_Channel Alignment" 47655645.1612903 45984375 24188029.3143427
raw__ss_1__os_0__min_size_50__min_size_overlap_0/slide 6_RPEWT/Image 110_Out_Channel Alignment__Mask_1/overlap_tables/two_channel_ongoing__EdU_vs_dUTP_106_overlap_measurements.csv.gz "Rif1 +/+" "Image 110__Mask_1" "Out_Channel Alignment" 29498359.5800526 22875000 23764751.4378303
raw__ss_1__os_0__min_size_50__min_size_overlap_0/slide 6_RPEWT/Image 113_Out_Channel Alignment__Mask_1/overlap_tables/two_channel_ongoing__EdU_vs_dUTP_106_overlap_measurements.csv.gz "Rif1 +/+" "Image 113__Mask_1" "Out_Channel Alignment" 30153943.4523809 20187500 29239204.055223
raw__ss_1__os_0__min_size_50__min_size_overlap_0/slide 6_RPEWT/Image 116_Out_Channel Alignment__Mask_1/overlap_tables/two_channel_ongoing__EdU_vs_dUTP_106_overlap_measurements.csv.gz "Rif1 +/+" "Image 116__Mask_1" "Out_Channel Alignment" 53403870.0331126 42093750 42776294.7484933
raw__ss_1__os_0__min_size_50__min_size_overlap_0/slide 6_RPEWT/Image 119_Out_Channel Alignment__Mask_1/overlap_tables/two_channel_ongoing__EdU_vs_dUTP_106_overlap_measurements.csv.gz "Rif1 +/+" "Image 119__Mask_1" "Out_Channel Alignment" 41544006.6425122 33460937.5 31239863.879453
raw__ss_1__os_0__min_size_50__min_size_overlap_0/slide 6_RPEWT/Image 119_Out_Channel Alignment__Mask_2/overlap_tables/two_channel_ongoing__EdU_vs_dUTP_106_overlap_measurements.csv.gz "Rif1 +/+" "Image 119__Mask_2" "Out_Channel Alignment" 34387042.6829269 25078125 28337994.3189127
raw__ss_1__os_0__min_size_50__min_size_overlap_0/slide 6_RPEWT/Image 77_Out_Channel Alignment__Mask_1/overlap_tables/two_channel_ongoing__EdU_vs_dUTP_106_overlap_measurements.csv.gz "Rif1 +/+" "Image 77__Mask_1" "Out_Channel Alignment" 47440092.4887892 38140625 38092450.1587083
raw__ss_1__os_0__min_size_50__min_size_overlap_0/slide 6_RPEWT/Image 80_Out_Channel Alignment__Mask_1/overlap_tables/two_channel_ongoing__EdU_vs_dUTP_106_overlap_measurements.csv.gz "Rif1 +/+" "Image 80__Mask_1" "Out_Channel Alignment" 43456062.0300752 37375000 32062947.4808309
raw__ss_1__os_0__min_size_50__min_size_overlap_0/slide 6_RPEWT/Image 83_Out_Channel Alignment__Mask_1/overlap_tables/two_channel_ongoing__EdU_vs_dUTP_106_overlap_measurements.csv.gz "Rif1 +/+" "Image 83__Mask_1" "Out_Channel Alignment" 59227193.3229814 48953125 46887199.9095905
raw__ss_1__os_0__min_size_50__min_size_overlap_0/slide 6_RPEWT/Image 89_Out_Channel Alignment__Mask_1/overlap_tables/two_channel_ongoing__EdU_vs_dUTP_106_overlap_measurements.csv.gz "Rif1 +/+" "Image 89__Mask_1" "Out_Channel Alignment" 35460477.9411765 24039062.5 32283670.7036356
raw__ss_1__os_0__min_size_50__min_size_overlap_0/slide 6_RPEWT/Image 89_Out_Channel Alignment__Mask_2/overlap_tables/two_channel_ongoing__EdU_vs_dUTP_106_overlap_measurements.csv.gz "Rif1 +/+" "Image 89__Mask_2" "Out_Channel Alignment" 46717243.0203045 3.5e+07 39433194.683821
raw__ss_1__os_0__min_size_50__min_size_overlap_0/slide 6_RPEWT/Image 92_Out_Channel Alignment__Mask_1/overlap_tables/two_channel_ongoing__EdU_vs_dUTP_106_overlap_measurements.csv.gz "Rif1 +/+" "Image 92__Mask_1" "Out_Channel Alignment" 42627541.4156626 35523437.5 33022365.6696941
raw__ss_1__os_0__min_size_50__min_size_overlap_0/slide 6_RPEWT/Image 95_Out_Channel Alignment__Mask_1/overlap_tables/two_channel_ongoing__EdU_vs_dUTP_106_overlap_measurements.csv.gz "Rif1 +/+" "Image 95__Mask_1" "Out_Channel Alignment" 71142578.125 60632812.5 45205486.6561698
raw__ss_1__os_0__min_size_50__min_size_overlap_0/slide 6_RPEWT/Image 98_Out_Channel Alignment__Mask_1/overlap_tables/two_channel_ongoing__EdU_vs_dUTP_106_overlap_measurements.csv.gz "Rif1 +/+" "Image 98__Mask_1" "Out_Channel Alignment" 46855180.9210526 35312500 37435921.3551822
raw__ss_1__os_0__min_size_50__min_size_overlap_0/slide 6_RPEWT/Image 98_Out_Channel Alignment__Mask_2/overlap_tables/two_channel_ongoing__EdU_vs_dUTP_106_overlap_measurements.csv.gz "Rif1 +/+" "Image 98__Mask_2" "Out_Channel Alignment" 56077493.6868687 45546875 45736552.5604059
